# Supplementary material for: The Martini 3 Lipidome: Expanded and Refined Parameters Improve Lipid Phase Behavior
Source: ACS Cent Sci. 2025 Jul 31;11(9):1598–610. doi: 10.1021/acscentsci.5c00755 (PMC12464760; doi:10.1021/acscentsci.5c00755)
Supplement: Supplementary file 2 [file oc5c00755_si_002.zip]

Archive with 75 entries (69 files):
- M3-Lipidome_Data/
- M3-Lipidome_Data/autobuild-lipid-properties.xlsx
- M3-Lipidome_Data/LICENSE.txt
- M3-Lipidome_Data/Martini_lipid_Benchmark/
- M3-Lipidome_Data/Martini_lipid_Benchmark/figure1_2dc_data.csv
- M3-Lipidome_Data/Martini_lipid_Benchmark/figure1_apl_data.csv
- M3-Lipidome_Data/Martini_lipid_Benchmark/figure1_db_data.csv
- M3-Lipidome_Data/Martini_lipid_Benchmark/figure1_dhh_data.csv
- M3-Lipidome_Data/Martini_lipid_Benchmark/martini_benchmark.pdf
- M3-Lipidome_Data/Martini_lipid_Benchmark/martini_benchmark_2dc.csv
- M3-Lipidome_Data/Martini_lipid_Benchmark/martini_benchmark_apl.csv
- M3-Lipidome_Data/Martini_lipid_Benchmark/martini_benchmark_db.csv
- M3-Lipidome_Data/Martini_lipid_Benchmark/martini_benchmark_dhh.csv
- M3-Lipidome_Data/Martini_lipid_Benchmark/README.md
- M3-Lipidome_Data/openbeta/
- M3-Lipidome_Data/openbeta/martini_v3.0.0.itp
- M3-Lipidome_Data/openbeta/martini_v3.0.0_ceramides_v2_openbeta.itp
- M3-Lipidome_Data/openbeta/martini_v3.0.0_diglycerides_v2_openbeta.itp
- M3-Lipidome_Data/openbeta/martini_v3.0.0_DOTAP_v2_openbeta.itp
- M3-Lipidome_Data/openbeta/martini_v3.0.0_etherphospholipids_PA_v2_openbeta.itp
- M3-Lipidome_Data/openbeta/martini_v3.0.0_etherphospholipids_PC_v2_openbeta.itp
- M3-Lipidome_Data/openbeta/martini_v3.0.0_etherphospholipids_PE_v2_openbeta.itp
- M3-Lipidome_Data/openbeta/martini_v3.0.0_etherphospholipids_PG_v2_openbeta.itp
- M3-Lipidome_Data/openbeta/martini_v3.0.0_etherphospholipids_PS_v2_openbeta.itp
- M3-Lipidome_Data/openbeta/martini_v3.0.0_fattyacids_v2_openbeta.itp
- M3-Lipidome_Data/openbeta/martini_v3.0.0_ffbonded_v2_openbeta.itp
- M3-Lipidome_Data/openbeta/martini_v3.0.0_hydrocarbons_v2_openbeta.itp
- M3-Lipidome_Data/openbeta/martini_v3.0.0_ions_v1.itp
- M3-Lipidome_Data/openbeta/martini_v3.0.0_monoglycerides_v2_openbeta.itp
- M3-Lipidome_Data/openbeta/martini_v3.0.0_phospholipids_2,2-BMP_v2_openbeta.itp
- M3-Lipidome_Data/openbeta/martini_v3.0.0_phospholipids_3,3-BMP_v2_openbeta.itp
- M3-Lipidome_Data/openbeta/martini_v3.0.0_phospholipids_CL_v2_openbeta.itp
- M3-Lipidome_Data/openbeta/martini_v3.0.0_phospholipids_PA_v2_openbeta.itp
- M3-Lipidome_Data/openbeta/martini_v3.0.0_phospholipids_PC_v2_openbeta.itp
- M3-Lipidome_Data/openbeta/martini_v3.0.0_phospholipids_PE_v2_openbeta.itp
- M3-Lipidome_Data/openbeta/martini_v3.0.0_phospholipids_PG_v2_openbeta.itp
- M3-Lipidome_Data/openbeta/martini_v3.0.0_phospholipids_PI_v2_openbeta.itp
- M3-Lipidome_Data/openbeta/martini_v3.0.0_phospholipids_PS_v2_openbeta.itp
- M3-Lipidome_Data/openbeta/martini_v3.0.0_phospholipids_SM_v2_openbeta.itp
- M3-Lipidome_Data/openbeta/martini_v3.0.0_plasmalogens_PA_v2_openbeta.itp
- M3-Lipidome_Data/openbeta/martini_v3.0.0_plasmalogens_PC_v2_openbeta.itp
- M3-Lipidome_Data/openbeta/martini_v3.0.0_plasmalogens_PE_v2_openbeta.itp
- M3-Lipidome_Data/openbeta/martini_v3.0.0_plasmalogens_PG_v2_openbeta.itp
- M3-Lipidome_Data/openbeta/martini_v3.0.0_plasmalogens_PS_v2_openbeta.itp
- M3-Lipidome_Data/openbeta/martini_v3.0.0_solvents_v1.itp
- M3-Lipidome_Data/openbeta/martini_v3.0.0_sterols_v1.itp
- M3-Lipidome_Data/openbeta/martini_v3.0.0_triglycerides_v2_openbeta.itp
- M3-Lipidome_Data/openbeta/README.md
- M3-Lipidome_Data/README.md
- M3-Lipidome_Data/tools/
- M3-Lipidome_Data/tools/analysis_pipeline/
- M3-Lipidome_Data/tools/analysis_pipeline/.DS_Store
- M3-Lipidome_Data/tools/analysis_pipeline/analysis_lipids.py
- M3-Lipidome_Data/tools/analysis_pipeline/area_lipid_g5.py
- M3-Lipidome_Data/tools/analysis_pipeline/diffusion.py
- M3-Lipidome_Data/tools/analysis_pipeline/do_order_module_itp.py
- M3-Lipidome_Data/tools/analysis_pipeline/martini_electrons-M2.dat
- M3-Lipidome_Data/tools/analysis_pipeline/martini_electrons.dat
- M3-Lipidome_Data/tools/analysis_pipeline/qwrap.py
- M3-Lipidome_Data/tools/CG-Martini-lipids-naming.xlsx
- M3-Lipidome_Data/tools/generate-from-table-v02.py
- M3-Lipidome_Data/tools/insane_M2_lipids.py
- M3-Lipidome_Data/tools/insane_M3_lipids.py
- M3-Lipidome_Data/tools/lipid-itp-generator-Martini3-01.py
- M3-Lipidome_Data/tools/README.md
- M3-Lipidome_Data/tools/resources/
- M3-Lipidome_Data/tools/resources/martini_v2.x_new-rf-em.mdp
- M3-Lipidome_Data/tools/resources/martini_v2.x_new-rf-eq1.mdp
- M3-Lipidome_Data/tools/resources/martini_v2.x_new-rf-eq2.mdp
- M3-Lipidome_Data/tools/resources/martini_v2.x_new-rf-eq3.mdp
- M3-Lipidome_Data/tools/resources/martini_v2.x_new-rf-eq4.mdp
- M3-Lipidome_Data/tools/resources/martini_v2.x_new-rf-prod.mdp
- M3-Lipidome_Data/tools/resources/martini_v3.0_prod.mdp
- M3-Lipidome_Data/tools/resources/system-cg-default-M2.top
- M3-Lipidome_Data/tools/resources/system-cg-default-M3.top
