# Supplementary material for: The Martini 3 Lipidome: Expanded and Refined Parameters Improve Lipid Phase Behavior
Source: ACS Cent Sci. 2025 Jul 31;11(9):1598–610. doi: 10.1021/acscentsci.5c00755 (PMC12464760; doi:10.1021/acscentsci.5c00755)
Supplement: Supplementary file 2 [file oc5c00755_si_002.zip › M3-Lipidome_Data/autobuild-lipid-properties.xlsx]

## Sheet: autobuild_results_all
simName	FF	lipid	base	Thickness PO4 avg/nm	Thickness PO4 se/nm	Thickness DHH avg/nm	Thickness DHH se/nm	Thickness DB avg/nm	Thickness DB se/nm	Thickness 2Dc avg/nm	Thickness 2Dc se/nm	APL PO4 avg/A^2	APL PO4 se/A^2	Ka Box avg/mN/m	Ka Box se/mN/m	P2 orderparam avg	Diffusion avg/nm^2/ns	Diffusion se/nm^2/ns
M3_DLPE_BCER	M3	BCER	DLPE	3.95648	0.00380724	3.87112	0.0412021	3.79213	0.00426402	2.96155	0.0155123	64.0806	0.083369	226.927	9.5905	0.269172	0.070141	0.0139013
M3_DLPE_BSM	M3	BSM	DLPE	3.92267	0.00331614	3.79333	0.0232618	3.77389	0.00394597	2.86203	0.00247839	65.882	0.0691666	242.759	12.1412	0.490598	0.0514845	0.0104283
M3_DLPE_CCER	M3	CCER	DLPE	3.99878	0.00322908	3.86403	0.0316818	3.85559	0.00394266	3.03525	0.00362313	64.3952	0.0912516	210.759	8.30463	0.244532	0.062704	0.0123672
M3_DLPE_CSM	M3	CSM	DLPE	3.99218	0.00292228	3.82623	0.0292321	3.84975	0.00306935	2.89192	0.00242136	65.9269	0.078444	234.921	16.6915	0.453206	0.041788	0.008561
M3_DLPE_DAPA	M3	DAPA	DLPE	3.85944	0.0042973	3.69397	0.0303593	3.6843	0.00398628	2.78697	0.00287676	67.1196	0.0981544	231.661	9.39792	0.321959	0.075648	0.0148768
M3_DLPE_DAPC	M3	DAPC	DLPE	3.81827	0.00248723	3.64333	0.0261386	3.67593	0.00284967	2.77377	0.00156306	68.1092	0.0568026	230.791	10.5973	0.311297	0.0743915	0.0147503
M3_DLPE_DAPE	M3	DAPE	DLPE	3.86	0.00241038	3.67825	0.027008	3.7072	0.00275005	2.80889	0.00222229	67.2268	0.0759796	264.588	12.4642	0.322226	0.070627	0.0139886
M3_DLPE_DAPG	M3	DAPG	DLPE	3.85502	0.0021037	3.66296	0.0227839	3.72182	0.00149112	2.78035	0.00108124	67.32	0.0467449	241.123	11.3851	0.320485	0.071202	0.0141753
M3_DLPE_DAPS	M3	DAPS	DLPE	3.86028	0.00208471	3.70803	0.0225881	3.72303	0.00189555	2.78106	0.00132177	67.2691	0.0485435	263.671	9.92213	0.321403	0.0675475	0.0134465
M3_DLPE_DBPA	M3	DBPA	DLPE	4.09942	0.00316591	3.90067	0.0231033	3.9342	0.0028264	2.96643	0.0164593	64.5445	0.0594647	240.169	8.20597	0.459809	0.054808	0.0108564
M3_DLPE_DBPC	M3	DBPC	DLPE	4.09503	0.0088437	3.93787	0.0229428	3.9651	0.00876233	2.95352	0.006149	64.8672	0.154806	228.884	11.3994	0.471455	0.03916	0.00809844
M3_DLPE_DBPE	M3	DBPE	DLPE	4.13762	0.00665539	3.88608	0.0279675	3.99998	0.00578312	2.98557	0.00406361	64.0759	0.0915937	251.635	11.0735	0.478378	0.0393545	0.0080527
M3_DLPE_DBPG	M3	DBPG	DLPE	4.09115	0.00348183	3.91319	0.0176943	3.96826	0.00242427	2.99585	0.0156217	64.7688	0.0690106	261.914	15.2979	0.464118	0.0484495	0.00974946
M3_DLPE_DBPS	M3	DBPS	DLPE	4.106	0.004828	3.91515	0.0242012	3.97834	0.00427744	3.00636	0.0168205	64.6189	0.0838873	260.29	11.5883	0.469732	0.049951	0.00986181
M3_DLPE_DCPA	M3	DCPA	DLPE	4.24832	0.0128032	4.0756	0.0489794	4.10623	0.00593373	3.15138	0.0156033	64.5339	0.091683	232.253	18.5253	0.413469	0.034963	0.00731134
M3_DLPE_DCPC	M3	DCPC	DLPE	4.33191	0.007176	4.2669	0.0470866	4.20218	0.00530111	3.17651	0.00398089	63.8849	0.105407	266.352	16.6414	0.471815	0.02476	0.00529582
M3_DLPE_DCPE	M3	DCPE	DLPE	4.38025	0.00909186	4.14299	0.0168822	4.2284	0.00267296	3.19061	0.00162766	63.3284	0.0768894	275.462	21.4968	0.472982	0.018826	0.00421974
M3_DLPE_DCPG	M3	DCPG	DLPE	4.27225	0.0142232	4.10752	0.0433382	4.16679	0.00541864	3.11827	0.00472156	64.4122	0.0768332	255.887	8.08615	0.432171	0.034015	0.00687046
M3_DLPE_DCPS	M3	DCPS	DLPE	4.27601	0.0186306	4.13698	0.0485558	4.18956	0.00751955	3.14642	0.0156958	64.1509	0.104169	249.002	14.0973	0.447916	0.0289385	0.00611016
M3_DLPE_DDPA	M3	DDPA	DLPE	3.80975	0.00303918	3.65712	0.0287106	3.63115	0.00309089	2.72654	0.00187618	69.1976	0.0777696	239.625	14.1779	0.323222	0.0782945	0.0154891
M3_DLPE_DDPC	M3	DDPC	DLPE	3.78257	0.00269372	3.67363	0.0425741	3.63656	0.00214386	2.72285	0.00210816	69.7573	0.0861669	237.246	17.6247	0.324489	0.0643265	0.0132119
M3_DLPE_DDPE	M3	DDPE	DLPE	3.81287	0.00258784	3.67284	0.0168092	3.6522	0.0028248	2.74644	0.00175537	69.2136	0.0652261	249.412	10.0913	0.324528	0.072697	0.0145
M3_DLPE_DDPG	M3	DDPG	DLPE	3.80938	0.00292912	3.57563	0.0122352	3.66996	0.00253483	2.72221	0.00186998	69.2109	0.0699569	245.623	9.0824	0.322248	0.0739105	0.0146517
M3_DLPE_DDPS	M3	DDPS	DLPE	3.81454	0.00201737	3.71217	0.0235725	3.67056	0.00181433	2.71937	0.00123085	69.1496	0.0518102	237.651	13.5755	0.323654	0.0732585	0.0143864
M3_DLPE_DEPA	M3	DEPA	DLPE	4.04523	0.00255062	3.91188	0.0236392	3.8759	0.00358853	2.89943	0.00230767	65.3423	0.0498436	263.951	8.90813	0.378497	0.067013	0.0130909
M3_DLPE_DEPC	M3	DEPC	DLPE	4.00333	0.0033662	3.84542	0.0292122	3.86764	0.00378347	2.8841	0.00248003	66.3032	0.0620628	242.134	10.2546	0.376231	0.0556065	0.0111364
M3_DLPE_DEPE	M3	DEPE	DLPE	4.04132	0.00223273	3.83376	0.0249162	3.89814	0.00326102	2.90996	0.00185761	65.4886	0.0509549	285.949	10.9873	0.383585	0.056011	0.0111668
M3_DLPE_DEPG	M3	DEPG	DLPE	4.03649	0.00263186	3.87772	0.010635	3.90806	0.00415594	2.894	0.0112254	65.5921	0.0571602	271.619	11.8796	0.378808	0.055761	0.0113203
M3_DLPE_DEPS	M3	DEPS	DLPE	4.04645	0.0026743	3.90906	0.0209707	3.91852	0.00149266	2.94611	0.0167954	65.4336	0.0495366	290.991	6.44566	0.382049	0.0592765	0.0115584
M3_DLPE_DFPA	M3	DFPA	DLPE	3.7778	0.00201514	3.586	0.0224107	3.59099	0.00222299	2.7062	0.0111726	67.6195	0.0537008	253.648	9.84464	0.381779	0.0807365	0.016065
M3_DLPE_DFPC	M3	DFPC	DLPE	3.74342	0.00208978	3.56791	0.0137311	3.59129	0.00205044	2.67047	0.00164344	68.5224	0.0569962	231.464	11.373	0.375496	0.081894	0.0160936
M3_DLPE_DFPE	M3	DFPE	DLPE	3.77831	0.00241641	3.62798	0.0174252	3.61579	0.00216732	2.69884	0.000976991	67.7303	0.0570169	243.867	8.04507	0.383623	0.0773995	0.0153907
M3_DLPE_DFPG	M3	DFPG	DLPE	3.77328	0.00292003	3.62508	0.0338424	3.62806	0.00271161	2.67232	0.0019733	67.7807	0.0619081	241.462	7.01161	0.379105	0.077263	0.0151891
M3_DLPE_DFPS	M3	DFPS	DLPE	3.7805	0.00221118	3.61789	0.0326112	3.63624	0.00145791	2.67503	0.00121777	67.7023	0.0632821	234.336	10.7596	0.384341	0.075822	0.0149183
M3_DLPE_DGPA	M3	DGPA	DLPE	3.98877	0.00224144	3.80252	0.0230904	3.83141	0.00190824	2.90374	0.00145374	64.8766	0.0561761	268.05	14.9475	0.379446	0.0662435	0.0129773
M3_DLPE_DGPC	M3	DGPC	DLPE	3.94673	0.00207542	3.73212	0.0164033	3.81959	0.00297586	2.87615	0.00118059	65.8657	0.058171	258.324	17.7367	0.377895	0.06652	0.0130996
M3_DLPE_DGPE	M3	DGPE	DLPE	3.9902	0.00230783	3.80177	0.0241525	3.85437	0.00193116	2.91201	0.00140044	64.979	0.0570397	259.649	10.7324	0.379142	0.0623665	0.0123428
M3_DLPE_DGPG	M3	DGPG	DLPE	3.98298	0.00261915	3.7761	0.0154179	3.86782	0.00387481	2.88357	0.00253644	65.0361	0.0653728	272.689	15.5601	0.383669	0.0698095	0.0134502
M3_DLPE_DGPS	M3	DGPS	DLPE	3.98653	0.00281396	3.79835	0.0191236	3.86616	0.00294923	2.89451	0.0121991	65.0996	0.0572621	259.414	15.053	0.381914	0.058852	0.0117256
M3_DLPE_DJPA	M3	DJPA	DLPE	3.68785	0.00368343	3.45592	0.0246602	3.5349	0.00286944	2.5513	0.00241813	63.8318	0.0732068	213.271	15.7536	0.455146	0.110325	0.0214602
M3_DLPE_DJPC	M3	DJPC	DLPE	3.6429	0.00273197	3.50659	0.0251174	3.51982	0.00185841	2.54601	0.00185411	65.0638	0.0547031	202.55	14.7044	0.452371	0.109675	0.0215504
M3_DLPE_DJPE	M3	DJPE	DLPE	3.67712	0.00252044	3.50362	0.0177439	3.55243	0.00172191	2.56933	0.00109417	64.1714	0.0628987	206.203	13.66	0.456245	0.102649	0.0202116
M3_DLPE_DJPG	M3	DJPG	DLPE	3.68862	0.00257107	3.52772	0.029356	3.57901	0.00263161	2.56142	0.00185059	63.8865	0.0599259	204.445	11.6008	0.454261	0.10045	0.0197019
M3_DLPE_DJPS	M3	DJPS	DLPE	3.69614	0.00354323	3.55938	0.0315144	3.58652	0.00444092	2.56738	0.00263299	63.8283	0.0763886	191.112	11.3925	0.457495	0.097527	0.0192866
M3_DLPE_DKPA	M3	DKPA	DLPE	4.03553	0.00223669	3.8047	0.0241065	3.88222	0.00221097	2.95531	0.0144029	64.1433	0.0495171	265.954	7.89152	0.461537	0.055315	0.0110622
M3_DLPE_DKPC	M3	DKPC	DLPE	4.01531	0.0049422	3.8233	0.0193657	3.89595	0.00406243	2.92843	0.00272871	64.7785	0.0887576	256.805	9.30298	0.46801	0.0454385	0.00924461
M3_DLPE_DKPE	M3	DKPE	DLPE	4.06106	0.00651988	3.82248	0.023743	3.93197	0.00633144	2.96383	0.00418265	63.9384	0.108102	250.128	19.5668	0.475438	0.0501185	0.0100996
M3_DLPE_DKPG	M3	DKPG	DLPE	4.02821	0.00260528	3.81772	0.01567	3.91269	0.00265591	2.9963	0.0110416	64.3791	0.0512941	284.459	11.1051	0.463738	0.052809	0.0107461
M3_DLPE_DKPS	M3	DKPS	DLPE	4.03465	0.00417495	3.84522	0.0243987	3.91914	0.00288549	3.01134	0.00203484	64.351	0.0666278	262.752	11.2001	0.468528	0.055322	0.0110282
M3_DLPE_DLPA	M3	DLPA	DLPE	3.81527	0.00296425	3.64809	0.0248497	3.63043	0.00338197	2.73604	0.0113872	67.0311	0.0772512	229.11	11.9965	0.305038	0.0790965	0.0156149
M3_DLPE_DLPC	M3	DLPC	DLPE	3.77514	0.00306886	3.61645	0.0213237	3.62509	0.00218042	2.69036	0.00201331	67.9834	0.0838344	261.015	9.64913	0.296999	0.0803535	0.0158371
M3_DLPE_DLPE	M3	DLPE	DLPE	3.81608	0.00321004	3.6214	0.0346202	3.65719	0.00300481	2.71888	0.00197411	66.8809	0.0655863	253.126	14.2358	0.302502	0.0783095	0.015462
M3_DLPE_DLPG	M3	DLPG	DLPE	3.8125	0.00169913	3.67756	0.0256288	3.66866	0.00209539	2.69469	0.00113802	67.1218	0.0497972	257.868	9.53979	0.30211	0.076208	0.0150049
M3_DLPE_DLPS	M3	DLPS	DLPE	3.815	0.0022259	3.68645	0.0254202	3.66908	0.00205016	2.70121	0.00163392	67.1162	0.0470666	250.263	9.43605	0.303966	0.0775655	0.0152341
M3_DLPE_DMPA	M3	DMPA	DLPE	3.759	0.00201106	3.58469	0.0253059	3.58448	0.00462188	2.6455	0.0161399	65.5856	0.0577245	248.313	13.9557	0.428091	0.0853585	0.016847
M3_DLPE_DMPC	M3	DMPC	DLPE	3.72944	0.00246679	3.56745	0.0237449	3.59152	0.00352722	2.59035	0.00199818	66.388	0.0682149	230.146	13.1934	0.427576	0.0754055	0.0151559
M3_DLPE_DMPE	M3	DMPE	DLPE	3.76125	0.00340345	3.57473	0.0258134	3.61355	0.00270058	2.62065	0.00151547	65.5947	0.0638224	258.76	11.8469	0.432057	0.076207	0.0151957
M3_DLPE_DMPG	M3	DMPG	DLPE	3.75555	0.00245997	3.60174	0.0286731	3.62505	0.00267674	2.68135	0.00193492	65.7233	0.0675595	232.503	9.10524	0.42654	0.077392	0.0153549
M3_DLPE_DMPS	M3	DMPS	DLPE	3.7585	0.00285082	3.64205	0.025538	3.62251	0.00352465	2.68598	0.00173966	65.7608	0.0572977	247.142	13.3583	0.431247	0.0797345	0.0156036
M3_DLPE_DNPA	M3	DNPA	DLPE	4.12506	0.00310868	3.91064	0.0294374	3.96849	0.00242792	3.10073	0.00179313	65.084	0.0637853	259.993	7.64015	0.309195	0.0518485	0.0105492
M3_DLPE_DNPC	M3	DNPC	DLPE	4.08375	0.00346636	3.92868	0.0265571	3.9603	0.003188	3.01687	0.00236665	66.0347	0.0635791	230.636	10.3079	0.301586	0.051958	0.0103587
M3_DLPE_DNPE	M3	DNPE	DLPE	4.12935	0.0038878	3.94997	0.0240193	3.9944	0.00241868	3.04195	0.00228082	65.1246	0.0558145	262.657	13.047	0.310709	0.049111	0.00989282
M3_DLPE_DNPG	M3	DNPG	DLPE	4.11515	0.0020846	3.90851	0.0174198	4.00116	0.0020093	3.03245	0.0145565	65.3642	0.0515399	267.022	12.1565	0.308475	0.055077	0.0107451
M3_DLPE_DNPS	M3	DNPS	DLPE	4.12528	0.00231296	3.95885	0.0231343	4.00603	0.00187098	3.09042	0.0151221	65.2182	0.0437093	278.449	12.6518	0.321709	0.052675	0.01038
M3_DLPE_DOPA	M3	DOPA	DLPE	3.87006	0.00204126	3.71498	0.0233089	3.6935	0.0023446	2.78052	0.00186958	66.0235	0.0455845	249.21	7.5305	0.441818	0.07402	0.0145453
M3_DLPE_DOPC	M3	DOPC	DLPE	3.83376	0.00277381	3.68479	0.0174599	3.68925	0.00354915	2.74112	0.00205784	66.9688	0.0709542	241.449	10.4943	0.443274	0.0723235	0.0142715
M3_DLPE_DOPE	M3	DOPE	DLPE	3.86979	0.00261205	3.67508	0.0234883	3.71646	0.00186172	2.76769	0.00142527	66.1338	0.0581286	267.771	13.0607	0.443731	0.07081	0.0139552
M3_DLPE_DOPG	M3	DOPG	DLPE	3.86539	0.0023082	3.71435	0.0211147	3.73309	0.00225864	2.73806	0.00230979	66.1725	0.0711409	268.633	11.0809	0.442504	0.068296	0.0135609
M3_DLPE_DOPS	M3	DOPS	DLPE	3.86783	0.00266961	3.74786	0.0225606	3.72714	0.0015952	2.73795	0.00134512	66.2742	0.0629732	260.503	16.886	0.442167	0.0688375	0.0134052
M3_DLPE_DPPA	M3	DPPA	DLPE	3.86598	0.00239886	3.68007	0.0239235	3.71106	0.00248631	2.82367	0.00170861	64.6301	0.0703557	255.303	7.98125	0.462984	0.0756975	0.0148227
M3_DLPE_DPPC	M3	DPPC	DLPE	3.83243	0.0036195	3.65118	0.0283461	3.70536	0.00230891	2.7754	0.00193913	65.4395	0.0626152	259.867	11.9502	0.461484	0.0685575	0.0137319
M3_DLPE_DPPE	M3	DPPE	DLPE	3.87822	0.00266891	3.71375	0.0149602	3.74905	0.00340221	2.81416	0.00223598	64.5339	0.0649279	249.655	10.0518	0.469453	0.0642205	0.0128011
M3_DLPE_DPPG	M3	DPPG	DLPE	3.85791	0.00210416	3.65625	0.0381272	3.74237	0.0026549	2.77162	0.00157707	64.9085	0.0625794	259.105	8.23619	0.462454	0.065306	0.013104
M3_DLPE_DPPS	M3	DPPS	DLPE	3.86236	0.00354972	3.70745	0.0201645	3.742	0.00240611	2.78346	0.00190559	64.8635	0.0542136	267.211	9.45592	0.466869	0.066915	0.0132903
M3_DLPE_DRPA	M3	DRPA	DLPE	3.72533	0.00206959	3.51837	0.0155716	3.54922	0.00188637	2.59905	0.0118309	66.0934	0.0494323	233.608	12.8623	0.447103	0.092785	0.0181103
M3_DLPE_DRPC	M3	DRPC	DLPE	3.68851	0.00281998	3.52621	0.0271628	3.54469	0.00203694	2.55227	0.0013576	67.0792	0.0622252	249.339	14.903	0.438549	0.0902775	0.0176448
M3_DLPE_DRPE	M3	DRPE	DLPE	3.72106	0.00225562	3.51393	0.0212164	3.57147	0.00184181	2.59278	0.00133942	66.3161	0.0493396	249.632	13.9925	0.444982	0.0874265	0.017133
M3_DLPE_DRPG	M3	DRPG	DLPE	3.71793	0.00240626	3.57557	0.022479	3.58731	0.00274519	2.65298	0.00169574	66.2921	0.0644639	231.468	13.9755	0.444474	0.085642	0.0169063
M3_DLPE_DRPS	M3	DRPS	DLPE	3.72368	0.00201323	3.58295	0.0146274	3.58576	0.00308956	2.65905	0.00140619	66.2874	0.0456609	251.839	9.70494	0.443715	0.0812545	0.0161044
M3_DLPE_DSPA	M3	DSPA	DLPE	3.92568	0.00254774	3.72763	0.0149263	3.7535	0.00310393	2.82467	0.00181862	65.0659	0.0465167	275.334	11.2364	0.463284	0.065487	0.0130748
M3_DLPE_DSPC	M3	DSPC	DLPE	3.9056	0.00320996	3.75162	0.0191451	3.76786	0.00257856	2.7908	0.00201291	65.5881	0.0800452	226.888	10.7385	0.463436	0.0599765	0.0121423
M3_DLPE_DSPE	M3	DSPE	DLPE	3.93943	0.00298135	3.75473	0.0112263	3.79566	0.0037573	2.81894	0.00185865	64.8748	0.0571546	257.32	10.421	0.470275	0.0599765	0.0119758
M3_DLPE_DSPG	M3	DSPG	DLPE	3.92329	0.00243994	3.73735	0.0178411	3.79874	0.00177692	2.7887	0.00183895	65.1813	0.0546818	265.18	9.04908	0.463922	0.068038	0.0132318
M3_DLPE_DSPS	M3	DSPS	DLPE	3.92995	0.00248045	3.76731	0.022029	3.79775	0.00178201	2.78556	0.00144106	65.139	0.0741033	263.888	10.0488	0.469957	0.060248	0.0120216
M3_DLPE_DTPA	M3	DTPA	DLPE	3.68204	0.00274973	3.4767	0.0175258	3.54725	0.00275447	2.59279	0.00136764	62.3351	0.0699652	215.569	11.3667	0.461441	0.12157	0.0235206
M3_DLPE_DTPC	M3	DTPC	DLPE	3.6336	0.00274199	3.3641	0.0149182	3.53975	0.00303854	2.58779	0.00197662	63.5174	0.071043	199.366	7.6467	0.455373	0.12169	0.0235788
M3_DLPE_DTPE	M3	DTPE	DLPE	3.67055	0.00218392	3.50343	0.0179566	3.56488	0.00354655	2.61136	0.00213215	62.6751	0.0510477	228.456	9.14121	0.458876	0.109965	0.0218502
M3_DLPE_DTPG	M3	DTPG	DLPE	3.68017	0.00285131	3.50169	0.0189272	3.59621	0.00410759	2.6114	0.00252181	62.4156	0.0572426	205.479	15.8395	0.461681	0.101255	0.0203722
M3_DLPE_DTPS	M3	DTPS	DLPE	3.69298	0.0025837	3.49264	0.0165593	3.60558	0.00287415	2.60471	0.00171981	62.2427	0.0564853	212.404	10.0224	0.463154	0.103135	0.0202225
M3_DLPE_DUPA	M3	DUPA	DLPE	3.70924	0.0027216	3.50158	0.0302503	3.54981	0.00179589	2.61755	0.000987724	64.9327	0.0432208	249.117	7.28778	0.418861	0.085609	0.0170875
M3_DLPE_DUPC	M3	DUPC	DLPE	3.67453	0.00263856	3.48522	0.0265958	3.54583	0.00353743	2.58838	0.00127712	65.898	0.0628417	238.989	15.7236	0.420378	0.085137	0.0169232
M3_DLPE_DUPE	M3	DUPE	DLPE	3.71032	0.00173371	3.49718	0.0187761	3.57838	0.0020261	2.62285	0.00125233	65.0101	0.0466243	235.741	11.1167	0.424456	0.0881195	0.0172036
M3_DLPE_DUPG	M3	DUPG	DLPE	3.70104	0.00247811	3.53869	0.0174611	3.58263	0.00213529	2.617	0.01436	65.1645	0.0631264	251.181	10.5401	0.416946	0.08625	0.0170074
M3_DLPE_DUPS	M3	DUPS	DLPE	3.70913	0.00306983	3.55543	0.0172656	3.58986	0.00310387	2.678	0.0123435	65.1344	0.0715709	240.204	11.4007	0.416611	0.081266	0.0162034
M3_DLPE_DVPA	M3	DVPA	DLPE	3.87834	0.00328412	3.71823	0.0108363	3.70335	0.00398304	2.79155	0.00214921	65.8814	0.0753754	257.351	10.7108	0.363973	0.0775485	0.0151793
M3_DLPE_DVPC	M3	DVPC	DLPE	3.83516	0.00257817	3.68046	0.0165131	3.69215	0.00247195	2.73792	0.00140023	66.9199	0.0487181	249.73	10.0497	0.360035	0.068357	0.013842
M3_DLPE_DVPE	M3	DVPE	DLPE	3.87733	0.00379548	3.74009	0.016674	3.72637	0.00287206	2.77381	0.00211971	65.993	0.0801207	253.923	8.82039	0.363951	0.070069	0.0139175
M3_DLPE_DVPG	M3	DVPG	DLPE	3.87315	0.00209225	3.71003	0.0172792	3.73821	0.00241932	2.7515	0.00127515	66.0322	0.0485737	254.324	9.94089	0.36693	0.070097	0.0138461
M3_DLPE_DVPS	M3	DVPS	DLPE	3.88081	0.00229361	3.77358	0.0290452	3.74185	0.00236603	2.74853	0.00169701	65.9577	0.0639652	253.059	14.4756	0.367225	0.0653075	0.0129745
M3_DLPE_DXPA	M3	DXPA	DLPE	4.1995	0.00455952	3.95031	0.026629	4.0522	0.00340092	3.16019	0.00206097	64.0308	0.0518585	271.324	9.1196	0.437841	0.0400685	0.00823529
M3_DLPE_DXPC	M3	DXPC	DLPE	4.2108	0.00892943	4.00598	0.0247413	4.10251	0.00467686	3.12095	0.00334158	64.0386	0.106779	250.913	10.1889	0.465973	0.034276	0.00704299
M3_DLPE_DXPE	M3	DXPE	DLPE	4.29021	0.0103056	3.88633	0.0229491	4.15349	0.00334184	3.17552	0.00305644	63.1513	0.0810372	278.242	10.8533	0.477241	0.028736	0.00608891
M3_DLPE_DXPG	M3	DXPG	DLPE	4.20865	0.00793562	3.93568	0.0351246	4.09615	0.00280411	3.1761	0.00259217	64.1576	0.0655417	268.025	13.0765	0.44387	0.038497	0.0078167
M3_DLPE_DXPS	M3	DXPS	DLPE	4.20165	0.00411362	3.98024	0.0281687	4.09904	0.00438944	3.1612	0.0155318	64.1031	0.0765195	274.433	9.64923	0.448609	0.0375185	0.00759595
M3_DLPE_DYPA	M3	DYPA	DLPE	3.82381	0.0024198	3.6069	0.02548	3.65756	0.0025547	2.79399	0.00163253	65.3346	0.0554601	247.949	7.15499	0.360197	0.08245	0.0161882
M3_DLPE_DYPC	M3	DYPC	DLPE	3.78414	0.00248656	3.59703	0.0152016	3.65194	0.00235854	2.74279	0.00182483	66.359	0.0618659	236.153	7.54916	0.362366	0.081159	0.016031
M3_DLPE_DYPE	M3	DYPE	DLPE	3.82643	0.00263392	3.64647	0.0166003	3.68574	0.00367601	2.77178	0.002734	65.4264	0.0643162	259.852	11.666	0.364326	0.0724355	0.0144862
M3_DLPE_DYPG	M3	DYPG	DLPE	3.8132	0.00242084	3.6479	0.0123342	3.68686	0.00305471	2.73872	0.00231962	65.6224	0.0578999	261.412	11.6022	0.361973	0.07686	0.0150456
M3_DLPE_DYPS	M3	DYPS	DLPE	3.81763	0.00199715	3.69419	0.0163864	3.6883	0.00218387	2.74814	0.0010724	65.6159	0.0502673	247.005	7.93295	0.361544	0.072256	0.0142885
M3_DLPE_KCER	M3	KCER	DLPE	3.9481	0.00323385	3.8084	0.0346049	3.78326	0.00432313	2.9529	0.00361147	63.5204	0.080357	221.52	15.8678	0.432099	0.0728535	0.0145062
M3_DLPE_KSM	M3	KSM	DLPE	3.89141	0.00462021	3.73546	0.0173918	3.74391	0.00485143	2.8612	0.0038747	65.7003	0.101113	254.071	14.5308	0.487186	0.053463	0.0108675
M3_DLPE_LFPA	M3	LFPA	DLPE	3.79504	0.00279658	3.60416	0.0109892	3.61163	0.00258807	2.72265	0.00143267	67.3309	0.0541155	247.626	16.4196	0.340538	0.0798175	0.0157199
M3_DLPE_LFPC	M3	LFPC	DLPE	3.75807	0.00284204	3.58502	0.0311608	3.60573	0.00305039	2.68332	0.00198615	68.2948	0.0663608	240.603	7.30873	0.333832	0.0818345	0.0158452
M3_DLPE_LFPE	M3	LFPE	DLPE	3.79689	0.00205821	3.61881	0.0280812	3.63828	0.00269006	2.70855	0.00132373	67.4114	0.0541122	251.722	10.6178	0.345839	0.080416	0.0157791
M3_DLPE_LFPG	M3	LFPG	DLPE	3.79026	0.00329575	3.57343	0.0258189	3.64658	0.00347997	2.68283	0.00235593	67.4817	0.0618585	248.629	14.0304	0.340931	0.0753085	0.0150161
M3_DLPE_LFPS	M3	LFPS	DLPE	3.79881	0.00203691	3.61611	0.0168218	3.65507	0.00217329	2.69004	0.00156148	67.4048	0.0511978	249.908	10.9311	0.344458	0.072449	0.0144743
M3_DLPE_MCER	M3	MCER	DLPE	3.8212	0.00343297	3.74109	0.0252427	3.62649	0.0030646	2.84367	0.00247581	64.246	0.0678593	219.555	11.0677	0.416182	0.09142	0.0180306
M3_DLPE_MSM	M3	MSM	DLPE	3.758	0.0027382	3.60044	0.011847	3.60054	0.00155056	2.68356	0.0155627	66.4163	0.0909693	229.762	11.4934	0.47507	0.071115	0.0141251
M3_DLPE_NCER	M3	NCER	DLPE	3.99333	0.00328487	3.85205	0.0395691	3.82303	0.0046936	3.02565	0.00308202	64.0804	0.0725851	224.681	7.56753	0.333869	0.071666	0.0142019
M3_DLPE_NSM	M3	NSM	DLPE	3.92103	0.00374209	3.77143	0.0222538	3.77018	0.00356034	2.85055	0.0023669	66.4957	0.0837711	237.432	8.43394	0.384523	0.0528805	0.0107175
M3_DLPE_OCER	M3	OCER	DLPE	3.86654	0.00220977	3.76117	0.0339757	3.67038	0.00163981	2.8501	0.00157903	64.7653	0.0564709	231.942	7.82995	0.423762	0.0904775	0.0176513
M3_DLPE_ODPA	M3	ODPA	DLPE	3.84185	0.00211868	3.65826	0.022695	3.66572	0.00229633	2.77679	0.00167588	67.512	0.0493051	246.665	9.03792	0.381814	0.0792105	0.0154394
M3_DLPE_ODPC	M3	ODPC	DLPE	3.80328	0.00221731	3.65082	0.0256733	3.66202	0.00329405	2.75183	0.0114486	68.4465	0.0485729	240.762	17.1621	0.383762	0.0694415	0.0141006
M3_DLPE_ODPE	M3	ODPE	DLPE	3.83735	0.00237936	3.65039	0.0326635	3.68044	0.0020381	2.7765	0.0112125	67.7235	0.0611367	242.202	19.142	0.386617	0.072808	0.0143944
M3_DLPE_ODPG	M3	ODPG	DLPE	3.83531	0.00235289	3.70204	0.0227407	3.6994	0.00151296	2.7683	0.00119566	67.6749	0.0561634	257.576	14.7691	0.384801	0.0693775	0.0137813
M3_DLPE_ODPS	M3	ODPS	DLPE	3.84131	0.00322969	3.73842	0.0332047	3.70463	0.00304326	2.77084	0.00213044	67.6533	0.0618195	240.047	5.67216	0.39085	0.0718655	0.0141114
M3_DLPE_OEPA	M3	OEPA	DLPE	3.94957	0.0019006	3.78011	0.0218957	3.77619	0.00281028	2.85209	0.00164551	65.8543	0.0435318	259.375	8.58835	0.411585	0.066619	0.0132615
M3_DLPE_OEPC	M3	OEPC	DLPE	3.9102	0.00218297	3.75399	0.0139516	3.77109	0.00259602	2.83237	0.00174399	66.7716	0.0475533	261.302	15.5817	0.410846	0.063432	0.0126069
M3_DLPE_OEPE	M3	OEPE	DLPE	3.95049	0.00202136	3.77794	0.023589	3.80136	0.003007	2.86762	0.00202123	65.9572	0.0579904	247.782	16.6319	0.412962	0.0651035	0.0127488
M3_DLPE_OEPG	M3	OEPG	DLPE	3.94171	0.00256241	3.79071	0.0169313	3.80927	0.00241343	2.84304	0.00188306	66.0308	0.0650884	281.563	11.8157	0.408256	0.0627815	0.0124015
M3_DLPE_OEPS	M3	OEPS	DLPE	3.95211	0.00318682	3.78554	0.0232384	3.81905	0.00391252	2.84766	0.0031057	65.9247	0.0941924	250.348	11.7377	0.412087	0.0601015	0.0119475
M3_DLPE_OLPA	M3	OLPA	DLPE	3.84292	0.0021967	3.67747	0.0275589	3.66064	0.00346799	2.7609	0.00182928	66.5048	0.0527648	265.219	14.5027	0.374159	0.076125	0.0149963
M3_DLPE_OLPC	M3	OLPC	DLPE	3.80573	0.0027903	3.64358	0.0229227	3.65962	0.00201876	2.71878	0.00164193	67.445	0.0537606	243.131	9.92977	0.369981	0.077406	0.015154
M3_DLPE_OLPE	M3	OLPE	DLPE	3.84079	0.00179674	3.64062	0.0247437	3.68851	0.0028142	2.74168	0.00163367	66.6494	0.0571191	251.255	18.5268	0.379415	0.069368	0.0138452
M3_DLPE_OLPG	M3	OLPG	DLPE	3.83604	0.00200163	3.65602	0.0222355	3.69894	0.00203255	2.71149	0.00123398	66.6862	0.0493077	260.174	10.3129	0.376809	0.074701	0.0146448
M3_DLPE_OLPS	M3	OLPS	DLPE	3.84095	0.00336165	3.7038	0.0163782	3.69871	0.00391528	2.72209	0.00233606	66.6585	0.081071	261.532	18.376	0.379279	0.073957	0.0145728
M3_DLPE_OSM	M3	OSM	DLPE	3.79565	0.00347502	3.66815	0.0231116	3.63303	0.00371671	2.72047	0.00229216	67.0113	0.0630018	240.639	6.25788	0.481588	0.0672855	0.0133122
M3_DLPE_PAPA	M3	PAPA	DLPE	3.85568	0.00219418	3.72588	0.0197118	3.6855	0.00231207	2.8196	0.000972621	66.0497	0.0454672	252.954	11.0118	0.376298	0.073683	0.0145764
M3_DLPE_PAPC	M3	PAPC	DLPE	3.81346	0.00240186	3.67236	0.0318024	3.67736	0.00202148	2.79584	0.00119812	67.0893	0.0554781	244.133	9.96671	0.373429	0.076288	0.0149591
M3_DLPE_PAPE	M3	PAPE	DLPE	3.85357	0.00206233	3.64441	0.0167253	3.70747	0.00182318	2.75581	0.0111724	66.2221	0.061035	244.123	8.94012	0.376995	0.0707745	0.0138977
M3_DLPE_PAPG	M3	PAPG	DLPE	3.84497	0.00226379	3.65921	0.0168438	3.71514	0.00206	2.80279	0.000926221	66.3381	0.0519101	261.76	13.5783	0.375442	0.0674045	0.013484
M3_DLPE_PAPS	M3	PAPS	DLPE	3.84653	0.00206893	3.66534	0.0152307	3.71425	0.00133288	2.79897	0.00115323	66.4312	0.0489007	258.064	8.76823	0.378875	0.064838	0.0130377
M3_DLPE_PCER	M3	PCER	DLPE	3.88861	0.00294246	3.72141	0.040801	3.70408	0.00335473	2.88268	0.00298974	63.5819	0.0709659	239.173	12.0726	0.283774	0.081658	0.0160899
M3_DLPE_PDPA	M3	PDPA	DLPE	3.82585	0.00241308	3.65568	0.0199285	3.65518	0.00148034	2.78319	0.00134681	67.1594	0.0508766	260.419	11.6073	0.38631	0.0739995	0.0147002
M3_DLPE_PDPC	M3	PDPC	DLPE	3.78712	0.00245753	3.61379	0.0158635	3.64559	0.00250531	2.75705	0.0118214	68.1028	0.059845	230.439	11.2985	0.380696	0.0697145	0.0138671
M3_DLPE_PDPE	M3	PDPE	DLPE	3.8261	0.00225176	3.65681	0.0166323	3.6784	0.00226559	2.7565	0.0169316	67.2408	0.0601874	253.687	21.283	0.388334	0.0689275	0.0137738
M3_DLPE_PDPG	M3	PDPG	DLPE	3.82083	0.00175477	3.67886	0.0227663	3.68916	0.00132949	2.76739	0.000819982	67.3063	0.0423629	254.428	8.35051	0.385885	0.0663575	0.0134437
M3_DLPE_PDPS	M3	PDPS	DLPE	3.82756	0.00266667	3.70711	0.0293387	3.69545	0.00255328	2.77205	0.00122141	67.1942	0.0513446	258.682	9.39723	0.386676	0.067576	0.0134747
M3_DLPE_PEPA	M3	PEPA	DLPE	3.95651	0.002249	3.7888	0.0285476	3.79307	0.00319625	2.8759	0.00193214	64.9838	0.0597177	268.578	7.68021	0.416779	0.06726	0.0132778
M3_DLPE_PEPC	M3	PEPC	DLPE	3.91587	0.0031882	3.73826	0.0240727	3.78573	0.00195922	2.86334	0.00139594	65.9176	0.0598188	247.195	11.5595	0.420189	0.0660285	0.0129923
M3_DLPE_PEPE	M3	PEPE	DLPE	3.95529	0.0027831	3.73516	0.0106215	3.81608	0.00315005	2.89621	0.00212163	65.1224	0.0702819	239.317	9.80788	0.416702	0.06504	0.0126933
M3_DLPE_PEPG	M3	PEPG	DLPE	3.94229	0.0025119	3.75597	0.0108651	3.81708	0.00175835	2.85954	0.00174078	65.323	0.0569113	266.413	9.72048	0.415108	0.063403	0.0125739
M3_DLPE_PEPS	M3	PEPS	DLPE	3.95457	0.00230852	3.82374	0.0239447	3.82941	0.00295284	2.86782	0.00128494	65.1826	0.060517	279.397	18.7706	0.420785	0.064544	0.0127226
M3_DLPE_PFPA	M3	PFPA	DLPE	3.81564	0.00196011	3.63413	0.0301772	3.64312	0.00157793	2.76235	0.000977124	66.2344	0.0502005	244.654	8.81246	0.414641	0.0759225	0.0148081
M3_DLPE_PFPC	M3	PFPC	DLPE	3.77827	0.00270248	3.6164	0.0191524	3.63668	0.00138497	2.71511	0.00126676	67.1837	0.054178	258.791	9.26901	0.409873	0.0759275	0.0149012
M3_DLPE_PFPE	M3	PFPE	DLPE	3.81602	0.00226913	3.67027	0.0134392	3.66833	0.00118654	2.7471	0.00164517	66.3731	0.0555145	261.594	10.3355	0.417	0.0704545	0.0139683
M3_DLPE_PFPG	M3	PFPG	DLPE	3.81159	0.00237125	3.6492	0.0230428	3.67774	0.00198303	2.72296	0.000768091	66.4023	0.0524905	251.469	17.9027	0.414953	0.07369	0.0145356
M3_DLPE_PFPS	M3	PFPS	DLPE	3.81649	0.00180587	3.66204	0.0247557	3.68066	0.00145408	2.72417	0.00123569	66.4089	0.0489142	242.278	10.8294	0.417956	0.0709055	0.0140496
M3_DLPE_PIPA	M3	PIPA	DLPE	3.88157	0.00248788	3.74146	0.0159897	3.71611	0.00367012	2.83993	0.00202566	65.6179	0.068269	250.615	10.0671	0.40562	0.0709375	0.0140785
M3_DLPE_PIPC	M3	PIPC	DLPE	3.84039	0.00193542	3.69545	0.0267843	3.70783	0.00243601	2.78844	0.0165395	66.5866	0.0435542	255.902	12.5639	0.402113	0.0742355	0.0145188
M3_DLPE_PIPE	M3	PIPE	DLPE	3.88299	0.00330572	3.68302	0.00975107	3.74164	0.00372243	2.79912	0.0166501	65.7254	0.0887171	259.274	10.5373	0.404748	0.0691995	0.0136532
M3_DLPE_PIPG	M3	PIPG	DLPE	3.87194	0.00201808	3.72195	0.0177575	3.74779	0.00141615	2.82508	0.00139321	65.8716	0.0522177	264.794	11.1063	0.407447	0.0656065	0.0129664
M3_DLPE_PIPS	M3	PIPS	DLPE	3.87798	0.00196431	3.69488	0.0291928	3.74871	0.00273478	2.8215	0.00149848	65.8833	0.0567512	283.143	12.7359	0.405723	0.06889	0.0135584
M3_DLPE_PLPA	M3	PLPA	DLPE	3.83553	0.00265551	3.64992	0.0180865	3.6631	0.0023627	2.78304	0.00125182	65.9568	0.0559001	251.574	12.5798	0.377761	0.0777755	0.0152719
M3_DLPE_PLPC	M3	PLPC	DLPE	3.79968	0.00253289	3.63044	0.0231406	3.65801	0.00329837	2.73407	0.00221485	66.8601	0.0621687	244.67	13.9346	0.374145	0.071769	0.0144539
M3_DLPE_PLPE	M3	PLPE	DLPE	3.84022	0.00240714	3.67183	0.0180748	3.69071	0.00146045	2.76518	0.00132228	65.9551	0.0615796	278.423	23.2077	0.381874	0.074932	0.0147197
M3_DLPE_PLPG	M3	PLPG	DLPE	3.82627	0.00233961	3.60234	0.0223783	3.6943	0.00255914	2.72972	0.00117698	66.1698	0.0492183	264.673	12.4785	0.376839	0.0724055	0.0143225
M3_DLPE_PLPI	M3	PLPI	DLPE	3.83039	0.00323176	3.65494	0.023825	3.73535	0.00371718	2.73556	0.00219622	65.8009	0.0597267	261.678	15.9498	0.385791	0.0628705	0.0124436
M3_DLPE_PLPS	M3	PLPS	DLPE	3.83554	0.0026597	3.69587	0.0134218	3.70147	0.00228816	2.73273	0.00152774	66.0754	0.0582642	269.087	11.3479	0.379708	0.0731605	0.0145387
M3_DLPE_POP1	M3	POP1	DLPE	3.8516	0.00256938	3.72393	0.0334373	3.78033	0.00245281	2.7903	0.00147303	65.5919	0.0647287	258.32	11.2935	0.463704	0.0267685	0.0054441
M3_DLPE_POP2	M3	POP2	DLPE	3.81965	0.00209028	3.67607	0.0185074	3.79843	0.00303486	2.73864	0.00174205	66.3436	0.0566685	259.841	15.882	0.452609	0.026741	0.00544598
M3_DLPE_POP3	M3	POP3	DLPE	3.82257	0.00221211	3.70311	0.0178038	3.8517	0.00324707	2.79562	0.00231741	66.2643	0.0638084	271.032	14.0341	0.455594	0.0284095	0.00570625
M3_DLPE_POP4	M3	POP4	DLPE	3.86833	0.00208941	3.75353	0.0266818	3.8045	0.00297817	2.8124	0.00134083	65.0985	0.0421722	299.038	17.1505	0.465048	0.0288335	0.00571604
M3_DLPE_POP5	M3	POP5	DLPE	3.87146	0.00326186	3.71188	0.0150008	3.80917	0.00419987	2.8137	0.00229128	65.0577	0.0903321	273.982	12.0218	0.464876	0.027733	0.00562326
M3_DLPE_POP6	M3	POP6	DLPE	3.8358	0.00290005	3.71471	0.0158066	3.80474	0.00385176	2.75163	0.00233059	65.9675	0.0580602	254.037	18.8058	0.457326	0.0333625	0.00652242
M3_DLPE_POP7	M3	POP7	DLPE	3.80628	0.00287362	3.69829	0.0389133	3.77521	0.00410512	2.75017	0.0158568	66.7948	0.065442	239.802	17.4514	0.448631	0.0322725	0.00632454
M3_DLPE_POPA	M3	POPA	DLPE	3.86739	0.00185225	3.68912	0.0250268	3.69754	0.00202119	2.80416	0.00099433	65.3846	0.0386615	275.283	17.4357	0.448293	0.073844	0.0145641
M3_DLPE_POPC	M3	POPC	DLPE	3.83106	0.00191497	3.653	0.0104705	3.69461	0.00215299	2.75956	0.00160416	66.2493	0.0562686	240.518	15.6789	0.447324	0.071923	0.0142969
M3_DLPE_POPE	M3	POPE	DLPE	3.86954	0.00224996	3.6722	0.0160401	3.72475	0.00142796	2.78264	0.00124206	65.4573	0.0489694	250.085	16.6449	0.447765	0.072934	0.0142785
M3_DLPE_POPG	M3	POPG	DLPE	3.85848	0.00186286	3.70202	0.0239594	3.72901	0.00129921	2.75394	0.00127831	65.6368	0.0474445	261.122	12.1556	0.447379	0.0716545	0.0140327
M3_DLPE_POPI	M3	POPI	DLPE	3.86173	0.00213521	3.69671	0.0227809	3.77255	0.00210388	2.76977	0.0124659	65.2704	0.0413576	288.994	15.473	0.4544	0.058143	0.0115468
M3_DLPE_POPS	M3	POPS	DLPE	3.86151	0.00203852	3.74301	0.0219782	3.72901	0.00321606	2.75916	0.00154751	65.662	0.0556553	273.634	11.6004	0.45073	0.070446	0.0139163
M3_DLPE_PQPA	M3	PQPA	DLPE	3.85505	0.00211363	3.71223	0.0231566	3.6856	0.00183842	2.81774	0.00168483	66.0921	0.0477194	265.32	11.1474	0.377318	0.0752085	0.0149725
M3_DLPE_PQPC	M3	PQPC	DLPE	3.81844	0.0036917	3.64361	0.0229726	3.68575	0.00483261	2.74111	0.0152692	66.9358	0.0837509	260.787	14.0547	0.374412	0.0719725	0.0142512
M3_DLPE_PQPE	M3	PQPE	DLPE	3.85856	0.00229976	3.67091	0.0222564	3.71551	0.00283776	2.75884	0.011941	66.0949	0.0544204	255.64	13.9548	0.377812	0.071731	0.0141646
M3_DLPE_PQPG	M3	PQPG	DLPE	3.84537	0.00238051	3.68253	0.024666	3.71575	0.00301081	2.80368	0.00212365	66.3111	0.0570083	260.507	15.7399	0.37903	0.067205	0.0134465
M3_DLPE_PQPS	M3	PQPS	DLPE	3.85032	0.00189672	3.68497	0.0109242	3.72075	0.00267225	2.80547	0.00153256	66.3255	0.0458989	247.745	15.8571	0.381343	0.064052	0.0129994
M3_DLPE_PSM	M3	PSM	DLPE	3.80714	0.00283195	3.61072	0.0396688	3.65539	0.0022116	2.75309	0.0019811	66.0191	0.062717	239.333	8.998	0.485488	0.067939	0.0133924
M3_DLPE_PSPA	M3	PSPA	DLPE	3.9036	0.00208964	3.72901	0.0174701	3.7372	0.00188191	2.83451	0.00112489	64.7038	0.0417735	291.773	16.0777	0.468595	0.0712925	0.0141847
M3_DLPE_PSPC	M3	PSPC	DLPE	3.87374	0.00256724	3.70388	0.0186349	3.7424	0.00232502	2.78931	0.00134914	65.4048	0.0562558	251.016	8.08238	0.466966	0.0602885	0.012137
M3_DLPE_PSPE	M3	PSPE	DLPE	3.92041	0.00367468	3.74163	0.0215452	3.77983	0.00272215	2.82648	0.00246956	64.4686	0.067729	267.304	17.8727	0.473158	0.056922	0.0115227
M3_DLPE_PSPG	M3	PSPG	DLPE	3.89773	0.00247104	3.72383	0.0145104	3.77538	0.00260521	2.78717	0.0012374	64.8753	0.043592	275.961	10.3646	0.466589	0.0652155	0.0129957
M3_DLPE_PSPS	M3	PSPS	DLPE	3.90287	0.00279025	3.74779	0.0168727	3.7763	0.0030706	2.788	0.00185041	64.872	0.0539844	252.091	10.3902	0.467933	0.0658685	0.0130729
M3_DLPE_PYPA	M3	PYPA	DLPE	3.84042	0.00197268	3.62842	0.0168382	3.67814	0.00222226	2.80171	0.00145797	65.1016	0.0509723	258.814	9.05344	0.409885	0.0767505	0.0149551
M3_DLPE_PYPC	M3	PYPC	DLPE	3.80531	0.00192292	3.62065	0.01746	3.67719	0.00221557	2.76073	0.00157667	65.9192	0.0490698	249.828	15.7335	0.410491	0.0783125	0.0153817
M3_DLPE_PYPE	M3	PYPE	DLPE	3.8443	0.00291773	3.63869	0.0131281	3.70574	0.00289633	2.79199	0.00208547	65.1396	0.0781824	271.84	13.5899	0.412577	0.0722125	0.0143118
M3_DLPE_PYPG	M3	PYPG	DLPE	3.83327	0.00256894	3.63883	0.0218214	3.71124	0.00333461	2.7574	0.00165985	65.3305	0.0688754	259.77	10.5096	0.412792	0.0710825	0.0140937
M3_DLPE_PYPS	M3	PYPS	DLPE	3.83605	0.00189189	3.69163	0.0164563	3.71454	0.00144942	2.75462	0.00132964	65.3361	0.0480334	260.943	10.2928	0.410524	0.0713875	0.0140279
M3_DLPE_SAP1	M3	SAP1	DLPE	3.86738	0.00272926	3.77934	0.0195643	3.79238	0.00275758	2.79025	0.00217851	66.4583	0.0584575	278.244	8.99734	0.394663	0.032428	0.00639362
M3_DLPE_SAP2	M3	SAP2	DLPE	3.84435	0.00290736	3.74862	0.0325813	3.82572	0.00320864	2.81921	0.0022791	67.0138	0.0738923	261.473	4.10602	0.38986	0.0295435	0.00588395
M3_DLPE_SAP3	M3	SAP3	DLPE	3.84234	0.00211299	3.69308	0.018306	3.87537	0.0018051	2.785	0.00218841	67.0761	0.0665204	261.83	14.3628	0.392117	0.028468	0.00572136
M3_DLPE_SAP4	M3	SAP4	DLPE	3.87848	0.00178929	3.74587	0.0274712	3.81538	0.00258159	2.79897	0.00996804	66.0854	0.0489264	264.265	11.7985	0.395544	0.0348245	0.00691474
M3_DLPE_SAP5	M3	SAP5	DLPE	3.88191	0.00219187	3.73717	0.0217889	3.81716	0.00115083	2.82112	0.0156993	66.039	0.0525906	270.142	10.7108	0.396602	0.034423	0.00685797
M3_DLPE_SAP6	M3	SAP6	DLPE	3.85198	0.00326861	3.72776	0.0139946	3.8264	0.00469165	2.82659	0.0028785	66.7906	0.0824734	253.444	16.4935	0.390855	0.0343425	0.00677309
M3_DLPE_SAP7	M3	SAP7	DLPE	3.83024	0.00295506	3.73354	0.0227936	3.80422	0.00395234	2.77755	0.00199065	67.3855	0.0549715	240.121	8.69322	0.388204	0.0304965	0.00616814
M3_DLPE_SAPA	M3	SAPA	DLPE	3.88181	0.00244976	3.68943	0.0177905	3.70682	0.00295725	2.82592	0.0017971	66.2804	0.0545908	260.55	13.2619	0.379051	0.0718665	0.0141683
M3_DLPE_SAPC	M3	SAPC	DLPE	3.84563	0.00256179	3.66325	0.0165899	3.70613	0.00284244	2.80589	0.00150223	67.2084	0.061058	238.487	8.52557	0.377207	0.0690625	0.0138238
M3_DLPE_SAPE	M3	SAPE	DLPE	3.88344	0.00274294	3.70693	0.0180282	3.73419	0.00300204	2.82804	0.011131	66.4111	0.0628897	253.083	8.56509	0.379544	0.0712945	0.0139535
M3_DLPE_SAPG	M3	SAPG	DLPE	3.877	0.00193222	3.67392	0.0238717	3.74912	0.00296165	2.81406	0.00111681	66.4259	0.0458674	253.941	11.0142	0.37675	0.0673755	0.0134536
M3_DLPE_SAPI	M3	SAPI	DLPE	3.87585	0.00219901	3.72734	0.0234046	3.78052	0.00265091	2.81717	0.00186371	66.2237	0.0569982	270.489	12.4817	0.387326	0.06083	0.0118821
M3_DLPE_SAPS	M3	SAPS	DLPE	3.88462	0.00289829	3.73764	0.0256442	3.75068	0.00304879	2.81152	0.00208345	66.3603	0.0559542	260.44	12.8554	0.383256	0.0682605	0.0134716
M3_DLPE_SCER	M3	SCER	DLPE	3.89787	0.00222137	3.77392	0.029643	3.71777	0.00231447	2.88949	0.0127022	64.0119	0.0515668	234.516	14.4646	0.312439	0.081457	0.0159256
M3_DLPE_SDPA	M3	SDPA	DLPE	3.85887	0.00231202	3.72113	0.0160917	3.68339	0.00275089	2.79087	0.00138482	67.2113	0.0752928	239.189	9.48342	0.38766	0.068093	0.0135487
M3_DLPE_SDPC	M3	SDPC	DLPE	3.81981	0.0024175	3.65739	0.0227176	3.6807	0.00211166	2.77612	0.00159779	68.1652	0.0547851	244.073	10.7089	0.383444	0.065462	0.0131481
M3_DLPE_SDPE	M3	SDPE	DLPE	3.8593	0.00228281	3.67636	0.021606	3.71078	0.00270276	2.79887	0.0018031	67.3687	0.0476607	269.756	9.42068	0.387592	0.0675795	0.0133223
M3_DLPE_SDPG	M3	SDPG	DLPE	3.85617	0.00176789	3.67753	0.0185033	3.72247	0.00286907	2.78304	0.00138634	67.2949	0.0450662	249.283	13.5016	0.3871	0.0657875	0.0130709
M3_DLPE_SDPI	M3	SDPI	DLPE	3.85259	0.0022378	3.69548	0.0158731	3.76696	0.000999696	2.80124	0.00117353	66.8953	0.0585989	280.987	12.5985	0.39096	0.058475	0.0116928
M3_DLPE_SDPS	M3	SDPS	DLPE	3.86217	0.00307382	3.71151	0.0242883	3.72693	0.00260659	2.78362	0.00219773	67.2392	0.0781069	259.815	11.4949	0.386218	0.07141	0.0139332
M3_DLPE_SLPA	M3	SLPA	DLPE	3.86058	0.00201507	3.68043	0.0210066	3.6831	0.00259895	2.78025	0.00155537	66.2619	0.0530194	241.856	13.0598	0.378597	0.072231	0.0144519
M3_DLPE_SLPC	M3	SLPC	DLPE	3.82567	0.00211665	3.66782	0.024711	3.685	0.00179077	2.72847	0.000903825	67.0705	0.0531874	240.446	12.0533	0.37286	0.0733875	0.0143557
M3_DLPE_SLPE	M3	SLPE	DLPE	3.86088	0.00228688	3.70716	0.0157577	3.71189	0.00280613	2.7578	0.00170673	66.3215	0.0581686	255.135	10.6288	0.376888	0.0687415	0.0136982
M3_DLPE_SLPG	M3	SLPG	DLPE	3.85832	0.00214411	3.69461	0.0144188	3.72236	0.00184164	2.73178	0.00140119	66.3031	0.0499312	243.62	11.6218	0.377484	0.072012	0.0140255
M3_DLPE_SLPS	M3	SLPS	DLPE	3.86105	0.0021735	3.71269	0.0329961	3.71994	0.00306284	2.73678	0.00188523	66.3404	0.0630053	264.043	5.90956	0.377652	0.0726585	0.0142703
M3_DLPE_SOPA	M3	SOPA	DLPE	3.89145	0.00182908	3.70852	0.0209073	3.71938	0.00245322	2.80148	0.00127595	65.7112	0.0444607	262.511	10.5465	0.444998	0.0727015	0.014376
M3_DLPE_SOPC	M3	SOPC	DLPE	3.85931	0.00311768	3.66789	0.0203984	3.7186	0.0033439	2.75374	0.0013503	66.4969	0.0698647	249.349	13.3285	0.446019	0.0681495	0.0135865
M3_DLPE_SOPE	M3	SOPE	DLPE	3.89282	0.00206794	3.70838	0.0206084	3.74375	0.00212522	2.78415	0.00154163	65.7656	0.047968	259.803	14.3075	0.446701	0.068779	0.013428
M3_DLPE_SOPG	M3	SOPG	DLPE	3.8845	0.00323142	3.68716	0.0229755	3.75331	0.00259394	2.7513	0.0019605	65.8662	0.0705053	256.782	10.3228	0.446526	0.066665	0.0130962
M3_DLPE_SOPS	M3	SOPS	DLPE	3.88957	0.00228563	3.74071	0.0328485	3.7527	0.00285308	2.75746	0.001953	65.8489	0.0558854	278.063	10.6831	0.450614	0.069588	0.0136526
M3_DLPE_SSM	M3	SSM	DLPE	3.83961	0.00238801	3.68245	0.0226798	3.68746	0.00347162	2.75619	0.00196941	66.152	0.0543346	249.618	6.3216	0.492246	0.066464	0.0129707
M3_DLPE_UCER	M3	UCER	DLPE	3.81105	0.00236203	3.68587	0.010563	3.6182	0.00243058	2.85511	0.0023582	63.7248	0.0602203	216.733	15.6919	0.40163	0.102345	0.0199194
M3_DLPE_USM	M3	USM	DLPE	3.73317	0.00309282	3.53202	0.0226036	3.58259	0.00342336	2.71617	0.0124087	66.0493	0.0826611	231.949	12.0184	0.46391	0.07281	0.0143525
M3_DLPE_XCER	M3	XCER	DLPE	3.98512	0.00474229	3.89876	0.0339637	3.85658	0.00466942	3.04403	0.00356167	63.8556	0.0807467	199.131	9.08557	0.409016	0.057141	0.0116192
M3_DLPE_XSM	M3	XSM	DLPE	3.96849	0.004313	3.7838	0.028269	3.81897	0.00446682	2.88494	0.00325697	65.6838	0.0824369	236.138	11.8924	0.451969	0.0453965	0.00922048
M3_DLPE_YOPA	M3	YOPA	DLPE	3.8464	0.00270547	3.67958	0.023605	3.67352	0.00287331	2.78823	0.0020463	65.7069	0.0693385	277.509	17.5274	0.400835	0.075416	0.0149518
M3_DLPE_YOPC	M3	YOPC	DLPE	3.81027	0.00248145	3.63838	0.00280444	3.67154	0.00334121	2.74001	0.00211328	66.5891	0.0602912	268.988	14.6453	0.39537	0.0754365	0.0149601
M3_DLPE_YOPE	M3	YOPE	DLPE	3.847	0.00170972	3.65559	0.0272644	3.69848	0.00236823	2.77013	0.00134631	65.8136	0.0412305	275.336	8.34505	0.400403	0.072283	0.0143148
M3_DLPE_YOPG	M3	YOPG	DLPE	3.8419	0.00255744	3.69486	0.0242242	3.71616	0.00289313	2.74862	0.00186319	65.8384	0.0669741	258.154	8.98136	0.402006	0.070661	0.0141931
M3_DLPE_YOPS	M3	YOPS	DLPE	3.84345	0.00288928	3.69831	0.0227778	3.70829	0.00316522	2.74286	0.00230297	65.9285	0.0583601	244.496	14.9357	0.399767	0.070427	0.0139146
M3_POPC_BCER	M3	BCER	POPC	4.24198	0.00384148	4.16111	0.0268987	4.18858	0.00301139	3.28718	0.00222702	56.676	0.0542512	247.01	11.3742	0.490037	0.0445265	0.00877923
M3_POPC_BSM	M3	BSM	POPC	4.09859	0.00382565	3.98389	0.0146602	4.06332	0.00423949	3.10814	0.00257776	60.4043	0.0709945	222.441	9.98684	0.470689	0.041118	0.00815167
M3_POPC_CCER	M3	CCER	POPC	4.27522	0.00312294	4.18267	0.0133683	4.21749	0.00315617	3.33323	0.011762	57.4097	0.0578866	267.695	16.3386	0.458995	0.0365545	0.00747988
M3_POPC_CSM	M3	CSM	POPC	4.15542	0.00387088	4.03977	0.018034	4.11716	0.00419648	3.12602	0.00242066	60.7199	0.0715441	213.185	16.5055	0.447896	0.0357855	0.0071409
M3_POPC_DAPA	M3	DAPA	POPC	3.93983	0.00384504	3.83261	0.0197564	3.85603	0.00298752	2.94452	0.00248058	63.527	0.0696698	221.444	10.8879	0.295657	0.058989	0.0117326
M3_POPC_DAPC	M3	DAPC	POPC	3.91834	0.00238171	3.78558	0.0164339	3.87276	0.00308811	2.94437	0.00177812	64.1119	0.0543612	214.646	12.3548	0.288532	0.0559485	0.0112616
M3_POPC_DAPE	M3	DAPE	POPC	3.951	0.00343877	3.82622	0.0112433	3.89492	0.00229759	2.96681	0.00171584	63.438	0.0654793	230.454	9.5928	0.291047	0.051291	0.0104221
M3_POPC_DAPG	M3	DAPG	POPC	3.93533	0.00348651	3.78315	0.0213452	3.89852	0.00309406	2.93339	0.00183378	63.6847	0.0656018	234.576	7.80812	0.29436	0.0559035	0.0110822
M3_POPC_DAPS	M3	DAPS	POPC	3.93946	0.00318059	3.83292	0.016318	3.89498	0.00378953	2.92694	0.00215081	63.6491	0.0555494	233.647	12.7606	0.297059	0.0506555	0.0102504
M3_POPC_DBPA	M3	DBPA	POPC	4.3104	0.00353212	4.16831	0.0255754	4.26338	0.00360049	3.21233	0.00289722	58.7224	0.0713986	217.528	9.55537	0.469707	0.039755	0.00784058
M3_POPC_DBPC	M3	DBPC	POPC	4.25378	0.00328231	4.11481	0.0162547	4.23781	0.00441382	3.18079	0.00269397	59.8444	0.0667086	218.687	13.4926	0.458969	0.037603	0.00746632
M3_POPC_DBPE	M3	DBPE	POPC	4.29596	0.00606775	4.13613	0.0042448	4.27457	0.00374829	3.21699	0.00330207	59.0902	0.0916992	205.948	12.5773	0.465659	0.034611	0.00687311
M3_POPC_DBPG	M3	DBPG	POPC	4.29746	0.00336022	4.16713	0.0198989	4.29718	0.00222698	3.20448	0.0128846	58.9896	0.0626832	188.642	10.8925	0.465372	0.036818	0.00737201
M3_POPC_DBPS	M3	DBPS	POPC	4.29606	0.00399858	4.18442	0.0123165	4.28836	0.00409704	3.19834	0.0114942	59.1231	0.0771804	216.021	12.4933	0.465876	0.040622	0.00795879
M3_POPC_DCPA	M3	DCPA	POPC	4.40693	0.00660514	4.29519	0.0230385	4.34567	0.00525873	3.38576	0.00390815	59.7379	0.0996719	225.226	9.72896	0.429837	0.0309095	0.00612502
M3_POPC_DCPC	M3	DCPC	POPC	4.36247	0.00598136	4.19688	0.0109521	4.33888	0.00367708	3.29846	0.00256644	60.619	0.0752888	222.967	9.81358	0.423847	0.029438	0.00596118
M3_POPC_DCPE	M3	DCPE	POPC	4.39595	0.00371801	4.22508	0.0140535	4.3625	0.00387798	3.32057	0.00241633	60.0245	0.0770755	244.082	10.6051	0.426265	0.029634	0.00589543
M3_POPC_DCPG	M3	DCPG	POPC	4.39823	0.00318263	4.28171	0.00367305	4.38444	0.00282308	3.29741	0.00282805	59.9614	0.0817644	234.625	10.1633	0.432486	0.031109	0.00620157
M3_POPC_DCPS	M3	DCPS	POPC	4.39856	0.00499742	4.29217	0.0224722	4.38039	0.00389769	3.296	0.00213426	60.0098	0.0805171	233.267	13.8332	0.433479	0.030711	0.00612503
M3_POPC_DDPA	M3	DDPA	POPC	3.95279	0.0041894	3.80185	0.0171824	3.87246	0.00313513	2.92987	0.00220929	64.2891	0.0737612	198.818	8.77907	0.268174	0.0408195	0.00905532
M3_POPC_DDPC	M3	DDPC	POPC	3.93524	0.00272014	3.83321	0.0160547	3.87736	0.002443	2.92717	0.00188486	64.8045	0.0633141	193.565	8.46442	0.263454	0.0300415	0.00701776
M3_POPC_DDPE	M3	DDPE	POPC	3.9703	0.00335365	3.85833	0.0179326	3.90658	0.00327771	2.95531	0.00195032	63.9996	0.0690027	210.469	10.5139	0.27188	0.0298665	0.00689696
M3_POPC_DDPG	M3	DDPG	POPC	3.95597	0.0024932	3.82649	0.0235292	3.90979	0.00200447	2.92204	0.0013546	64.3812	0.0585616	203.708	7.85125	0.268684	0.037732	0.00823933
M3_POPC_DDPS	M3	DDPS	POPC	3.95924	0.00356134	3.8267	0.0241623	3.90811	0.00286685	2.92218	0.00199244	64.3486	0.0561821	204.452	10.475	0.270277	0.034248	0.00753948
M3_POPC_DEPA	M3	DEPA	POPC	4.18757	0.00288191	4.05997	0.0159762	4.11556	0.00421818	3.10035	0.00282285	60.8389	0.0705405	235.251	10.6305	0.459373	0.0412165	0.00813663
M3_POPC_DEPC	M3	DEPC	POPC	4.13359	0.00392551	4.00521	0.0164255	4.09908	0.00370294	3.07724	0.00264103	61.9268	0.0690502	217.851	7.35426	0.456477	0.03819	0.00781444
M3_POPC_DEPE	M3	DEPE	POPC	4.17337	0.00319076	4.02863	0.0168654	4.13025	0.00198533	3.10466	0.00166393	61.1226	0.0578416	229.749	14.7702	0.457248	0.037642	0.00758856
M3_POPC_DEPG	M3	DEPG	POPC	4.17114	0.0023612	4.04848	0.0219995	4.14456	0.00172041	3.08223	0.000647809	61.1606	0.0590366	237.357	11.0873	0.458154	0.043191	0.00851284
M3_POPC_DEPS	M3	DEPS	POPC	4.17102	0.00507491	4.06241	0.0133005	4.13778	0.00341996	3.07425	0.00249373	61.2686	0.0927734	227.489	12.3189	0.460018	0.0391925	0.00780346
M3_POPC_DFPA	M3	DFPA	POPC	3.9031	0.0033465	3.73758	0.0150214	3.81552	0.00273662	2.90438	0.00182762	63.1667	0.0711652	209.501	12.4581	0.322845	0.057457	0.0117233
M3_POPC_DFPC	M3	DFPC	POPC	3.8875	0.0030473	3.77948	0.0321315	3.8295	0.00328497	2.87281	0.00232616	63.6656	0.0657392	211.05	11.5637	0.315233	0.042394	0.00914061
M3_POPC_DFPE	M3	DFPE	POPC	3.92122	0.00234496	3.76168	0.013178	3.86159	0.00253312	2.8954	0.00166657	62.8149	0.0541792	222.971	8.83646	0.322314	0.03763	0.00826622
M3_POPC_DFPG	M3	DFPG	POPC	3.90086	0.00459059	3.75571	0.0239137	3.85256	0.00227383	2.85484	0.00212707	63.3012	0.0936972	217.149	7.54719	0.320286	0.0496585	0.0103362
M3_POPC_DFPS	M3	DFPS	POPC	3.89689	0.00397271	3.80423	0.0180491	3.84699	0.00413633	2.84728	0.00280197	63.3878	0.0799903	201.852	8.83911	0.321557	0.050469	0.0103505
M3_POPC_DGPA	M3	DGPA	POPC	4.10758	0.00419104	3.95557	0.017729	4.04329	0.00525363	3.07659	0.00345451	60.8369	0.0807761	236.418	10.9468	0.455265	0.0439955	0.00882118
M3_POPC_DGPC	M3	DGPC	POPC	4.06585	0.00344281	3.95677	0.0175322	4.03097	0.00514069	3.05858	0.00308822	61.7388	0.0795266	226.942	6.50676	0.450197	0.042336	0.00850195
M3_POPC_DGPE	M3	DGPE	POPC	4.10956	0.0041356	3.94394	0.0275541	4.07571	0.00499743	3.09612	0.00251771	60.899	0.0717384	224.451	14.9083	0.452276	0.043441	0.00863531
M3_POPC_DGPG	M3	DGPG	POPC	4.09512	0.00405111	3.96936	0.0201552	4.07677	0.0037894	3.05891	0.00281051	61.1174	0.0787689	227.039	8.91595	0.454335	0.041137	0.00832385
M3_POPC_DGPS	M3	DGPS	POPC	4.09129	0.00249933	3.96074	0.0254773	4.06553	0.00338805	3.05232	0.00121723	61.3033	0.0542613	231.832	12.5495	0.457	0.040463	0.00825562
M3_POPC_DJPA	M3	DJPA	POPC	3.7905	0.00253334	3.6363	0.0178448	3.73434	0.00198316	2.71182	0.00164717	59.6677	0.0624574	215.747	8.54797	0.482784	0.077824	0.0152253
M3_POPC_DJPC	M3	DJPC	POPC	3.74326	0.00290814	3.64129	0.0176505	3.72354	0.00289779	2.71555	0.00168376	60.7464	0.0736071	225.648	14.8121	0.474711	0.0726395	0.0144286
M3_POPC_DJPE	M3	DJPE	POPC	3.77422	0.00295464	3.60774	0.0164783	3.74482	0.00250499	2.7369	0.00165414	60.0566	0.0604855	223.826	7.67482	0.480209	0.0724695	0.0143345
M3_POPC_DJPG	M3	DJPG	POPC	3.77998	0.00300645	3.68015	0.0158919	3.77008	0.00361399	2.7169	0.00216344	59.9263	0.0781454	211.865	6.87898	0.482748	0.071895	0.0142757
M3_POPC_DJPS	M3	DJPS	POPC	3.78102	0.00309521	3.67721	0.0156786	3.76857	0.00344777	2.71474	0.0024399	59.9822	0.0630456	206.974	9.4875	0.479643	0.0732295	0.0142477
M3_POPC_DKPA	M3	DKPA	POPC	4.25653	0.00602862	4.11364	0.0229929	4.21532	0.00334724	3.20942	0.00356991	58.2769	0.105078	204.737	8.36397	0.469112	0.0385255	0.00772696
M3_POPC_DKPC	M3	DKPC	POPC	4.19552	0.00314852	4.07187	0.0121396	4.19028	0.00262745	3.17683	0.00174551	59.444	0.0587526	215.58	12.4662	0.455951	0.0382565	0.00783153
M3_POPC_DKPE	M3	DKPE	POPC	4.24611	0.00404303	4.10675	0.0187738	4.23461	0.00262423	3.22399	0.00221161	58.5873	0.0651126	233.908	14.6805	0.463506	0.03702	0.00749623
M3_POPC_DKPG	M3	DKPG	POPC	4.23956	0.00463428	4.12772	0.0172154	4.24178	0.00461415	3.18104	0.00325005	58.631	0.082738	210.555	13.2511	0.468918	0.0387195	0.00776616
M3_POPC_DKPS	M3	DKPS	POPC	4.236	0.00326111	4.12564	0.0181495	4.23609	0.00438794	3.17941	0.0030929	58.8143	0.0613399	198.29	11.2813	0.465734	0.0412925	0.00809785
M3_POPC_DLPA	M3	DLPA	POPC	3.91789	0.00240079	3.77012	0.0174871	3.82843	0.00152794	2.8992	0.0123363	62.892	0.0619682	230.68	6.75573	0.410692	0.0613095	0.0122205
M3_POPC_DLPC	M3	DLPC	POPC	3.88354	0.00378796	3.77877	0.0167294	3.83148	0.00434516	2.8634	0.00239256	63.6882	0.0780515	227.854	16.2548	0.403469	0.058112	0.0116454
M3_POPC_DLPE	M3	DLPE	POPC	3.91906	0.00336878	3.75088	0.0158333	3.86152	0.00241093	2.8963	0.00234628	62.9334	0.0765482	228.595	9.49409	0.410527	0.057219	0.0113821
M3_POPC_DLPG	M3	DLPG	POPC	3.91139	0.00274903	3.80871	0.0265136	3.86766	0.00331131	2.86825	0.00311822	63.0933	0.0696487	234.117	17.0535	0.406816	0.055121	0.0110687
M3_POPC_DLPS	M3	DLPS	POPC	3.91244	0.00247292	3.80783	0.0119336	3.86403	0.00356676	2.85881	0.00236461	63.1433	0.0670084	233.807	10.6915	0.405874	0.059092	0.0116859
M3_POPC_DMPA	M3	DMPA	POPC	3.93299	0.00291814	3.79138	0.0183792	3.87309	0.00160194	2.84354	0.00167426	59.9013	0.0648516	230.488	7.824	0.488947	0.05661	0.0111988
M3_POPC_DMPC	M3	DMPC	POPC	3.89208	0.00297422	3.77687	0.0157369	3.86628	0.00363792	2.81415	0.00162666	60.8636	0.0627993	208.68	11.7475	0.481362	0.0574025	0.0113088
M3_POPC_DMPE	M3	DMPE	POPC	3.92151	0.00307593	3.77308	0.0177138	3.89024	0.00293013	2.83917	0.00200395	60.2413	0.064261	223.259	14.0586	0.482938	0.058098	0.0112709
M3_POPC_DMPG	M3	DMPG	POPC	3.9199	0.00286902	3.81325	0.0131076	3.90419	0.00370458	2.88769	0.0161944	60.2122	0.0688344	224.119	10.7912	0.483555	0.052498	0.0104704
M3_POPC_DMPS	M3	DMPS	POPC	3.91886	0.00373626	3.81302	0.0209945	3.89917	0.0054069	2.83819	0.0155325	60.3536	0.082618	225.303	9.08618	0.481139	0.053039	0.0104941
M3_POPC_DNPA	M3	DNPA	POPC	4.29793	0.00466232	4.1589	0.0139189	4.24222	0.00507787	3.23753	0.00393362	60.1612	0.0979153	220.498	13.3165	0.356558	0.0376285	0.00754466
M3_POPC_DNPC	M3	DNPC	POPC	4.25667	0.00349408	4.11489	0.0195426	4.23608	0.00171853	3.24348	0.0016337	61.0175	0.0720593	217.209	14.8963	0.351173	0.037009	0.00742339
M3_POPC_DNPE	M3	DNPE	POPC	4.2938	0.00427525	4.14584	0.0151051	4.26389	0.00517126	3.2775	0.00376428	60.3646	0.0907804	211.616	8.45244	0.355277	0.037968	0.00751218
M3_POPC_DNPG	M3	DNPG	POPC	4.28125	0.00436411	4.13146	0.0213224	4.2681	0.00345676	3.23762	0.00337281	60.5149	0.0929774	230.506	10.3581	0.357483	0.035248	0.00713841
M3_POPC_DNPS	M3	DNPS	POPC	4.28116	0.00327116	4.15538	0.0186978	4.26287	0.00332647	3.23732	0.00113442	60.607	0.0637772	228.026	11.7122	0.357214	0.0328475	0.00677323
M3_POPC_DOPA	M3	DOPA	POPC	4.00721	0.00350661	3.86989	0.0032404	3.92996	0.00354216	2.98814	0.00250074	61.3323	0.0632218	202.735	5.34128	0.407725	0.0478025	0.00966301
M3_POPC_DOPC	M3	DOPC	POPC	3.96288	0.0028474	3.85998	0.0171715	3.92407	0.00239669	2.93408	0.00118557	62.256	0.052324	198.304	13.1396	0.398328	0.0492655	0.00977616
M3_POPC_DOPE	M3	DOPE	POPC	3.99552	0.00397772	3.87609	0.0180395	3.94672	0.00408202	2.95554	0.00286518	61.6543	0.0856108	215.614	9.11626	0.405598	0.0510635	0.0100114
M3_POPC_DOPG	M3	DOPG	POPC	3.99921	0.00431911	3.86455	0.0182146	3.96327	0.00400611	2.93754	0.00338174	61.5561	0.0853952	207.265	8.85726	0.41173	0.0501295	0.00989318
M3_POPC_DOPS	M3	DOPS	POPC	3.99321	0.0026838	3.89372	0.027113	3.95681	0.00428303	2.93226	0.00169568	61.7213	0.0650121	211.975	15.3879	0.407075	0.0462415	0.00924058
M3_POPC_DPPA	M3	DPPA	POPC	4.08165	0.00406714	3.96329	0.0173262	4.03902	0.00435281	2.99793	0.00231967	58.5838	0.077299	179.369	9.06787	0.467243	0.0516475	0.0103207
M3_POPC_DPPC	M3	DPPC	POPC	4.0268	0.0041144	3.87473	0.0170593	4.01837	0.00407037	3.0026	0.0174437	59.6966	0.0866472	190.28	10.1403	0.456094	0.048604	0.00966618
M3_POPC_DPPE	M3	DPPE	POPC	4.08013	0.00422978	3.93928	0.015771	4.06814	0.00348941	3.06815	0.0119849	58.7122	0.0752376	190.69	12.8553	0.46282	0.0449565	0.0090211
M3_POPC_DPPG	M3	DPPG	POPC	4.05278	0.00342187	3.92802	0.018769	4.05331	0.00249195	3.03303	0.0019313	59.1496	0.0685865	194.355	9.65681	0.457615	0.047759	0.0094049
M3_POPC_DPPS	M3	DPPS	POPC	4.05742	0.00304018	3.93956	0.023017	4.05167	0.00252288	3.03233	0.00182322	59.1452	0.0593564	191.727	9.8865	0.463198	0.0467275	0.0093759
M3_POPC_DRPA	M3	DRPA	POPC	3.85374	0.00212505	3.74377	0.0222283	3.7782	0.00287722	2.78039	0.00129464	61.3737	0.052738	246.807	9.20102	0.425554	0.0654065	0.0129139
M3_POPC_DRPC	M3	DRPC	POPC	3.81394	0.00327377	3.67498	0.0242376	3.77353	0.00338252	2.74725	0.0015741	62.2923	0.0640916	206.461	6.45996	0.422283	0.067534	0.0133932
M3_POPC_DRPE	M3	DRPE	POPC	3.84608	0.00216139	3.6554	0.0261357	3.7996	0.00342511	2.77811	0.00186677	61.5875	0.0514673	226.13	13.9705	0.426535	0.0655305	0.0127929
M3_POPC_DRPG	M3	DRPG	POPC	3.846	0.00338714	3.71792	0.0189293	3.81784	0.00418124	2.75222	0.00297601	61.5726	0.0872179	223.287	6.43727	0.423814	0.0648565	0.0128026
M3_POPC_DRPS	M3	DRPS	POPC	3.84693	0.00319134	3.72022	0.0182583	3.81547	0.00392085	2.75393	0.00166858	61.6333	0.061383	220.289	4.91887	0.426282	0.061587	0.0121488
M3_POPC_DSPA	M3	DSPA	POPC	4.16325	0.00356134	4.02923	0.0174946	4.11478	0.00456926	3.13099	0.00271447	58.554	0.0677315	179.304	13.5222	0.476728	0.0439515	0.00884155
M3_POPC_DSPC	M3	DSPC	POPC	4.10116	0.00357146	3.98152	0.0187268	4.08453	0.0033176	3.05496	0.00245793	59.8207	0.0831824	187.621	9.39621	0.45924	0.0440145	0.00886884
M3_POPC_DSPE	M3	DSPE	POPC	4.16049	0.00344603	4.03017	0.00376224	4.14225	0.00381879	3.11191	0.00290519	58.7193	0.0677724	191.93	8.40465	0.475618	0.041215	0.00831278
M3_POPC_DSPG	M3	DSPG	POPC	4.15056	0.00413	4.04159	0.0171552	4.14818	0.00321883	3.07214	0.00205975	58.8474	0.0788178	205.262	14.7961	0.474121	0.0463235	0.00917255
M3_POPC_DSPS	M3	DSPS	POPC	4.15125	0.00493188	4.03695	0.0177081	4.14442	0.00311532	3.06861	0.00211813	58.9433	0.0949499	178.493	10.129	0.47199	0.04463	0.00890938
M3_POPC_DTPA	M3	DTPA	POPC	3.76173	0.00323753	3.61594	0.0147229	3.72548	0.00198291	2.74317	0.00190462	58.6996	0.0765425	196.179	6.5582	0.481345	0.089585	0.0176789
M3_POPC_DTPC	M3	DTPC	POPC	3.70944	0.0040136	3.55637	0.0174204	3.70717	0.00252297	2.72616	0.00222628	59.8726	0.0914132	198.437	8.64743	0.474237	0.0831235	0.0166282
M3_POPC_DTPE	M3	DTPE	POPC	3.74405	0.00301726	3.57233	0.0290044	3.73052	0.00248054	2.75761	0.00157775	59.1496	0.0646755	217.447	6.67073	0.475212	0.074148	0.0150969
M3_POPC_DTPG	M3	DTPG	POPC	3.74737	0.00233418	3.60074	0.0182535	3.75852	0.00327918	2.74105	0.00142798	59.0339	0.0515668	214.252	10.8333	0.477569	0.080303	0.0157376
M3_POPC_DTPS	M3	DTPS	POPC	3.75194	0.00407486	3.61914	0.0160915	3.75432	0.00302471	2.74557	0.00194037	59.0914	0.0791984	202.504	8.15165	0.47097	0.0839225	0.0164232
M3_POPC_DUPA	M3	DUPA	POPC	3.85721	0.0025534	3.687	0.0173523	3.80529	0.00241198	2.83045	0.00173658	59.814	0.0570921	226.87	12.7762	0.475998	0.061493	0.0122065
M3_POPC_DUPC	M3	DUPC	POPC	3.82161	0.00235793	3.68565	0.0193225	3.80307	0.00386535	2.80107	0.00201678	60.6713	0.0523304	221.854	9.16116	0.472856	0.059355	0.0118628
M3_POPC_DUPE	M3	DUPE	POPC	3.86056	0.0028791	3.70031	0.0178365	3.83425	0.00339414	2.84065	0.00241831	59.8278	0.0595436	214.28	9.50084	0.47562	0.057651	0.0114097
M3_POPC_DUPG	M3	DUPG	POPC	3.84863	0.00303759	3.68565	0.00269417	3.84013	0.00326753	2.80109	0.00204771	60.0434	0.0612151	223.006	12.7443	0.475334	0.057154	0.0113799
M3_POPC_DUPS	M3	DUPS	POPC	3.84699	0.00245367	3.69497	0.022232	3.83239	0.00276579	2.79885	0.00205854	60.1984	0.0565158	228.56	6.39866	0.471204	0.058846	0.011693
M3_POPC_DVPA	M3	DVPA	POPC	4.03613	0.00248744	3.89662	0.0178496	3.96313	0.00195201	3.00881	0.00168452	60.7979	0.0489425	221.616	6.64333	0.46089	0.0527345	0.0104773
M3_POPC_DVPC	M3	DVPC	POPC	3.99354	0.00320149	3.87693	0.0192636	3.95808	0.00332697	2.95614	0.00233667	61.7502	0.0674637	207.993	9.98549	0.455566	0.0525485	0.0102942
M3_POPC_DVPE	M3	DVPE	POPC	4.0324	0.00340346	3.85886	0.029677	3.99084	0.00346204	2.98906	0.00160842	60.965	0.0642897	222.885	4.37691	0.457737	0.0470595	0.00941769
M3_POPC_DVPG	M3	DVPG	POPC	4.02834	0.00305664	3.90914	0.0153282	4.0018	0.00254293	2.96222	0.00140447	61.0402	0.062119	220.741	12.5865	0.461789	0.0503955	0.00999627
M3_POPC_DVPS	M3	DVPS	POPC	4.02154	0.00302485	3.91756	0.0243091	3.99121	0.00345913	2.95032	0.00206592	61.2175	0.0676384	216.513	16.82	0.460829	0.050668	0.0100081
M3_POPC_DXPA	M3	DXPA	POPC	4.36378	0.00448049	4.22248	0.0140372	4.31612	0.00278519	3.29681	0.00255306	59.1095	0.0681355	239.126	13.3986	0.445427	0.034964	0.0069081
M3_POPC_DXPC	M3	DXPC	POPC	4.31269	0.00400237	4.14855	0.018112	4.30048	0.00455034	3.29915	0.00308779	60.0742	0.0660421	227.748	10.9367	0.440032	0.0316575	0.00629673
M3_POPC_DXPE	M3	DXPE	POPC	4.36397	0.00567937	4.22509	0.0213213	4.34428	0.00773945	3.34026	0.00545955	59.2538	0.0979308	222.293	14.0841	0.449443	0.0307135	0.00616083
M3_POPC_DXPG	M3	DXPG	POPC	4.34435	0.00321925	4.21075	0.0160168	4.33863	0.00195741	3.29966	0.00185855	59.5142	0.0521985	223.641	10.5574	0.444978	0.032303	0.0064636
M3_POPC_DXPS	M3	DXPS	POPC	4.35291	0.00408966	4.18658	0.0177512	4.34761	0.00504048	3.30004	0.00382204	59.4536	0.0776971	221.176	7.13916	0.444671	0.032812	0.00656343
M3_POPC_DYPA	M3	DYPA	POPC	3.95578	0.00318433	3.83099	0.0165933	3.89135	0.00318614	2.88858	0.00228999	60.8113	0.0641088	210.929	13.6434	0.450302	0.0584865	0.0114328
M3_POPC_DYPC	M3	DYPC	POPC	3.91508	0.00265295	3.81436	0.0123617	3.88561	0.00331846	2.88783	0.0179903	61.7078	0.066075	202.259	9.41116	0.449113	0.0550295	0.0109295
M3_POPC_DYPE	M3	DYPE	POPC	3.95671	0.0026564	3.79702	0.0185633	3.92114	0.00292779	2.9208	0.0188246	60.9195	0.0510883	215.891	9.85469	0.455302	0.056655	0.0110332
M3_POPC_DYPG	M3	DYPG	POPC	3.94164	0.00357316	3.80604	0.0126079	3.92159	0.00315224	2.92957	0.00219681	61.148	0.0730379	228.021	8.86331	0.454557	0.05393	0.0106071
M3_POPC_DYPS	M3	DYPS	POPC	3.93874	0.00431308	3.82775	0.0179409	3.91144	0.00353402	2.9278	0.0029258	61.2642	0.0889967	217.182	9.26279	0.453931	0.05132	0.010173
M3_POPC_KCER	M3	KCER	POPC	4.23062	0.00321651	4.10962	0.0164565	4.17891	0.00289602	3.29819	0.00260803	56.2689	0.0572118	249.934	14.4391	0.473145	0.0450675	0.00897725
M3_POPC_KSM	M3	KSM	POPC	4.08196	0.00279997	3.96909	0.0187651	4.05333	0.00382128	3.04173	0.0164048	59.9706	0.0516305	217.196	11.4464	0.467581	0.044102	0.00872042
M3_POPC_LFPA	M3	LFPA	POPC	3.90381	0.00260968	3.77369	0.0264704	3.81934	0.00212112	2.90474	0.00169497	63.0594	0.05333	235.441	12.4906	0.365592	0.0651325	0.0127914
M3_POPC_LFPC	M3	LFPC	POPC	3.87276	0.00341459	3.7412	0.0172045	3.8235	0.00345618	2.86161	0.00189826	63.8373	0.0680954	205.302	9.47895	0.36183	0.06346	0.0126713
M3_POPC_LFPE	M3	LFPE	POPC	3.90841	0.00418352	3.76934	0.025834	3.85126	0.00322663	2.89213	0.00229734	63.0524	0.0689013	205.734	9.83177	0.370254	0.0567665	0.0113892
M3_POPC_LFPG	M3	LFPG	POPC	3.90291	0.00248718	3.76626	0.0176351	3.86397	0.00341533	2.86282	0.00204157	63.1489	0.0709919	237.955	9.80855	0.366466	0.059954	0.0119121
M3_POPC_LFPS	M3	LFPS	POPC	3.89942	0.00306147	3.75605	0.0160307	3.85191	0.00193731	2.84619	0.00196423	63.2722	0.0704456	227.241	13.0274	0.371052	0.059263	0.0117755
M3_POPC_MCER	M3	MCER	POPC	4.07137	0.00385903	3.96758	0.0204167	4.00484	0.00368943	3.06997	0.00208902	56.9811	0.054783	247.92	8.46506	0.495518	0.0570845	0.0112559
M3_POPC_MSM	M3	MSM	POPC	3.9245	0.00308821	3.81661	0.0159455	3.88525	0.00214264	2.86854	0.00216421	60.7992	0.0663535	199.687	8.44878	0.469008	0.046395	0.00930292
M3_POPC_NCER	M3	NCER	POPC	4.25808	0.0033244	4.09857	0.018675	4.20061	0.00349479	3.28658	0.0198369	57.1189	0.0677994	262.663	18.8116	0.386522	0.045854	0.00900173
M3_POPC_NSM	M3	NSM	POPC	4.10862	0.00338684	3.97211	0.0195101	4.06842	0.00306558	3.10142	0.00254629	60.8623	0.0826437	198.739	15.3443	0.39799	0.04125	0.0081819
M3_POPC_OCER	M3	OCER	POPC	4.09696	0.00286867	3.96882	0.00252992	4.02754	0.00162579	3.14413	0.00200431	57.7998	0.0611829	232.451	12.2361	0.453873	0.050036	0.00998965
M3_POPC_ODPA	M3	ODPA	POPC	3.94583	0.00286198	3.82689	0.01229	3.88012	0.00132018	2.9673	0.000830778	63.0712	0.0588248	219.462	7.9326	0.366101	0.060345	0.0118471
M3_POPC_ODPC	M3	ODPC	POPC	3.91118	0.00325158	3.76385	0.0173377	3.87996	0.00367003	2.87271	0.0114082	63.871	0.0712533	210.878	11.2006	0.367667	0.054056	0.0109497
M3_POPC_ODPE	M3	ODPE	POPC	3.94701	0.0044261	3.81546	0.0128642	3.90483	0.00353219	2.94134	0.0179706	63.2335	0.0706602	220.892	13.6451	0.369896	0.055629	0.0109709
M3_POPC_ODPG	M3	ODPG	POPC	3.9438	0.00224748	3.8115	0.0117283	3.92222	0.0015533	2.95538	0.000746912	63.1764	0.0457927	230.005	14.377	0.371574	0.0551185	0.0109056
M3_POPC_ODPS	M3	ODPS	POPC	3.9502	0.00258808	3.86081	0.0181684	3.92991	0.00339919	2.9572	0.00220426	63.1054	0.0582389	218.475	13.1206	0.368666	0.0518505	0.0103638
M3_POPC_OEPA	M3	OEPA	POPC	4.09064	0.00357179	3.98226	0.017474	4.01719	0.00373678	3.05957	0.00287332	61.2279	0.0725048	218.605	11.8004	0.444211	0.0440505	0.00879524
M3_POPC_OEPC	M3	OEPC	POPC	4.04234	0.00297583	3.92638	0.0159601	4.00266	0.00255916	3.03512	0.00127229	62.2172	0.0593921	208.316	8.0021	0.438328	0.046888	0.00925898
M3_POPC_OEPE	M3	OEPE	POPC	4.08229	0.00455144	3.93751	0.00347255	4.03414	0.00471405	3.06251	0.00270099	61.4485	0.0859671	209.777	14.1562	0.445699	0.04573	0.00896968
M3_POPC_OEPG	M3	OEPG	POPC	4.07552	0.00291029	3.94774	0.0192807	4.0448	0.00342892	3.033	0.00235728	61.5404	0.0752324	207.98	13.6581	0.443834	0.0422935	0.00856205
M3_POPC_OEPS	M3	OEPS	POPC	4.07604	0.00255555	3.97198	0.0146647	4.04022	0.00302606	3.03317	0.00220311	61.609	0.053598	212.484	10.6956	0.444649	0.045232	0.00896602
M3_POPC_OLPA	M3	OLPA	POPC	3.9585	0.00275667	3.80664	0.0220732	3.87589	0.0028812	2.94864	0.0017073	62.1599	0.0705936	206.527	10.465	0.434441	0.053179	0.0105712
M3_POPC_OLPC	M3	OLPC	POPC	3.91884	0.00275344	3.75873	0.0121451	3.87023	0.00199739	2.89315	0.00112245	63.1073	0.0640258	228.311	17.6484	0.428422	0.054329	0.0108955
M3_POPC_OLPE	M3	OLPE	POPC	3.95299	0.00442236	3.79256	0.020269	3.89703	0.00385783	2.91924	0.00284259	62.3764	0.0842275	221.021	12.1291	0.432311	0.054122	0.0106448
M3_POPC_OLPG	M3	OLPG	POPC	3.94751	0.00399646	3.81752	0.0163366	3.90632	0.00448697	2.89277	0.0023661	62.4485	0.0697468	238.703	9.7546	0.433018	0.0527545	0.0105293
M3_POPC_OLPS	M3	OLPS	POPC	3.94149	0.00314417	3.81793	0.0144404	3.89828	0.00299814	2.8841	0.00237495	62.6392	0.0615345	230.64	11.8363	0.429282	0.0521525	0.0103674
M3_POPC_OSM	M3	OSM	POPC	3.95946	0.00434904	3.80912	0.0237672	3.9123	0.00509665	2.95051	0.00271981	61.545	0.0834064	210.48	7.53613	0.438885	0.046649	0.00927465
M3_POPC_PAPA	M3	PAPA	POPC	3.96698	0.00300973	3.85484	0.017899	3.89738	0.00237383	2.99822	0.00130357	61.815	0.0516357	217.897	15.1121	0.386957	0.049545	0.00992872
M3_POPC_PAPC	M3	PAPC	POPC	3.92711	0.00304026	3.77886	0.0248896	3.89759	0.00210178	2.89042	0.00161952	62.6768	0.0595969	214.789	8.98573	0.372888	0.0509245	0.0102033
M3_POPC_PAPE	M3	PAPE	POPC	3.96223	0.00417402	3.83975	0.0291118	3.91666	0.00588406	2.91856	0.00402132	62.0142	0.0849783	224.043	10.3556	0.381905	0.048366	0.00966147
M3_POPC_PAPG	M3	PAPG	POPC	3.95743	0.00298503	3.81177	0.0252865	3.93343	0.00112401	2.98052	0.0115118	62.0114	0.0631686	219.501	10.2844	0.381258	0.0479095	0.0095867
M3_POPC_PAPS	M3	PAPS	POPC	3.95748	0.00269521	3.84229	0.025537	3.92893	0.00309264	2.98844	0.00168676	62.0953	0.055296	218.866	12.5225	0.386	0.049249	0.0097925
M3_POPC_PCER	M3	PCER	POPC	4.16732	0.00470893	4.08171	0.0146246	4.11619	0.00456141	3.17751	0.0173268	56.0479	0.0709276	210.379	14.3716	0.496874	0.0521065	0.0103523
M3_POPC_PDPA	M3	PDPA	POPC	3.95014	0.00284621	3.8366	0.0128163	3.89798	0.00280488	2.99325	0.00162279	62.2254	0.0679444	195.701	9.27397	0.384888	0.0564385	0.0112952
M3_POPC_PDPC	M3	PDPC	POPC	3.91518	0.00382995	3.78791	0.0187576	3.89663	0.00315625	2.87925	0.00194739	63.1118	0.0610409	211.346	10.4107	0.381493	0.053944	0.0107271
M3_POPC_PDPE	M3	PDPE	POPC	3.94986	0.00432154	3.80084	0.0247532	3.921	0.004368	2.90725	0.00301691	62.4314	0.0932654	202.697	13.3802	0.387583	0.0528655	0.0103968
M3_POPC_PDPG	M3	PDPG	POPC	3.94543	0.00314021	3.84061	0.019883	3.93773	0.00468946	2.97801	0.00268469	62.3806	0.0774033	206.123	6.00002	0.389299	0.0511445	0.0101919
M3_POPC_PDPS	M3	PDPS	POPC	3.95008	0.00371495	3.84612	0.0140967	3.93417	0.00338616	2.98219	0.00260783	62.3952	0.0770386	198.054	8.50976	0.38383	0.0528535	0.0103992
M3_POPC_PEPA	M3	PEPA	POPC	4.1233	0.00472205	4.00149	0.0189035	4.06231	0.00323521	3.11227	0.00247597	59.9179	0.0724852	222.247	10.2365	0.469381	0.0435965	0.00877524
M3_POPC_PEPC	M3	PEPC	POPC	4.07899	0.00405449	3.95045	0.0157713	4.05563	0.00325172	2.99352	0.00201044	60.8397	0.0723751	244.179	12.9854	0.461116	0.0466235	0.00930793
M3_POPC_PEPE	M3	PEPE	POPC	4.12357	0.00417994	3.97707	0.0191476	4.09296	0.00452587	3.03252	0.00255205	60.0227	0.0849546	212.022	9.50939	0.470529	0.0445915	0.00880382
M3_POPC_PEPG	M3	PEPG	POPC	4.11143	0.00267994	3.99853	0.0180361	4.0958	0.00272986	3.09085	0.00226483	60.1941	0.0596875	197.664	9.44205	0.464175	0.0430335	0.00859567
M3_POPC_PEPS	M3	PEPS	POPC	4.11316	0.00312847	4.01328	0.0185476	4.09516	0.00292414	3.09279	0.00192864	60.2105	0.0585198	216.898	12.4755	0.472237	0.044283	0.00876913
M3_POPC_PFPA	M3	PFPA	POPC	3.95407	0.00313623	3.84912	0.0166336	3.88679	0.0018811	2.93563	0.0184626	61.3797	0.0605276	209.857	8.13723	0.418174	0.05393	0.0106953
M3_POPC_PFPC	M3	PFPC	POPC	3.90913	0.00280913	3.79336	0.0123007	3.87559	0.003372	2.91981	0.00182739	62.3986	0.0545663	230.875	8.57282	0.408101	0.0554345	0.0109868
M3_POPC_PFPE	M3	PFPE	POPC	3.94283	0.00266882	3.78289	0.0153799	3.89988	0.00237874	2.93958	0.00147916	61.6995	0.051299	228.522	13.4616	0.410075	0.051644	0.0103177
M3_POPC_PFPG	M3	PFPG	POPC	3.94549	0.00250246	3.81756	0.0168971	3.92336	0.0030278	2.92002	0.00144586	61.609	0.0622367	208.676	13.1945	0.412965	0.0537065	0.0105505
M3_POPC_PFPS	M3	PFPS	POPC	3.94661	0.00239746	3.80159	0.0156891	3.9215	0.00197277	2.91695	0.00102797	61.6554	0.0608478	234.709	7.46812	0.414615	0.054646	0.010874
M3_POPC_PIPA	M3	PIPA	POPC	4.02803	0.00465655	3.89367	0.0239831	3.96313	0.00413396	2.99886	0.0182512	60.8857	0.0779	208.641	10.8119	0.386783	0.050226	0.00998216
M3_POPC_PIPC	M3	PIPC	POPC	3.98793	0.0033342	3.8537	0.0179355	3.95933	0.00286984	2.93846	0.00229122	61.744	0.0654041	215.308	8.18335	0.368882	0.050256	0.0100334
M3_POPC_PIPE	M3	PIPE	POPC	4.0278	0.00364705	3.86885	0.0156868	3.98925	0.00414113	2.96857	0.0029156	60.9627	0.0873662	222.986	18.5378	0.383146	0.046977	0.00942501
M3_POPC_PIPG	M3	PIPG	POPC	4.01137	0.00234983	3.89482	0.0126496	3.98577	0.00210269	3.01998	0.0011828	61.276	0.0455431	213.215	10.4622	0.382988	0.048056	0.00956451
M3_POPC_PIPS	M3	PIPS	POPC	4.00677	0.00406532	3.89754	0.0134533	3.9803	0.00325162	3.02207	0.00239142	61.4043	0.0818057	209.206	15.6616	0.382048	0.0491935	0.00973419
M3_POPC_PLPA	M3	PLPA	POPC	3.97035	0.00304446	3.8217	0.018159	3.89875	0.00317335	2.94261	0.0185719	61.2519	0.0642348	216.016	7.19831	0.455643	0.0529925	0.0106755
M3_POPC_PLPC	M3	PLPC	POPC	3.9343	0.00415057	3.84244	0.0177115	3.89655	0.00483744	2.92988	0.00324493	62.0571	0.0885758	200.302	9.08607	0.445367	0.0531765	0.01059
M3_POPC_PLPE	M3	PLPE	POPC	3.96685	0.00367486	3.8425	0.012795	3.92127	0.00374672	2.95762	0.00166925	61.419	0.0702315	223.676	10.5151	0.453627	0.053748	0.0104851
M3_POPC_PLPG	M3	PLPG	POPC	3.9613	0.0021934	3.86325	0.0229002	3.9355	0.00315133	2.92747	0.00171105	61.4624	0.0561525	214.024	12.3111	0.449233	0.0504465	0.0101068
M3_POPC_PLPI	M3	PLPI	POPC	3.97712	0.00314053	3.84858	0.0171041	3.998	0.00232047	2.94376	0.00144555	60.8241	0.0547154	234.368	9.68416	0.458007	0.0460205	0.00903619
M3_POPC_PLPS	M3	PLPS	POPC	3.95969	0.00300044	3.86056	0.0253231	3.92856	0.00208701	2.92535	0.00154987	61.5641	0.0546	228.148	8.42517	0.452212	0.0498305	0.0100851
M3_POPC_POP1	M3	POP1	POPC	3.99978	0.00279165	3.89013	0.0306244	4.04486	0.00205551	3.01021	0.0016502	60.5313	0.0585825	227.174	12.3368	0.429544	0.020417	0.00421037
M3_POPC_POP2	M3	POP2	POPC	3.94766	0.00331378	3.82071	0.0281969	4.0297	0.00306065	2.93028	0.00186257	61.6256	0.0769389	210.361	12.5893	0.40885	0.0219905	0.00448517
M3_POPC_POP3	M3	POP3	POPC	3.9295	0.00392127	3.81792	0.0171134	4.06378	0.00437977	2.88564	0.00355332	62.0138	0.0827841	206.308	7.64085	0.406673	0.023384	0.00465112
M3_POPC_POP4	M3	POP4	POPC	4.03222	0.00291561	3.94257	0.0304547	4.08795	0.00214813	3.04174	0.0019186	59.8195	0.0615692	214.962	17.57	0.444653	0.023826	0.00481831
M3_POPC_POP5	M3	POP5	POPC	4.03711	0.00372333	3.94175	0.0171407	4.09437	0.00343563	3.04112	0.00200201	59.7204	0.0646768	227.887	10.4882	0.443858	0.024267	0.00491201
M3_POPC_POP6	M3	POP6	POPC	3.97009	0.00303801	3.8716	0.0149774	4.04839	0.00208998	2.94333	0.00145969	61.1531	0.0659249	212.622	9.25279	0.420946	0.0232425	0.00470711
M3_POPC_POP7	M3	POP7	POPC	3.92396	0.0037258	3.79975	0.0256388	3.99254	0.00384992	2.88879	0.00239961	62.2239	0.086294	231.461	15.4415	0.397468	0.0228075	0.00456351
M3_POPC_POPA	M3	POPA	POPC	4.04054	0.00430334	3.9118	0.0158661	3.97347	0.00119929	3.01485	0.0167176	60.019	0.0752681	186.631	11.4913	0.43962	0.0476915	0.00968748
M3_POPC_POPC	M3	POPC	POPC	3.99775	0.00384392	3.86318	0.018534	3.9692	0.00432156	2.98297	0.00304799	60.8652	0.0685388	198.626	13.1627	0.427343	0.0494225	0.00981864
M3_POPC_POPE	M3	POPE	POPC	4.03473	0.00273648	3.9254	0.012347	4.00102	0.00260942	3.02145	0.00158519	60.205	0.0561399	210.544	11.2283	0.441874	0.048184	0.00958937
M3_POPC_POPG	M3	POPG	POPC	4.02685	0.00347084	3.88959	0.0181214	4.01246	0.00386543	2.98443	0.00300908	60.3463	0.0743368	191.729	10.0017	0.431735	0.0487295	0.00963241
M3_POPC_POPI	M3	POPI	POPC	4.04718	0.00406651	3.91402	0.0148483	4.08101	0.00429599	3.00325	0.00291014	59.6102	0.0736958	194.48	15.914	0.450016	0.040649	0.00808835
M3_POPC_POPS	M3	POPS	POPC	4.02407	0.00457103	3.89915	0.0183614	4.00013	0.00576365	2.97311	0.00363195	60.4799	0.0815074	211.441	7.35293	0.432588	0.047397	0.00946876
M3_POPC_PQPA	M3	PQPA	POPC	3.97764	0.00260435	3.81537	0.0173518	3.90928	0.00304836	2.94229	0.0161368	61.6262	0.0567625	224.85	13.7044	0.388491	0.0554305	0.0109344
M3_POPC_PQPC	M3	PQPC	POPC	3.93354	0.00259493	3.76422	0.0131315	3.89993	0.00278351	2.89736	0.00208747	62.588	0.0470011	208.244	9.27797	0.373774	0.0564325	0.0110428
M3_POPC_PQPE	M3	PQPE	POPC	3.97208	0.00266324	3.82149	0.0173401	3.93013	0.00300121	2.92303	0.00174338	61.8793	0.047449	238.797	12.5976	0.384685	0.0497205	0.009818
M3_POPC_PQPG	M3	PQPG	POPC	3.96547	0.00522857	3.79566	0.0236227	3.93941	0.00360462	2.98915	0.00277731	61.9193	0.105934	228.894	10.465	0.383384	0.049871	0.00988086
M3_POPC_PQPS	M3	PQPS	POPC	3.95992	0.00373244	3.84431	0.0118261	3.93182	0.00286238	2.98082	0.00234647	62.0931	0.0672505	211.502	10.486	0.382094	0.048943	0.00976618
M3_POPC_PSM	M3	PSM	POPC	3.9991	0.0037211	3.87518	0.0179563	3.96849	0.00559344	3.01125	0.0034467	60.0768	0.0702494	197.086	8.08297	0.465015	0.0462325	0.00918028
M3_POPC_PSPA	M3	PSPA	POPC	4.14799	0.00359585	4.00393	0.0166325	4.10818	0.0040617	3.12855	0.0137886	58.1025	0.0679778	176.446	13.3041	0.482003	0.051809	0.0102689
M3_POPC_PSPC	M3	PSPC	POPC	4.07521	0.00392907	3.95916	0.00278718	4.06194	0.00373512	3.05707	0.00215142	59.5544	0.0732075	186.184	12.0319	0.463274	0.046899	0.00934391
M3_POPC_PSPE	M3	PSPE	POPC	4.12839	0.00500617	3.94446	0.0142372	4.11174	0.00443822	3.10473	0.00260445	58.5746	0.086986	183.095	11.488	0.470224	0.0461895	0.00909297
M3_POPC_PSPG	M3	PSPG	POPC	4.1148	0.00443305	3.98182	0.0143255	4.11289	0.00342102	3.06485	0.00244669	58.7649	0.0974035	185.699	9.88356	0.467452	0.04489	0.00905886
M3_POPC_PSPS	M3	PSPS	POPC	4.11541	0.00648962	4.02435	0.0197869	4.11187	0.00480264	3.05899	0.00426301	58.8216	0.128473	195.179	6.4939	0.468429	0.045002	0.00900629
M3_POPC_PYPA	M3	PYPA	POPC	3.99929	0.00342838	3.8843	0.0201661	3.94048	0.00457765	2.9287	0.00317772	60.0424	0.0799262	199.414	15.7001	0.460172	0.051941	0.0104057
M3_POPC_PYPC	M3	PYPC	POPC	3.95542	0.00229039	3.80133	0.0180077	3.93218	0.00269307	2.97286	0.00124215	61.0118	0.0515304	207.693	11.9417	0.448294	0.0520395	0.0102924
M3_POPC_PYPE	M3	PYPE	POPC	3.99884	0.00241216	3.88804	0.0124691	3.97081	0.00332328	2.94996	0.0176626	60.1328	0.0625934	215.857	10.3395	0.462487	0.049547	0.00975457
M3_POPC_PYPG	M3	PYPG	POPC	3.97885	0.00248888	3.88524	0.0184375	3.96638	0.00158316	2.97177	0.0012477	60.4806	0.0517805	211.9	10.8571	0.451895	0.0475085	0.0095871
M3_POPC_PYPS	M3	PYPS	POPC	3.9833	0.00298151	3.86715	0.0183412	3.96775	0.00442691	2.9672	0.00285235	60.4758	0.0648223	219.599	7.97366	0.450558	0.0500965	0.00993426
M3_POPC_SAP1	M3	SAP1	POPC	3.98074	0.00401446	3.87545	0.021492	4.01641	0.00355402	2.97596	0.00239508	62.0219	0.0665132	226.824	14.003	0.394392	0.0214965	0.00444359
M3_POPC_SAP2	M3	SAP2	POPC	3.93753	0.00350481	3.85026	0.0224598	4.02633	0.00291973	2.93148	0.00245142	62.8352	0.086627	203.119	14.7144	0.379984	0.024856	0.00495443
M3_POPC_SAP3	M3	SAP3	POPC	3.92618	0.00341118	3.79859	0.013273	4.06412	0.00371654	2.96164	0.00273055	63.1494	0.0893355	218.199	11.5308	0.377515	0.023578	0.0047174
M3_POPC_SAP4	M3	SAP4	POPC	4.00255	0.00406882	3.89308	0.0176992	4.05068	0.00469323	2.99811	0.00304945	61.4642	0.0729567	213.766	19.8117	0.397721	0.0258175	0.00514332
M3_POPC_SAP5	M3	SAP5	POPC	4.00623	0.00348863	3.87908	0.0199191	4.05619	0.00252358	2.99596	0.0014927	61.4149	0.0599643	222.106	17.3736	0.401654	0.0229775	0.00469189
M3_POPC_SAP6	M3	SAP6	POPC	3.95906	0.00319851	3.81546	0.0172716	4.0393	0.00237573	3.00016	0.00179554	62.4522	0.0787214	220.178	11.7317	0.385638	0.028103	0.00543521
M3_POPC_SAP7	M3	SAP7	POPC	3.92244	0.0034654	3.81598	0.0244593	3.99528	0.00411568	2.93698	0.0144802	63.2976	0.0778889	214.064	11.568	0.374008	0.0250275	0.00501733
M3_POPC_SAPA	M3	SAPA	POPC	4.00586	0.00290178	3.87409	0.0181785	3.93066	0.00229057	3.01319	0.00179812	61.8191	0.0565405	221.372	10.787	0.391825	0.048297	0.00964495
M3_POPC_SAPC	M3	SAPC	POPC	3.96103	0.00304156	3.8224	0.0142153	3.92395	0.00309729	2.94398	0.017719	62.8022	0.067799	225.508	12.9748	0.381471	0.0490005	0.00976916
M3_POPC_SAPE	M3	SAPE	POPC	3.99981	0.00421571	3.86904	0.0287377	3.95626	0.00322449	2.94386	0.0107407	62.0375	0.0889362	210.944	8.0715	0.388077	0.0490335	0.00972169
M3_POPC_SAPG	M3	SAPG	POPC	4.00189	0.00300813	3.87113	0.0117561	3.97702	0.00307387	3.00162	0.00203538	61.9019	0.0625851	214.297	10.7112	0.389692	0.0537415	0.0105237
M3_POPC_SAPI	M3	SAPI	POPC	4.01145	0.00263888	3.89716	0.0173271	4.03294	0.00187397	3.02466	0.0013042	61.3673	0.0502713	215.597	14.2329	0.399792	0.041359	0.00826672
M3_POPC_SAPS	M3	SAPS	POPC	4.00021	0.00209569	3.89323	0.0169941	3.97021	0.00166343	3.0003	0.00127649	62.0143	0.0425094	222.484	8.81527	0.390504	0.048633	0.00969322
M3_POPC_SCER	M3	SCER	POPC	4.19659	0.00333026	4.11403	0.030568	4.14828	0.00330109	3.24867	0.00248228	56.1358	0.0582022	223.127	11.2792	0.508859	0.052829	0.0103828
M3_POPC_SDPA	M3	SDPA	POPC	3.98873	0.00290285	3.84575	0.0125429	3.93287	0.00384376	3.00039	0.00222721	62.2405	0.069288	204.693	13.6075	0.385029	0.051252	0.0102375
M3_POPC_SDPC	M3	SDPC	POPC	3.94945	0.00300259	3.85789	0.0101871	3.9288	0.00242757	2.89642	0.00211509	63.1584	0.0532859	222.461	21.3264	0.382764	0.056649	0.0110253
M3_POPC_SDPE	M3	SDPE	POPC	3.98344	0.00335253	3.85316	0.0154533	3.94912	0.00328833	2.94374	0.016239	62.5278	0.0641308	226.011	12.3217	0.386267	0.0427845	0.00881156
M3_POPC_SDPG	M3	SDPG	POPC	3.98538	0.00245642	3.89493	0.018044	3.97732	0.00218671	2.99245	0.0014077	62.3802	0.0501691	219.807	10.8025	0.392037	0.050622	0.00997925
M3_POPC_SDPI	M3	SDPI	POPC	3.99068	0.00493489	3.90748	0.0301571	4.03438	0.00368418	3.01467	0.00256925	61.7609	0.0751058	230.919	10.4013	0.391737	0.043345	0.00852329
M3_POPC_SDPS	M3	SDPS	POPC	3.99047	0.00252357	3.88229	0.0163049	3.97605	0.00179988	2.99189	0.00164129	62.3313	0.0602901	220.825	11.0869	0.387327	0.0477875	0.00957787
M3_POPC_SLPA	M3	SLPA	POPC	4.00336	0.00341063	3.87364	0.0213602	3.92712	0.00247667	2.98163	0.00156665	61.3694	0.0561407	221.034	11.9206	0.456811	0.0552245	0.0108464
M3_POPC_SLPC	M3	SLPC	POPC	3.96026	0.00342505	3.81162	0.0216095	3.9227	0.00190213	2.93388	0.00136157	62.3122	0.0730743	213.067	8.13281	0.446549	0.0528245	0.0102687
M3_POPC_SLPE	M3	SLPE	POPC	3.99456	0.00300313	3.85021	0.0163327	3.94855	0.00360129	2.95424	0.00185211	61.6125	0.0645597	215.832	11.4109	0.454033	0.049113	0.00969994
M3_POPC_SLPG	M3	SLPG	POPC	3.99006	0.00423787	3.87064	0.0158465	3.95988	0.00334518	2.93304	0.00264831	61.6468	0.089747	210.873	9.0842	0.452925	0.048749	0.00970884
M3_POPC_SLPS	M3	SLPS	POPC	3.99027	0.00387737	3.86854	0.02844	3.95485	0.00434946	2.92236	0.00234621	61.7436	0.0768656	219.382	12.9333	0.452348	0.047963	0.00950562
M3_POPC_SOPA	M3	SOPA	POPC	4.07296	0.00341754	3.94866	0.0109996	4.0066	0.00291513	3.03937	0.00271939	60.1662	0.0674831	186.314	10.2005	0.440747	0.051239	0.0100335
M3_POPC_SOPC	M3	SOPC	POPC	4.02043	0.00313714	3.90398	0.0166387	3.98949	0.00308791	2.98616	0.00257892	61.2668	0.0585949	191.374	10.3712	0.424472	0.04742	0.00933906
M3_POPC_SOPE	M3	SOPE	POPC	4.0596	0.00422995	3.89122	0.0234268	4.01883	0.00542504	3.01414	0.0038327	60.5183	0.0928982	191.7	8.55756	0.441096	0.046896	0.00926742
M3_POPC_SOPG	M3	SOPG	POPC	4.05879	0.0046945	3.92354	0.0190902	4.03657	0.00492479	2.99171	0.00354754	60.4655	0.0941824	196.039	15.3329	0.441117	0.0443625	0.00898207
M3_POPC_SOPS	M3	SOPS	POPC	4.059	0.00373493	3.94227	0.0159411	4.03615	0.00315887	2.98732	0.00192513	60.5622	0.0697652	189.617	12.7483	0.43916	0.0426335	0.00856728
M3_POPC_SSM	M3	SSM	POPC	4.03782	0.00395863	3.87945	0.0178526	4.00415	0.00389125	3.01456	0.00213969	60.127	0.0755593	188.207	7.68373	0.46842	0.0438495	0.00861536
M3_POPC_UCER	M3	UCER	POPC	4.04659	0.00431445	3.8887	0.0140437	3.9803	0.00406342	3.06934	0.0028523	56.8082	0.0747978	246.83	16.7128	0.477929	0.0617225	0.0120469
M3_POPC_USM	M3	USM	POPC	3.89176	0.00301194	3.78206	0.0179125	3.85539	0.00299955	2.86081	0.00152846	60.6506	0.0548267	219.982	11.7712	0.462148	0.0497805	0.00996439
M3_POPC_XCER	M3	XCER	POPC	4.27011	0.00390486	4.16996	0.0255878	4.21242	0.0030142	3.26347	0.00244156	56.8758	0.0732523	250.917	10.703	0.460589	0.038791	0.00779368
M3_POPC_XSM	M3	XSM	POPC	4.13092	0.00436006	4.00552	0.0260565	4.094	0.00386805	3.11801	0.0028291	60.4816	0.0902321	214.954	8.99554	0.446172	0.039153	0.00778717
M3_POPC_YOPA	M3	YOPA	POPC	3.98695	0.00387178	3.84642	0.0169855	3.9179	0.00311161	2.98892	0.00243363	60.9765	0.0749057	219.501	12.0626	0.425942	0.050286	0.0101681
M3_POPC_YOPC	M3	YOPC	POPC	3.94405	0.00278954	3.78298	0.0250217	3.90753	0.00415697	2.93962	0.00215208	61.9158	0.0717516	223.403	9.26085	0.418094	0.050321	0.010075
M3_POPC_YOPE	M3	YOPE	POPC	3.97575	0.00304271	3.84173	0.0179517	3.92866	0.0027066	2.96642	0.00198571	61.2972	0.0583485	230.972	9.07828	0.419625	0.048869	0.00979279
M3_POPC_YOPG	M3	YOPG	POPC	3.97252	0.00342138	3.85635	0.0273497	3.94873	0.00341505	2.94042	0.0027103	61.2736	0.0703004	215.841	6.51405	0.422055	0.0474245	0.00960465
M3_POPC_YOPS	M3	YOPS	POPC	3.96978	0.00357566	3.88755	0.0164707	3.93556	0.00340371	2.9277	0.0018429	61.4553	0.0731621	251.497	12.6815	0.419558	0.0496855	0.0098872
M3_pure_BCER	M3	BCER	pure	n/a	n/a	4.82331	0.209883	4.77318	0.00378693	4.90286	0.00101939	n/a	n/a	3330.44	136.254	0.828963	4.8385e-06	2.68072e-06
M3_pure_BSM	M3	BSM	pure	5.16225	0.00200633	5.09297	0.022165	5.3902	0.00316564	4.21709	0.0017257	45.2887	0.0311893	3040.69	186.983	0.848507	2.85945e-05	1.10908e-05
M3_pure_CCER	M3	CCER	pure	n/a	n/a	5.40653	0.217745	5.21394	0.00390443	5.34251	0.00232426	n/a	n/a	3968.13	172.286	0.846127	2.98335e-05	9.82839e-06
M3_pure_CSM	M3	CSM	pure	5.6236	0.00474439	5.52208	0.0152198	5.8583	0.00492994	4.61169	0.0108617	45.3598	0.118132	1685.36	465.953	0.856942	3.40755e-05	1.2287e-05
M3_pure_DAPA	M3	DAPA	pure	3.92353	0.00246857	3.6291	0.0243194	3.54584	0.00394831	2.96833	0.00207809	71.2733	0.0533367	217.059	5.63732	0.24754	0.0705125	0.0139734
M3_pure_DAPC	M3	DAPC	pure	3.83825	0.0028964	3.70121	0.0261315	3.76108	0.00318274	2.94387	0.00213775	71.8954	0.0664523	205.953	8.67811	0.214037	0.076599	0.014986
M3_pure_DAPE	M3	DAPE	pure	4.04037	0.00250441	3.74216	0.0281513	3.89797	0.00283747	3.08313	0.00179577	67.8806	0.0555985	241.387	14.4398	0.25503	0.065986	0.0130463
M3_pure_DAPG	M3	DAPG	pure	3.93543	0.00282505	3.71811	0.0308867	3.77043	0.00288101	2.9991	0.00168873	71.0915	0.0603075	243.33	13.8319	0.243921	0.059219	0.0118101
M3_pure_DAPS	M3	DAPS	pure	3.97161	0.00245934	3.86945	0.0204728	3.80106	0.00248289	3.0204	0.00161247	70.68	0.0683757	231.866	14.0354	0.250143	0.056593	0.0111899
M3_pure_DBPA	M3	DBPA	pure	5.946	0.00316764	5.67443	0.00345645	5.83546	0.0035637	4.76131	0.00289985	45.4549	0.0360959	2040.78	116.071	0.877572	8.49155e-06	3.81316e-06
M3_pure_DBPC	M3	DBPC	pure	5.90784	0.00931675	5.73836	0.00782863	6.20249	0.00919028	4.77044	0.00650776	45.0801	0.085366	1359.64	238.286	0.868691	9.6995e-06	4.64012e-06
M3_pure_DBPE	M3	DBPE	pure	5.95408	0.00358257	5.79019	0.0243209	6.14828	0.00188812	4.74215	0.00379819	45.1991	0.0476583	2702.14	268.477	0.877752	2.03085e-05	8.31979e-06
M3_pure_DBPG	M3	DBPG	pure	5.44041	0.0798379	5.38429	0.0378928	5.60689	0.0730086	4.21922	0.082821	49.5464	0.690963	87.7571	51.7898	0.661052	1.02e-05	4.66499e-06
M3_pure_DBPS	M3	DBPS	pure	5.67791	0.0558621	5.62048	0.0480711	5.89037	0.0535615	4.50725	0.0604119	47.5584	0.517123	136.045	144.824	0.757683	1.43315e-05	6.08794e-06
M3_pure_DCPA	M3	DCPA	pure	6.90616	0.00255505	6.64548	0.00171489	6.83482	0.00206733	5.80605	0.00149719	44.2261	0.0251137	5553.33	457.096	0.904591	3.8299e-06	1.69783e-06
M3_pure_DCPC	M3	DCPC	pure	6.82892	0.0276067	6.67826	0.0264992	7.11592	0.0279265	5.63676	0.0250914	45.1999	0.23013	637.354	270.486	0.873363	2.1057e-05	7.72748e-06
M3_pure_DCPE	M3	DCPE	pure	6.93096	0.00177624	6.74082	0.000978471	7.14346	0.00209846	5.80645	0.000841104	44.5613	0.0144897	4805.47	206.422	0.901563	5.2034e-06	2.7181e-06
M3_pure_DCPG	M3	DCPG	pure	6.87468	0.013475	6.64989	0.0132339	7.14012	0.013151	5.76323	0.0114678	45.1664	0.114077	1025.33	274.647	0.883405	8.5325e-06	3.83101e-06
M3_pure_DCPS	M3	DCPS	pure	6.85219	0.00428476	6.81594	0.0206728	7.14184	0.00292035	5.76977	0.00219091	45.1621	0.026354	4789.79	199.42	0.890643	6.7099e-06	3.03481e-06
M3_pure_DDPA	M3	DDPA	pure	3.8408	0.00393647	3.7583	0.0293393	3.49052	0.00251429	2.87904	0.0133781	77.0141	0.0634574	198.83	12.2495	0.196903	0.0748995	0.0147265
M3_pure_DDPC	M3	DDPC	pure	3.77214	0.0028983	3.71792	0.0230636	3.72385	0.00188538	2.88831	0.0125323	76.7812	0.0673876	210.491	11.7029	0.17696	0.07104	0.0140331
M3_pure_DDPE	M3	DDPE	pure	3.93396	0.00273807	3.78726	0.0353195	3.79747	0.00199996	2.99606	0.00182084	73.7701	0.0658177	232.2	14.6464	0.202454	0.06563	0.0129916
M3_pure_DDPG	M3	DDPG	pure	3.8597	0.00218674	3.73671	0.0243163	3.68892	0.00292037	2.8415	0.00161628	77.056	0.0707174	227.171	10.3993	0.202093	0.0633895	0.0125515
M3_pure_DDPS	M3	DDPS	pure	3.88525	0.00263737	3.89393	0.0203432	3.70617	0.00282522	2.93511	0.00191209	76.6995	0.0556169	223.452	7.57416	0.202255	0.0579915	0.011583
M3_pure_DEPA	M3	DEPA	pure	4.84162	0.00429063	4.61168	0.0150159	4.4808	0.00440218	3.71834	0.00368203	62.8679	0.0774804	264.295	9.4913	0.428961	0.0308315	0.00619995
M3_pure_DEPC	M3	DEPC	pure	4.8175	0.00346744	4.68611	0.0188522	4.76189	0.00308925	3.72846	0.00172434	62.7818	0.0573846	253.395	8.86931	0.419223	0.0302065	0.00611887
M3_pure_DEPE	M3	DEPE	pure	5.06649	0.00428636	4.89292	0.0177192	4.98503	0.0024757	3.94678	0.0019384	58.6448	0.0687037	267.201	16.3436	0.497139	0.0275305	0.00556029
M3_pure_DEPG	M3	DEPG	pure	4.83838	0.00418494	4.71499	0.0204154	4.72543	0.00438153	3.65508	0.00344082	62.9365	0.0645653	286.134	14.8517	0.431073	0.026106	0.00530985
M3_pure_DEPS	M3	DEPS	pure	4.87822	0.00492537	4.81689	0.0228872	4.76429	0.00553585	3.68631	0.00439489	62.4557	0.0795461	265.997	8.8184	0.439645	0.0241055	0.0049111
M3_pure_DFPA	M3	DFPA	pure	3.64927	0.00268343	3.44309	0.0245406	3.24998	0.00223612	2.56336	0.00168803	70.6184	0.0699172	248.666	14.8118	0.281316	0.0775165	0.015325
M3_pure_DFPC	M3	DFPC	pure	3.61084	0.00215147	3.47939	0.041413	3.50932	0.00251028	2.51885	0.00142708	70.3815	0.0602489	241.489	13.1215	0.266089	0.0759125	0.0150122
M3_pure_DFPE	M3	DFPE	pure	3.76282	0.00190325	3.59326	0.0216575	3.60653	0.00323892	2.62538	0.00146963	66.8454	0.0540344	284.418	9.28214	0.302117	0.06616	0.0131476
M3_pure_DFPG	M3	DFPG	pure	3.6615	0.00211472	3.55638	0.0207835	3.48284	0.00235841	2.56058	0.00139003	70.3592	0.0493501	263.925	11.6386	0.286453	0.06542	0.0128911
M3_pure_DFPS	M3	DFPS	pure	3.68588	0.0020982	3.67278	0.0217236	3.49849	0.00305021	2.57095	0.00178912	70.1353	0.0683042	273.837	11.1136	0.294593	0.0588625	0.0116818
M3_pure_DGPA	M3	DGPA	pure	4.48874	0.00448547	4.14554	0.0252725	4.15603	0.00327927	3.52311	0.00354939	62.2453	0.0834376	245.653	10.1653	0.391463	0.033975	0.00686366
M3_pure_DGPC	M3	DGPC	pure	4.43246	0.00348015	4.27817	0.0246994	4.40242	0.00453179	3.50137	0.00265426	62.7532	0.0604445	255.109	12.1567	0.369333	0.0377595	0.00753561
M3_pure_DGPE	M3	DGPE	pure	4.64932	0.00363243	4.40066	0.0224657	4.58759	0.00332629	3.62181	0.0189737	58.9135	0.0604401	289.702	18.3345	0.426362	0.0338545	0.00676753
M3_pure_DGPG	M3	DGPG	pure	4.4835	0.00311321	4.25925	0.0308101	4.39596	0.00387323	3.45474	0.00225028	62.4082	0.0551984	283.032	16.173	0.390635	0.0289595	0.00586493
M3_pure_DGPS	M3	DGPS	pure	4.52008	0.00364123	4.42211	0.012454	4.43287	0.0029281	3.48047	0.00265514	62.0137	0.0668737	257.863	12.5273	0.4024	0.027607	0.00561671
M3_pure_DJPA	M3	DJPA	pure	2.69275	0.00161769	2.47416	0.0224711	2.34124	0.00310833	1.6088	0.00101068	61.198	0.0676024	191.266	7.18331	0.426318	0.133455	0.0262552
M3_pure_DJPC	M3	DJPC	pure	2.67951	0.00201174	2.54754	0.0201562	2.65014	0.00376488	1.63674	0.00135128	60.806	0.0657373	198.921	8.04647	0.416667	0.13348	0.0262547
M3_pure_DJPE	M3	DJPE	pure	2.8077	0.0019082	2.62017	0.0216913	2.76782	0.00295512	1.71369	0.0207453	56.1139	0.0554845	271.611	8.95221	0.488972	0.10319	0.0202576
M3_pure_DJPG	M3	DJPG	pure	2.6847	0.00176667	2.55082	0.0270344	2.59634	0.00379293	1.55048	0.00130206	61.3042	0.0767407	223.142	14.9388	0.42739	0.0986	0.0194255
M3_pure_DJPS	M3	DJPS	pure	2.71477	0.00180262	2.6794	0.0190398	2.62872	0.00285839	1.65566	0.0124212	60.7024	0.0635055	203.125	9.06182	0.449508	0.094674	0.0184434
M3_pure_DKPA	M3	DKPA	pure	5.53914	0.0011577	5.18439	0.0228843	5.43947	0.0041687	4.50266	0.000756453	45.1094	0.0139195	2422.83	78.5116	0.83229	6.7858e-06	3.41622e-06
M3_pure_DKPC	M3	DKPC	pure	5.5512	0.00180996	5.42572	0.025325	5.84227	0.00366354	4.52986	0.0022478	44.728	0.0265728	2948.38	228.201	0.855991	0.000105066	3.18894e-05
M3_pure_DKPE	M3	DKPE	pure	5.59081	0.0020313	5.40847	0.0238764	5.79767	0.00250715	4.54383	0.00193465	44.1917	0.0285178	4076.61	283.734	0.866126	8.9343e-05	2.68454e-05
M3_pure_DKPG	M3	DKPG	pure	5.55933	0.00148145	5.31921	0.00135921	5.81818	0.00241953	4.55016	0.00116233	45.2422	0.018959	2890.94	142.466	0.842745	7.4618e-06	4.13204e-06
M3_pure_DKPS	M3	DKPS	pure	5.5663	0.00404766	5.53082	0.0332419	5.83861	0.00382807	4.46345	0.00305715	44.707	0.0473159	2628.34	297.195	0.858009	8.94585e-05	2.68477e-05
M3_pure_DLPA	M3	DLPA	pure	3.68086	0.00295382	3.5115	0.0299977	3.27722	0.00164667	2.55769	0.00181956	71.2071	0.0683519	209.434	9.77649	0.274085	0.0856315	0.0169414
M3_pure_DLPC	M3	DLPC	pure	3.64147	0.00244376	3.56456	0.0222311	3.52716	0.00214194	2.58857	0.00110342	71.096	0.0657164	198.521	7.72759	0.259995	0.0887475	0.0175721
M3_pure_DLPE	M3	DLPE	pure	3.81682	0.00258158	3.65581	0.0224418	3.65935	0.00224854	2.72792	0.00214849	66.8505	0.0485655	261.623	17.0535	0.304225	0.0750965	0.0148423
M3_pure_DLPG	M3	DLPG	pure	3.69829	0.00205612	3.63616	0.026629	3.51136	0.00237131	2.56964	0.0100519	70.7539	0.0565481	229.15	9.60621	0.282016	0.0724255	0.0142078
M3_pure_DLPS	M3	DLPS	pure	3.7272	0.00224052	3.69939	0.013171	3.53243	0.00274121	2.62636	0.0149219	70.4538	0.0542587	231.262	12.7256	0.291772	0.067977	0.0134441
M3_pure_DMPA	M3	DMPA	pure	3.5942	0.00314785	3.37374	0.0227264	3.26984	0.00457016	2.48877	0.00234537	58.1071	0.0860364	171.542	6.02222	0.521655	0.0695725	0.0136356
M3_pure_DMPC	M3	DMPC	pure	3.58693	0.00272408	3.46149	0.0180458	3.5974	0.00409095	2.49543	0.0166233	57.7424	0.0716987	193.31	9.9094	0.520597	0.0676185	0.0132815
M3_pure_DMPE	M3	DMPE	pure	3.80083	0.00194135	3.64668	0.0148847	3.81061	0.00225601	2.61515	0.00140009	52.7262	0.0442257	300.876	15.2619	0.637906	0.052242	0.0102703
M3_pure_DMPG	M3	DMPG	pure	3.58104	0.00340133	3.42198	0.0155019	3.52495	0.00346134	2.48414	0.00164303	58.4042	0.0713389	202.244	11.3635	0.521035	0.052088	0.0102975
M3_pure_DMPS	M3	DMPS	pure	3.6299	0.00283232	3.59504	0.0175056	3.58749	0.00179141	2.52559	0.00195477	57.4778	0.0861124	204.702	7.37338	0.54288	0.046959	0.00930493
M3_pure_DNPA	M3	DNPA	pure	5.54468	0.00522925	5.15347	0.0363336	5.24138	0.00486655	4.53946	0.00447978	57.9245	0.0647083	285.571	19.1946	0.492606	0.020214	0.0041655
M3_pure_DNPC	M3	DNPC	pure	6.31312	0.00407335	6.21931	0.00303113	6.50805	0.00317354	5.23407	0.00255221	47.5415	0.030052	3113.92	155.338	0.804177	0.00022886	6.16166e-05
M3_pure_DNPE	M3	DNPE	pure	6.43644	0.00145432	6.26731	0.00143334	6.61634	0.00281501	5.38102	0.00123148	45.5218	0.0115703	4286.15	165.942	0.845913	3.58544e-05	1.18291e-05
M3_pure_DNPG	M3	DNPG	pure	5.51018	0.00493338	5.28171	0.0174383	5.47587	0.0047586	4.52716	0.0039991	58.4947	0.0676176	304.804	14.4695	0.483309	0.01726	0.00356634
M3_pure_DNPS	M3	DNPS	pure	6.40962	0.00135503	6.4083	0.0224818	6.65425	0.00175715	5.38056	0.000985147	45.974	0.0188787	3143.6	164.173	0.850071	1.85857e-05	7.34597e-06
M3_pure_DOPA	M3	DOPA	pure	3.94033	0.00360345	3.71752	0.0241415	3.55363	0.00428238	2.85241	0.00174324	66.2849	0.0706599	235.556	14.0652	0.364959	0.05211	0.0104971
M3_pure_DOPC	M3	DOPC	pure	3.91277	0.00269444	3.80275	0.0101377	3.82708	0.00325841	2.80326	0.00230947	66.1192	0.0723285	233.379	9.67187	0.354987	0.054161	0.01086
M3_pure_DOPE	M3	DOPE	pure	4.10599	0.00255543	3.92922	0.00266656	3.98646	0.00235984	2.95905	0.0020075	61.9493	0.0535027	246.631	9.70581	0.416123	0.0490325	0.00974025
M3_pure_DOPG	M3	DOPG	pure	3.95004	0.00247974	3.83119	0.0141035	3.80411	0.00340812	2.84603	0.00169765	66.0551	0.0571923	262.094	9.87558	0.370234	0.0439135	0.00880777
M3_pure_DOPS	M3	DOPS	pure	3.98881	0.00375417	3.96615	0.0249047	3.83927	0.00332937	2.87238	0.00247331	65.5472	0.0719089	252.61	11.2965	0.384111	0.0428625	0.00856054
M3_pure_DPPA	M3	DPPA	pure	4.61636	0.00182635	4.24067	0.0330824	4.51553	0.00364913	3.50104	0.0173454	44.6854	0.0220825	1738.54	75.3372	0.829822	1.04515e-05	4.95952e-06
M3_pure_DPPC	M3	DPPC	pure	4.6139	0.000921989	4.45707	0.0236817	4.89999	0.00375595	3.51453	0.000801257	44.8665	0.0193174	1999.35	77.1237	0.81869	1.44235e-05	7.30215e-06
M3_pure_DPPE	M3	DPPE	pure	4.64304	0.00103629	4.51748	0.000605822	4.8267	0.00199061	3.49945	0.000468352	44.8215	0.013514	2573.93	99.4418	0.828614	0.000245353	6.06676e-05
M3_pure_DPPG	M3	DPPG	pure	4.62036	0.00223419	4.40679	0.0250281	4.86297	0.00415745	3.56159	0.0031834	45.564	0.047279	1791.53	199.586	0.821846	7.6122e-05	2.56916e-05
M3_pure_DPPS	M3	DPPS	pure	4.61791	0.00152889	4.54793	0.0231143	4.87324	0.00324676	3.57771	0.001357	45.1328	0.0238063	2091.49	129.552	0.830605	0.000274325	7.13188e-05
M3_pure_DRPA	M3	DRPA	pure	3.22515	0.00196329	3.05779	0.0244788	2.84307	0.00242923	2.14283	0.0155213	66.6449	0.0559618	216.533	12.6602	0.327748	0.11217	0.0219492
M3_pure_DRPC	M3	DRPC	pure	3.20438	0.00246765	3.09861	0.0165487	3.12538	0.00303685	2.10473	0.00107649	66.2256	0.0637927	216.006	15.308	0.317698	0.107725	0.0210951
M3_pure_DRPE	M3	DRPE	pure	3.34954	0.00184781	3.1525	0.0185967	3.23265	0.00180532	2.21661	0.00089226	62.1893	0.0503341	274.134	7.24703	0.36541	0.0893785	0.0177701
M3_pure_DRPG	M3	DRPG	pure	3.23059	0.00204589	3.0756	0.0260182	3.08187	0.00334863	2.12075	0.0166817	66.4562	0.0632706	239.487	10.1572	0.332326	0.0850995	0.0167341
M3_pure_DRPS	M3	DRPS	pure	3.26065	0.00172586	3.20253	0.0221613	3.11041	0.00272714	2.19475	0.00136688	65.9748	0.0599693	223.99	10.6342	0.346551	0.0791175	0.0156105
M3_pure_DSPA	M3	DSPA	pure	4.97394	0.0111703	4.73555	0.0108936	4.86054	0.0109087	3.80177	0.00874558	45.5227	0.143985	734.159	234.987	0.865495	0.00019516	4.95744e-05
M3_pure_DSPC	M3	DSPC	pure	4.99977	0.00132963	4.83441	0.0240337	5.27293	0.00256009	3.85448	0.00135816	45.5377	0.0238122	2599.38	113.304	0.871543	0.000176201	4.60123e-05
M3_pure_DSPE	M3	DSPE	pure	5.02782	0.00124913	4.88408	0.0166529	5.21729	0.00274053	3.85499	0.0019423	45.1994	0.0389945	2973.96	103.859	0.873844	2.6177e-05	1.01441e-05
M3_pure_DSPG	M3	DSPG	pure	5.00906	0.00152563	4.78449	0.00226176	5.24419	0.00160224	3.79031	0.00179278	45.7232	0.0320306	2368.32	182.795	0.870544	0.000175844	4.45724e-05
M3_pure_DSPS	M3	DSPS	pure	5.00647	0.00281119	4.92443	0.0158098	5.2508	0.0038457	3.79041	0.00210574	45.7862	0.0297085	1869.22	222.952	0.868485	0.000183967	4.54119e-05
M3_pure_DTPA	M3	DTPA	pure	2.4222	0.00125214	2.00489	0.0385216	2.12624	0.00221229	1.46262	0.000731229	57.0217	0.0556067	185.892	7.02839	0.371812	0.14831	0.0292694
M3_pure_DTPC	M3	DTPC	pure	2.38725	0.0025425	2.18375	0.0181233	2.41591	0.00324003	1.45582	0.00149279	57.5758	0.0741068	176.738	10.7022	0.346131	0.15957	0.0309805
M3_pure_DTPE	M3	DTPE	pure	2.53402	0.00229703	2.22832	0.0215506	2.56895	0.00197742	1.47571	0.000672198	52.0792	0.0519894	258.383	8.11644	0.428981	0.116475	0.0227995
M3_pure_DTPG	M3	DTPG	pure	2.41096	0.00180535	2.15247	0.0191105	2.39026	0.00262105	1.39201	0.00118381	57.441	0.0726591	201.614	10.6669	0.370128	0.106955	0.0210092
M3_pure_DTPS	M3	DTPS	pure	2.43682	0.00227146	2.36198	0.0138752	2.42033	0.00216782	1.40935	0.00147775	56.7681	0.0999252	204.562	9.05184	0.392484	0.0935895	0.0184528
M3_pure_DUPA	M3	DUPA	pure	3.24473	0.0031425	2.8757	0.0185909	2.95363	0.0026759	2.24577	0.00149364	56.6269	0.0673184	207.096	7.08106	0.449356	0.079188	0.015523
M3_pure_DUPC	M3	DUPC	pure	3.19513	0.0021433	3.00361	0.019575	3.22461	0.00265575	2.23644	0.00143129	57.4846	0.0591156	226.768	13.3317	0.421743	0.0801895	0.0157002
M3_pure_DUPE	M3	DUPE	pure	3.38883	0.00201308	3.16011	0.0195225	3.41244	0.00471898	2.30341	0.00164695	52.6485	0.0468714	308.713	12.0347	0.511166	0.0651375	0.0129388
M3_pure_DUPG	M3	DUPG	pure	3.22088	0.00258977	2.97327	0.0330403	3.20193	0.00182297	2.23924	0.00176489	57.243	0.0708089	219.405	9.37993	0.442907	0.0588795	0.0116233
M3_pure_DUPS	M3	DUPS	pure	3.26497	0.00215223	3.25028	0.0189137	3.26302	0.00283906	2.27645	0.00207903	56.4205	0.0589124	233.931	8.03203	0.463078	0.0531555	0.0105312
M3_pure_DVPA	M3	DVPA	pure	4.09647	0.00260328	3.91716	0.0166802	3.72812	0.00247018	2.99624	0.00224851	63.0874	0.0568094	240.91	14.472	0.406536	0.057087	0.0112385
M3_pure_DVPC	M3	DVPC	pure	4.0806	0.00281624	3.9847	0.0173278	4.02426	0.00216107	2.94624	0.00175242	62.8075	0.052197	241.565	12.3842	0.399036	0.055917	0.0111278
M3_pure_DVPE	M3	DVPE	pure	4.25861	0.0017223	4.08268	0.0162504	4.17258	0.00139852	3.09371	0.000742195	59.0747	0.0373957	336.675	20.5818	0.454905	0.048153	0.00952702
M3_pure_DVPG	M3	DVPG	pure	4.0927	0.00271224	3.93664	0.0159853	3.97636	0.00264453	2.9754	0.00139368	63.127	0.0597344	280.179	12.9257	0.404949	0.0458915	0.0090179
M3_pure_DVPS	M3	DVPS	pure	4.13367	0.00322809	4.07579	0.0154574	4.02015	0.00297015	3.00203	0.00208483	62.5494	0.0706664	293.808	11.405	0.419876	0.042934	0.00852919
M3_pure_DXPA	M3	DXPA	pure	6.46326	0.00311215	6.10698	0.0160451	6.36701	0.00292294	5.45087	0.00216793	44.5457	0.0369894	4689.4	339.879	0.851054	2.31395e-05	7.75808e-06
M3_pure_DXPC	M3	DXPC	pure	6.52538	0.00281231	6.4156	0.0222445	6.82572	0.00306996	5.40602	0.00167976	44.4582	0.0266053	4182.85	245.158	0.870578	2.53479e-05	9.4576e-06
M3_pure_DXPE	M3	DXPE	pure	6.50782	0.00661724	6.25308	0.0355075	6.72167	0.00451399	5.47534	0.0194458	44.3548	0.0597942	5553.35	380.12	0.868797	1.9086e-05	7.2577e-06
M3_pure_DXPG	M3	DXPG	pure	6.47141	0.0154776	6.20648	0.0298281	6.75565	0.0155257	5.37263	0.0124694	44.5918	0.136587	1438.15	235.812	0.846834	7.6215e-06	3.61621e-06
M3_pure_DXPS	M3	DXPS	pure	6.52145	0.00263659	6.48092	0.0163482	6.79848	0.00369794	5.50645	0.00245331	44.8897	0.0243903	2481.51	273.954	0.864882	5.51945e-05	1.66841e-05
M3_pure_DYPA	M3	DYPA	pure	3.76531	0.00240086	3.40579	0.0146709	3.43678	0.00220595	2.75365	0.00158784	61.7895	0.041717	241.822	11.8496	0.363932	0.065299	0.0129304
M3_pure_DYPC	M3	DYPC	pure	3.71513	0.00265381	3.5793	0.0178991	3.69506	0.0027292	2.76954	0.00146563	62.2818	0.0527178	222.832	8.85953	0.340919	0.067563	0.013364
M3_pure_DYPE	M3	DYPE	pure	3.90131	0.00408095	3.68051	0.0173836	3.85174	0.00272358	2.92461	0.00198735	58.2616	0.0604987	315.623	11.2377	0.396962	0.058785	0.0116369
M3_pure_DYPG	M3	DYPG	pure	3.75789	0.00223347	3.48659	0.0222275	3.67928	0.00387817	2.73551	0.00141599	61.9819	0.053868	245.948	12.5631	0.363694	0.050359	0.0100084
M3_pure_DYPS	M3	DYPS	pure	3.79566	0.00278141	3.69115	0.0144887	3.71785	0.00265116	2.76271	0.0012015	61.4499	0.0536487	269.091	17.0127	0.377412	0.0468335	0.00931549
M3_pure_KCER	M3	KCER	pure	n/a	n/a	3.98849	0.000741485	4.6232	0.00276622	4.62158	0.000859962	n/a	n/a	3375.17	117.435	0.799071	9.5589e-06	4.4051e-06
M3_pure_KSM	M3	KSM	pure	5.00026	0.00130563	4.90766	0.00165386	5.22702	0.00349799	4.01536	0.00135401	45.6216	0.0275982	2271.99	158.548	0.790683	1.09447e-05	5.83133e-06
M3_pure_LFPA	M3	LFPA	pure	3.61439	0.00222641	3.43267	0.0344421	3.21203	0.0031554	2.51591	0.00168458	72.2023	0.0514734	221.581	6.48018	0.270982	0.084066	0.016673
M3_pure_LFPC	M3	LFPC	pure	3.58012	0.00275833	3.51572	0.0283545	3.46934	0.00250103	2.56067	0.00205045	71.8208	0.0724736	198.22	9.79978	0.250874	0.0846015	0.016682
M3_pure_LFPE	M3	LFPE	pure	3.74015	0.00217036	3.57349	0.0152676	3.5796	0.00177813	2.67462	0.00146124	68.0164	0.0548634	246.699	11.5172	0.287193	0.0752885	0.0148731
M3_pure_LFPG	M3	LFPG	pure	3.63268	0.00317681	3.50598	0.0135071	3.44423	0.00297097	2.5243	0.00182588	71.719	0.0672149	231.786	6.72178	0.275159	0.0694015	0.0136744
M3_pure_LFPS	M3	LFPS	pure	3.66474	0.00201399	3.63601	0.0259521	3.46833	0.00235177	2.53816	0.000846155	71.3329	0.0593084	239.056	11.2582	0.28163	0.0674565	0.013255
M3_pure_MCER	M3	MCER	pure	n/a	n/a	4.63172	0.00117914	3.77338	0.00203381	3.86522	0.0165484	n/a	n/a	2624.73	127.873	0.835591	0.000503235	0.000115721
M3_pure_MSM	M3	MSM	pure	3.77738	0.00360716	3.73236	0.0110179	3.73736	0.00422931	2.8461	0.00219067	56.8178	0.0891366	189.607	7.83902	0.546874	0.043197	0.00855827
M3_pure_NCER	M3	NCER	pure	n/a	n/a	4.43145	0.0163193	5.13551	0.00398042	5.22106	0.00521054	n/a	n/a	2332.66	240.994	0.696605	1.06355e-05	5.97046e-06
M3_pure_NSM	M3	NSM	pure	4.92392	0.00999224	4.84655	0.0177208	4.92189	0.00785382	4.03666	0.00657225	54.7291	0.150942	128.75	17.6078	0.515028	0.024015	0.00483885
M3_pure_OCER	M3	OCER	pure	n/a	n/a	5.17356	0.0793154	3.64803	0.00257758	3.70735	0.00356915	n/a	n/a	237.722	16.2971	0.463992	0.060458	0.0118864
M3_pure_ODPA	M3	ODPA	pure	3.83934	0.0024356	3.72664	0.0428432	3.47289	0.00220787	2.82227	0.00171587	72.9861	0.0636487	219.846	13.5698	0.251047	0.0697995	0.0138069
M3_pure_ODPC	M3	ODPC	pure	3.79226	0.00274354	3.68821	0.0248131	3.72907	0.00156663	2.83222	0.00155528	72.5387	0.0560959	217.16	16.529	0.23942	0.0643555	0.0127947
M3_pure_ODPE	M3	ODPE	pure	3.95929	0.00180047	3.80701	0.019584	3.82698	0.00219917	2.94029	0.00154936	69.1636	0.0531323	221.18	8.30371	0.272351	0.060676	0.0120341
M3_pure_ODPG	M3	ODPG	pure	3.85868	0.0027199	3.70346	0.0137366	3.69132	0.00175907	2.85038	0.00115648	72.8194	0.0722162	226.336	7.54727	0.258472	0.058648	0.0115818
M3_pure_ODPS	M3	ODPS	pure	3.88595	0.00268246	3.84355	0.0221497	3.7113	0.00297249	2.86506	0.00198186	72.4816	0.0634047	229.823	9.259	0.264875	0.056028	0.0111339
M3_pure_OEPA	M3	OEPA	pure	4.33677	0.00269354	4.15066	0.015105	3.95548	0.00312315	3.16883	0.00231632	65.4633	0.0611282	243.447	7.73627	0.372006	0.0404735	0.00818394
M3_pure_OEPC	M3	OEPC	pure	4.30631	0.00330174	4.18946	0.0234828	4.22926	0.00262017	3.1717	0.00234571	65.384	0.0588135	246.877	11.1011	0.360092	0.0401815	0.00804776
M3_pure_OEPE	M3	OEPE	pure	4.50548	0.00286065	4.32736	0.0174966	4.38892	0.00292321	3.33259	0.00175764	61.5071	0.0453243	292.255	19.2486	0.419016	0.036645	0.00735465
M3_pure_OEPG	M3	OEPG	pure	4.33534	0.00226881	4.20723	0.0108313	4.19354	0.00271016	3.20337	0.00153337	65.4717	0.0463223	261.383	12.6268	0.373073	0.0334155	0.00672762
M3_pure_OEPS	M3	OEPS	pure	4.36949	0.0035044	4.33875	0.0233231	4.22683	0.00314219	3.22566	0.00207399	65.0833	0.0688561	246.651	11.9742	0.383819	0.0319015	0.00638338
M3_pure_OLPA	M3	OLPA	pure	3.82492	0.0022948	3.67721	0.0207496	3.43228	0.00181974	2.70419	0.0172889	68.3653	0.052254	234.061	11.1546	0.322324	0.0696495	0.0138395
M3_pure_OLPC	M3	OLPC	pure	3.78801	0.00299597	3.72222	0.0241974	3.68981	0.00302612	2.71109	0.00193897	68.3035	0.0626922	244.787	13.6868	0.306867	0.0719875	0.0141965
M3_pure_OLPE	M3	OLPE	pure	3.95576	0.00188892	3.7865	0.0163912	3.81332	0.00302293	2.83404	0.00114038	64.5139	0.0627594	283.983	20.2174	0.355556	0.0628025	0.0124232
M3_pure_OLPG	M3	OLPG	pure	3.82949	0.0023768	3.70408	0.0219003	3.66469	0.00246568	2.75158	0.00181158	68.2629	0.0539659	227.973	11.9609	0.324871	0.0581005	0.0114976
M3_pure_OLPS	M3	OLPS	pure	3.86079	0.00283998	3.82337	0.0223857	3.69161	0.00282864	2.76902	0.0020896	67.8798	0.072055	271.091	20.4194	0.336739	0.054675	0.010841
M3_pure_OSM	M3	OSM	pure	3.85456	0.00243625	3.82097	0.0176437	3.72972	0.00284562	2.92121	0.0151195	62.9837	0.0533538	216.92	6.37793	0.4259	0.038911	0.00773753
M3_pure_PAPA	M3	PAPA	pure	3.85649	0.00366355	3.4871	0.0292557	3.50437	0.00312892	2.89022	0.00288335	66.8409	0.0833292	216.69	7.52135	0.309538	0.054933	0.0109839
M3_pure_PAPC	M3	PAPC	pure	3.79535	0.00264188	3.57698	0.0252316	3.75079	0.00281705	2.87935	0.00113801	67.1372	0.060311	208.186	11.666	0.288477	0.0580785	0.0114686
M3_pure_PAPE	M3	PAPE	pure	3.98841	0.00318388	3.64727	0.0336634	3.88842	0.004122	3.02006	0.00255233	63.2925	0.0716644	248.164	13.6922	0.336959	0.0527885	0.0104326
M3_pure_PAPG	M3	PAPG	pure	3.86446	0.00189831	3.61408	0.033931	3.74088	0.00193556	2.92518	0.00166198	66.7684	0.0502961	263.917	9.2439	0.313715	0.045629	0.00916148
M3_pure_PAPS	M3	PAPS	pure	3.89779	0.00363269	3.80836	0.0298922	3.76793	0.00487067	2.94429	0.00363594	66.4008	0.0925795	230.775	12.6925	0.324432	0.0455385	0.00900129
M3_pure_PCER	M3	PCER	pure	n/a	n/a	3.4131	0.0221672	4.09006	0.00262797	4.12292	0.000548119	n/a	n/a	3424.92	174.735	0.823743	4.818e-06	2.62892e-06
M3_pure_PDPA	M3	PDPA	pure	3.8324	0.00311316	3.62418	0.0257645	3.49849	0.00178689	2.8768	0.014519	69.3899	0.0698961	210.913	8.78894	0.289088	0.0547295	0.010844
M3_pure_PDPC	M3	PDPC	pure	3.76606	0.00335834	3.6432	0.0283802	3.73797	0.002214	2.8625	0.0159901	69.4892	0.0683283	206.298	12.6369	0.27241	0.054187	0.0107625
M3_pure_PDPE	M3	PDPE	pure	3.96637	0.0021992	3.76473	0.0303256	3.87246	0.00165838	2.96862	0.0109338	65.5102	0.0520768	236.511	8.51474	0.311306	0.0478215	0.00952193
M3_pure_PDPG	M3	PDPG	pure	3.84783	0.00333405	3.76409	0.0221584	3.71846	0.00158137	2.85409	0.00142791	69.4255	0.0775767	210.245	10.1345	0.290775	0.0445475	0.00892637
M3_pure_PDPS	M3	PDPS	pure	3.8814	0.00214623	3.83726	0.0360431	3.75022	0.00227125	2.87791	0.00148239	68.8919	0.0514281	217.671	12.1008	0.299757	0.0416555	0.00838133
M3_pure_PEPA	M3	PEPA	pure	4.52214	0.00411791	4.26259	0.0237846	4.19935	0.00385154	3.45882	0.0029324	58.808	0.077789	241.302	13.4951	0.471116	0.034965	0.00706607
M3_pure_PEPC	M3	PEPC	pure	4.46912	0.00297634	4.36317	0.0224817	4.4638	0.00278224	3.42915	0.00200482	59.3038	0.0505947	251.889	15.3341	0.453339	0.038085	0.00753346
M3_pure_PEPE	M3	PEPE	pure	4.71776	0.00321408	4.4983	0.0179281	4.68826	0.00382407	3.65316	0.00239603	55.0146	0.0495859	304.572	12.611	0.536605	0.031231	0.00623134
M3_pure_PEPG	M3	PEPG	pure	4.49477	0.00407095	4.31104	0.0263643	4.43453	0.00354302	3.46835	0.00270437	59.2919	0.0715697	241.159	13.7692	0.466505	0.030426	0.00606744
M3_pure_PEPS	M3	PEPS	pure	4.54205	0.00503451	4.50937	0.0204773	4.48433	0.00484313	3.50873	0.00417442	58.6667	0.0826377	284.485	16.2211	0.482615	0.0289805	0.00579495
M3_pure_PFPA	M3	PFPA	pure	3.7581	0.00208124	3.51753	0.0386002	3.39974	0.00270285	2.73075	0.00102315	65.5845	0.0514685	209.542	8.62887	0.350312	0.05748	0.0113691
M3_pure_PFPC	M3	PFPC	pure	3.70696	0.00300303	3.59499	0.022152	3.65656	0.00173295	2.72457	0.0175725	65.7684	0.0625629	208.874	11.6514	0.330133	0.058201	0.0116169
M3_pure_PFPE	M3	PFPE	pure	3.91292	0.00203406	3.71901	0.0244832	3.81769	0.00261275	2.8341	0.0109314	61.3441	0.0506876	267.886	8.973	0.38878	0.0508575	0.0101574
M3_pure_PFPG	M3	PFPG	pure	3.76557	0.00306682	3.58172	0.0311474	3.64112	0.00360541	2.71874	0.00214105	65.4692	0.0634913	234.964	6.77947	0.353685	0.048691	0.00959545
M3_pure_PFPS	M3	PFPS	pure	3.79993	0.0019365	3.75981	0.0167136	3.67208	0.00246546	2.74628	0.00142699	65.0036	0.0645311	233.316	12.4606	0.365867	0.0450925	0.00894806
M3_pure_PIPA	M3	PIPA	pure	4.08106	0.00340808	3.73833	0.0316731	3.75043	0.00294471	3.08922	0.00288259	62.8613	0.0669586	234.715	10.8952	0.368404	0.048489	0.00969366
M3_pure_PIPC	M3	PIPC	pure	4.03048	0.00225429	3.88355	0.0147187	4.00151	0.00138723	3.05979	0.00167754	63.31	0.0494659	228.607	17.6354	0.351047	0.0508365	0.0101176
M3_pure_PIPE	M3	PIPE	pure	4.22554	0.00344652	3.98916	0.0170058	4.16184	0.00454295	3.22105	0.00282568	59.4502	0.0690985	277.678	15.4486	0.402217	0.0471825	0.0092476
M3_pure_PIPG	M3	PIPG	pure	4.0756	0.00411582	3.88448	0.0238016	3.98622	0.00309412	3.10758	0.00239549	63.0068	0.0859864	256.304	9.9506	0.369537	0.042028	0.00829734
M3_pure_PIPS	M3	PIPS	pure	4.1152	0.00283833	4.04747	0.0314197	4.02377	0.00345051	3.13786	0.00208571	62.4912	0.0589112	284.056	13.8027	0.384546	0.038245	0.00762101
M3_pure_PLPA	M3	PLPA	pure	3.81365	0.00180359	3.56579	0.0179276	3.45051	0.00235699	2.76818	0.00127001	64.7644	0.0534337	232.245	8.12234	0.365011	0.064598	0.0127152
M3_pure_PLPC	M3	PLPC	pure	3.77155	0.00221826	3.64751	0.0227169	3.71517	0.00199127	2.78728	0.0120427	64.9211	0.0515511	218.961	12.4851	0.347709	0.0680765	0.013387
M3_pure_PLPE	M3	PLPE	pure	3.95609	0.00239332	3.74465	0.0160465	3.85903	0.0018084	2.86285	0.0121598	60.905	0.0475612	302.843	10.4863	0.397847	0.056667	0.0112682
M3_pure_PLPG	M3	PLPG	pure	3.81758	0.00275155	3.62817	0.0288651	3.69546	0.00215033	2.7539	0.00162669	64.7235	0.0510682	260.944	5.73318	0.368869	0.050113	0.0100006
M3_pure_PLPI	M3	PLPI	pure	3.8724	0.00264702	3.75996	0.0159203	4.02024	0.00354882	4.99807	0.0044995	61.7775	0.0715623	319.953	21.4171	0.427964	0.0221755	0.00443626
M3_pure_PLPS	M3	PLPS	pure	3.84943	0.00207253	3.83634	0.0222612	3.72427	0.00298507	2.77808	0.00165997	64.3098	0.0705303	267.34	10.5439	0.379735	0.0506675	0.0100164
M3_pure_POP1	M3	POP1	pure	3.57944	0.0212266	3.63049	0.0807556	3.72954	0.03714	4.69606	0.0259769	71.7351	0.786025	119.935	131.539	0.364897	0.000192365	7.46619e-05
M3_pure_POP2	M3	POP2	pure	3.5544	0.00814336	3.57331	0.0852921	3.80702	0.035689	4.85396	0.00621348	72.7117	0.387872	416.286	453.488	0.372036	8.34625e-05	3.66317e-05
M3_pure_POP3	M3	POP3	pure	3.59601	0.00230891	3.11148	0.0860246	4.22017	0.0281938	4.83271	0.00901657	70.6638	0.292325	720.584	886.269	0.386014	8.0616e-05	3.40395e-05
M3_pure_POP4	M3	POP4	pure	3.61357	0.0199728	3.50568	0.0309901	3.81213	0.0303944	4.85023	0.0221103	69.736	0.56713	189.334	184.411	0.370528	0.00036578	0.00012402
M3_pure_POP5	M3	POP5	pure	3.64037	0.00630133	3.55579	0.0206092	3.8535	0.0209618	4.85289	0.00680302	69.3973	0.382087	371.68	497.647	0.380089	0.00029018	0.000102895
M3_pure_POP6	M3	POP6	pure	3.60624	0.0148924	3.5132	0.0549029	3.83221	0.037267	4.80878	0.0158087	71.0192	0.431297	334.841	258.653	0.380175	9.43925e-05	4.08154e-05
M3_pure_POP7	M3	POP7	pure	3.48696	0.0207317	3.47551	0.0870092	3.6162	0.0477239	4.72562	0.0227155	75.2142	0.722012	158.425	291.809	0.349412	9.76435e-05	4.12363e-05
M3_pure_POPA	M3	POPA	pure	4.03611	0.00304435	3.77431	0.0141167	3.69227	0.00272612	2.95924	0.00237917	60.6761	0.0591892	202.597	8.53945	0.442367	0.0477405	0.00948786
M3_pure_POPC	M3	POPC	pure	3.98813	0.00398732	3.85338	0.00336685	3.96038	0.0031638	2.9754	0.00259881	61.0485	0.0820616	199.517	13.1743	0.421885	0.049182	0.00976234
M3_pure_POPE	M3	POPE	pure	4.30014	0.00462194	4.12835	0.0160355	4.26497	0.00433393	3.23313	0.0168053	55.1404	0.0851732	222.844	16.2521	0.549841	0.0430455	0.00853436
M3_pure_POPG	M3	POPG	pure	4.02919	0.00429713	3.83975	0.0298912	3.94388	0.00432202	2.94112	0.00360808	60.834	0.0896528	203.128	13.6989	0.438898	0.038517	0.00769187
M3_pure_POPI	M3	POPI	pure	4.19112	0.00431481	4.09844	0.00378044	4.44656	0.00490087	5.3128	0.00489877	56.0995	0.0926827	308.163	33.1505	0.556008	0.013216	0.00270646
M3_pure_POPS	M3	POPS	pure	4.07673	0.00382683	4.03539	0.025384	3.99534	0.00400414	2.9734	0.00322215	60.1163	0.0729965	198.231	14.8567	0.460228	0.035932	0.00720622
M3_pure_PQPA	M3	PQPA	pure	3.88153	0.00258044	3.51318	0.0508417	3.53025	0.00274154	2.91188	0.00216693	66.3826	0.0643725	227.249	9.86339	0.319228	0.0551575	0.0110612
M3_pure_PQPC	M3	PQPC	pure	3.81314	0.00247628	3.66857	0.0262762	3.76497	0.00288952	2.89046	0.00185035	66.8866	0.0533989	202.555	7.89052	0.297495	0.0567845	0.0113672
M3_pure_PQPE	M3	PQPE	pure	4.01307	0.00236405	3.68405	0.0264995	3.91356	0.00222713	3.04085	0.00154415	62.8666	0.0467247	264.068	12.5926	0.34394	0.0529765	0.0104588
M3_pure_PQPG	M3	PQPG	pure	3.88677	0.00266329	3.61681	0.0286712	3.76619	0.00283291	2.94473	0.00200225	66.3183	0.0554901	245.73	13.808	0.318264	0.0467105	0.0093311
M3_pure_PQPS	M3	PQPS	pure	3.91615	0.00271484	3.85177	0.0153398	3.79067	0.00214386	2.96127	0.00198455	66.023	0.0553181	259.064	11.3901	0.326612	0.043257	0.00872316
M3_pure_PSM	M3	PSM	pure	4.45503	0.00159206	4.35757	0.001733	4.63767	0.00200627	3.49833	0.00139065	46.4999	0.0244296	2145.01	62.0961	0.79566	0.00091301	0.000209109
M3_pure_PSPA	M3	PSPA	pure	4.80929	0.000676482	4.52649	0.0166144	4.69204	0.00241155	3.73639	0.016042	45.4569	0.0161286	2616.17	87.5436	0.849507	1.34216e-05	5.97231e-06
M3_pure_PSPC	M3	PSPC	pure	4.80225	0.00230683	4.66499	0.0242187	5.08143	0.00272694	3.69313	0.00190862	44.9833	0.0339656	2478.02	183.212	0.862207	0.00025292	6.67187e-05
M3_pure_PSPE	M3	PSPE	pure	4.83357	0.00154807	4.65045	0.0118346	5.04321	0.00362779	3.72045	0.00372103	44.2698	0.0585733	2245.07	327.439	0.864348	1.63855e-05	7.5464e-06
M3_pure_PSPG	M3	PSPG	pure	4.80511	0.00122557	4.60019	0.0317745	5.05283	0.00221905	3.74153	0.00198411	45.4687	0.0269354	2194.04	81.4515	0.852885	0.000225504	5.60252e-05
M3_pure_PSPS	M3	PSPS	pure	4.80918	0.00107972	4.75168	0.016346	5.07237	0.00297289	3.70594	0.0214846	45.3893	0.0345289	2411.27	83.4079	0.857053	0.000196599	4.89084e-05
M3_pure_PYPA	M3	PYPA	pure	3.8989	0.00372422	3.55647	0.0305046	3.58434	0.0047246	2.86525	0.00342481	59.4481	0.0812402	221.613	15.4444	0.420279	0.05188	0.0103275
M3_pure_PYPC	M3	PYPC	pure	3.84698	0.00315988	3.65449	0.0197684	3.84893	0.00368523	2.87483	0.00271088	60.0471	0.060105	223.169	13.5402	0.397763	0.0553015	0.01092
M3_pure_PYPE	M3	PYPE	pure	4.05267	0.00223694	3.85638	0.0174667	4.03062	0.00402702	3.05403	0.00190683	55.8399	0.0496543	307.643	28.5087	0.464468	0.047218	0.00939208
M3_pure_PYPG	M3	PYPG	pure	3.88643	0.00296415	3.62786	0.0165183	3.83449	0.00367438	2.84632	0.0022221	59.7415	0.0818599	262.476	16.9186	0.415799	0.0411975	0.00817739
M3_pure_PYPS	M3	PYPS	pure	3.92416	0.00478858	3.883	0.0272915	3.87608	0.00501666	2.87117	0.00372361	59.2152	0.103459	273.444	15.8686	0.434748	0.0389895	0.00775537
M3_pure_SAP1	M3	SAP1	pure	4.00288	0.0123596	3.95401	0.0451222	4.28158	0.0306668	5.16512	0.0151396	65.9631	0.378437	515.287	394.719	0.385987	0.00011605	5.00695e-05
M3_pure_SAP2	M3	SAP2	pure	3.8977	0.00385132	3.73496	0.0585128	4.3824	0.0199323	5.30807	0.00599056	66.5541	0.0964444	2749.45	544.327	0.36612	8.3494e-05	3.68031e-05
M3_pure_SAP3	M3	SAP3	pure	3.82967	0.00432445	3.46893	0.029948	4.63955	0.0159637	5.17873	0.00583796	67.2547	0.0870399	3890.56	697.206	0.354191	8.8172e-05	3.66431e-05
M3_pure_SAP4	M3	SAP4	pure	4.00498	0.0213055	3.83345	0.0284068	4.1047	0.0357198	5.24877	0.0139811	66.035	0.515961	290.087	813.755	0.389364	0.000139095	5.86508e-05
M3_pure_SAP5	M3	SAP5	pure	4.00515	0.0188339	3.78773	0.0743374	4.22133	0.0264358	5.22669	0.018854	65.903	0.388397	359.313	524.928	0.39019	9.87655e-05	4.54592e-05
M3_pure_SAP6	M3	SAP6	pure	3.96195	0.0101272	3.78779	0.0343442	4.27504	0.0287778	5.25855	0.0162395	66.1157	0.221694	924.313	342.111	0.370272	9.7247e-05	4.16387e-05
M3_pure_SAP7	M3	SAP7	pure	3.80632	0.0063874	3.59405	0.0426316	4.00862	0.0111268	5.05446	0.0074874	70.0278	0.177211	1555.62	842.651	0.339083	9.9484e-05	4.23301e-05
M3_pure_SAPA	M3	SAPA	pure	4.02789	0.00300288	3.73182	0.0302478	3.66425	0.00275309	3.02815	0.00192598	67.0585	0.0672436	221.931	11.424	0.335446	0.0537935	0.0106148
M3_pure_SAPC	M3	SAPC	pure	3.9783	0.00307513	3.8058	0.038977	3.92046	0.00320479	3.02652	0.00232036	67.0715	0.0801174	231.954	10.0379	0.317551	0.055956	0.0110609
M3_pure_SAPE	M3	SAPE	pure	4.17996	0.00323062	3.93696	0.036065	4.07114	0.0036035	3.17803	0.002632	63.1467	0.0786667	281.414	13.5166	0.367335	0.0523345	0.0102733
M3_pure_SAPG	M3	SAPG	pure	4.03633	0.00295784	3.84723	0.0192892	3.90064	0.00242312	3.06055	0.00177901	66.9606	0.0675357	253.989	9.29491	0.336128	0.0461665	0.00923952
M3_pure_SAPI	M3	SAPI	pure	4.09768	0.0037027	3.95948	0.0195534	4.23318	0.00349424	5.23875	0.00515465	64.016	0.0830383	312.478	13.5541	0.392533	0.021436	0.00431504
M3_pure_SAPS	M3	SAPS	pure	4.07433	0.00250776	3.98827	0.0232055	3.93164	0.00233709	3.08629	0.00169546	66.4796	0.0464847	239.024	14.5755	0.347208	0.044276	0.00884883
M3_pure_SCER	M3	SCER	pure	n/a	n/a	4.65716	0.224306	4.26677	0.00218527	4.38754	0.00203233	n/a	n/a	2681.52	216.044	0.845299	0.000264328	6.28314e-05
M3_pure_SDPA	M3	SDPA	pure	3.95339	0.00336988	3.81889	0.0348508	3.6003	0.00289504	2.91549	0.00221433	70.7826	0.074825	206.261	8.66547	0.303003	0.0486545	0.00976335
M3_pure_SDPC	M3	SDPC	pure	3.90095	0.00324248	3.84032	0.0230146	3.85856	0.00195996	2.92389	0.00140293	70.4838	0.0573371	195.682	4.39867	0.281387	0.0475125	0.00959849
M3_pure_SDPE	M3	SDPE	pure	4.10477	0.00267695	3.97986	0.02521	4.00058	0.00227675	3.06493	0.00171392	66.4634	0.0602223	208.926	14.4985	0.325432	0.0422445	0.00850664
M3_pure_SDPG	M3	SDPG	pure	3.97316	0.00363992	3.86933	0.0196004	3.82517	0.00317288	2.94607	0.0022948	70.6514	0.0776923	209.772	9.55202	0.30502	0.042729	0.00851145
M3_pure_SDPI	M3	SDPI	pure	4.0132	0.00404659	3.9051	0.019588	4.1555	0.003373	5.1414	0.00415626	67.2819	0.100474	234.259	12.1903	0.34686	0.0239665	0.0048252
M3_pure_SDPS	M3	SDPS	pure	4.00703	0.00292669	4.00413	0.0267823	3.85694	0.00138302	2.96913	0.00117615	70.1325	0.0549653	211.848	17.2412	0.311146	0.041001	0.00819434
M3_pure_SLPA	M3	SLPA	pure	3.92475	0.0025105	3.67944	0.018144	3.54358	0.00354849	2.84108	0.0017351	66.5212	0.0565775	215.525	11.643	0.368216	0.0561515	0.0113505
M3_pure_SLPC	M3	SLPC	pure	3.89929	0.00237229	3.81201	0.0122525	3.82021	0.00219292	2.79318	0.00185724	66.2647	0.0555297	223.029	8.28117	0.356451	0.0597135	0.0118059
M3_pure_SLPE	M3	SLPE	pure	4.0783	0.00266088	3.91293	0.0145709	3.9612	0.00286276	2.92873	0.00172401	62.359	0.0537041	283.743	11.2426	0.405289	0.0500165	0.00994645
M3_pure_SLPG	M3	SLPG	pure	3.93488	0.00250693	3.78833	0.0205509	3.79071	0.00253949	2.8385	0.00144893	66.3195	0.0537438	236.951	11.742	0.37206	0.046676	0.00930147
M3_pure_SLPS	M3	SLPS	pure	3.9669	0.0024856	3.93834	0.0225285	3.8179	0.00453175	2.86023	0.00223124	65.8906	0.0784115	255.986	10.3389	0.380226	0.0452395	0.00903722
M3_pure_SOPA	M3	SOPA	pure	4.13913	0.00386167	3.9296	0.0221484	3.77986	0.00326944	3.0247	0.00276907	62.6259	0.082051	192.177	8.64783	0.438446	0.043302	0.0086545
M3_pure_SOPC	M3	SOPC	pure	4.11741	0.00402884	4.0197	0.0240138	4.06912	0.00343726	2.97216	0.00220986	62.3924	0.0832994	187.068	9.71025	0.431538	0.0431515	0.00863644
M3_pure_SOPE	M3	SOPE	pure	4.40834	0.00324556	4.26844	0.0138797	4.34967	0.000451733	3.23765	0.0129338	56.8279	0.0627084	200.752	10.5156	0.537847	0.0390895	0.0077516
M3_pure_SOPG	M3	SOPG	pure	4.14118	0.00352237	3.95932	0.0247411	4.03184	0.00340775	3.00996	0.00259914	62.5372	0.0664175	202.341	6.84712	0.441471	0.0347855	0.00698395
M3_pure_SOPS	M3	SOPS	pure	4.18846	0.00331175	4.11336	0.0189932	4.07989	0.00366852	3.0469	0.00251475	61.8742	0.0754679	192.99	15.0005	0.458562	0.034765	0.00691966
M3_pure_SSM	M3	SSM	pure	4.64301	0.0019027	4.54674	0.0158293	4.81223	0.00231798	3.66222	0.00143017	46.779	0.0302018	2425.18	155.907	0.820099	0.00042506	0.000104909
M3_pure_UCER	M3	UCER	pure	n/a	n/a	2.96915	0.0318325	3.66716	0.00536238	3.71967	0.002403	n/a	n/a	1853.08	216.557	0.768147	0.00024853	6.46876e-05
M3_pure_USM	M3	USM	pure	3.53925	0.00255277	3.46227	0.0177721	3.49334	0.00288142	2.65401	0.00207343	57.5754	0.0555332	195.982	9.89513	0.477494	0.0459455	0.00906597
M3_pure_XCER	M3	XCER	pure	n/a	n/a	4.36226	0.0324927	5.05894	0.00217482	5.08929	0.0160374	n/a	n/a	4186.97	208.89	0.82601	6.3906e-06	3.03651e-06
M3_pure_XSM	M3	XSM	pure	5.43614	0.00169245	5.34393	0.00107944	5.66761	0.00177502	4.52179	0.000914174	45.4137	0.0157653	3497.05	138.397	0.825097	9.382e-06	4.79572e-06
M3_pure_YOPA	M3	YOPA	pure	3.8586	0.00286407	3.64809	0.0213396	3.49707	0.00238	2.80441	0.00207855	63.926	0.0683693	253.463	9.06885	0.367665	0.061466	0.0121733
M3_pure_YOPC	M3	YOPC	pure	3.819	0.00301961	3.69644	0.0152896	3.76271	0.00284525	2.82466	0.0126168	64.0686	0.0586689	232.309	13.5431	0.34938	0.061401	0.0122932
M3_pure_YOPE	M3	YOPE	pure	4.00263	0.00266207	3.81381	0.026132	3.90855	0.00267	2.93367	0.017791	60.119	0.0501782	294.093	12.7617	0.406594	0.0529325	0.0104652
M3_pure_YOPG	M3	YOPG	pure	3.85624	0.00324858	3.68772	0.0117366	3.73869	0.00385236	2.7907	0.00276336	63.9575	0.0905747	249.312	11.748	0.368712	0.0501175	0.009936
M3_pure_YOPS	M3	YOPS	pure	3.89277	0.00249279	3.85994	0.0226396	3.77255	0.00287744	2.81128	0.00228496	63.4666	0.0589363	251.583	21.5111	0.379528	0.047781	0.00941442
M3_SSM-CHOL_BCER	M3	BCER	SSM-CHOL	4.65725	0.00491068	4.59684	0.0219901	4.50448	0.00544941	3.69091	0.00379931	42.6431	0.0543591	923.965	41.0763	0.739288	0.00979575	0.00200449
M3_SSM-CHOL_BSM	M3	BSM	SSM-CHOL	4.63807	0.00219072	4.54885	0.00187649	4.58272	0.00293649	3.62589	0.0014953	43.6711	0.032607	789.306	36.7029	0.728943	0.0114195	0.00229714
M3_SSM-CHOL_CCER	M3	CCER	SSM-CHOL	4.6921	0.00416725	4.63816	0.00444065	4.52232	0.00546416	3.72359	0.00356671	43.6195	0.0704455	624.946	56.9228	0.65258	0.0111047	0.00227844
M3_SSM-CHOL_CSM	M3	CSM	SSM-CHOL	4.68199	0.00628964	4.61116	0.0053597	4.60829	0.0038649	3.6005	0.00418498	44.5998	0.0786373	434.851	40.4434	0.648506	0.011565	0.00238117
M3_SSM-CHOL_DAPA	M3	DAPA	SSM-CHOL	4.37141	0.00554452	4.30681	0.0236442	4.18817	0.00545534	3.33136	0.0198111	48.1011	0.0870461	433.688	22.6574	0.304391	0.029688	0.00621989
M3_SSM-CHOL_DAPC	M3	DAPC	SSM-CHOL	4.3696	0.00298232	4.30406	0.015468	4.25373	0.00238507	3.32243	0.00208059	48.0653	0.0465512	427.443	25.1908	0.294138	0.02775	0.00584459
M3_SSM-CHOL_DAPE	M3	DAPE	SSM-CHOL	4.39453	0.00333126	4.32909	0.0153571	4.26857	0.0055064	3.34176	0.00285893	47.5692	0.0565462	494.533	23.7209	0.316247	0.0235595	0.00520665
M3_SSM-CHOL_DAPG	M3	DAPG	SSM-CHOL	4.38032	0.00354856	4.33398	0.0207488	4.25583	0.00365242	3.41924	0.00313511	47.9733	0.0573884	472.636	13.9614	0.309846	0.0262225	0.00562114
M3_SSM-CHOL_DAPS	M3	DAPS	SSM-CHOL	4.38286	0.00299829	4.30212	0.0205499	4.25945	0.00273393	3.41776	0.00180525	47.9743	0.0434525	505.187	27.7607	0.312696	0.0247105	0.00532876
M3_SSM-CHOL_DBPA	M3	DBPA	SSM-CHOL	4.85937	0.00574814	4.77862	0.0176478	4.75355	0.00565715	3.71483	0.00359926	42.9714	0.0376654	945.761	47.5561	0.650474	0.0083143	0.00171674
M3_SSM-CHOL_DBPC	M3	DBPC	SSM-CHOL	4.85824	0.00624613	4.72207	0.0234897	4.83074	0.00532862	3.73687	0.00439216	43.1028	0.06337	840.415	45.762	0.654362	0.00884525	0.00181797
M3_SSM-CHOL_DBPE	M3	DBPE	SSM-CHOL	4.89256	0.00462308	4.75946	0.0247417	4.83711	0.00525748	3.753	0.00449968	42.7931	0.0898562	774.84	59.9391	0.65575	0.00746865	0.00152944
M3_SSM-CHOL_DBPG	M3	DBPG	SSM-CHOL	4.85689	0.00393483	4.76703	0.00432434	4.82267	0.00448397	3.74309	0.0240814	43.04	0.0497514	1011.72	63.1202	0.653601	0.0083355	0.00169046
M3_SSM-CHOL_DBPS	M3	DBPS	SSM-CHOL	4.86429	0.00400026	4.77084	0.00437729	4.83048	0.00381205	3.83011	0.00351502	43.0112	0.05545	856.411	57.3378	0.650468	0.0081389	0.00167916
M3_SSM-CHOL_DCPA	M3	DCPA	SSM-CHOL	5.12164	0.0167184	5.02262	0.0281386	5.00313	0.0119208	4.03169	0.0100362	42.9175	0.131013	459.413	64.9493	0.578051	0.0081828	0.00168646
M3_SSM-CHOL_DCPC	M3	DCPC	SSM-CHOL	5.12161	0.0154971	4.97283	0.0219057	5.03772	0.00805006	3.94172	0.0217066	43.4091	0.0778207	604.499	62.649	0.58646	0.00767095	0.0015775
M3_SSM-CHOL_DCPE	M3	DCPE	SSM-CHOL	5.13639	0.0094094	5.02383	0.0160848	5.05972	0.0067798	3.96533	0.00505073	42.9498	0.0745454	671.165	69.7754	0.584453	0.00787975	0.00159801
M3_SSM-CHOL_DCPG	M3	DCPG	SSM-CHOL	5.09765	0.00840766	4.97699	0.0173855	5.02896	0.00639448	3.96829	0.0235144	43.432	0.082889	665.782	74.6322	0.573608	0.00841185	0.00170998
M3_SSM-CHOL_DCPS	M3	DCPS	SSM-CHOL	5.14712	0.0107132	5.07686	0.0292907	5.08623	0.00921899	4.06138	0.0072221	42.8951	0.0954369	658.431	73.6373	0.584669	0.0069731	0.00143924
M3_SSM-CHOL_DDPA	M3	DDPA	SSM-CHOL	4.38687	0.00324858	4.35657	0.0026885	4.20462	0.00328819	3.35691	0.0211668	48.7048	0.0549568	469.832	22.1052	0.26151	0.0224055	0.00514719
M3_SSM-CHOL_DDPC	M3	DDPC	SSM-CHOL	4.36972	0.00239239	4.36931	0.014445	4.24056	0.00244264	3.28072	0.00208105	48.9163	0.0409049	520.015	27.6273	0.24374	0.0233225	0.00516913
M3_SSM-CHOL_DDPE	M3	DDPE	SSM-CHOL	4.38798	0.00252915	4.36404	0.0192235	4.25368	0.00322077	3.31067	0.00208605	48.5036	0.041154	519.961	11.4715	0.266367	0.020953	0.00471764
M3_SSM-CHOL_DDPG	M3	DDPG	SSM-CHOL	4.38442	0.00374346	4.36324	0.0166367	4.24985	0.00413099	3.38381	0.00312898	48.8269	0.0641359	509.406	18.8927	0.265612	0.021087	0.00480797
M3_SSM-CHOL_DDPS	M3	DDPS	SSM-CHOL	4.38271	0.00416202	4.35206	0.0162488	4.24522	0.00553597	3.37515	0.00371966	48.8394	0.0667561	468.588	32.107	0.264498	0.020958	0.0046529
M3_SSM-CHOL_DEPA	M3	DEPA	SSM-CHOL	4.71003	0.00337195	4.59594	0.0037025	4.58421	0.00381608	3.56023	0.00286734	44.901	0.0490508	510.997	16.4467	0.48705	0.0187025	0.00371265
M3_SSM-CHOL_DEPC	M3	DEPC	SSM-CHOL	4.69827	0.00523287	4.61769	0.00613828	4.63434	0.00572736	3.57708	0.00475466	45.1226	0.0702646	454.86	30.82	0.489041	0.0177605	0.0036135
M3_SSM-CHOL_DEPE	M3	DEPE	SSM-CHOL	4.72107	0.00445941	4.61999	0.012085	4.63431	0.00529123	3.5916	0.00366696	44.8578	0.0602777	535.773	36.0328	0.481716	0.017247	0.00350437
M3_SSM-CHOL_DEPG	M3	DEPG	SSM-CHOL	4.70409	0.00361338	4.59696	0.0175198	4.63729	0.00341342	3.5485	0.00214161	45.052	0.0515897	539.304	36.8565	0.483316	0.01671	0.00339129
M3_SSM-CHOL_DEPS	M3	DEPS	SSM-CHOL	4.70827	0.00478976	4.623	0.0220435	4.63992	0.00621532	3.65996	0.00434628	45.0516	0.0657561	497.833	22.106	0.481723	0.017242	0.00345536
M3_SSM-CHOL_DFPA	M3	DFPA	SSM-CHOL	4.3481	0.00383494	4.36432	0.0188237	4.15716	0.00483125	3.28102	0.00316661	47.3754	0.0677255	513.614	39.6127	0.328448	0.023946	0.00544842
M3_SSM-CHOL_DFPC	M3	DFPC	SSM-CHOL	4.3542	0.00333461	4.36462	0.0212269	4.22343	0.00340645	3.28119	0.00279025	47.343	0.0543968	549.563	15.6685	0.340268	0.0220095	0.00485857
M3_SSM-CHOL_DFPE	M3	DFPE	SSM-CHOL	4.35911	0.00396386	4.39744	0.00289963	4.23265	0.00371906	3.28259	0.00216488	46.8921	0.055892	579.046	20.8623	0.361515	0.021223	0.00468811
M3_SSM-CHOL_DFPG	M3	DFPG	SSM-CHOL	4.34948	0.00303698	4.3368	0.00318242	4.22086	0.00298382	3.23733	0.00237663	47.3712	0.0584305	545.134	39.1687	0.355606	0.021515	0.00471382
M3_SSM-CHOL_DFPS	M3	DFPS	SSM-CHOL	4.35424	0.0023352	4.32291	0.028392	4.22343	0.00260195	3.23834	0.000771811	47.2964	0.0431718	532.41	28.5752	0.359371	0.019406	0.00438884
M3_SSM-CHOL_DGPA	M3	DGPA	SSM-CHOL	4.61369	0.00305555	4.55064	0.0166305	4.48761	0.00314814	3.53759	0.00206371	44.8817	0.0395379	542.941	41.9532	0.482963	0.0189535	0.00380027
M3_SSM-CHOL_DGPC	M3	DGPC	SSM-CHOL	4.59887	0.00350949	4.49174	0.0209496	4.53523	0.00397878	3.55462	0.00198448	45.108	0.0546003	503.92	44.6776	0.485551	0.0179895	0.00368191
M3_SSM-CHOL_DGPE	M3	DGPE	SSM-CHOL	4.62037	0.00406022	4.48108	0.0203178	4.53978	0.00280574	3.5462	0.00130475	44.8955	0.0394872	521.378	43.5069	0.483522	0.018464	0.00367555
M3_SSM-CHOL_DGPG	M3	DGPG	SSM-CHOL	4.61151	0.00486167	4.54497	0.00491815	4.55052	0.00737441	3.52075	0.00380962	44.9753	0.0625384	516.072	45.427	0.483175	0.0184725	0.00372692
M3_SSM-CHOL_DGPS	M3	DGPS	SSM-CHOL	4.60984	0.00391434	4.54388	0.00359835	4.54881	0.00463048	3.51991	0.00278871	45.0166	0.0533237	520.437	22.4012	0.484145	0.01774	0.00359121
M3_SSM-CHOL_DJPA	M3	DJPA	SSM-CHOL	4.06553	0.0036545	3.99061	0.00379341	3.93644	0.0043168	2.97713	0.00282855	45.7392	0.0509329	376.605	16.9713	0.538183	0.033738	0.00668296
M3_SSM-CHOL_DJPC	M3	DJPC	SSM-CHOL	4.06355	0.00282442	3.99446	0.0249133	3.99291	0.00516601	3.01586	0.00275811	46.0093	0.0544273	372.529	18.628	0.540027	0.031747	0.00639647
M3_SSM-CHOL_DJPE	M3	DJPE	SSM-CHOL	4.08713	0.00469805	4.04559	0.0178892	3.99822	0.00641985	3.03014	0.00372314	45.6338	0.0642587	388.21	23.5815	0.543502	0.030874	0.00623242
M3_SSM-CHOL_DJPG	M3	DJPG	SSM-CHOL	4.06612	0.00414101	4.01014	0.024582	3.98968	0.00610389	2.99169	0.00317745	45.9348	0.0582732	355.939	16.3154	0.530613	0.031395	0.00628703
M3_SSM-CHOL_DJPS	M3	DJPS	SSM-CHOL	4.06372	0.00534865	4.01878	0.0169961	3.98942	0.00520093	2.98628	0.00378703	45.9346	0.0834197	344.312	16.639	0.529981	0.031254	0.00615047
M3_SSM-CHOL_DKPA	M3	DKPA	SSM-CHOL	4.76924	0.00245738	4.6454	0.00196658	4.6783	0.00176106	3.70286	0.00156754	42.7624	0.0288139	1136.18	67.9824	0.658134	0.0094599	0.0019023
M3_SSM-CHOL_DKPC	M3	DKPC	SSM-CHOL	4.76005	0.00266714	4.67118	0.00224879	4.74414	0.00305301	3.7234	0.00179258	42.9367	0.0311288	1070.91	58.1275	0.656839	0.0102245	0.00203965
M3_SSM-CHOL_DKPE	M3	DKPE	SSM-CHOL	4.78123	0.0062027	4.67228	0.00617868	4.74019	0.00473779	3.72429	0.00492577	42.7475	0.0674194	939.418	85.0699	0.660373	0.0082182	0.00167858
M3_SSM-CHOL_DKPG	M3	DKPG	SSM-CHOL	4.76972	0.00286302	4.71572	0.0229399	4.74287	0.00316326	3.67891	0.00192762	42.8427	0.0434195	1072.2	53.2785	0.658815	0.0089631	0.00181101
M3_SSM-CHOL_DKPS	M3	DKPS	SSM-CHOL	4.771	0.00280741	4.69679	0.0257736	4.7484	0.00285992	3.69033	0.00258609	42.8641	0.0418446	1030.12	47.0876	0.65603	0.0089152	0.00181915
M3_SSM-CHOL_DLPA	M3	DLPA	SSM-CHOL	4.31398	0.00316651	4.2364	0.00378575	4.13785	0.00387175	3.25405	0.00290827	47.6883	0.0514275	422.99	12.3993	0.426141	0.0320765	0.00657031
M3_SSM-CHOL_DLPC	M3	DLPC	SSM-CHOL	4.30657	0.00498357	4.24074	0.022728	4.19019	0.00448881	3.22235	0.00364564	47.8654	0.0649427	427.023	21.8167	0.421336	0.030865	0.00636887
M3_SSM-CHOL_DLPE	M3	DLPE	SSM-CHOL	4.34332	0.0031895	4.26154	0.0148363	4.21664	0.00270222	3.26155	0.00168855	47.1788	0.0493884	496.855	21.908	0.427422	0.026499	0.00559018
M3_SSM-CHOL_DLPG	M3	DLPG	SSM-CHOL	4.30698	0.00304763	4.26675	0.0136221	4.18442	0.00199968	3.19632	0.00190335	47.8813	0.0522235	455.167	11.4566	0.420903	0.0300555	0.00620111
M3_SSM-CHOL_DLPS	M3	DLPS	SSM-CHOL	4.31326	0.00437916	4.25216	0.0190287	4.18848	0.00356926	3.19668	0.00284289	47.8263	0.0577488	437.278	21.3123	0.4246	0.029178	0.00592741
M3_SSM-CHOL_DMPA	M3	DMPA	SSM-CHOL	4.37589	0.00304586	4.25743	0.0167103	4.27757	0.00439249	3.29826	0.00290509	43.6621	0.0541227	818.376	33.3474	0.681727	0.0169505	0.00343582
M3_SSM-CHOL_DMPC	M3	DMPC	SSM-CHOL	4.37405	0.00249786	4.28205	0.0243176	4.34631	0.00452484	3.27848	0.00192396	43.7504	0.0396128	819.832	67.0229	0.681095	0.0183695	0.00359446
M3_SSM-CHOL_DMPE	M3	DMPE	SSM-CHOL	4.38723	0.00183111	4.30672	0.0235548	4.34094	0.00426237	3.28453	0.0014128	43.587	0.0357915	895.835	48.9369	0.685395	0.016884	0.00334339
M3_SSM-CHOL_DMPG	M3	DMPG	SSM-CHOL	4.37987	0.00180262	4.30815	0.00197961	4.33944	0.00132046	3.24768	0.0014931	43.7067	0.0253822	843.051	39.9254	0.678412	0.0166665	0.00337914
M3_SSM-CHOL_DMPS	M3	DMPS	SSM-CHOL	4.38121	0.00242055	4.30968	0.00372007	4.34992	0.00291824	3.24884	0.00280242	43.7096	0.0425412	894.866	40.8653	0.681263	0.0161755	0.00325757
M3_SSM-CHOL_DNPA	M3	DNPA	SSM-CHOL	4.96543	0.00723598	4.90414	0.00590268	4.87703	0.00634705	3.96362	0.00476967	43.1151	0.0708918	658.797	77.1243	0.451658	0.0114875	0.00233737
M3_SSM-CHOL_DNPC	M3	DNPC	SSM-CHOL	4.94348	0.0098777	4.84564	0.0200326	4.91646	0.010303	3.88978	0.00711833	43.4335	0.109798	506.076	70.8288	0.442479	0.0116755	0.00237314
M3_SSM-CHOL_DNPE	M3	DNPE	SSM-CHOL	4.96121	0.00693043	4.83765	0.0218597	4.90538	0.00614624	3.8833	0.00495123	43.292	0.0829049	560.092	49.3852	0.449376	0.0114885	0.00233644
M3_SSM-CHOL_DNPG	M3	DNPG	SSM-CHOL	4.95332	0.00885102	4.89114	0.00726479	4.91787	0.0090034	3.84769	0.00571428	43.3609	0.0685097	650.457	41.4893	0.451463	0.011784	0.00238245
M3_SSM-CHOL_DNPS	M3	DNPS	SSM-CHOL	4.95046	0.00521637	4.89534	0.00550944	4.91868	0.00465907	3.851	0.00433483	43.3604	0.062114	631.327	30.5411	0.452216	0.011286	0.00231376
M3_SSM-CHOL_DOPA	M3	DOPA	SSM-CHOL	4.49191	0.00346106	4.4021	0.0254495	4.36063	0.00352764	3.43102	0.00265861	45.1054	0.0480679	573.335	26.1907	0.545062	0.0233835	0.0045736
M3_SSM-CHOL_DOPC	M3	DOPC	SSM-CHOL	4.46218	0.00313656	4.41264	0.00284884	4.39237	0.00278209	3.38942	0.00218971	45.5315	0.0426115	495.299	29.8904	0.534987	0.0224885	0.00448687
M3_SSM-CHOL_DOPE	M3	DOPE	SSM-CHOL	4.4894	0.00291676	4.39896	0.023305	4.40252	0.00296761	3.41606	0.00177476	45.1687	0.045295	531.426	22.9388	0.540558	0.01981	0.00403134
M3_SSM-CHOL_DOPG	M3	DOPG	SSM-CHOL	4.4946	0.00351424	4.39757	0.00397746	4.42366	0.00341414	3.37785	0.00305446	45.1266	0.0529497	541.053	27.1828	0.542824	0.0207715	0.00411607
M3_SSM-CHOL_DOPS	M3	DOPS	SSM-CHOL	4.49028	0.00337441	4.40733	0.00231578	4.41332	0.00332203	3.38535	0.00177932	45.2147	0.0514103	542.655	23.2869	0.539141	0.021927	0.00431609
M3_SSM-CHOL_DPPA	M3	DPPA	SSM-CHOL	4.54904	0.00231561	4.47601	0.025743	4.4667	0.00280723	3.45873	0.00178567	42.7174	0.0374726	1261.43	103.206	0.71924	0.0097746	0.00201157
M3_SSM-CHOL_DPPC	M3	DPPC	SSM-CHOL	4.54203	0.0018036	4.48101	0.0165652	4.53081	0.00154183	3.49079	0.0244686	42.8866	0.0295308	1124.21	44.7151	0.716523	0.0118085	0.00235549
M3_SSM-CHOL_DPPE	M3	DPPE	SSM-CHOL	4.55549	0.00156844	4.49774	0.00201932	4.51664	0.00278398	3.54113	0.0166848	42.7439	0.029493	1246.96	34.2506	0.718959	0.0100019	0.00203868
M3_SSM-CHOL_DPPG	M3	DPPG	SSM-CHOL	4.54925	0.00160102	4.47586	0.00221286	4.5296	0.00162151	3.54061	0.00175032	42.8037	0.0321948	1215.48	70.14	0.715398	0.0096916	0.00197886
M3_SSM-CHOL_DPPS	M3	DPPS	SSM-CHOL	4.54954	0.00156573	4.46311	0.00200152	4.53425	0.00371977	3.53053	0.00158282	42.8255	0.0243277	1152.34	78.3423	0.714335	0.0097829	0.00199141
M3_SSM-CHOL_DRPA	M3	DRPA	SSM-CHOL	4.19971	0.00262692	4.12333	0.0153509	4.04705	0.0014041	3.09646	0.00206697	46.5694	0.0458475	397.516	32.8872	0.469851	0.032439	0.00643443
M3_SSM-CHOL_DRPC	M3	DRPC	SSM-CHOL	4.19563	0.00385116	4.17541	0.0198308	4.10027	0.00495659	3.09231	0.015023	46.807	0.0481171	414.87	17.8065	0.468704	0.028929	0.00594189
M3_SSM-CHOL_DRPE	M3	DRPE	SSM-CHOL	4.21853	0.00395858	4.1742	0.0229915	4.10658	0.00324276	3.11488	0.0163969	46.415	0.0513179	424.432	17.6563	0.472669	0.0305965	0.00617239
M3_SSM-CHOL_DRPG	M3	DRPG	SSM-CHOL	4.19803	0.00275526	4.15404	0.0150193	4.10563	0.00327334	3.17388	0.00195935	46.6961	0.0427242	439.165	20.4931	0.469548	0.0310245	0.00618207
M3_SSM-CHOL_DRPS	M3	DRPS	SSM-CHOL	4.18855	0.00356279	4.14343	0.0159319	4.09153	0.0053408	3.16578	0.00328854	46.8988	0.0532906	376.726	21.7954	0.469225	0.0292895	0.00591352
M3_SSM-CHOL_DSPA	M3	DSPA	SSM-CHOL	4.63424	0.00223773	4.55485	0.00111993	4.54093	0.00169923	3.60309	0.00088684	42.9369	0.0189006	1138.39	71.3113	0.714204	0.0104326	0.00210718
M3_SSM-CHOL_DSPC	M3	DSPC	SSM-CHOL	4.62566	0.00224865	4.50582	0.00210859	4.60621	0.00327683	3.56431	0.00166734	43.0811	0.0367008	1037.63	51.0332	0.715872	0.0109859	0.00220316
M3_SSM-CHOL_DSPE	M3	DSPE	SSM-CHOL	4.64027	0.0016698	4.52954	0.0019744	4.59494	0.00241678	3.58307	0.00156289	42.9642	0.0243582	1166.62	48.2365	0.716965	0.00962	0.0019352
M3_SSM-CHOL_DSPG	M3	DSPG	SSM-CHOL	4.6373	0.0020655	4.55509	0.0249606	4.61037	0.00212502	3.5503	0.000856458	42.9771	0.0257842	1202.97	76.1087	0.716771	0.0105115	0.00208534
M3_SSM-CHOL_DSPS	M3	DSPS	SSM-CHOL	4.6381	0.00261653	4.55137	0.0251132	4.61596	0.00304611	3.54741	0.00304179	42.9983	0.0450831	1166.43	102.068	0.710648	0.0102602	0.00206428
M3_SSM-CHOL_DTPA	M3	DTPA	SSM-CHOL	4.02384	0.003011	3.98769	0.0224799	3.9079	0.0041829	3.01082	0.00183294	45.1022	0.0445929	373.227	16.4035	0.508716	0.038428	0.00766123
M3_SSM-CHOL_DTPC	M3	DTPC	SSM-CHOL	4.01358	0.00390663	4.00711	0.0246425	3.95363	0.00394038	3.03764	0.00209138	45.4644	0.0481428	350.176	14.951	0.51031	0.0350385	0.00712159
M3_SSM-CHOL_DTPE	M3	DTPE	SSM-CHOL	4.03954	0.00489513	4.02881	0.0226745	3.96681	0.00473047	3.05417	0.00346386	45.0306	0.0733507	370.304	11.0084	0.518691	0.0350735	0.00706239
M3_SSM-CHOL_DTPG	M3	DTPG	SSM-CHOL	4.01883	0.00364867	3.92598	0.0162366	3.95391	0.00499522	3.01259	0.0021016	45.3906	0.047795	311.573	20.2912	0.505181	0.034168	0.00686683
M3_SSM-CHOL_DTPS	M3	DTPS	SSM-CHOL	4.02292	0.00520012	3.99065	0.0214349	3.95758	0.00668941	3.0131	0.00392934	45.3816	0.0813778	300.85	19.2589	0.504186	0.035093	0.00705184
M3_SSM-CHOL_DUPA	M3	DUPA	SSM-CHOL	4.28389	0.00231734	4.18802	0.00140881	4.182	0.00195882	3.25734	0.00109683	43.6825	0.0256327	743.682	39.9254	0.667306	0.0200885	0.00402522
M3_SSM-CHOL_DUPC	M3	DUPC	SSM-CHOL	4.27913	0.00301564	4.19827	0.0175741	4.25191	0.00278151	3.2524	0.00215733	43.8548	0.0435013	695.147	45.2972	0.668609	0.0210815	0.00424505
M3_SSM-CHOL_DUPE	M3	DUPE	SSM-CHOL	4.29483	0.0025954	4.19393	0.00247236	4.25192	0.00258791	3.26195	0.00192322	43.6144	0.0354101	789.966	27.7716	0.672989	0.0199455	0.00393835
M3_SSM-CHOL_DUPG	M3	DUPG	SSM-CHOL	4.28476	0.00338154	4.25877	0.016086	4.25419	0.00340608	3.22287	0.00245857	43.7868	0.0372559	693.76	31.1568	0.666729	0.0218795	0.00430936
M3_SSM-CHOL_DUPS	M3	DUPS	SSM-CHOL	4.28374	0.00224041	4.24443	0.015851	4.2538	0.00315973	3.21202	0.00165758	43.8303	0.0368022	740.354	54.719	0.665554	0.019972	0.00402186
M3_SSM-CHOL_DVPA	M3	DVPA	SSM-CHOL	4.51875	0.00212533	4.39288	0.00199033	4.39532	0.00228227	3.47497	0.00157421	44.6127	0.0327085	662.872	21.5025	0.506144	0.0217845	0.0043229
M3_SSM-CHOL_DVPC	M3	DVPC	SSM-CHOL	4.50718	0.0031157	4.37569	0.014542	4.45799	0.00318967	3.44854	0.0029798	44.7844	0.0561596	622.657	27.3477	0.503733	0.0213835	0.00424065
M3_SSM-CHOL_DVPE	M3	DVPE	SSM-CHOL	4.5184	0.00261272	4.43576	0.021808	4.4431	0.00491089	3.43204	0.00182838	44.7005	0.0405712	668.379	38.016	0.499699	0.0211505	0.0042062
M3_SSM-CHOL_DVPG	M3	DVPG	SSM-CHOL	4.51341	0.00238889	4.42706	0.00101124	4.45438	0.00344176	3.40049	0.000775912	44.7649	0.0298056	699.012	20.2494	0.502656	0.0202685	0.00403765
M3_SSM-CHOL_DVPS	M3	DVPS	SSM-CHOL	4.51681	0.0033594	4.44613	0.00453136	4.45654	0.00424879	3.41515	0.00348004	44.734	0.0534725	678.785	37.9956	0.499062	0.0214795	0.0042086
M3_SSM-CHOL_DXPA	M3	DXPA	SSM-CHOL	5.02043	0.00746239	4.94223	0.0107872	4.91449	0.0110796	3.99441	0.00871909	42.7785	0.108096	638.84	45.6987	0.613165	0.00804175	0.00166916
M3_SSM-CHOL_DXPC	M3	DXPC	SSM-CHOL	5.00397	0.013389	4.88853	0.01869	4.96519	0.0131312	3.93757	0.0101043	43.0298	0.140507	502.741	43.3439	0.610466	0.0085898	0.00178398
M3_SSM-CHOL_DXPE	M3	DXPE	SSM-CHOL	5.0416	0.00957874	4.89058	0.00796831	4.97122	0.00622888	3.95266	0.00643895	42.8179	0.094423	653.012	38.2523	0.621392	0.00659135	0.00138938
M3_SSM-CHOL_DXPG	M3	DXPG	SSM-CHOL	5.01453	0.0110053	4.95742	0.00953542	4.97205	0.00970962	3.94963	0.029794	42.9493	0.119838	603.91	83.3221	0.614205	0.0085954	0.00174398
M3_SSM-CHOL_DXPS	M3	DXPS	SSM-CHOL	5.03293	0.0179597	4.96969	0.0160741	4.99414	0.0146894	4.04201	0.013073	42.7681	0.169509	461.43	72.6035	0.611997	0.00814515	0.00164394
M3_SSM-CHOL_DYPA	M3	DYPA	SSM-CHOL	4.41577	0.00209212	4.35635	0.000714072	4.29757	0.00254897	3.31603	0.000543427	44.7197	0.0268036	672.026	31.7043	0.497094	0.0242045	0.00481403
M3_SSM-CHOL_DYPC	M3	DYPC	SSM-CHOL	4.39598	0.00326586	4.29691	0.00303005	4.33879	0.00308674	3.39905	0.00239627	45.0712	0.0484239	561.145	33.5201	0.498789	0.025512	0.00502238
M3_SSM-CHOL_DYPE	M3	DYPE	SSM-CHOL	4.41918	0.00321742	4.31715	0.00300647	4.34609	0.00391582	3.41506	0.00237779	44.7675	0.0464209	653.006	25.97	0.500924	0.0236215	0.00469201
M3_SSM-CHOL_DYPG	M3	DYPG	SSM-CHOL	4.40707	0.00326981	4.36062	0.018363	4.35302	0.00315339	3.37398	0.00207178	44.9186	0.0532355	593.067	26.0533	0.498772	0.022538	0.00451411
M3_SSM-CHOL_DYPS	M3	DYPS	SSM-CHOL	4.40629	0.00251864	4.37185	0.0147119	4.34726	0.00344226	3.37032	0.00230821	44.9677	0.0512644	619.238	36.7804	0.497814	0.022986	0.00457035
M3_SSM-CHOL_KCER	M3	KCER	SSM-CHOL	4.63422	0.00201194	4.61806	0.00249634	4.46894	0.00464455	3.68106	0.00199058	42.4144	0.0334527	1186.38	70.0105	0.745464	0.00809825	0.00165662
M3_SSM-CHOL_KSM	M3	KSM	SSM-CHOL	4.60775	0.00288491	4.53244	0.0208757	4.56076	0.00404619	3.63921	0.00215623	43.3592	0.0367191	1040.54	72.663	0.729469	0.0102585	0.00212197
M3_SSM-CHOL_LFPA	M3	LFPA	SSM-CHOL	4.32777	0.0031417	4.28308	0.0197991	4.14245	0.00373006	3.26625	0.00240231	47.635	0.0597709	450.56	28.2948	0.379073	0.0312955	0.00648222
M3_SSM-CHOL_LFPC	M3	LFPC	SSM-CHOL	4.33363	0.00372223	4.28544	0.0232077	4.21093	0.0034365	3.24469	0.00263322	47.5539	0.0627222	494.724	26.0766	0.374226	0.024559	0.00536283
M3_SSM-CHOL_LFPE	M3	LFPE	SSM-CHOL	4.34727	0.00358141	4.32463	0.0239033	4.21838	0.0029248	3.26268	0.0023458	47.1218	0.0530472	510.669	23.2058	0.388781	0.0223975	0.0048979
M3_SSM-CHOL_LFPG	M3	LFPG	SSM-CHOL	4.32162	0.00417548	4.27848	0.019628	4.19376	0.00411416	3.21646	0.00229674	47.7604	0.059444	444.614	19.5122	0.378892	0.0292635	0.00615634
M3_SSM-CHOL_LFPS	M3	LFPS	SSM-CHOL	4.33698	0.00422792	4.30704	0.0159549	4.21446	0.00301495	3.22647	0.00182319	47.5563	0.0517626	450.535	20.7221	0.382431	0.025463	0.00536377
M3_SSM-CHOL_MCER	M3	MCER	SSM-CHOL	4.47784	0.0022063	4.39297	0.00277265	4.29209	0.0037749	3.44679	0.00217491	42.6477	0.0442493	1095.82	72.3697	0.779305	0.0125855	0.00251774
M3_SSM-CHOL_MSM	M3	MSM	SSM-CHOL	4.4296	0.00170731	4.38765	0.0165986	4.38243	0.00272896	3.35237	0.00222655	43.5482	0.0289562	941.67	37.6728	0.764211	0.013608	0.00271291
M3_SSM-CHOL_NCER	M3	NCER	SSM-CHOL	4.74106	0.00997379	4.6911	0.0168384	4.56776	0.00491163	3.79295	0.00557147	42.6075	0.104236	695.903	67.0847	0.599049	0.0110955	0.00223784
M3_SSM-CHOL_NSM	M3	NSM	SSM-CHOL	4.68277	0.00409968	4.59558	0.0237515	4.62435	0.00412127	3.65084	0.00295223	43.7852	0.047287	647.961	53.7691	0.588862	0.0110315	0.00229165
M3_SSM-CHOL_OCER	M3	OCER	SSM-CHOL	4.51711	0.00243884	4.50153	0.0027817	4.33574	0.00450473	3.56092	0.00220032	43.2748	0.0339645	792.508	67.0564	0.649156	0.014335	0.00294246
M3_SSM-CHOL_ODPA	M3	ODPA	SSM-CHOL	4.3923	0.00304381	4.32831	0.0215699	4.22253	0.00296371	3.32943	0.00189723	47.6442	0.0390137	456.907	29.3706	0.35623	0.0242395	0.00513664
M3_SSM-CHOL_ODPC	M3	ODPC	SSM-CHOL	4.37905	0.00352509	4.34725	0.0183236	4.26433	0.00440754	3.34408	0.00266281	47.8452	0.0542929	483.207	15.9931	0.350794	0.0198925	0.00433006
M3_SSM-CHOL_ODPE	M3	ODPE	SSM-CHOL	4.40444	0.00233045	4.34431	0.0020048	4.28561	0.00170257	3.36531	0.00155262	47.3212	0.0527548	511.911	30.841	0.368782	0.0195885	0.00422725
M3_SSM-CHOL_ODPG	M3	ODPG	SSM-CHOL	4.40058	0.00303645	4.31402	0.0157297	4.28975	0.00566376	3.33012	0.00260102	47.6174	0.0567607	465.583	16.4532	0.363128	0.0215515	0.00458455
M3_SSM-CHOL_ODPS	M3	ODPS	SSM-CHOL	4.40594	0.00311126	4.3392	0.0243521	4.28919	0.0031182	3.32616	0.00256464	47.5224	0.0450942	497.683	26.4545	0.365482	0.0198715	0.00430386
M3_SSM-CHOL_OEPA	M3	OEPA	SSM-CHOL	4.56429	0.00277721	4.5072	0.00294789	4.42497	0.00380284	3.4915	0.00228304	45.4577	0.0388931	457.211	21.5714	0.465415	0.0207535	0.00417947
M3_SSM-CHOL_OEPC	M3	OEPC	SSM-CHOL	4.54069	0.00349499	4.46628	0.0183384	4.46359	0.00493526	3.48441	0.00375526	45.8601	0.0639439	463.777	28.511	0.46654	0.0214425	0.00430134
M3_SSM-CHOL_OEPE	M3	OEPE	SSM-CHOL	4.57149	0.00282848	4.50309	0.0163677	4.47979	0.00139981	3.50063	0.00153939	45.4582	0.0383586	526.134	33.0292	0.474915	0.019382	0.00392305
M3_SSM-CHOL_OEPG	M3	OEPG	SSM-CHOL	4.5632	0.00252149	4.47591	0.00338828	4.48633	0.00287362	3.46726	0.0026241	45.5711	0.0421892	506.512	45.6314	0.468562	0.0194925	0.00389646
M3_SSM-CHOL_OEPS	M3	OEPS	SSM-CHOL	4.55922	0.00633851	4.4738	0.00542699	4.47717	0.00571394	3.46562	0.00420646	45.6829	0.0863061	470.638	35.0705	0.466484	0.01946	0.00394514
M3_SSM-CHOL_OLPA	M3	OLPA	SSM-CHOL	4.36821	0.00441	4.29227	0.0190928	4.20492	0.00343787	3.32107	0.00344697	46.8954	0.0677124	428.286	22.92	0.47005	0.029906	0.00595516
M3_SSM-CHOL_OLPC	M3	OLPC	SSM-CHOL	4.35032	0.00374365	4.27968	0.0176395	4.25025	0.00413763	3.2754	0.00398459	47.1753	0.0687774	420.229	27.9349	0.461905	0.0273205	0.00549604
M3_SSM-CHOL_OLPE	M3	OLPE	SSM-CHOL	4.38056	0.00348608	4.31389	0.0126512	4.26713	0.00355454	3.30166	0.00292403	46.7362	0.0560918	510.317	23.0482	0.475158	0.0255355	0.00517798
M3_SSM-CHOL_OLPG	M3	OLPG	SSM-CHOL	4.3588	0.00323832	4.30882	0.0204582	4.25399	0.00368009	3.23925	0.00246866	47.1141	0.0611364	450.396	22.178	0.466113	0.025985	0.00526686
M3_SSM-CHOL_OLPS	M3	OLPS	SSM-CHOL	4.3675	0.00277642	4.28139	0.0218445	4.25909	0.00268259	3.25327	0.00140557	47.0234	0.0437889	479.805	19.2602	0.468757	0.026069	0.00516923
M3_SSM-CHOL_OSM	M3	OSM	SSM-CHOL	4.47228	0.00428757	4.37471	0.0134694	4.4047	0.0080721	3.4478	0.00408305	44.5003	0.067291	621.522	47.7913	0.632584	0.016138	0.00320472
M3_SSM-CHOL_PAPA	M3	PAPA	SSM-CHOL	4.42418	0.00228081	4.33243	0.021704	4.28221	0.00299217	3.41628	0.00181115	46.0031	0.0400902	560.916	12.6606	0.490006	0.025324	0.00503717
M3_SSM-CHOL_PAPC	M3	PAPC	SSM-CHOL	4.40723	0.00438577	4.31893	0.0154099	4.33222	0.00478018	3.43021	0.00345622	46.2673	0.0699676	505.611	35.593	0.482751	0.022184	0.00451737
M3_SSM-CHOL_PAPE	M3	PAPE	SSM-CHOL	4.43324	0.00297479	4.36031	0.0192924	4.33928	0.00382551	3.45064	0.00205605	45.9475	0.0475354	526.261	33.3465	0.494409	0.0231045	0.00461687
M3_SSM-CHOL_PAPG	M3	PAPG	SSM-CHOL	4.42311	0.00287639	4.3509	0.0218753	4.33656	0.00375753	3.40643	0.002479	46.1055	0.0459513	518.753	25.9254	0.495287	0.0205655	0.00423228
M3_SSM-CHOL_PAPS	M3	PAPS	SSM-CHOL	4.42271	0.00437288	4.38659	0.0154412	4.33786	0.00357395	3.41008	0.00247265	46.1575	0.0717276	491.633	26.4837	0.49418	0.0216875	0.00439745
M3_SSM-CHOL_PCER	M3	PCER	SSM-CHOL	4.56784	0.00363677	4.56023	0.0224378	4.38779	0.0043612	3.51442	0.0157955	42.1494	0.0488316	1331.54	37.0672	0.781357	0.0081268	0.00165034
M3_SSM-CHOL_PDPA	M3	PDPA	SSM-CHOL	4.4191	0.00273495	4.35534	0.0227711	4.27819	0.00306558	3.40988	0.00274339	46.4721	0.0442606	525.53	23.0019	0.453444	0.021652	0.00447304
M3_SSM-CHOL_PDPC	M3	PDPC	SSM-CHOL	4.4079	0.0033514	4.34711	0.0212495	4.32704	0.00582071	3.41566	0.00301468	46.6647	0.0588136	542.141	38.8189	0.444024	0.0188485	0.00393769
M3_SSM-CHOL_PDPE	M3	PDPE	SSM-CHOL	4.43765	0.00327605	4.36246	0.0242679	4.33574	0.00515034	3.42764	0.00340458	46.2661	0.0586758	564.075	32.2705	0.464379	0.016885	0.00360765
M3_SSM-CHOL_PDPG	M3	PDPG	SSM-CHOL	4.43049	0.00320916	4.39232	0.00342598	4.35374	0.00321206	3.4025	0.00265244	46.3917	0.0552262	500.762	21.4523	0.460163	0.0193325	0.00395677
M3_SSM-CHOL_PDPS	M3	PDPS	SSM-CHOL	4.43014	0.00322533	4.3688	0.00196898	4.34139	0.0024122	3.38428	0.00152438	46.4326	0.0567368	468.911	29.2116	0.464322	0.018059	0.00375724
M3_SSM-CHOL_PEPA	M3	PEPA	SSM-CHOL	4.6167	0.00343889	4.52068	0.02146	4.50473	0.00398569	3.57751	0.00204694	44.041	0.048358	676.444	29.4552	0.570289	0.0154555	0.00317115
M3_SSM-CHOL_PEPC	M3	PEPC	SSM-CHOL	4.60159	0.00331095	4.5156	0.00277094	4.55787	0.00292543	3.46851	0.00212875	44.294	0.039153	702.282	50.7949	0.565371	0.0162225	0.00327062
M3_SSM-CHOL_PEPE	M3	PEPE	SSM-CHOL	4.61769	0.00257287	4.50943	0.00180039	4.55113	0.00165463	3.52908	0.0239834	44.1369	0.0344959	759.237	40.5972	0.570715	0.0158695	0.00314693
M3_SSM-CHOL_PEPG	M3	PEPG	SSM-CHOL	4.6098	0.00229304	4.48422	0.00272576	4.5554	0.00341172	3.57437	0.00217316	44.2461	0.0363027	692.914	33.3312	0.5703	0.016375	0.00329669
M3_SSM-CHOL_PEPS	M3	PEPS	SSM-CHOL	4.61462	0.00414863	4.57073	0.0211685	4.56432	0.00529036	3.56584	0.00405033	44.1986	0.062367	587.05	47.1508	0.568775	0.015921	0.00318467
M3_SSM-CHOL_PFPA	M3	PFPA	SSM-CHOL	4.41382	0.00332802	4.31842	0.0164866	4.28256	0.00190512	3.40336	0.00258296	45.4407	0.0571709	579.949	45.6765	0.562154	0.0228205	0.00460662
M3_SSM-CHOL_PFPC	M3	PFPC	SSM-CHOL	4.39729	0.00375179	4.33883	0.0222018	4.32891	0.00484856	3.36939	0.0031765	45.734	0.0591774	521.527	22.3012	0.551151	0.0212755	0.00435925
M3_SSM-CHOL_PFPE	M3	PFPE	SSM-CHOL	4.428	0.00288366	4.33665	0.0242349	4.34153	0.00345752	3.39249	0.00190734	45.2835	0.0470608	577.885	30.5664	0.569797	0.022229	0.00445221
M3_SSM-CHOL_PFPG	M3	PFPG	SSM-CHOL	4.41579	0.00259219	4.36601	0.0031504	4.33945	0.00392784	3.3536	0.00242092	45.5124	0.0401725	540.672	36.672	0.562044	0.023255	0.00463341
M3_SSM-CHOL_PFPS	M3	PFPS	SSM-CHOL	4.41713	0.0028846	4.35213	0.00248423	4.3475	0.00333902	3.34294	0.00190777	45.5217	0.0436467	576.12	28.9868	0.567352	0.024615	0.00483073
M3_SSM-CHOL_PIPA	M3	PIPA	SSM-CHOL	4.5129	0.00302115	4.41568	0.0170954	4.38874	0.00321696	3.50703	0.00277367	44.7706	0.044878	617.214	38.9075	0.531085	0.0215455	0.00429568
M3_SSM-CHOL_PIPC	M3	PIPC	SSM-CHOL	4.50936	0.00378836	4.42761	0.00318525	4.45684	0.00342763	3.4169	0.0146096	44.8712	0.0517971	581.826	25.9961	0.527154	0.020494	0.00411974
M3_SSM-CHOL_PIPE	M3	PIPE	SSM-CHOL	4.52451	0.00453706	4.42932	0.00587013	4.44612	0.00618068	3.46625	0.0209836	44.7181	0.0654332	597.482	34.0617	0.532465	0.0205505	0.00410032
M3_SSM-CHOL_PIPG	M3	PIPG	SSM-CHOL	4.51071	0.00361356	4.42145	0.0181663	4.45331	0.00566484	3.49907	0.00387743	44.8801	0.0624449	638.176	17.6338	0.53066	0.0204625	0.00405224
M3_SSM-CHOL_PIPS	M3	PIPS	SSM-CHOL	4.51659	0.00249847	4.48116	0.0211487	4.46236	0.00264	3.49594	0.00171515	44.8323	0.0365131	567.421	30.1773	0.533307	0.019378	0.00386916
M3_SSM-CHOL_PLPA	M3	PLPA	SSM-CHOL	4.41964	0.00297055	4.34584	0.0222708	4.28663	0.00275344	3.39973	0.00250643	45.3862	0.0445491	517.213	23.663	0.591144	0.023557	0.0046955
M3_SSM-CHOL_PLPC	M3	PLPC	SSM-CHOL	4.40151	0.00358435	4.32655	0.0243971	4.33271	0.00422127	3.35978	0.00230062	45.7039	0.0527621	523.489	25.7874	0.581875	0.02625	0.00516482
M3_SSM-CHOL_PLPE	M3	PLPE	SSM-CHOL	4.42501	0.00358739	4.33399	0.024047	4.3342	0.00362469	3.37797	0.0021317	45.4082	0.0491532	602.196	50.2222	0.591588	0.023145	0.00468448
M3_SSM-CHOL_PLPG	M3	PLPG	SSM-CHOL	4.4176	0.00279523	4.34177	0.00259989	4.34524	0.00203356	3.33498	0.00199796	45.5023	0.0462062	578.13	25.9467	0.589759	0.022874	0.00461989
M3_SSM-CHOL_PLPI	M3	PLPI	SSM-CHOL	4.4141	0.00421686	4.3485	0.00380296	4.40536	0.00343395	3.34015	0.00292146	45.1935	0.0662679	666.018	45.4756	0.596561	0.017508	0.00350141
M3_SSM-CHOL_PLPS	M3	PLPS	SSM-CHOL	4.42017	0.00355527	4.35447	0.00345223	4.34355	0.00285074	3.34474	0.00265278	45.5197	0.0634723	561.842	52.592	0.587621	0.021501	0.00435897
M3_SSM-CHOL_POP1	M3	POP1	SSM-CHOL	4.49547	0.00310712	4.46491	0.0198968	4.54366	0.00337296	3.51036	0.00181655	43.9253	0.0418425	888.289	83.4112	0.654372	0.0066648	0.00132296
M3_SSM-CHOL_POP2	M3	POP2	SSM-CHOL	4.47025	0.00314459	4.39108	0.0167193	4.58415	0.0043954	3.44041	0.00312096	44.2536	0.0469255	728.986	50.0562	0.642865	0.006005	0.00122118
M3_SSM-CHOL_POP3	M3	POP3	SSM-CHOL	4.45364	0.00320355	4.34436	0.0133451	4.63231	0.00385764	3.38063	0.00268161	44.5642	0.0484507	670.114	39.446	0.630704	0.0059052	0.00120438
M3_SSM-CHOL_POP4	M3	POP4	SSM-CHOL	4.50925	0.0026948	4.42373	0.0168284	4.56649	0.00443315	3.44584	0.0206728	43.5901	0.0553196	901.187	68.0215	0.675028	0.00585105	0.00120775
M3_SSM-CHOL_POP5	M3	POP5	SSM-CHOL	4.51244	0.00181938	4.41407	0.0163501	4.56976	0.00384933	3.51573	0.0147873	43.6234	0.0281514	956.3	41.8288	0.67044	0.0059069	0.00122059
M3_SSM-CHOL_POP6	M3	POP6	SSM-CHOL	4.48013	0.00342089	4.40226	0.00269187	4.57735	0.00374124	3.43738	0.00210176	44.1414	0.0494408	785.903	41.8398	0.644864	0.0060885	0.00126286
M3_SSM-CHOL_POP7	M3	POP7	SSM-CHOL	4.45711	0.00350929	4.36071	0.00381497	4.54616	0.00446219	3.40494	0.00297917	44.6232	0.0611694	603.437	44.085	0.61902	0.00651545	0.00132274
M3_SSM-CHOL_POPA	M3	POPA	SSM-CHOL	4.53295	0.00229691	4.46048	0.00332907	4.42112	0.0034498	3.49515	0.0219574	43.7593	0.0373158	856.185	52.0268	0.670197	0.016058	0.00320626
M3_SSM-CHOL_POPC	M3	POPC	SSM-CHOL	4.51146	0.00303852	4.41754	0.0171248	4.47057	0.00221247	3.48147	0.00293635	44.0999	0.0461599	754.445	47.1345	0.660456	0.0197515	0.00387598
M3_SSM-CHOL_POPE	M3	POPE	SSM-CHOL	4.53183	0.00322182	4.40739	0.00424586	4.47096	0.00314086	3.48644	0.00335796	43.885	0.0435853	828.93	59.8568	0.669759	0.01795	0.00353604
M3_SSM-CHOL_POPG	M3	POPG	SSM-CHOL	4.53416	0.00255398	4.4908	0.0171281	4.49162	0.00311856	3.46199	0.00195901	43.8385	0.0406145	810.87	34.6207	0.665878	0.0165255	0.00325429
M3_SSM-CHOL_POPI	M3	POPI	SSM-CHOL	4.5226	0.00246399	4.48431	0.0167867	4.54491	0.00386692	3.45699	0.00247558	43.581	0.0395841	936.598	37.4695	0.67126	0.0117365	0.00235317
M3_SSM-CHOL_POPS	M3	POPS	SSM-CHOL	4.52921	0.00332141	4.50982	0.00438753	4.48089	0.00433692	3.46406	0.00336906	43.9227	0.0555358	754.602	41.5284	0.664701	0.015714	0.00312036
M3_SSM-CHOL_PQPA	M3	PQPA	SSM-CHOL	4.44052	0.00264094	4.35549	0.0217733	4.29782	0.00248452	3.43447	0.00125107	45.7744	0.0357416	610.559	20.6114	0.514119	0.0231415	0.00467283
M3_SSM-CHOL_PQPC	M3	PQPC	SSM-CHOL	4.41801	0.00393697	4.31462	0.00325178	4.34359	0.00389231	3.43919	0.00259242	46.113	0.0516364	526.154	25.4199	0.496982	0.0236425	0.00480633
M3_SSM-CHOL_PQPE	M3	PQPE	SSM-CHOL	4.44948	0.00223814	4.36022	0.0163828	4.35433	0.00272167	3.46298	0.00127403	45.7157	0.0340326	543.075	25.4141	0.516473	0.023071	0.00458798
M3_SSM-CHOL_PQPG	M3	PQPG	SSM-CHOL	4.43986	0.0031614	4.37587	0.0243012	4.35977	0.00383943	3.42591	0.00245038	45.8472	0.0519489	530.56	29.9329	0.512768	0.021066	0.00428629
M3_SSM-CHOL_PQPS	M3	PQPS	SSM-CHOL	4.43982	0.00297469	4.38736	0.0191262	4.36145	0.00374739	3.4228	0.0023854	45.8803	0.0435055	514.251	17.5885	0.516902	0.019848	0.00406824
M3_SSM-CHOL_PSM	M3	PSM	SSM-CHOL	4.51541	0.00155204	4.45535	0.016552	4.47746	0.00231399	3.53759	0.00141728	43.0746	0.0225059	1146	52.3633	0.77132	0.0105176	0.00212846
M3_SSM-CHOL_PSPA	M3	PSPA	SSM-CHOL	4.59217	0.00159449	4.52263	0.0222685	4.50779	0.00379634	3.46848	0.00138315	42.8207	0.0266668	1124.72	64.9091	0.724516	0.0100592	0.00206501
M3_SSM-CHOL_PSPC	M3	PSPC	SSM-CHOL	4.58747	0.00310177	4.52283	0.00392793	4.57257	0.00486656	3.5608	0.0142558	42.9425	0.0416087	1105.84	82.432	0.720093	0.0113995	0.00227968
M3_SSM-CHOL_PSPE	M3	PSPE	SSM-CHOL	4.60083	0.00156433	4.53326	0.00150551	4.56139	0.00246948	3.55218	0.0219438	42.8149	0.0294253	1136.43	77.2918	0.721354	0.0093228	0.0019367
M3_SSM-CHOL_PSPG	M3	PSPG	SSM-CHOL	4.59278	0.00186713	4.48344	0.0177421	4.56972	0.00202457	3.5334	0.00146861	42.9078	0.0253309	1131.52	52.7775	0.71868	0.010888	0.00215334
M3_SSM-CHOL_PSPS	M3	PSPS	SSM-CHOL	4.59437	0.00168819	4.49369	0.0170445	4.57305	0.00277997	3.5415	0.00123491	42.9004	0.0249782	1177.67	67.3837	0.719174	0.0106439	0.00212232
M3_SSM-CHOL_PYPA	M3	PYPA	SSM-CHOL	4.48097	0.00274294	4.42379	0.0205683	4.37914	0.00475905	3.39272	0.00286424	43.7328	0.0468152	835.051	35.6315	0.596299	0.017411	0.00344424
M3_SSM-CHOL_PYPC	M3	PYPC	SSM-CHOL	4.46991	0.00281634	4.40554	0.00344869	4.43649	0.00375146	3.40282	0.0250319	43.9831	0.0434711	705.079	39.5834	0.59185	0.0190465	0.00385137
M3_SSM-CHOL_PYPE	M3	PYPE	SSM-CHOL	4.492	0.00251444	4.42571	0.00313722	4.43572	0.0041872	3.38528	0.0149436	43.7029	0.0483139	787.262	46.9006	0.595437	0.0161825	0.00323202
M3_SSM-CHOL_PYPG	M3	PYPG	SSM-CHOL	4.48035	0.00274725	4.40026	0.023804	4.44267	0.00299148	3.44227	0.00219115	43.8536	0.0428908	784.475	23.8838	0.591419	0.0174565	0.00347996
M3_SSM-CHOL_PYPS	M3	PYPS	SSM-CHOL	4.48036	0.00197099	4.38545	0.0160975	4.44307	0.00245753	3.4562	0.001487	43.8475	0.0278645	766.026	40.9652	0.591128	0.016819	0.0033379
M3_SSM-CHOL_SAP1	M3	SAP1	SSM-CHOL	4.44906	0.00445863	4.36534	0.0136287	4.46106	0.00549371	3.42269	0.00309184	45.9309	0.0741552	621.983	39.2306	0.508328	0.0075449	0.00158944
M3_SSM-CHOL_SAP2	M3	SAP2	SSM-CHOL	4.40754	0.00425192	4.30101	0.0188487	4.47255	0.0044197	3.42956	0.00239543	46.6351	0.079478	443.514	27.6227	0.488844	0.00783705	0.00161705
M3_SSM-CHOL_SAP3	M3	SAP3	SSM-CHOL	4.39294	0.0047257	4.31184	0.0186678	4.52224	0.00578683	3.38298	0.00357383	46.9	0.0729697	377.702	29.0027	0.484842	0.0083732	0.00171873
M3_SSM-CHOL_SAP4	M3	SAP4	SSM-CHOL	4.45632	0.00317708	4.39577	0.00161899	4.46738	0.00319651	3.458	0.00127282	45.7717	0.0518766	583.029	38.0119	0.51981	0.0086171	0.00179955
M3_SSM-CHOL_SAP5	M3	SAP5	SSM-CHOL	4.45489	0.0029812	4.37205	0.0158892	4.4716	0.00590297	3.4279	0.00332902	45.8078	0.0485024	613.036	37.704	0.520429	0.0078121	0.00165
M3_SSM-CHOL_SAP6	M3	SAP6	SSM-CHOL	4.42053	0.00371301	4.34569	0.0126111	4.4656	0.00338952	3.45394	0.00321442	46.4443	0.0611652	530.556	24.4503	0.491182	0.00833375	0.0017286
M3_SSM-CHOL_SAP7	M3	SAP7	SSM-CHOL	4.38527	0.00599669	4.28903	0.0260964	4.42311	0.00562305	3.3868	0.00363384	47.1503	0.087747	401.772	29.6157	0.467514	0.0092134	0.00188459
M3_SSM-CHOL_SAPA	M3	SAPA	SSM-CHOL	4.46553	0.00242823	4.35709	0.0224088	4.31761	0.00241633	3.43571	0.00137859	46.1054	0.0439563	500.805	23.2459	0.50158	0.0224945	0.00455212
M3_SSM-CHOL_SAPC	M3	SAPC	SSM-CHOL	4.43903	0.0031619	4.33237	0.020391	4.35847	0.00430988	3.4285	0.00304536	46.4724	0.0516966	463.409	19.9155	0.486372	0.022809	0.00465337
M3_SSM-CHOL_SAPE	M3	SAPE	SSM-CHOL	4.47294	0.0032849	4.33957	0.0203003	4.37172	0.00317449	3.4342	0.0022544	46.0535	0.0452539	562.738	40.6188	0.510257	0.0232175	0.00463423
M3_SSM-CHOL_SAPG	M3	SAPG	SSM-CHOL	4.46171	0.00225601	4.3938	0.00167439	4.37392	0.00274427	3.40365	0.00129767	46.2332	0.0383349	498.614	18.1346	0.50099	0.0229985	0.00461202
M3_SSM-CHOL_SAPI	M3	SAPI	SSM-CHOL	4.46317	0.00244663	4.39964	0.00217179	4.44491	0.00422029	3.43534	0.00169612	45.8421	0.0333058	593.159	34.2621	0.519855	0.0175155	0.00354775
M3_SSM-CHOL_SAPS	M3	SAPS	SSM-CHOL	4.46818	0.00291207	4.4112	0.00334209	4.37758	0.00286667	3.41713	0.00258822	46.1614	0.0485781	512.364	32	0.507463	0.0244205	0.00480374
M3_SSM-CHOL_SCER	M3	SCER	SSM-CHOL	4.5817	0.0022958	4.54526	0.0232314	4.41867	0.0038853	3.62251	0.00134227	42.3687	0.0326302	1275.52	50.65	0.784214	0.00809895	0.00164766
M3_SSM-CHOL_SDPA	M3	SDPA	SSM-CHOL	4.4677	0.00401802	4.37318	0.0223717	4.32617	0.0041685	3.42386	0.00304002	46.4649	0.0709837	487.446	28.1263	0.463161	0.019377	0.00399973
M3_SSM-CHOL_SDPC	M3	SDPC	SSM-CHOL	4.44454	0.00381521	4.39609	0.003224	4.36593	0.00358897	3.40543	0.00249789	46.8034	0.0568668	512.429	22.59	0.451135	0.016551	0.00355516
M3_SSM-CHOL_SDPE	M3	SDPE	SSM-CHOL	4.47514	0.00309608	4.40673	0.0218166	4.38081	0.00258593	3.43785	0.00228639	46.3539	0.0533323	531.871	42.0006	0.477815	0.0167035	0.0035561
M3_SSM-CHOL_SDPG	M3	SDPG	SSM-CHOL	4.46943	0.00308314	4.38143	0.00438133	4.39162	0.0041371	3.39406	0.00339398	46.5069	0.0500915	474.196	24.2726	0.467619	0.0173205	0.00361036
M3_SSM-CHOL_SDPI	M3	SDPI	SSM-CHOL	4.47018	0.00309986	4.41094	0.00313424	4.4629	0.00356783	3.44416	0.00244909	46.0484	0.0450361	513.712	44.4373	0.480807	0.015337	0.00316656
M3_SSM-CHOL_SDPS	M3	SDPS	SSM-CHOL	4.47459	0.00461171	4.4011	0.0174158	4.39251	0.00542505	3.39732	0.00389077	46.4917	0.064247	495.504	23.4768	0.46439	0.019297	0.00399925
M3_SSM-CHOL_SLPA	M3	SLPA	SSM-CHOL	4.44115	0.00312802	4.33829	0.0219655	4.29684	0.00382485	3.39384	0.00242549	45.7817	0.0494658	523.292	25.2361	0.585243	0.0242345	0.00479504
M3_SSM-CHOL_SLPC	M3	SLPC	SSM-CHOL	4.42677	0.00270828	4.35952	0.00193506	4.35399	0.00273933	3.34862	0.00148617	46.0211	0.0377097	497.707	22.1961	0.572672	0.0247465	0.00494915
M3_SSM-CHOL_SLPE	M3	SLPE	SSM-CHOL	4.45574	0.00282555	4.38722	0.0149274	4.35783	0.00348577	3.38218	0.00247903	45.6706	0.0432927	494.801	28.1101	0.593338	0.022128	0.00443841
M3_SSM-CHOL_SLPG	M3	SLPG	SSM-CHOL	4.44057	0.0028075	4.36693	0.0199712	4.35795	0.00165317	3.33019	0.00105761	45.885	0.0457709	530.363	32.7409	0.578838	0.0226515	0.00449076
M3_SSM-CHOL_SLPS	M3	SLPS	SSM-CHOL	4.44789	0.0023759	4.36338	0.0134689	4.36314	0.00464656	3.33953	0.0023577	45.797	0.043928	507.208	19.4814	0.581601	0.0213005	0.00427792
M3_SSM-CHOL_SOPA	M3	SOPA	SSM-CHOL	4.56956	0.00247724	4.44734	0.00237373	4.45133	0.00383365	3.51804	0.00187645	43.9583	0.0355958	803.113	50.8874	0.667037	0.0159265	0.0032113
M3_SSM-CHOL_SOPC	M3	SOPC	SSM-CHOL	4.55643	0.00225818	4.43483	0.022224	4.51472	0.00461447	3.48215	0.00245404	44.1427	0.0373549	695.929	50.3442	0.66404	0.0170105	0.00339508
M3_SSM-CHOL_SOPE	M3	SOPE	SSM-CHOL	4.57576	0.00194201	4.42938	0.0162638	4.50837	0.00402657	3.49082	0.00180812	43.9261	0.0308879	768.813	34.5412	0.670094	0.015988	0.00317666
M3_SSM-CHOL_SOPG	M3	SOPG	SSM-CHOL	4.57748	0.00195659	4.52497	0.00332624	4.53081	0.00319598	3.4757	0.00255247	43.9178	0.036214	811.504	36.8592	0.663652	0.0155505	0.00310807
M3_SSM-CHOL_SOPS	M3	SOPS	SSM-CHOL	4.57193	0.00276558	4.51352	0.00331124	4.5229	0.00505092	3.46691	0.00254191	44.0152	0.034449	718.99	27.8737	0.660694	0.015505	0.00310867
M3_SSM-CHOL_SSM	M3	SSM	SSM-CHOL	4.54846	0.00288838	4.47655	0.00309974	4.49829	0.00487337	3.54115	0.00245252	43.2784	0.0463941	1076.53	50.7199	0.766495	0.0109011	0.00220089
M3_SSM-CHOL_UCER	M3	UCER	SSM-CHOL	4.45857	0.00209998	4.3985	0.00119557	4.26094	0.00176352	3.45113	0.000938737	42.4562	0.0282045	1170.75	59.0982	0.771256	0.0127155	0.00253539
M3_SSM-CHOL_USM	M3	USM	SSM-CHOL	4.39094	0.00244806	4.28365	0.00163861	4.3512	0.00207971	3.36102	0.00128517	43.4564	0.0304165	909.617	52.2334	0.758514	0.0146215	0.0029315
M3_SSM-CHOL_XCER	M3	XCER	SSM-CHOL	4.69828	0.00726237	4.67763	0.00638755	4.52965	0.00620299	3.75528	0.00512847	43.0148	0.0894509	624.015	33.6232	0.665595	0.0114295	0.00229643
M3_SSM-CHOL_XSM	M3	XSM	SSM-CHOL	4.66945	0.00393054	4.54841	0.0167578	4.60852	0.00590246	3.63872	0.003408	44.0634	0.0530636	535.725	44.107	0.657233	0.0119885	0.00240108
M3_SSM-CHOL_YOPA	M3	YOPA	SSM-CHOL	4.45049	0.00284725	4.33953	0.00311185	4.32094	0.00293682	3.43277	0.00246127	44.9478	0.0472936	568.663	25.3064	0.564713	0.023094	0.00455055
M3_SSM-CHOL_YOPC	M3	YOPC	SSM-CHOL	4.4323	0.00256927	4.38334	0.020939	4.36795	0.00272099	3.39149	0.00121649	45.244	0.0366455	549.37	26.9348	0.561772	0.02399	0.0047346
M3_SSM-CHOL_YOPE	M3	YOPE	SSM-CHOL	4.45701	0.00255535	4.35688	0.0214064	4.37249	0.00340295	3.42095	0.00151913	44.9422	0.036753	599.733	20.1281	0.566674	0.021133	0.00427426
M3_SSM-CHOL_YOPG	M3	YOPG	SSM-CHOL	4.44229	0.00261522	4.37398	0.00134887	4.3756	0.00276533	3.35973	0.00103688	45.1577	0.0351547	632.548	27.9458	0.561652	0.0223085	0.00444224
M3_SSM-CHOL_YOPS	M3	YOPS	SSM-CHOL	4.44772	0.00273811	4.41517	0.015906	4.3758	0.00318568	3.37912	0.00195832	45.1119	0.0386617	602.958	20.0913	0.558881	0.0213435	0.00426228
M2_DIPE_DAPA	M2	DAPA	DIPE	3.67804	0.00220539	3.69184	0.0403887	3.30329	0.00386677	2.46124	0.000978454	73.277	0.0641494	238.284	8.50342	0.299199	0.0895805	0.0176989
M2_DIPE_DAPC	M2	DAPC	DIPE	3.66327	0.00174148	3.69526	0.0276885	3.27043	0.00310431	2.45986	0.0162589	74.0046	0.0553587	232.52	11.6536	0.297764	0.085005	0.0167479
M2_DIPE_DAPE	M2	DAPE	DIPE	3.68122	0.00226689	3.64058	0.0243827	3.31309	0.00786994	2.44929	0.00130719	73.2573	0.057719	227.932	7.37022	0.298578	0.0849825	0.0165989
M2_DIPE_DAPG	M2	DAPG	DIPE	3.6751	0.00193671	3.69466	0.0361073	3.34026	0.00527882	2.45564	0.00196199	73.5114	0.0619047	235.941	7.46033	0.301245	0.0885965	0.0173426
M2_DIPE_DAPS	M2	DAPS	DIPE	3.67681	0.00173668	3.71337	0.0408163	3.30062	0.0037444	2.47927	0.016465	73.5046	0.0460482	248.307	11.4064	0.301417	0.077627	0.015517
M2_DIPE_DBPA	M2	DBPA	DIPE	3.91494	0.00201634	3.91766	0.0346942	3.56915	0.00345977	2.65193	0.00208028	67.8499	0.0658212	279.472	13.6666	0.442648	0.0613095	0.0122304
M2_DIPE_DBPC	M2	DBPC	DIPE	3.8963	0.00200185	3.92842	0.0232998	3.57084	0.0045839	2.61897	0.00152837	68.5654	0.0553599	274.917	15.6931	0.449491	0.052325	0.0105203
M2_DIPE_DBPE	M2	DBPE	DIPE	3.93132	0.00264494	3.91179	0.0366429	3.60389	0.00446577	2.65616	0.00179332	67.7502	0.0459485	293.67	15.0831	0.453281	0.0523	0.0104545
M2_DIPE_DBPG	M2	DBPG	DIPE	3.91167	0.00289896	3.88153	0.0274527	3.63295	0.00538432	2.63556	0.00284186	68.0651	0.0811248	275.975	8.50694	0.44504	0.0560425	0.0112763
M2_DIPE_DBPS	M2	DBPS	DIPE	3.90958	0.00262285	3.93303	0.0189941	3.59225	0.00471533	2.63799	0.00133534	68.1393	0.0475391	283.055	14.9418	0.448043	0.061528	0.0119982
M2_DIPE_DFPA	M2	DFPA	DIPE	3.63035	0.0032238	3.65273	0.0407636	3.25833	0.00460227	2.44284	0.00192499	71.5482	0.0660739	237.637	17.755	0.33532	0.091248	0.0180137
M2_DIPE_DFPC	M2	DFPC	DIPE	3.61401	0.00178105	3.58201	0.024056	3.25359	0.00731811	2.38051	0.00139446	72.2641	0.0558464	232.485	15.3348	0.333015	0.0878485	0.0174592
M2_DIPE_DFPE	M2	DFPE	DIPE	3.63153	0.00289388	3.61811	0.0256383	3.28774	0.00577271	2.40446	0.00141266	71.671	0.072006	239.931	12.3964	0.337206	0.0880505	0.0173075
M2_DIPE_DFPG	M2	DFPG	DIPE	3.63091	0.00246046	3.65296	0.0480018	3.31598	0.00354359	2.40504	0.00124865	71.6806	0.0612461	247.556	13.0639	0.339682	0.0855025	0.0167985
M2_DIPE_DFPS	M2	DFPS	DIPE	3.62573	0.00187371	3.64147	0.0331782	3.27988	0.00559747	2.39749	0.00101614	71.8488	0.04729	252.055	9.94094	0.339755	0.088838	0.0172978
M2_DIPE_DGPA	M2	DGPA	DIPE	3.88289	0.00239978	3.86448	0.0290837	3.55132	0.00488	2.63212	0.00110738	68.396	0.0470153	266.802	7.41918	0.378891	0.065645	0.0130231
M2_DIPE_DGPC	M2	DGPC	DIPE	3.86189	0.00174445	3.86224	0.0258771	3.52027	0.00674542	2.59051	0.00077113	69.1969	0.0389906	288.486	18.7271	0.384476	0.059933	0.0118963
M2_DIPE_DGPE	M2	DGPE	DIPE	3.88574	0.00226492	3.85148	0.0287251	3.56317	0.00572435	2.62328	0.0013377	68.4564	0.0531189	290.667	9.64648	0.380753	0.06224	0.0122096
M2_DIPE_DGPG	M2	DGPG	DIPE	3.87731	0.00188336	3.82421	0.0172368	3.59064	0.00478317	2.62096	0.00149942	68.6676	0.0472509	306.642	12.8402	0.379418	0.063154	0.0124257
M2_DIPE_DGPS	M2	DGPS	DIPE	3.87586	0.0020074	3.89192	0.0243358	3.55856	0.00390606	2.61047	0.00154264	68.7785	0.037487	298.776	13.3119	0.3782	0.0695165	0.0134646
M2_DIPE_DIPA	M2	DIPA	DIPE	3.67325	0.00197221	3.65473	0.0217757	3.31084	0.00862606	2.46757	0.00160704	70.6079	0.0502531	253.707	9.85196	0.249525	0.0914905	0.0177235
M2_DIPE_DIPC	M2	DIPC	DIPE	3.65582	0.00193164	3.68627	0.028986	3.29259	0.00477688	2.41204	0.00111781	71.39	0.0501549	267.74	13.5415	0.245682	0.084283	0.0166573
M2_DIPE_DIPE	M2	DIPE	DIPE	3.67561	0.00240193	3.66981	0.0242548	3.31963	0.00676864	2.43126	0.000604607	70.4612	0.0495591	256.139	10.6239	0.249601	0.081917	0.0159534
M2_DIPE_DIPG	M2	DIPG	DIPE	3.67386	0.00245192	3.70191	0.0354859	3.35557	0.00134602	2.43721	0.0018323	70.7996	0.0575061	257.643	7.54709	0.24848	0.0870385	0.0168653
M2_DIPE_DIPS	M2	DIPS	DIPE	3.67188	0.00210089	3.6858	0.0343342	3.3364	0.00830661	2.42664	0.00153808	70.8951	0.05168	243.972	14.9458	0.249136	0.084333	0.0164488
M2_DIPE_DLPA	M2	DLPA	DIPE	3.63634	0.00239029	3.62798	0.0255538	3.30326	0.00498627	2.3906	0.0180871	68.4241	0.0608904	300.241	15.1838	0.412695	0.080183	0.0163106
M2_DIPE_DLPC	M2	DLPC	DIPE	3.62103	0.00226564	3.62342	0.0343358	3.28503	0.00536625	2.40769	0.00123131	69.199	0.0605342	254.996	8.57445	0.411976	0.085984	0.0168513
M2_DIPE_DLPE	M2	DLPE	DIPE	3.64171	0.00170805	3.60199	0.0237633	3.31453	0.00682864	2.43314	0.000636109	68.4662	0.0425203	271.098	7.5083	0.415701	0.08294	0.0163815
M2_DIPE_DLPG	M2	DLPG	DIPE	3.63596	0.00235683	3.63133	0.0171215	3.3444	0.00588345	2.42883	0.00112714	68.6089	0.0507759	278.225	12.677	0.417156	0.086145	0.0168618
M2_DIPE_DLPS	M2	DLPS	DIPE	3.6312	0.00233431	3.62059	0.0246814	3.31222	0.00695917	2.42165	0.0011832	68.8042	0.0429053	271.469	13.0561	0.410685	0.08261	0.0162892
M2_DIPE_DNPA	M2	DNPA	DIPE	4.02298	0.00258021	4.04601	0.0322672	3.68533	0.00519394	2.76188	0.00166123	68.1108	0.0497641	274.537	16.5741	0.27645	0.055692	0.0108949
M2_DIPE_DNPC	M2	DNPC	DIPE	4.00735	0.0024915	4.03106	0.0237731	3.66017	0.00356568	2.7495	0.00142792	68.8723	0.0540885	279.674	10.5775	0.275966	0.049995	0.0100628
M2_DIPE_DNPE	M2	DNPE	DIPE	4.03005	0.00285587	4.00307	0.0196998	3.71026	0.00501464	2.77856	0.00151281	68.1776	0.0472033	300.797	12.1855	0.28099	0.0523805	0.0102891
M2_DIPE_DNPG	M2	DNPG	DIPE	4.02072	0.00295874	4.0289	0.0250778	3.73329	0.00439039	2.77205	0.000918786	68.3429	0.0443129	283.74	16.9609	0.280083	0.0516635	0.0103396
M2_DIPE_DNPS	M2	DNPS	DIPE	4.01733	0.00313925	4.0556	0.041774	3.70176	0.00479183	2.76628	0.000914221	68.5003	0.0470339	289.51	11.6577	0.282964	0.0532095	0.010513
M2_DIPE_DOPA	M2	DOPA	DIPE	3.72936	0.00179876	3.68548	0.023376	3.3829	0.0063498	2.52041	0.000785421	69.1199	0.0531741	263.055	16.0282	0.424349	0.0776515	0.0153459
M2_DIPE_DOPC	M2	DOPC	DIPE	3.71011	0.00177349	3.7425	0.0207257	3.3659	0.00478883	2.45639	0.000812087	69.9427	0.0468993	277.671	11.2445	0.43001	0.075898	0.0148825
M2_DIPE_DOPE	M2	DOPE	DIPE	3.73139	0.00187109	3.73894	0.0170312	3.40254	0.00517075	2.48482	0.001899	69.2055	0.0579946	268.586	10.3694	0.43295	0.0737	0.0145036
M2_DIPE_DOPG	M2	DOPG	DIPE	3.72808	0.00200071	3.74568	0.0394662	3.42881	0.00519771	2.48152	0.000892268	69.3643	0.0391236	284.518	12.0459	0.428409	0.0725175	0.0142963
M2_DIPE_DOPS	M2	DOPS	DIPE	3.7203	0.00179693	3.73651	0.0312873	3.39881	0.00628298	2.47541	0.0012428	69.5751	0.0444102	271.985	15.9404	0.428374	0.073027	0.0142863
M2_DIPE_DPCE	M2	DPCE	DIPE	3.71474	0.00331306	3.76719	0.0363074	3.3525	0.00657466	2.5032	0.00162381	67.3638	0.0814817	212.771	9.05894	0.342485	0.098369	0.019402
M2_DIPE_DPPA	M2	DPPA	DIPE	3.76913	0.00211111	3.76757	0.032075	3.42767	0.00643854	2.56	0.001164	68.23	0.0520157	275.443	19.9852	0.442033	0.072086	0.0143855
M2_DIPE_DPPC	M2	DPPC	DIPE	3.75111	0.00194858	3.74606	0.0171646	3.41247	0.00542859	2.48955	0.00182684	68.974	0.0594891	278.085	7.84804	0.445808	0.072057	0.0141131
M2_DIPE_DPPE	M2	DPPE	DIPE	3.78038	0.00351922	3.75755	0.0355215	3.45447	0.00366915	2.52092	0.0021523	68.1199	0.0720788	279.692	14.578	0.445677	0.069172	0.0136296
M2_DIPE_DPPG	M2	DPPG	DIPE	3.7683	0.00283562	3.80757	0.0251496	3.47456	0.00312368	2.51465	0.00150684	68.4082	0.0507135	260.167	10.2647	0.445932	0.0711835	0.0140043
M2_DIPE_DPPS	M2	DPPS	DIPE	3.76792	0.0018431	3.79792	0.0308695	3.44528	0.00438095	2.50827	0.000900547	68.5016	0.0437772	272.5	11.4006	0.445511	0.0697855	0.0138122
M2_DIPE_DPSM	M2	DPSM	DIPE	3.69668	0.00185681	3.82332	0.0352687	3.33754	0.00671023	2.47117	0.00162744	68.9554	0.0583635	254.029	13.5608	0.454046	0.0775245	0.0152024
M2_DIPE_DTPA	M2	DTPA	DIPE	3.58366	0.00252488	3.58391	0.03702	3.257	0.00434777	2.38115	0.00112288	66.6894	0.0511184	230.202	6.16479	0.468683	0.106045	0.0210508
M2_DIPE_DTPC	M2	DTPC	DIPE	3.57476	0.00215126	3.56019	0.0309184	3.25815	0.00635658	2.3044	0.0118278	67.2824	0.0563323	230.539	5.70989	0.468523	0.0964285	0.0192732
M2_DIPE_DTPE	M2	DTPE	DIPE	3.57887	0.00295587	3.55976	0.0298318	3.27548	0.00948833	2.34482	0.0184723	66.9126	0.0644368	231.545	13.6122	0.468707	0.099671	0.0194469
M2_DIPE_DTPG	M2	DTPG	DIPE	3.58633	0.00274573	3.5785	0.0262296	3.32235	0.00335389	2.30397	0.00184741	66.7673	0.0748952	240.52	7.09696	0.469736	0.103005	0.0200004
M2_DIPE_DTPS	M2	DTPS	DIPE	3.58909	0.00226601	3.63016	0.0164592	3.29372	0.00566983	2.37543	0.0122507	66.8171	0.0473313	232.005	15.8813	0.470876	0.0965345	0.0190612
M2_DIPE_DUPE	M2	DUPE	DIPE	3.64187	0.00214201	3.59458	0.0260592	3.27473	0.00530489	2.42585	0.00164222	74.2772	0.066878	217.245	9.99086	0.289941	0.084667	0.0167832
M2_DIPE_DUPS	M2	DUPS	DIPE	3.63779	0.00271385	3.66636	0.0311035	3.27286	0.00263839	2.43327	0.0125539	74.4358	0.0545197	224.099	10.4352	0.290994	0.0924155	0.0181277
M2_DIPE_DVPA	M2	DVPA	DIPE	3.74417	0.00225653	3.72635	0.0268263	3.3937	0.00530168	2.53197	0.00136374	68.7313	0.0584411	273.543	13.6699	0.36497	0.078502	0.0154552
M2_DIPE_DVPC	M2	DVPC	DIPE	3.72538	0.00168995	3.78432	0.0260678	3.38589	0.00612672	2.46859	0.00118939	69.5274	0.0496151	292.621	16.732	0.363672	0.0759685	0.0147948
M2_DIPE_DVPE	M2	DVPE	DIPE	3.74786	0.00244943	3.70074	0.0229899	3.41534	0.0047936	2.49861	0.000830249	68.8087	0.0450421	280.429	9.48495	0.364992	0.0748985	0.0145642
M2_DIPE_DVPG	M2	DVPG	DIPE	3.74092	0.00180341	3.7174	0.0257616	3.4366	0.00609312	2.49394	0.00106013	69.0089	0.0402077	275.224	7.69524	0.364988	0.0782555	0.0152012
M2_DIPE_DVPS	M2	DVPS	DIPE	3.73991	0.00216295	3.74841	0.0257953	3.40844	0.00206407	2.49107	0.00134159	69.1039	0.0523595	313.292	16.2929	0.365826	0.0735085	0.0142661
M2_DIPE_DXPA	M2	DXPA	DIPE	4.05962	0.00495931	4.03843	0.0543385	3.72304	0.00521926	2.78171	0.00186446	67.6849	0.0618119	292.68	6.95833	0.371276	0.0482415	0.00970281
M2_DIPE_DXPC	M2	DXPC	DIPE	4.03428	0.00669219	4.15165	0.0488455	3.69342	0.00384113	2.77569	0.00212104	68.4019	0.0630827	282.802	12.0249	0.384696	0.038378	0.00806316
M2_DIPE_DXPE	M2	DXPE	DIPE	4.0699	0.0062455	4.09481	0.0538857	3.75137	0.00514107	2.81743	0.00166893	67.6326	0.0600155	313.718	16.8558	0.382766	0.036917	0.00753969
M2_DIPE_DXPG	M2	DXPG	DIPE	4.05127	0.00339452	4.05722	0.0341571	3.76249	0.00583731	2.79975	0.0016803	68.0187	0.0451774	289.906	14.3725	0.375859	0.0480095	0.00960585
M2_DIPE_DXPS	M2	DXPS	DIPE	4.0515	0.00472402	4.03411	0.0400206	3.73709	0.00462583	2.80016	0.00155119	68.0264	0.0691273	281.317	10.2395	0.3793	0.0463745	0.00930949
M2_DIPE_DYPA	M2	DYPA	DIPE	3.60903	0.00206323	3.65453	0.0241952	3.25561	0.00584092	2.40873	0.0123415	69.1427	0.0417162	268.908	10.7981	0.421703	0.0901335	0.0177319
M2_DIPE_DYPC	M2	DYPC	DIPE	3.59054	0.00221976	3.59526	0.0323115	3.23366	0.00719489	2.38121	0.00174562	69.9711	0.0510014	241.241	9.08922	0.418169	0.095273	0.0185166
M2_DIPE_DYPE	M2	DYPE	DIPE	3.60787	0.00281707	3.59347	0.0377737	3.27992	0.00625248	2.40339	0.00212255	69.2815	0.0698399	268.404	12.2279	0.421711	0.085869	0.0167749
M2_DIPE_DYPG	M2	DYPG	DIPE	3.60575	0.00208302	3.62067	0.0321634	3.30131	0.00596431	2.39805	0.00127632	69.3876	0.0496232	272.74	11.5213	0.424265	0.08823	0.0172515
M2_DIPE_DYPS	M2	DYPS	DIPE	3.60241	0.00212578	3.63826	0.0290372	3.28265	0.00640571	2.39422	0.00129368	69.4912	0.0487932	279.961	14.5742	0.427157	0.085566	0.016804
M2_DIPE_PAPA	M2	PAPA	DIPE	3.71286	0.00172871	3.75119	0.0167852	3.34067	0.00519039	2.51606	0.000814831	70.9614	0.0445616	266.057	8.72095	0.357917	0.0845415	0.0165482
M2_DIPE_PAPC	M2	PAPC	DIPE	3.69625	0.0019011	3.72416	0.0279512	3.33288	0.00618022	2.49037	0.00150624	71.6397	0.0474929	254.779	9.98211	0.360706	0.0783065	0.0154292
M2_DIPE_PAPE	M2	PAPE	DIPE	3.71412	0.00269307	3.73258	0.0307484	3.36497	0.00621813	2.51117	0.00169743	71.0548	0.052107	256.369	16.9514	0.364219	0.072451	0.0143638
M2_DIPE_PAPG	M2	PAPG	DIPE	3.71355	0.00199699	3.74108	0.041676	3.40017	0.00590221	2.51697	0.00125551	71.0904	0.0443236	273.922	15.6731	0.3586	0.0777895	0.0153008
M2_DIPE_PAPI	M2	PAPI	DIPE	3.69972	0.00204161	3.68564	0.0138774	3.47097	0.00293831	2.54646	0.00140784	70.5735	0.0501672	261.376	12.5543	0.357125	0.0621905	0.0124429
M2_DIPE_PAPS	M2	PAPS	DIPE	3.71359	0.00218753	3.76211	0.0340929	3.36855	0.00605447	2.50805	0.00137549	71.1883	0.0505661	256.87	8.87103	0.35988	0.077529	0.0152156
M2_DIPE_PEPC	M2	PEPC	DIPE	3.76001	0.00172573	3.81564	0.0272729	3.40927	0.00467111	2.53607	0.000764869	70.267	0.0412653	265.109	11.9243	0.392699	0.0671115	0.0133922
M2_DIPE_PGPA	M2	PGPA	DIPE	3.82805	0.00170162	3.80965	0.0251638	3.48102	0.00542818	2.61915	0.00112638	68.2795	0.0425638	259.824	17.4047	0.404347	0.0696705	0.0136395
M2_DIPE_PGPC	M2	PGPC	DIPE	3.80264	0.00239479	3.79587	0.0297453	3.46743	0.00507353	2.57748	0.00155185	69.1511	0.0523818	287.458	16.2132	0.405873	0.0683395	0.0135844
M2_DIPE_PGPE	M2	PGPE	DIPE	3.83132	0.00279932	3.75034	0.0205986	3.51277	0.00587691	2.60278	0.00140787	68.3689	0.0685384	300.144	15.7211	0.406841	0.0692475	0.0133477
M2_DIPE_PGPG	M2	PGPG	DIPE	3.82152	0.00219323	3.81971	0.0291919	3.52755	0.00504242	2.60162	0.00157984	68.5984	0.0675885	317.116	14.3168	0.406742	0.0682975	0.0134988
M2_DIPE_PGPS	M2	PGPS	DIPE	3.81957	0.00167543	3.87559	0.0254175	3.49614	0.00644745	2.59157	0.000972183	68.7041	0.042542	293.93	12.628	0.406534	0.067404	0.0134797
M2_DIPE_PIPA	M2	PIPA	DIPE	3.71906	0.00230572	3.6384	0.0332735	3.37141	0.00351486	2.51251	0.00119927	69.4614	0.0517408	257.536	15.4404	0.344884	0.081256	0.0160108
M2_DIPE_PIPC	M2	PIPC	DIPE	3.70031	0.00203491	3.72058	0.027648	3.3414	0.00271229	2.44963	0.00183996	70.2593	0.0605874	247.144	8.17169	0.34351	0.079107	0.015594
M2_DIPE_PIPE	M2	PIPE	DIPE	3.71886	0.00175982	3.68223	0.034426	3.39128	0.00742295	2.47039	0.00122291	69.6145	0.0643408	263.958	11.923	0.34462	0.075815	0.0148459
M2_DIPE_PIPG	M2	PIPG	DIPE	3.71528	0.00195514	3.71037	0.0342803	3.41552	0.0032736	2.46585	0.0011732	69.7161	0.0508432	269.717	8.65516	0.342502	0.07398	0.0147511
M2_DIPE_PIPI	M2	PIPI	DIPE	3.71237	0.00289377	3.62481	0.0198607	3.49169	0.00433372	2.48697	0.00184465	69.2129	0.0534614	253.915	9.6879	0.34406	0.064921	0.0127041
M2_DIPE_PIPS	M2	PIPS	DIPE	3.71571	0.00186882	3.7247	0.0343128	3.37766	0.0033599	2.46765	0.000920487	69.7657	0.0499942	245.5	8.01055	0.344404	0.0770745	0.015157
M2_DIPE_PNCE	M2	PNCE	DIPE	3.81913	0.00380017	3.84871	0.0452899	3.48277	0.00394641	2.64595	0.00131541	67.3257	0.114289	230.363	10.9083	0.266868	0.083313	0.0164556
M2_DIPE_PNSM	M2	PNSM	DIPE	3.82771	0.00240954	3.87348	0.0267146	3.44944	0.0029908	2.60519	0.00140298	68.7691	0.0476628	259.948	11.2645	0.352556	0.0647995	0.012821
M2_DIPE_POPA	M2	POPA	DIPE	3.74832	0.00156486	3.70922	0.0296158	3.40394	0.00787612	2.53664	0.000979106	68.656	0.0429975	268.898	12.5894	0.428332	0.0748425	0.0148084
M2_DIPE_POPC	M2	POPC	DIPE	3.7271	0.00198154	3.7713	0.025514	3.38257	0.00663939	2.46762	0.000963305	69.5523	0.0388725	288.675	10.5576	0.433497	0.075216	0.0149304
M2_DIPE_POPE	M2	POPE	DIPE	3.75106	0.00205736	3.71286	0.0221025	3.43699	0.00584769	2.49879	0.00106708	68.7783	0.0399245	294.345	11.4546	0.434921	0.067302	0.0134274
M2_DIPE_POPG	M2	POPG	DIPE	3.74305	0.00179451	3.74357	0.0223704	3.44519	0.00550961	2.49575	0.00125994	68.9699	0.0402186	299.637	11.2425	0.432108	0.0747045	0.0146867
M2_DIPE_POPI	M2	POPI	DIPE	3.73927	0.00263336	3.71128	0.0165399	3.52415	0.0044101	2.50569	0.00128621	68.5102	0.0714136	259.535	15.8574	0.433589	0.061512	0.012004
M2_DIPE_POPS	M2	POPS	DIPE	3.73991	0.0018654	3.75399	0.0185775	3.41507	0.00575386	2.487	0.00119667	69.101	0.0563527	302.363	15.4763	0.434829	0.068638	0.0136586
M2_DIPE_POSM	M2	POSM	DIPE	3.6731	0.00176889	3.73619	0.0370564	3.29718	0.00801511	2.45223	0.00108835	69.5455	0.0443544	266.201	11.6608	0.43182	0.0764545	0.015105
M2_DIPE_PQPE	M2	PQPE	DIPE	3.75544	0.00249408	3.6867	0.0247064	3.40204	0.00567465	2.54254	0.00177781	70.2572	0.0600485	268.435	8.7335	0.351055	0.0742595	0.0144836
M2_DIPE_PQPS	M2	PQPS	DIPE	3.74341	0.00223141	3.75181	0.022839	3.40961	0.00500835	2.53191	0.000900744	70.5657	0.0529306	268.38	11.5409	0.352976	0.075027	0.0147918
M2_DIPE_PUPA	M2	PUPA	DIPE	3.68871	0.00265459	3.64414	0.0304128	3.33264	0.00551187	2.50532	0.00151203	71.4029	0.0659443	247.107	7.87867	0.351296	0.0858315	0.0168431
M2_DIPE_PUPC	M2	PUPC	DIPE	3.67514	0.00184966	3.7196	0.0331184	3.31898	0.00688543	2.47973	0.00145761	72.0127	0.0496027	253.612	9.9477	0.351663	0.0798185	0.0156104
M2_DIPE_PUPE	M2	PUPE	DIPE	3.69093	0.00215822	3.67887	0.0470612	3.3495	0.00472642	2.49809	0.00155882	71.4683	0.0595294	265.339	8.62311	0.349532	0.0812115	0.0157388
M2_DIPE_PUPI	M2	PUPI	DIPE	3.67433	0.00290029	3.69693	0.0270037	3.43532	0.00812173	2.5312	0.00182412	71.0177	0.0729624	254.723	11.4231	0.349861	0.07338	0.0143051
M2_DIPE_PUPS	M2	PUPS	DIPE	3.68696	0.00205719	3.68713	0.0371067	3.34303	0.00598947	2.48827	0.00166397	71.7241	0.0644994	234.315	10.6134	0.351383	0.0800265	0.0159208
M2_DPSM-CHOL_DAPA	M2	DAPA	DPSM-CHOL	3.99054	0.00367675	4.09253	0.0242474	3.54975	0.00768384	2.74779	0.00238346	52.4684	0.0593402	426.724	19.9745	0.147958	0.031991	0.00702711
M2_DPSM-CHOL_DAPC	M2	DAPC	DPSM-CHOL	3.99518	0.00227814	4.10126	0.0129611	3.58301	0.0128254	2.72454	0.00132201	52.6699	0.0444268	421.873	21.2278	0.145921	0.030472	0.00656928
M2_DPSM-CHOL_DAPE	M2	DAPE	DPSM-CHOL	4.00443	0.00244885	4.11808	0.0157562	3.59638	0.006485	2.73567	0.001714	52.2044	0.0438293	404.775	20.6807	0.154498	0.0275955	0.00607903
M2_DPSM-CHOL_DAPG	M2	DAPG	DPSM-CHOL	3.99881	0.0039939	4.08729	0.0218792	3.63311	0.00887258	2.73455	0.00246174	52.5331	0.0625802	375.72	11.5329	0.15333	0.0318625	0.00672744
M2_DPSM-CHOL_DAPS	M2	DAPS	DPSM-CHOL	3.99561	0.00350176	4.03599	0.0178899	3.58281	0.0114846	2.72941	0.0029831	52.6084	0.0643651	418.045	21.2906	0.157188	0.030663	0.00654432
M2_DPSM-CHOL_DBPA	M2	DBPA	DPSM-CHOL	4.41281	0.00262245	4.48287	0.00246282	4.10919	0.00689933	3.01088	0.00165373	45.7213	0.0383834	594.532	29.5364	0.520497	0.012934	0.00259957
M2_DPSM-CHOL_DBPC	M2	DBPC	DPSM-CHOL	4.39748	0.0031318	4.41321	0.0026949	4.10562	0.011777	2.96409	0.00180933	46.1747	0.0469963	576.383	30.6489	0.518001	0.013435	0.00272201
M2_DPSM-CHOL_DBPE	M2	DBPE	DPSM-CHOL	4.41558	0.00295403	4.46978	0.00339667	4.12994	0.0103598	3.00209	0.00228074	45.7569	0.043174	654.284	30.32	0.522452	0.012312	0.00249777
M2_DPSM-CHOL_DBPG	M2	DBPG	DPSM-CHOL	4.40999	0.00392257	4.47089	0.0164708	4.1837	0.0152614	2.99169	0.00304412	45.8655	0.0592116	604.012	35.8492	0.519743	0.013552	0.00270599
M2_DPSM-CHOL_DBPS	M2	DBPS	DPSM-CHOL	4.40803	0.0027553	4.45081	0.00296293	4.13963	0.0119108	2.98935	0.00198834	45.921	0.0379472	672.273	22.403	0.520876	0.013158	0.00263238
M2_DPSM-CHOL_DFPA	M2	DFPA	DPSM-CHOL	3.97355	0.0024937	4.08421	0.0235457	3.56593	0.00691423	2.65086	0.00122779	50.1748	0.0298656	466.567	13.6766	0.25982	0.027148	0.00596604
M2_DPSM-CHOL_DFPC	M2	DFPC	DPSM-CHOL	3.96359	0.0022074	4.04113	0.0156742	3.56666	0.00695294	2.58391	0.00173524	50.6817	0.0483115	455.408	22.5352	0.25799	0.026972	0.00611876
M2_DPSM-CHOL_DFPE	M2	DFPE	DPSM-CHOL	3.98131	0.002923	4.09395	0.0147533	3.60054	0.00738823	2.6177	0.00174877	50.0546	0.0511943	467.922	15.4291	0.268453	0.025037	0.00550142
M2_DPSM-CHOL_DFPG	M2	DFPG	DPSM-CHOL	3.97189	0.00167538	4.08232	0.015373	3.63514	0.0085497	2.61025	0.000625311	50.3777	0.0381645	492.831	20.1725	0.263292	0.025916	0.00567928
M2_DPSM-CHOL_DFPS	M2	DFPS	DPSM-CHOL	3.97161	0.00237762	4.06603	0.0146743	3.60433	0.00878609	2.59985	0.00194736	50.444	0.0509907	461.857	14.7112	0.267621	0.0255885	0.00557699
M2_DPSM-CHOL_DGPA	M2	DGPA	DPSM-CHOL	4.34465	0.0025464	4.42463	0.0232265	4.00011	0.00957168	2.93888	0.00170494	46.7633	0.0418506	512.217	20.3893	0.432577	0.0154505	0.00314046
M2_DPSM-CHOL_DGPC	M2	DGPC	DPSM-CHOL	4.30812	0.00277848	4.33904	0.0227288	3.97918	0.0107398	2.88204	0.00152872	47.5258	0.0391657	495.938	20.9146	0.428072	0.016015	0.00325993
M2_DPSM-CHOL_DGPE	M2	DGPE	DPSM-CHOL	4.35548	0.00426503	4.47595	0.0219932	4.02807	0.00897497	2.94041	0.00284813	46.7109	0.0560275	485.783	26.1095	0.431187	0.0145645	0.00294757
M2_DPSM-CHOL_DGPG	M2	DGPG	DPSM-CHOL	4.33231	0.00268031	4.39396	0.0236805	4.06137	0.0123307	2.9185	0.00165565	47.0329	0.0382534	526.824	28.035	0.430205	0.014882	0.00302558
M2_DPSM-CHOL_DGPS	M2	DGPS	DPSM-CHOL	4.32428	0.00296906	4.41925	0.0203076	4.0127	0.00790677	2.90318	0.00222193	47.2013	0.047145	483.434	34.314	0.431831	0.0152735	0.00312746
M2_DPSM-CHOL_DIPA	M2	DIPA	DPSM-CHOL	3.96645	0.00212482	4.07505	0.0240458	3.56762	0.0123103	2.65494	0.00177069	50.1082	0.0398508	426.173	24.23	0.332171	0.030397	0.0061431
M2_DPSM-CHOL_DIPC	M2	DIPC	DPSM-CHOL	3.96077	0.00286459	4.02287	0.00324834	3.58765	0.00578442	2.62695	0.0233402	50.4919	0.0460951	433.156	25.0404	0.326856	0.032022	0.00641125
M2_DPSM-CHOL_DIPE	M2	DIPE	DPSM-CHOL	3.98842	0.00315557	4.08527	0.00353913	3.62847	0.0103162	2.62189	0.00227313	49.8299	0.057983	429.835	26.3233	0.337579	0.028817	0.00579022
M2_DPSM-CHOL_DIPG	M2	DIPG	DPSM-CHOL	3.96495	0.00242425	4.05485	0.00310475	3.64096	0.00385517	2.60237	0.00199372	50.2704	0.0417971	422.552	18.3496	0.334815	0.029384	0.00588589
M2_DPSM-CHOL_DIPS	M2	DIPS	DPSM-CHOL	3.9614	0.00261819	4.03417	0.00289166	3.58501	0.012997	2.61913	0.018354	50.4168	0.0494037	452.679	23.5427	0.333392	0.0301395	0.00602365
M2_DPSM-CHOL_DLPA	M2	DLPA	DPSM-CHOL	4.03351	0.00161915	4.11022	0.00157859	3.71777	0.0145587	2.62785	0.00100982	45.6449	0.030561	646.197	40.3067	0.624191	0.0172095	0.00338022
M2_DPSM-CHOL_DLPC	M2	DLPC	DPSM-CHOL	4.01825	0.00236181	4.04416	0.0167073	3.73349	0.00931416	2.70711	0.00153135	46.1741	0.0406209	563.141	47.4155	0.609093	0.0172865	0.00346117
M2_DPSM-CHOL_DLPE	M2	DLPE	DPSM-CHOL	4.0474	0.00210585	4.09451	0.0016616	3.77205	0.00526648	2.68493	0.0253893	45.5467	0.0440696	653.877	30.7599	0.626822	0.013508	0.00271871
M2_DPSM-CHOL_DLPG	M2	DLPG	DPSM-CHOL	4.03498	0.00179975	4.06686	0.00149089	3.78501	0.0149241	2.73346	0.00100254	45.7605	0.0262046	656.293	23.1073	0.618538	0.0153385	0.00303861
M2_DPSM-CHOL_DLPS	M2	DLPS	DPSM-CHOL	4.03084	0.00235336	4.08124	0.0165815	3.78075	0.0137667	2.73194	0.00209816	45.8689	0.0463374	599.822	42.5576	0.618457	0.016229	0.00326026
M2_DPSM-CHOL_DNPA	M2	DNPA	DPSM-CHOL	4.59239	0.0029373	4.67855	0.0279282	4.25103	0.00868001	3.27492	0.00216374	45.9229	0.0426245	501.048	26.6924	0.383705	0.0119905	0.00249836
M2_DPSM-CHOL_DNPC	M2	DNPC	DPSM-CHOL	4.55743	0.00307165	4.58923	0.0242264	4.222	0.00805153	3.13913	0.0150742	46.6357	0.0390375	461.043	29.9528	0.37591	0.013531	0.00279585
M2_DPSM-CHOL_DNPE	M2	DNPE	DPSM-CHOL	4.60131	0.00436571	4.63778	0.0183706	4.30435	0.00585331	3.18946	0.00261522	45.9311	0.0550893	551.07	33.8294	0.380104	0.01112	0.00230854
M2_DPSM-CHOL_DNPG	M2	DNPG	DPSM-CHOL	4.59141	0.00608544	4.63558	0.0177468	4.34131	0.0102725	3.18796	0.00321628	46.0505	0.0704128	481.796	14.3673	0.383737	0.012134	0.00246688
M2_DPSM-CHOL_DNPS	M2	DNPS	DPSM-CHOL	4.57308	0.00403694	4.62448	0.0242921	4.27446	0.00384998	3.15817	0.00335832	46.3394	0.0646895	456.896	24.9555	0.378071	0.012831	0.00262787
M2_DPSM-CHOL_DOPA	M2	DOPA	DPSM-CHOL	4.07484	0.00224115	4.16488	0.00154394	3.72816	0.00992377	2.75522	0.00102171	48.1375	0.032426	521.16	30.2079	0.461779	0.0199155	0.00400996
M2_DPSM-CHOL_DOPC	M2	DOPC	DPSM-CHOL	4.05655	0.0020094	4.09894	0.0222533	3.67951	0.00874791	2.68069	0.00157532	48.7026	0.0376577	473.711	22.0476	0.461231	0.0209345	0.00422586
M2_DPSM-CHOL_DOPE	M2	DOPE	DPSM-CHOL	4.08645	0.00229448	4.20564	0.0205603	3.75019	0.0103846	2.71944	0.00168232	48.0858	0.045879	526.593	28.1895	0.467934	0.0194235	0.00388877
M2_DPSM-CHOL_DOPG	M2	DOPG	DPSM-CHOL	4.06839	0.00247464	4.1224	0.0201615	3.76956	0.00901782	2.70633	0.00171206	48.3456	0.0396494	529.976	22.2685	0.461535	0.02039	0.00407783
M2_DPSM-CHOL_DOPS	M2	DOPS	DPSM-CHOL	4.06795	0.0023328	4.15238	0.0207668	3.76037	0.00711346	2.69519	0.00166106	48.426	0.0409861	546.354	20.0334	0.463072	0.020643	0.00404846
M2_DPSM-CHOL_DPCE	M2	DPCE	DPSM-CHOL	4.16659	0.0030542	4.23503	0.0260816	3.73866	0.0147593	2.80058	0.0010739	44.8265	0.0466007	784.317	44.8595	0.683137	0.015063	0.00298601
M2_DPSM-CHOL_DPPA	M2	DPPA	DPSM-CHOL	4.23082	0.00289922	4.27967	0.0179295	3.91165	0.00838533	2.90948	0.00164365	45.5116	0.0396666	668.813	51.3082	0.576803	0.013339	0.00269053
M2_DPSM-CHOL_DPPC	M2	DPPC	DPSM-CHOL	4.217	0.00319843	4.22329	0.0218329	3.93547	0.0120442	2.83762	0.00271865	45.9722	0.0496798	546.334	28.3866	0.572249	0.0146615	0.00294195
M2_DPSM-CHOL_DPPE	M2	DPPE	DPSM-CHOL	4.24294	0.00242591	4.33318	0.00172393	3.95667	0.00939805	2.86656	0.00114152	45.4378	0.0361142	720.77	30.1192	0.580258	0.012185	0.0024852
M2_DPSM-CHOL_DPPG	M2	DPPG	DPSM-CHOL	4.23055	0.00394731	4.30833	0.0187523	4.01594	0.00879814	2.8611	0.00253114	45.6253	0.0552319	683.69	41.0772	0.575216	0.0130885	0.00264657
M2_DPSM-CHOL_DPPS	M2	DPPS	DPSM-CHOL	4.2254	0.00246159	4.27771	0.0221576	3.96149	0.0124119	2.8518	0.00188858	45.743	0.0590854	616.364	30.1378	0.573476	0.0135515	0.00273887
M2_DPSM-CHOL_DPSM	M2	DPSM	DPSM-CHOL	4.11508	0.00221453	4.11547	0.00301238	3.80521	0.00874207	2.80897	0.00205473	45.9799	0.0403904	635.638	41.1003	0.65742	0.0145115	0.00292929
M2_DPSM-CHOL_DTPA	M2	DTPA	DPSM-CHOL	3.84389	0.00212598	3.91345	0.00210292	3.51604	0.00686907	2.4542	0.00131897	45.8515	0.0349686	561.492	20.8176	0.570686	0.022156	0.00439924
M2_DPSM-CHOL_DTPC	M2	DTPC	DPSM-CHOL	3.82707	0.00320495	3.87531	0.00280889	3.52083	0.00613243	2.43027	0.00176221	46.4611	0.0545613	536.761	28.952	0.556284	0.0243205	0.00482471
M2_DPSM-CHOL_DTPE	M2	DTPE	DPSM-CHOL	3.84993	0.00178962	3.9499	0.0173144	3.60188	0.010981	2.46659	0.00159961	45.8569	0.0404286	597.506	20.7135	0.571318	0.020767	0.00415277
M2_DPSM-CHOL_DTPG	M2	DTPG	DPSM-CHOL	3.8448	0.00264008	3.91747	0.0158041	3.61789	0.0114873	2.46719	0.00137274	46.0061	0.0356937	512.356	13.8167	0.561393	0.022169	0.00432123
M2_DPSM-CHOL_DTPS	M2	DTPS	DPSM-CHOL	3.84054	0.00239131	3.89823	0.00225031	3.56886	0.0144677	2.44465	0.00141198	46.1109	0.0430131	563.023	26.0593	0.560719	0.0212275	0.0042319
M2_DPSM-CHOL_DUPE	M2	DUPE	DPSM-CHOL	3.97992	0.00239093	4.10216	0.0147254	3.54136	0.0100897	2.706	0.00302064	52.9631	0.0617326	410.166	11.7829	0.133731	0.025494	0.00587822
M2_DPSM-CHOL_DUPS	M2	DUPS	DPSM-CHOL	3.97078	0.00210755	4.07375	0.0151232	3.53344	0.00668649	2.68725	0.00399067	53.6171	0.117183	358.398	18.8959	0.134488	0.0296675	0.00719533
M2_DPSM-CHOL_DVPA	M2	DVPA	DPSM-CHOL	4.17668	0.00270597	4.23353	0.0245772	3.84649	0.00772836	2.85555	0.0012929	46.412	0.0379099	597.625	24.7766	0.466873	0.0180375	0.00354799
M2_DPSM-CHOL_DVPC	M2	DVPC	DPSM-CHOL	4.1553	0.00264228	4.18699	0.015675	3.82793	0.00684518	2.78056	0.00185855	46.981	0.0510267	488.244	20.6369	0.465076	0.0181695	0.00360934
M2_DPSM-CHOL_DVPE	M2	DVPE	DPSM-CHOL	4.18546	0.00227871	4.25131	0.00263131	3.88504	0.00821502	2.81241	0.0017405	46.408	0.0408779	585.382	27.7204	0.470676	0.015606	0.00316174
M2_DPSM-CHOL_DVPG	M2	DVPG	DPSM-CHOL	4.17146	0.00214247	4.23681	0.00242933	3.91316	0.00495072	2.80281	0.00160636	46.6092	0.0432246	531.221	43.1176	0.464611	0.016172	0.00325379
M2_DPSM-CHOL_DVPS	M2	DVPS	DPSM-CHOL	4.16384	0.00388217	4.21787	0.00430498	3.87899	0.0122562	2.79028	0.00284921	46.759	0.0574463	552.637	30.9991	0.467333	0.016362	0.00330578
M2_DPSM-CHOL_DXPA	M2	DXPA	DPSM-CHOL	4.59954	0.0053425	4.66716	0.0247764	4.25986	0.0113216	3.27873	0.00345859	45.8442	0.0736847	479.954	23.1178	0.43108	0.0121175	0.00249506
M2_DPSM-CHOL_DXPC	M2	DXPC	DPSM-CHOL	4.57631	0.00433813	4.58982	0.0160824	4.25533	0.00653799	3.15651	0.00237644	46.4539	0.0507074	412.649	26.3347	0.432614	0.0134645	0.00273892
M2_DPSM-CHOL_DXPE	M2	DXPE	DPSM-CHOL	4.60447	0.00492612	4.66723	0.0179897	4.29699	0.011755	3.1986	0.0040366	45.9242	0.0677126	487.612	17.6611	0.433427	0.011155	0.00233625
M2_DPSM-CHOL_DXPG	M2	DXPG	DPSM-CHOL	4.60079	0.0028019	4.67024	0.0243072	4.34574	0.0121179	3.18942	0.00214134	45.9833	0.0397638	530.878	23.5279	0.432675	0.0118225	0.0024542
M2_DPSM-CHOL_DXPS	M2	DXPS	DPSM-CHOL	4.59072	0.00341779	4.60242	0.00320406	4.31511	0.00893019	3.17632	0.00221198	46.1652	0.0533782	503.183	22.1744	0.432822	0.01183	0.00242584
M2_DPSM-CHOL_DYPA	M2	DYPA	DPSM-CHOL	3.9088	0.00200757	4.02555	0.0151956	3.53946	0.0113094	2.61419	0.0154674	47.9391	0.0395221	538.341	22.2681	0.483	0.024185	0.00479397
M2_DPSM-CHOL_DYPC	M2	DYPC	DPSM-CHOL	3.89395	0.00236458	3.96191	0.013923	3.52094	0.00690393	2.58869	0.00172006	48.4657	0.0404257	525.013	30.9803	0.477517	0.0242075	0.00480308
M2_DPSM-CHOL_DYPE	M2	DYPE	DPSM-CHOL	3.91833	0.00249792	4.018	0.00168711	3.58601	0.0112895	2.61489	0.00109738	47.8541	0.0351433	567.717	29.5778	0.479752	0.0224885	0.00448727
M2_DPSM-CHOL_DYPG	M2	DYPG	DPSM-CHOL	3.90839	0.00225496	4.00655	0.00200988	3.62614	0.00668538	2.60744	0.00130732	48.0322	0.0370241	593.454	30.7807	0.483514	0.022907	0.00455186
M2_DPSM-CHOL_DYPS	M2	DYPS	DPSM-CHOL	3.89807	0.00205285	3.9876	0.0014741	3.5606	0.012159	2.59511	0.00096064	48.2965	0.0395084	507.554	18.7777	0.482114	0.025185	0.00496199
M2_DPSM-CHOL_PAPA	M2	PAPA	DPSM-CHOL	4.01808	0.00246109	4.09559	0.0219439	3.60998	0.00808135	2.72032	0.00111674	50.3084	0.0386093	461.08	21.963	0.324225	0.025881	0.00519229
M2_DPSM-CHOL_PAPC	M2	PAPC	DPSM-CHOL	4.00777	0.0040311	4.08179	0.02057	3.6151	0.00866476	2.68145	0.00232553	50.7793	0.0655492	400.208	19.9374	0.316409	0.024998	0.00515174
M2_DPSM-CHOL_PAPE	M2	PAPE	DPSM-CHOL	4.02823	0.00269449	4.11168	0.0221442	3.68877	0.0104005	2.71101	0.00230954	50.2552	0.0435213	435.243	11.2012	0.328024	0.025572	0.00510724
M2_DPSM-CHOL_PAPG	M2	PAPG	DPSM-CHOL	4.01783	0.00277163	4.08198	0.0225784	3.70724	0.00997787	2.70132	0.00138346	50.4675	0.0429319	420.411	22.3147	0.325355	0.0244335	0.00499128
M2_DPSM-CHOL_PAPI	M2	PAPI	DPSM-CHOL	3.98361	0.00324417	4.04449	0.0135878	3.78367	0.00837814	2.74503	0.00234145	50.2644	0.0519851	475.468	22.7481	0.309388	0.02284	0.00451651
M2_DPSM-CHOL_PAPS	M2	PAPS	DPSM-CHOL	4.01482	0.00262842	4.06711	0.0227301	3.67243	0.0108762	2.70138	0.00148477	50.5848	0.0534761	425.119	22.3996	0.320654	0.0253125	0.00504308
M2_DPSM-CHOL_PEPC	M2	PEPC	DPSM-CHOL	4.19895	0.00239808	4.23758	0.0012959	3.86615	0.00878274	2.84614	0.000870914	47.8512	0.0363601	444.189	17.0554	0.433043	0.0195935	0.0039738
M2_DPSM-CHOL_PGPA	M2	PGPA	DPSM-CHOL	4.27636	0.0019515	4.36038	0.0204965	3.93596	0.0113601	2.95066	0.00169152	46.3082	0.027765	590.997	27.5582	0.456624	0.0154535	0.00308902
M2_DPSM-CHOL_PGPC	M2	PGPC	DPSM-CHOL	4.25216	0.00258894	4.30677	0.0157887	3.92268	0.00973868	2.90345	0.00182463	46.9191	0.0379057	531.013	28.3198	0.457185	0.017502	0.00347726
M2_DPSM-CHOL_PGPE	M2	PGPE	DPSM-CHOL	4.29029	0.00234225	4.37821	0.00164176	4.00096	0.00753919	2.94058	0.00110214	46.2299	0.0251981	668.804	36.5601	0.457555	0.014027	0.00281052
M2_DPSM-CHOL_PGPG	M2	PGPG	DPSM-CHOL	4.27547	0.00213177	4.36208	0.00146858	4.01217	0.00977666	2.92976	0.00098586	46.4501	0.0341655	568.287	37.3411	0.459849	0.0151235	0.00304112
M2_DPSM-CHOL_PGPS	M2	PGPS	DPSM-CHOL	4.26813	0.00287212	4.34127	0.00275571	3.98229	0.0145416	2.91578	0.00184948	46.6068	0.043059	550.509	35.096	0.456554	0.015555	0.0031208
M2_DPSM-CHOL_PIPA	M2	PIPA	DPSM-CHOL	4.05322	0.00302062	4.11959	0.0144592	3.66831	0.01545	2.73583	0.00194154	48.4972	0.0497688	477.959	27.168	0.428012	0.0228085	0.00460028
M2_DPSM-CHOL_PIPC	M2	PIPC	DPSM-CHOL	4.03916	0.00249922	4.08518	0.0234025	3.66355	0.0136336	2.67166	0.00146425	49.0122	0.0415867	482.507	30.3913	0.418695	0.0234205	0.0046507
M2_DPSM-CHOL_PIPE	M2	PIPE	DPSM-CHOL	4.06088	0.00187775	4.11749	0.0227079	3.71938	0.0147813	2.69282	0.00152948	48.4925	0.0328008	492.424	22.2106	0.433679	0.0233195	0.00452557
M2_DPSM-CHOL_PIPG	M2	PIPG	DPSM-CHOL	4.0503	0.00199949	4.08111	0.0152889	3.76495	0.0132778	2.68948	0.00123593	48.6659	0.0353458	491.963	18.5929	0.430157	0.0239895	0.00473807
M2_DPSM-CHOL_PIPI	M2	PIPI	DPSM-CHOL	4.0339	0.00215373	4.06198	0.00267244	3.8368	0.00758405	2.68715	0.00176878	48.4791	0.0361209	471.934	27.7462	0.42077	0.019907	0.00397692
M2_DPSM-CHOL_PIPS	M2	PIPS	DPSM-CHOL	4.0446	0.00293248	4.09827	0.0215557	3.71235	0.00987375	2.67014	0.00188739	48.8315	0.0491501	529.537	25.8689	0.425697	0.0209455	0.00423508
M2_DPSM-CHOL_PNCE	M2	PNCE	DPSM-CHOL	4.32943	0.0038126	4.4207	0.00296132	3.88281	0.00903302	2.96913	0.00198845	45.3153	0.0484461	591.978	33.1741	0.534536	0.0143925	0.00296448
M2_DPSM-CHOL_PNSM	M2	PNSM	DPSM-CHOL	4.27935	0.00276264	4.33303	0.00216384	3.96127	0.00960797	2.95148	0.00147325	46.4983	0.0386583	483.802	22.6606	0.520925	0.015476	0.00308969
M2_DPSM-CHOL_POPA	M2	POPA	DPSM-CHOL	4.13813	0.00218443	4.21065	0.0207811	3.80356	0.0111525	2.80711	0.00170341	47.0787	0.0352386	609.081	30.027	0.538824	0.0179495	0.00364312
M2_DPSM-CHOL_POPC	M2	POPC	DPSM-CHOL	4.12286	0.00331179	4.15856	0.00352196	3.80329	0.0101876	2.75104	0.0023302	47.5651	0.0471837	473.404	29.8664	0.538463	0.0192645	0.00385961
M2_DPSM-CHOL_POPE	M2	POPE	DPSM-CHOL	4.14881	0.00262623	4.19804	0.00140442	3.82669	0.00747448	2.77717	0.000928524	46.9664	0.0362617	570.459	15.5362	0.545966	0.017385	0.00343846
M2_DPSM-CHOL_POPG	M2	POPG	DPSM-CHOL	4.13843	0.00181247	4.19191	0.00143234	3.86168	0.0130463	2.77311	0.000947477	47.1599	0.0367072	563.632	20.3317	0.540459	0.0185535	0.00364121
M2_DPSM-CHOL_POPI	M2	POPI	DPSM-CHOL	4.11694	0.00219465	4.15299	0.0163521	3.95798	0.0108183	2.75797	0.00190749	47.0569	0.0379111	601.177	40.6275	0.532503	0.015214	0.00306445
M2_DPSM-CHOL_POPS	M2	POPS	DPSM-CHOL	4.13318	0.0022085	4.19815	0.0224891	3.83638	0.0124815	2.75601	0.00177654	47.3309	0.0344173	555.641	22.0568	0.53824	0.017746	0.0035432
M2_DPSM-CHOL_POSM	M2	POSM	DPSM-CHOL	4.02746	0.00205233	4.09746	0.0145665	3.68695	0.00864148	2.72112	0.0018346	47.6224	0.0426338	518.203	26.8055	0.551718	0.0206725	0.00408645
M2_DPSM-CHOL_PQPE	M2	PQPE	DPSM-CHOL	4.089	0.00282	4.13812	0.0226688	3.73812	0.00805227	2.74856	0.00122843	49.4762	0.0447553	433.684	14.208	0.379168	0.0230595	0.00457001
M2_DPSM-CHOL_PQPS	M2	PQPS	DPSM-CHOL	4.07135	0.00249762	4.11025	0.0194228	3.71492	0.0126959	2.74018	0.00170432	49.8247	0.0427911	471.441	21.1135	0.37261	0.02472	0.00487761
M2_DPSM-CHOL_PUPA	M2	PUPA	DPSM-CHOL	3.99434	0.00319107	4.04749	0.0159809	3.61465	0.00770147	2.70835	0.00129973	50.6221	0.0412678	419.601	13.6869	0.302372	0.02599	0.00526138
M2_DPSM-CHOL_PUPC	M2	PUPC	DPSM-CHOL	3.98582	0.00461149	4.00962	0.0219418	3.60591	0.0111592	2.67303	0.00239473	51.0751	0.0645161	417.982	16.498	0.300302	0.0253065	0.00519522
M2_DPSM-CHOL_PUPE	M2	PUPE	DPSM-CHOL	3.99733	0.00384351	4.06608	0.0228929	3.6435	0.010507	2.7007	0.00236136	50.6318	0.062896	423.114	18.8012	0.307811	0.0265095	0.00526397
M2_DPSM-CHOL_PUPI	M2	PUPI	DPSM-CHOL	3.95459	0.00363604	4.008	0.0226611	3.76186	0.00861385	2.73007	0.00196881	50.6342	0.0491177	411.332	15.2788	0.286926	0.021931	0.00447744
M2_DPSM-CHOL_PUPS	M2	PUPS	DPSM-CHOL	3.98812	0.00200507	4.05579	0.0208493	3.63925	0.00704719	2.67417	0.00143724	50.9582	0.0416753	429.784	22.1198	0.295882	0.0252355	0.00509202
M2_POPC_DAPA	M2	DAPA	POPC	3.86137	0.00283592	3.90539	0.0229135	3.49185	0.00470244	2.60362	0.00153653	69.1089	0.0528202	303.807	8.88958	0.235448	0.0700635	0.0139609
M2_POPC_DAPC	M2	DAPC	POPC	3.85834	0.00259032	3.85252	0.0251234	3.48511	0.00880825	2.57615	0.00184185	69.5884	0.0675904	286.782	23.7134	0.240121	0.0543275	0.0114512
M2_POPC_DAPE	M2	DAPE	POPC	3.87272	0.00268887	3.86336	0.0180588	3.50004	0.00575852	2.59127	0.00145557	69.0654	0.0495136	303.025	10.6439	0.239663	0.054036	0.0111637
M2_POPC_DAPG	M2	DAPG	POPC	3.86079	0.00274346	3.87164	0.0168684	3.54313	0.00694534	2.58895	0.00165895	69.2317	0.0671525	304.138	13.0141	0.237186	0.067467	0.0133601
M2_POPC_DAPS	M2	DAPS	POPC	3.86004	0.00228734	3.88545	0.0202325	3.51494	0.00576053	2.5825	0.00193502	69.3582	0.0765378	296.82	14.6825	0.234874	0.0645	0.0128982
M2_POPC_DBPA	M2	DBPA	POPC	4.12857	0.00219381	4.14118	0.00179613	3.79678	0.00589139	2.81191	0.00122091	63.6079	0.0374276	341.307	17.7199	0.416836	0.04691	0.00929142
M2_POPC_DBPC	M2	DBPC	POPC	4.09782	0.00214048	4.07217	0.0117213	3.76251	0.00590131	2.77363	0.00142985	64.5346	0.0450571	316.793	16.54	0.409042	0.044525	0.00891846
M2_POPC_DBPE	M2	DBPE	POPC	4.13434	0.00273277	4.1476	0.011728	3.82289	0.00833622	2.80762	0.00140634	63.6089	0.0518915	335.278	13.5295	0.418011	0.039471	0.00799936
M2_POPC_DBPG	M2	DBPG	POPC	4.12576	0.00190682	4.11547	0.016194	3.85323	0.00505555	2.81183	0.00145064	63.7917	0.0450982	354.889	10.5108	0.416093	0.046837	0.00916589
M2_POPC_DBPS	M2	DBPS	POPC	4.11247	0.00184722	4.11329	0.0122136	3.82173	0.00820458	2.78439	0.00136303	64.1216	0.0423237	331.168	10.6358	0.413447	0.047834	0.00938224
M2_POPC_DFPA	M2	DFPA	POPC	3.84121	0.00309666	3.89535	0.0259317	3.47764	0.00486087	2.59687	0.00147044	67.1758	0.0535557	300.083	9.63685	0.317954	0.064168	0.0130856
M2_POPC_DFPC	M2	DFPC	POPC	3.82804	0.00214015	3.86362	0.0175096	3.4528	0.00462324	2.52806	0.00130796	67.9191	0.0511383	289.374	10.4731	0.312485	0.046116	0.0100898
M2_POPC_DFPE	M2	DFPE	POPC	3.85468	0.00341589	3.89632	0.0146623	3.51296	0.00880471	2.56531	0.00166086	66.9403	0.0481903	320.156	18.6715	0.31314	0.0448575	0.00971808
M2_POPC_DFPG	M2	DFPG	POPC	3.83809	0.00287597	3.85285	0.0163646	3.5201	0.00703307	2.55256	0.00230317	67.316	0.0626167	296.202	14.8689	0.316385	0.0566915	0.0117531
M2_POPC_DFPS	M2	DFPS	POPC	3.83116	0.00222344	3.81476	0.0151018	3.48154	0.00409013	2.54318	0.00126281	67.5961	0.0495266	303.598	21.5164	0.316631	0.054871	0.0113063
M2_POPC_DGPA	M2	DGPA	POPC	4.0849	0.00227868	4.03808	0.0190729	3.72873	0.00712181	2.77618	0.00107667	64.5334	0.0423848	332.729	17.5966	0.458801	0.0479325	0.00947589
M2_POPC_DGPC	M2	DGPC	POPC	4.05483	0.00157273	4.04355	0.0120242	3.72494	0.00781622	2.73718	0.000892448	65.4393	0.0394093	330.91	11.3846	0.454644	0.0489645	0.00962893
M2_POPC_DGPE	M2	DGPE	POPC	4.09251	0.00246907	4.07822	0.0220731	3.76616	0.00573412	2.77776	0.00171472	64.4816	0.0520189	333.801	21.7427	0.458606	0.046461	0.00902123
M2_POPC_DGPG	M2	DGPG	POPC	4.07755	0.00212124	4.08011	0.00211543	3.79091	0.00701187	2.77045	0.00143723	64.759	0.052245	341.347	14.1196	0.457643	0.0458225	0.00908449
M2_POPC_DGPS	M2	DGPS	POPC	4.0686	0.00183804	4.09807	0.0194282	3.75461	0.00390866	2.7487	0.000962849	64.986	0.0383684	348.381	13.1788	0.461723	0.045825	0.00909813
M2_POPC_DIPA	M2	DIPA	POPC	3.86599	0.00157388	3.88194	0.011854	3.51069	0.0043095	2.61261	0.000892764	66.5091	0.0392349	336.342	9.36009	0.414862	0.0674405	0.0134027
M2_POPC_DIPC	M2	DIPC	POPC	3.84492	0.00180865	3.86083	0.0175419	3.48379	0.00335096	2.54983	0.000830396	67.3224	0.0389833	316.709	16.2193	0.412373	0.0686135	0.0134562
M2_POPC_DIPE	M2	DIPE	POPC	3.8693	0.00197876	3.88634	0.0172939	3.52092	0.00652225	2.58279	0.000745443	66.5184	0.0403122	318.965	11.2999	0.413761	0.06314	0.0124943
M2_POPC_DIPG	M2	DIPG	POPC	3.86194	0.00150303	3.88351	0.0185849	3.5579	0.00556132	2.57282	0.000689026	66.7308	0.0342174	329.24	10.6625	0.415851	0.068794	0.013303
M2_POPC_DIPS	M2	DIPS	POPC	3.85917	0.00233927	3.87231	0.0178675	3.5286	0.00546227	2.56542	0.00145472	66.8417	0.0554543	316.014	18.817	0.416629	0.064198	0.0128859
M2_POPC_DLPA	M2	DLPA	POPC	3.87493	0.0017652	3.86688	0.0169603	3.54284	0.00602662	2.54332	0.000852906	63.2585	0.0369508	336.639	18.0056	0.467871	0.06548	0.0129219
M2_POPC_DLPC	M2	DLPC	POPC	3.84666	0.00246977	3.85941	0.0180524	3.51249	0.0079224	2.58139	0.00149703	64.1984	0.0592644	309.572	19.4964	0.462844	0.0593705	0.0118748
M2_POPC_DLPE	M2	DLPE	POPC	3.8773	0.00216593	3.86481	0.0134167	3.57711	0.00558496	2.61933	0.00125932	63.3054	0.0391163	341.271	18.5148	0.47247	0.058066	0.0115694
M2_POPC_DLPG	M2	DLPG	POPC	3.87332	0.00220814	3.86936	0.0129369	3.62349	0.00765985	2.5453	0.0170232	63.4499	0.0464135	337.506	18.419	0.469282	0.0584985	0.0116336
M2_POPC_DLPS	M2	DLPS	POPC	3.86472	0.00223628	3.83211	0.000584136	3.57448	0.00548647	2.60583	0.000396988	63.6969	0.0382373	323.302	9.15758	0.468796	0.061188	0.0120475
M2_POPC_DNPA	M2	DNPA	POPC	4.23486	0.00253538	4.21447	0.0161464	3.89628	0.00657238	2.91183	0.0015181	64.1585	0.0489056	318.72	8.40015	0.312923	0.0395215	0.00799854
M2_POPC_DNPC	M2	DNPC	POPC	4.20626	0.00207242	4.19897	0.0154714	3.85595	0.00535476	2.89755	0.00185544	65.0439	0.0429618	332.913	12.1141	0.308782	0.0418185	0.00824277
M2_POPC_DNPE	M2	DNPE	POPC	4.24316	0.00234812	4.25149	0.013533	3.92742	0.00262614	2.94237	0.00180257	64.1125	0.0583484	335.282	12.1259	0.313476	0.038639	0.0076956
M2_POPC_DNPG	M2	DNPG	POPC	4.23118	0.00184622	4.23283	0.00204574	3.94067	0.00543545	2.93808	0.0014201	64.3491	0.0476136	340.796	12.8105	0.313489	0.037639	0.00753972
M2_POPC_DNPS	M2	DNPS	POPC	4.22502	0.0026585	4.22971	0.0201216	3.90228	0.00291089	2.93589	0.00148163	64.6051	0.0478537	326.544	10.2927	0.311719	0.040297	0.00799408
M2_POPC_DOPA	M2	DOPA	POPC	3.93516	0.00250376	3.94379	0.0206244	3.58348	0.00866163	2.67972	0.0014882	64.9006	0.0471579	340.623	11.3158	0.374761	0.0583525	0.011447
M2_POPC_DOPC	M2	DOPC	POPC	3.90653	0.00266338	3.91229	0.018045	3.57201	0.00536828	2.60002	0.00145031	65.8262	0.0499391	330.754	8.51967	0.371077	0.0567325	0.0109869
M2_POPC_DOPE	M2	DOPE	POPC	3.9427	0.00261429	3.94792	0.0104025	3.61641	0.00663663	2.64027	0.00144517	64.8392	0.0441627	343.624	12.4742	0.379293	0.052529	0.010366
M2_POPC_DOPG	M2	DOPG	POPC	3.92945	0.00247159	3.95584	0.0180047	3.63797	0.00633585	2.62896	0.00144203	65.153	0.0520162	344.947	11.5515	0.373662	0.053647	0.0106256
M2_POPC_DOPS	M2	DOPS	POPC	3.92254	0.00190629	3.91264	0.00204445	3.58963	0.00561702	2.62493	0.00137253	65.3501	0.0404201	339.642	11.32	0.37871	0.054466	0.0106967
M2_POPC_DPCE	M2	DPCE	POPC	3.97262	0.0026174	4.00982	0.0202828	3.5899	0.00573465	2.6908	0.00141883	61.774	0.0406872	350.524	21.2801	0.433741	0.0665905	0.0131975
M2_POPC_DPPA	M2	DPPA	POPC	3.99964	0.0023646	4.00031	0.0173645	3.66836	0.00793845	2.73569	0.000874281	63.5031	0.0375749	339.848	11.0147	0.410821	0.0545725	0.0107493
M2_POPC_DPPC	M2	DPPC	POPC	3.96998	0.00218231	3.96515	0.0021037	3.63501	0.00556102	2.66017	0.001411	64.4089	0.0556082	339.558	13.0887	0.403699	0.0516995	0.0103683
M2_POPC_DPPE	M2	DPPE	POPC	4.00435	0.00168026	4.03853	0.0132749	3.69678	0.00569194	2.70084	0.000839119	63.4777	0.0345746	331.884	5.83648	0.410207	0.048117	0.0096024
M2_POPC_DPPG	M2	DPPG	POPC	3.99671	0.00233708	3.99295	0.0134889	3.72453	0.00594395	2.68731	0.00126054	63.6988	0.0370977	343.476	17.0967	0.407137	0.054551	0.0106364
M2_POPC_DPPS	M2	DPPS	POPC	3.98749	0.0024145	3.99584	0.00229362	3.68348	0.0066563	2.68075	0.0015384	63.9458	0.0476534	330.788	9.38686	0.408293	0.051439	0.0101029
M2_POPC_DPSM	M2	DPSM	POPC	3.92502	0.00258938	3.92766	0.0186811	3.5919	0.00372994	2.66026	0.00125823	63.9392	0.054226	333.679	19.9871	0.432187	0.053798	0.0106847
M2_POPC_DTPA	M2	DTPA	POPC	3.80712	0.00172343	3.81948	0.0199356	3.50563	0.00658999	2.47219	0.0130477	61.8341	0.0402304	322.273	10.0099	0.502823	0.081856	0.0161519
M2_POPC_DTPC	M2	DTPC	POPC	3.77994	0.00171835	3.7801	0.000982173	3.4754	0.00701771	2.43376	0.000632189	62.7085	0.0412937	316.191	17.561	0.493772	0.070123	0.0141093
M2_POPC_DTPE	M2	DTPE	POPC	3.80395	0.00193752	3.81133	0.0134207	3.52243	0.00541632	2.4623	0.00115746	61.9385	0.041804	313.815	12.6187	0.502026	0.0718105	0.0141175
M2_POPC_DTPG	M2	DTPG	POPC	3.80417	0.00257784	3.80254	0.0174133	3.55779	0.00529152	2.46509	0.0012538	61.983	0.0520878	316.899	12.602	0.497477	0.0750405	0.0148427
M2_POPC_DTPS	M2	DTPS	POPC	3.79442	0.00209677	3.8116	0.00152683	3.53062	0.00614612	2.45405	0.000983652	62.2429	0.0469247	308.101	12.9251	0.495599	0.070359	0.0140265
M2_POPC_DUPE	M2	DUPE	POPC	3.86221	0.00188322	3.91064	0.0255361	3.47829	0.00440579	2.56815	0.0011878	69.776	0.046408	288.347	12.5222	0.220242	0.0338205	0.00795604
M2_POPC_DUPS	M2	DUPS	POPC	3.85145	0.00251421	3.90546	0.0181854	3.46303	0.00482476	2.56877	0.0120786	70.408	0.0506227	301.044	10.6938	0.221213	0.0370985	0.00864413
M2_POPC_DVPA	M2	DVPA	POPC	3.96862	0.00183997	3.96431	0.017002	3.62884	0.00626928	2.71107	0.00105184	64.1565	0.0358536	357.425	13.1019	0.46168	0.059207	0.0115293
M2_POPC_DVPC	M2	DVPC	POPC	3.94084	0.00193722	3.92173	0.00149229	3.59983	0.00478048	2.63103	0.00100066	65.0722	0.0465996	326.725	11.724	0.458446	0.0565435	0.0110518
M2_POPC_DVPE	M2	DVPE	POPC	3.97549	0.00163161	3.96815	0.0124227	3.66173	0.00378944	2.67063	0.00123278	64.1031	0.0398185	342.868	19.4277	0.459727	0.0531805	0.0104173
M2_POPC_DVPG	M2	DVPG	POPC	3.96294	0.00170722	3.97796	0.0119553	3.68207	0.00482248	2.66035	0.00118815	64.3898	0.038417	342.416	16.4021	0.463044	0.0530345	0.0105068
M2_POPC_DVPS	M2	DVPS	POPC	3.95425	0.00249367	3.96693	0.0128378	3.65351	0.00657938	2.65296	0.00176296	64.6491	0.0513485	335.543	12.9381	0.456651	0.0542265	0.0105643
M2_POPC_DXPA	M2	DXPA	POPC	4.24646	0.00391784	4.27203	0.0147029	3.9026	0.00456589	2.92497	0.00276464	64.0019	0.0775468	345.751	9.15774	0.358914	0.038191	0.00763642
M2_POPC_DXPC	M2	DXPC	POPC	4.21966	0.00267467	4.21345	0.0152464	3.87912	0.00641279	2.90755	0.00114158	64.7886	0.0523742	327.733	12.8946	0.357297	0.0395945	0.0078609
M2_POPC_DXPE	M2	DXPE	POPC	4.25524	0.00227691	4.2423	0.0132408	3.93892	0.00554192	2.95334	0.00130868	63.9205	0.048039	357.169	16.8271	0.362276	0.035314	0.00707714
M2_POPC_DXPG	M2	DXPG	POPC	4.24749	0.00183168	4.27472	0.016144	3.97748	0.00821684	2.94981	0.00119785	64.0824	0.0428112	344.406	12.5979	0.361603	0.0381595	0.00751572
M2_POPC_DXPS	M2	DXPS	POPC	4.23631	0.00212691	4.24577	0.0132938	3.92043	0.00784121	2.93841	0.000758174	64.3479	0.0389206	338.731	16.0311	0.356769	0.037479	0.0074436
M2_POPC_DYPA	M2	DYPA	POPC	3.83213	0.00156118	3.84755	0.0169378	3.48709	0.00703873	2.49708	0.000704591	64.2732	0.0341727	347.369	9.49116	0.434404	0.067103	0.0132132
M2_POPC_DYPC	M2	DYPC	POPC	3.80656	0.00217264	3.785	0.0170425	3.47861	0.00698811	2.54834	0.00131865	65.2109	0.0427058	321.091	7.71207	0.431591	0.069277	0.0135718
M2_POPC_DYPE	M2	DYPE	POPC	3.83717	0.00195014	3.84264	0.0180908	3.51944	0.00690897	2.53637	0.0185095	64.2156	0.0452297	342.612	11.9482	0.436948	0.058322	0.0116608
M2_POPC_DYPG	M2	DYPG	POPC	3.83228	0.00194267	3.81165	0.0164154	3.55067	0.00673616	2.57476	0.00114688	64.4065	0.043664	336.846	12.2292	0.440645	0.0630375	0.0123964
M2_POPC_DYPS	M2	DYPS	POPC	3.8261	0.00192596	3.86712	0.0113604	3.52031	0.0079167	2.5697	0.00181749	64.5862	0.0584389	331.64	14.6479	0.434116	0.0620695	0.0123195
M2_POPC_PAPA	M2	PAPA	POPC	3.9046	0.00214174	3.92529	0.0108756	3.56269	0.00443629	2.67359	0.00152823	66.6212	0.0398947	314.035	7.54368	0.349049	0.0595955	0.0118438
M2_POPC_PAPC	M2	PAPC	POPC	3.88106	0.00288264	3.87615	0.0114382	3.5411	0.0061385	2.64012	0.00217611	67.4441	0.0779631	306.607	11.8033	0.341156	0.06075	0.012032
M2_POPC_PAPE	M2	PAPE	POPC	3.90228	0.00166985	3.89607	0.015802	3.58243	0.00818384	2.66191	0.000925905	66.7465	0.0410505	308.909	18.7474	0.348995	0.05665	0.0112064
M2_POPC_PAPG	M2	PAPG	POPC	3.90195	0.00174397	3.90904	0.0219536	3.60401	0.00615918	2.6625	0.00103829	66.8075	0.049477	293.997	13.8672	0.348984	0.059457	0.0117214
M2_POPC_PAPI	M2	PAPI	POPC	3.87845	0.00216566	3.87723	0.0177668	3.66211	0.00529643	2.63603	0.0169234	66.53	0.0461673	325.342	10.6517	0.348602	0.0524775	0.010466
M2_POPC_PAPS	M2	PAPS	POPC	3.89691	0.00263814	3.91975	0.0282549	3.56365	0.00464861	2.65338	0.000915068	67.019	0.0399026	330.815	15.1196	0.348045	0.05669	0.011314
M2_POPC_PEPC	M2	PEPC	POPC	3.96639	0.00166207	3.97998	0.0113088	3.6266	0.00589661	2.69415	0.00152461	65.9889	0.0406606	328.504	14.7128	0.319983	0.0516425	0.0103173
M2_POPC_PGPA	M2	PGPA	POPC	4.04045	0.00235106	4.03065	0.0182215	3.70491	0.00682063	2.77977	0.00157599	64.0371	0.0495076	354.586	16.0221	0.434601	0.0529315	0.010486
M2_POPC_PGPC	M2	PGPC	POPC	4.00969	0.00215611	4.02793	0.00213117	3.68473	0.0100388	2.73501	0.00144789	64.9615	0.0455234	308.256	13.0579	0.426563	0.04587	0.00929832
M2_POPC_PGPE	M2	PGPE	POPC	4.04685	0.00209293	4.06791	0.0163236	3.73145	0.00645952	2.77933	0.00116829	64.01	0.0353446	363.562	14.4025	0.433952	0.04226	0.00861047
M2_POPC_PGPG	M2	PGPG	POPC	4.03366	0.00198746	4.05511	0.0171585	3.75408	0.00527782	2.77056	0.000791608	64.2968	0.0430715	332.511	21.9821	0.435284	0.0467475	0.00936309
M2_POPC_PGPS	M2	PGPS	POPC	4.02768	0.00246495	4.04454	0.0128309	3.71845	0.00427672	2.75479	0.00109287	64.4833	0.0489658	347.312	11.2729	0.430984	0.049428	0.0098223
M2_POPC_PIPA	M2	PIPA	POPC	3.92363	0.00178183	3.91259	0.0179191	3.58527	0.00534385	2.66712	0.00139524	65.1486	0.0412198	318.305	8.82078	0.433888	0.0577265	0.0115495
M2_POPC_PIPC	M2	PIPC	POPC	3.89793	0.00192505	3.8961	0.015671	3.55666	0.00622803	2.59741	0.000866823	66.0488	0.0510705	295.416	11.0417	0.420974	0.0634365	0.0122466
M2_POPC_PIPE	M2	PIPE	POPC	3.9266	0.00258875	3.90279	0.0158073	3.62185	0.00519674	2.63501	0.00150837	65.1579	0.059455	321.648	15.5936	0.435177	0.056704	0.0112836
M2_POPC_PIPG	M2	PIPG	POPC	3.92372	0.00226425	3.96006	0.0174965	3.63166	0.00492077	2.63178	0.00163448	65.2742	0.0648774	329.399	11.4015	0.43029	0.059532	0.0115314
M2_POPC_PIPI	M2	PIPI	POPC	3.90263	0.00200784	3.91072	0.0115794	3.68802	0.00300637	2.63199	0.00108648	65.2613	0.0397219	330.575	8.4597	0.433539	0.047791	0.00958607
M2_POPC_PIPS	M2	PIPS	POPC	3.91405	0.00224246	3.91612	0.0119444	3.59842	0.00560759	2.61899	0.00179718	65.5599	0.0574066	321.596	6.99837	0.424449	0.054125	0.010771
M2_POPC_PNCE	M2	PNCE	POPC	4.08632	0.00187833	4.09294	0.0182099	3.69709	0.004791	2.82273	0.00120084	62.1909	0.0484319	344.214	15.4252	0.357153	0.0528245	0.010622
M2_POPC_PNSM	M2	PNSM	POPC	4.05027	0.00189234	4.07432	0.0164122	3.7045	0.004904	2.78126	0.00145442	64.1689	0.0372852	299.651	9.31217	0.36531	0.049764	0.00980747
M2_POPC_POPA	M2	POPA	POPC	3.96651	0.0019518	3.99408	0.018564	3.61431	0.00527508	2.70526	0.00138866	64.1919	0.0568908	342.662	11.5515	0.379858	0.0612185	0.0118674
M2_POPC_POPC	M2	POPC	POPC	3.9348	0.00181589	3.91594	0.00137562	3.60374	0.00481283	2.62715	0.000922643	65.1692	0.0376778	319.055	14.2037	0.366916	0.052305	0.0103971
M2_POPC_POPE	M2	POPE	POPC	3.97129	0.00220964	4.00034	0.0172688	3.66243	0.00724966	2.66688	0.00125755	64.2045	0.0631174	344.7	22.9691	0.380014	0.0510575	0.0100154
M2_POPC_POPG	M2	POPG	POPC	3.96256	0.00238422	3.96596	0.00206492	3.68239	0.00493269	2.66071	0.00138451	64.4422	0.0519202	328.913	11.8696	0.379634	0.052174	0.0101743
M2_POPC_POPI	M2	POPI	POPC	3.94476	0.00196863	3.93457	0.0156802	3.73811	0.00833728	2.65648	0.00123309	64.3525	0.0502954	333.93	9.859	0.376207	0.0482865	0.00948024
M2_POPC_POPS	M2	POPS	POPC	3.9502	0.00219823	3.95529	0.0130815	3.63585	0.00730978	2.64517	0.00135337	64.7612	0.0515347	320.608	10.325	0.370635	0.05323	0.0104718
M2_POPC_POSM	M2	POSM	POPC	3.89054	0.00200624	3.92713	0.0121705	3.53837	0.00586611	2.62635	0.00132199	64.7483	0.0450099	308.628	6.08817	0.430261	0.052965	0.0105828
M2_POPC_PQPE	M2	PQPE	POPC	3.9417	0.00221452	3.9234	0.0177036	3.60164	0.00620566	2.68895	0.00121171	66.2294	0.0505632	316.869	20.4605	0.349849	0.054342	0.0107567
M2_POPC_PQPS	M2	PQPS	POPC	3.93019	0.00242405	3.93883	0.0192115	3.59871	0.00744854	2.6745	0.00151492	66.6118	0.049639	320.119	10.853	0.35078	0.0572565	0.0111409
M2_POPC_PUPA	M2	PUPA	POPC	3.87443	0.00219254	3.83601	0.012882	3.53273	0.00573208	2.6622	0.00135245	66.97	0.0440978	328.708	16.6161	0.329675	0.062914	0.0124392
M2_POPC_PUPC	M2	PUPC	POPC	3.85411	0.00211853	3.86747	0.0177438	3.51864	0.00450435	2.62607	0.00137287	67.7263	0.039532	296.547	11.619	0.328645	0.0660565	0.0128724
M2_POPC_PUPE	M2	PUPE	POPC	3.87686	0.00174234	3.8819	0.0234245	3.55111	0.00618145	2.65226	0.00141794	67.0379	0.0384936	314.013	17.9662	0.33239	0.0585555	0.0115703
M2_POPC_PUPI	M2	PUPI	POPC	3.85134	0.00228189	3.81618	0.0118978	3.65232	0.00563048	2.65374	0.0161101	66.8661	0.0548139	341.335	12.025	0.33092	0.0545685	0.0107962
M2_POPC_PUPS	M2	PUPS	POPC	3.86956	0.00231206	3.92584	0.0158592	3.56438	0.00426093	2.64934	0.00104531	67.3177	0.0487282	315.401	17.1744	0.328897	0.0632045	0.0122964
M2_pure_DAPA	M2	DAPA	pure	3.72533	0.00225938	3.9119	0.0453982	3.27502	0.00458573	2.62824	0.00161353	83.0924	0.0623794	200.883	8.37827	0.133774	0.1092	0.0214331
M2_pure_DAPC	M2	DAPC	pure	3.6824	0.0029347	3.80287	0.0393364	3.14974	0.00433777	2.57488	0.00167191	85.7884	0.0896369	205.04	7.58252	0.128319	0.102247	0.0201639
M2_pure_DAPE	M2	DAPE	pure	3.78126	0.00206836	3.84224	0.0323166	3.33443	0.00216058	2.676	0.015695	81.6761	0.0536939	214.614	10.7377	0.14382	0.0897055	0.0178494
M2_pure_DAPG	M2	DAPG	pure	3.74077	0.00255659	3.84238	0.0533262	3.45602	0.00650276	2.61516	0.00174976	84.2657	0.0755252	218.049	7.63459	0.13804	0.095902	0.0188704
M2_pure_DAPS	M2	DAPS	pure	3.7356	0.0016089	3.87183	0.0596182	3.31297	0.00413467	2.58782	0.0010774	84.7669	0.0496717	231.445	6.6814	0.141561	0.0935815	0.0183764
M2_pure_DBPA	M2	DBPA	pure	4.997	0.00276487	4.94713	0.0212111	4.77998	0.00619801	3.62407	0.0013342	57.6367	0.048264	377.117	18.6849	0.518385	0.031372	0.00624708
M2_pure_DBPC	M2	DBPC	pure	4.83204	0.00433559	4.8256	0.00441422	4.54527	0.00503901	3.49439	0.00319704	60.8912	0.0735697	295.07	16.0506	0.454664	0.0324725	0.00646447
M2_pure_DBPE	M2	DBPE	pure	5.61457	0.00157161	5.54332	0.00193677	5.63107	0.00875002	4.28029	0.00149547	47.1639	0.0202999	2592.36	51.713	0.84702	0.000104496	2.96996e-05
M2_pure_DBPG	M2	DBPG	pure	4.90942	0.00274543	5.04301	0.015505	4.99769	0.00559797	3.55976	0.00163736	59.6185	0.0457616	353.153	18.8204	0.482238	0.027208	0.00555577
M2_pure_DBPS	M2	DBPS	pure	4.87126	0.00283902	5.01443	0.0294608	4.83118	0.0064694	3.51011	0.00219169	60.298	0.0419978	325.627	13.767	0.474609	0.0289935	0.00578713
M2_pure_DFPA	M2	DFPA	pure	3.52054	0.00226584	3.66047	0.0700584	3.16215	0.00738375	2.29223	0.00108269	73.7963	0.0614992	225.992	10.173	0.229571	0.110505	0.021652
M2_pure_DFPC	M2	DFPC	pure	3.46613	0.00215791	3.49476	0.024595	3.01621	0.00570849	2.23835	0.00104467	76.7082	0.0562196	237.725	5.47405	0.215971	0.105965	0.0207869
M2_pure_DFPE	M2	DFPE	pure	3.56724	0.00204768	3.53562	0.0233051	3.21603	0.00460308	2.37202	0.00114003	72.3681	0.0508122	255.616	13.6644	0.229784	0.0877685	0.0173371
M2_pure_DFPG	M2	DFPG	pure	3.51012	0.00153835	3.6089	0.0359209	3.3575	0.00570246	2.26354	0.00109502	75.4226	0.0463488	277.4	11.1853	0.227344	0.0990305	0.0192633
M2_pure_DFPS	M2	DFPS	pure	3.50001	0.00224441	3.69294	0.0329084	3.19145	0.00335032	2.3174	0.0114427	76.0415	0.0659855	287.301	9.87373	0.230332	0.0938395	0.018381
M2_pure_DGPA	M2	DGPA	pure	4.54487	0.00209722	4.53956	0.0241264	4.22828	0.00522541	3.22243	0.00196012	65.0844	0.0362618	426.461	14.5704	0.348298	0.0380245	0.00757847
M2_pure_DGPC	M2	DGPC	pure	4.45855	0.0024955	4.4444	0.0135316	4.0803	0.00485235	3.15489	0.00169904	67.4382	0.0545618	346.817	13.2119	0.322335	0.0361725	0.00729272
M2_pure_DGPE	M2	DGPE	pure	4.59034	0.00224366	4.53352	0.0185498	4.30832	0.00407108	3.31146	0.00154838	64.0336	0.0375293	433.158	14.2319	0.358985	0.0319035	0.00644272
M2_pure_DGPG	M2	DGPG	pure	4.50977	0.00215587	4.59186	0.0163255	4.46606	0.00513125	3.19656	0.00165143	66.3964	0.0427913	404.035	18.3093	0.337816	0.033261	0.00666502
M2_pure_DGPS	M2	DGPS	pure	4.49293	0.00226704	4.57059	0.0284833	4.31133	0.004143	3.16421	0.0014988	66.8849	0.0458842	398.603	12.7333	0.335924	0.0356385	0.00708537
M2_pure_DIPA	M2	DIPA	pure	3.62282	0.00259961	3.59354	0.0369294	3.25636	0.00351306	2.44358	0.00122179	72.1334	0.0443352	234.906	9.72769	0.237773	0.0981305	0.0193531
M2_pure_DIPC	M2	DIPC	pure	3.54988	0.00322432	3.55931	0.0228521	3.10098	0.00552718	2.28655	0.0014341	75.2127	0.0632621	226.286	9.51586	0.221625	0.099802	0.019412
M2_pure_DIPE	M2	DIPE	pure	3.67831	0.00223164	3.63946	0.0211288	3.32769	0.00528836	2.43396	0.000957236	70.4485	0.052405	269.838	20.6694	0.248643	0.084203	0.0164146
M2_pure_DIPG	M2	DIPG	pure	3.60436	0.00209726	3.70338	0.0332689	3.45564	0.00546085	2.32972	0.00136422	73.6053	0.0673709	242.155	9.33422	0.236575	0.086252	0.0168928
M2_pure_DIPS	M2	DIPS	pure	3.59287	0.00216835	3.7152	0.0497381	3.30516	0.003286	2.38999	0.00134261	74.2738	0.0542368	263.513	8.48297	0.236737	0.0855615	0.0168014
M2_pure_DLPA	M2	DLPA	pure	3.55511	0.00174745	3.51181	0.0205032	3.33199	0.00790279	2.21466	0.000859119	57.0007	0.0476306	369.333	23.4783	0.519471	0.0708235	0.0139711
M2_pure_DLPC	M2	DLPC	pure	3.46127	0.00168634	3.45157	0.0197608	3.18355	0.00974336	2.16244	0.0010839	60.2221	0.0431511	298.734	13.0708	0.458238	0.0721875	0.014252
M2_pure_DLPE	M2	DLPE	pure	3.59971	0.00191571	3.56137	0.0218107	3.43805	0.0121803	2.32458	0.0013753	55.8533	0.0402888	423.218	16.9569	0.550574	0.0544155	0.0107078
M2_pure_DLPG	M2	DLPG	pure	3.50852	0.00315782	3.60016	0.0190591	3.60651	0.0102236	2.2025	0.00215174	58.9739	0.0735182	346.51	10.37	0.488266	0.062201	0.0123324
M2_pure_DLPS	M2	DLPS	pure	3.48124	0.00222279	3.58924	0.0276769	3.43733	0.00383514	2.17025	0.00125154	59.7309	0.0442875	355.195	11.1882	0.477296	0.064426	0.0125978
M2_pure_DNPA	M2	DNPA	pure	5.2127	0.0027262	5.22051	0.0181176	4.88451	0.00630102	3.90869	0.00148856	64.8534	0.0443245	436.626	22.3165	0.359969	0.024172	0.00493584
M2_pure_DNPC	M2	DNPC	pure	5.11337	0.00293879	5.12775	0.00246519	4.6784	0.00474105	3.78591	0.00182278	67.0458	0.04314	376.326	15.6337	0.333206	0.0248855	0.00510977
M2_pure_DNPE	M2	DNPE	pure	5.26567	0.00292667	5.23505	0.0186008	4.92713	0.00403134	3.96708	0.00127777	63.775	0.0470933	514.392	15.9851	0.371097	0.0235605	0.00475665
M2_pure_DNPG	M2	DNPG	pure	5.16943	0.00320787	5.24263	0.0173744	5.06819	0.00476252	3.82604	0.00176905	66.1481	0.0519757	417.107	23.8507	0.34744	0.022632	0.00465376
M2_pure_DNPS	M2	DNPS	pure	5.15207	0.00300056	5.26509	0.0304248	4.91422	0.00510167	3.88588	0.00232587	66.5479	0.0452162	402.826	21.047	0.344706	0.022452	0.00460463
M2_pure_DOPA	M2	DOPA	pure	3.886	0.00228129	3.89389	0.0447458	3.55165	0.00835862	2.57838	0.001324	65.375	0.0417001	351.435	17.6523	0.337002	0.0572165	0.0113775
M2_pure_DOPC	M2	DOPC	pure	3.81127	0.0017963	3.79524	0.0176561	3.43461	0.00306194	2.52223	0.00118098	67.9689	0.0405264	329.034	11.6411	0.312619	0.0581305	0.0115621
M2_pure_DOPE	M2	DOPE	pure	3.92525	0.00234296	3.85895	0.00196289	3.62797	0.0071271	2.65616	0.00135062	64.3	0.047214	366.623	18.0927	0.350592	0.049796	0.00990508
M2_pure_DOPG	M2	DOPG	pure	3.8568	0.00220306	3.90175	0.0254298	3.81301	0.00585095	2.55301	0.00157406	66.8288	0.0638403	368.64	19.0614	0.326841	0.056154	0.0109962
M2_pure_DOPS	M2	DOPS	pure	3.84121	0.00197221	3.88206	0.0302731	3.66039	0.0072108	2.52452	0.00134717	67.3994	0.0517682	376.058	9.5701	0.327416	0.054072	0.0106401
M2_pure_DPCE	M2	DPCE	pure	n/a	n/a	4.52279	0.0113498	3.6285	0.0316554	2.9776	0.0195078	n/a	n/a	83.0167	159.847	0.80436	0.00300575	0.000655932
M2_pure_DPPA	M2	DPPA	pure	4.27993	0.00220267	4.21026	0.0219963	4.0492	0.00832586	2.9367	0.00101177	57.3186	0.0414267	360.285	13.6953	0.526636	0.0454135	0.00894795
M2_pure_DPPC	M2	DPPC	pure	4.15029	0.00222748	4.12712	0.0173957	3.88105	0.0125453	2.82242	0.0015443	60.5434	0.0533079	341.854	18.8005	0.457201	0.0484745	0.0095241
M2_pure_DPPE	M2	DPPE	pure	4.70756	0.00460876	4.67835	0.0186706	4.67953	0.0121477	3.34871	0.00624714	48.4729	0.15755	785.643	181.093	0.801597	0.001151	0.000254394
M2_pure_DPPG	M2	DPPG	pure	4.21238	0.00204486	4.30088	0.0246257	4.30928	0.00791437	2.8763	0.00113398	59.2874	0.0385674	354.528	14.6769	0.486957	0.042674	0.00844946
M2_pure_DPPS	M2	DPPS	pure	4.18183	0.0024058	4.31569	0.0247973	4.16347	0.00751459	2.83258	0.00109015	59.9742	0.042582	336.721	15.2688	0.477023	0.042353	0.00828578
M2_pure_DPSM	M2	DPSM	pure	3.82491	0.00320307	3.87655	0.0165506	3.51247	0.00913897	2.54969	0.00207146	59.7243	0.0712006	304.759	15.5939	0.492946	0.0520335	0.0102389
M2_pure_DTPA	M2	DTPA	pure	2.83888	0.00126553	2.79139	0.0212642	2.64713	0.0112104	1.50889	0.000942446	56.3025	0.0428521	365.672	12.4043	0.511177	0.11143	0.0219321
M2_pure_DTPC	M2	DTPC	pure	2.77072	0.00146758	2.75708	0.00129831	2.52014	0.00750059	1.46653	0.000691115	59.8436	0.040671	283.811	11.8216	0.451615	0.11626	0.0226613
M2_pure_DTPE	M2	DTPE	pure	2.86907	0.00102381	2.85593	0.000691592	2.71784	0.00909202	1.58663	0.000383848	55.1805	0.029367	410.844	14.9018	0.539554	0.082553	0.0162753
M2_pure_DTPG	M2	DTPG	pure	2.80464	0.00156199	2.89066	0.0221701	2.89778	0.0127558	1.49775	0.000837605	58.4883	0.0494611	336.267	17.0035	0.478847	0.093763	0.0184566
M2_pure_DTPS	M2	DTPS	pure	2.788	0.00178368	2.8789	0.0140156	2.7456	0.0116273	1.47638	0.000895144	59.211	0.0562993	309.551	13.2234	0.476994	0.0938515	0.0183873
M2_pure_DUPE	M2	DUPE	pure	3.6021	0.00195238	3.71168	0.0506786	3.16585	0.00449255	2.5176	0.0105234	85.8607	0.0683898	169.184	8.08964	0.115943	0.097134	0.0193168
M2_pure_DUPS	M2	DUPS	pure	3.56434	0.00191165	3.70349	0.0498214	3.13952	0.00190759	2.46266	0.0015485	89.0505	0.0604003	206.616	12.0276	0.118229	0.10365	0.0204475
M2_pure_DVPA	M2	DVPA	pure	4.0226	0.00178715	4.01472	0.0262711	3.73383	0.00418875	2.70404	0.00148142	62.2729	0.0385737	410.041	17.4954	0.384356	0.0549485	0.0108528
M2_pure_DVPC	M2	DVPC	pure	3.94716	0.00164298	3.94014	0.00152261	3.61841	0.00435771	2.64339	0.00102089	64.6741	0.0342183	351.673	14.368	0.352906	0.0547865	0.0107242
M2_pure_DVPE	M2	DVPE	pure	4.06043	0.00162894	3.96789	0.0164917	3.81464	0.00705975	2.78542	0.000994506	61.2928	0.0370227	458.806	36.7928	0.397603	0.0465665	0.00919957
M2_pure_DVPG	M2	DVPG	pure	3.99602	0.00164272	4.04443	0.0184486	4.00782	0.0074078	2.67945	0.00101608	63.5984	0.0406901	420.214	18.9877	0.372816	0.047698	0.00946083
M2_pure_DVPS	M2	DVPS	pure	3.9765	0.00143077	4.07534	0.0262564	3.87021	0.00798904	2.65019	0.000998563	64.1368	0.0407013	428.155	16.3695	0.369591	0.0484315	0.00959131
M2_pure_DXPA	M2	DXPA	pure	6.34044	0.0415458	6.3258	0.031395	6.2934	0.0509216	5.00895	0.0327836	48.4894	0.728501	50.1342	80.3646	0.79699	0.000637045	0.000152016
M2_pure_DXPC	M2	DXPC	pure	5.50972	0.00424191	5.49596	0.0177488	5.18071	0.00456451	4.15484	0.00236826	61.1498	0.0638128	320.336	17.6856	0.45098	0.021204	0.0043361
M2_pure_DXPE	M2	DXPE	pure	6.42046	0.0018919	6.4024	0.00139017	6.45972	0.00797021	5.08232	0.00110183	47.435	0.0159075	2433.65	110.648	0.834517	5.5766e-05	1.73247e-05
M2_pure_DXPG	M2	DXPG	pure	5.601	0.00408236	5.65346	0.0219246	5.6483	0.0029734	4.22334	0.00223574	59.912	0.0567605	343.383	19.566	0.478056	0.01987	0.00404639
M2_pure_DXPS	M2	DXPS	pure	5.55585	0.00463106	5.66583	0.030339	5.45468	0.00682691	4.26924	0.00404901	60.618	0.0634372	321.704	18.7986	0.466063	0.0194515	0.00397585
M2_pure_DYPA	M2	DYPA	pure	3.32963	0.00191022	3.30389	0.0280091	3.0346	0.00837166	2.01109	0.00101463	62.8063	0.0419214	362.738	15.0605	0.357504	0.089397	0.0174805
M2_pure_DYPC	M2	DYPC	pure	3.278	0.00188589	3.30007	0.0170175	2.92799	0.0082233	1.99539	0.00155583	65.2963	0.0557069	330.435	25.5436	0.335064	0.0825275	0.0163935
M2_pure_DYPE	M2	DYPE	pure	3.36536	0.00187228	3.2988	0.0204266	3.09401	0.00530655	2.10907	0.000901126	61.6797	0.0539436	428.78	15.2083	0.371545	0.072488	0.0142161
M2_pure_DYPG	M2	DYPG	pure	3.30827	0.0014798	3.33163	0.0187662	3.27698	0.00999228	2.02232	0.000329143	64.2478	0.0346049	366.165	18.389	0.350306	0.0779435	0.0153207
M2_pure_DYPS	M2	DYPS	pure	3.29496	0.0014789	3.38285	0.0264056	3.15134	0.00457639	1.99899	0.00108071	64.8059	0.057143	345.612	9.58248	0.350804	0.0754175	0.0146974
M2_pure_PAPA	M2	PAPA	pure	3.81161	0.00270926	3.971	0.0358049	3.42505	0.00527992	2.67661	0.00121634	73.7514	0.0733451	262.986	6.02242	0.248725	0.0802415	0.0158603
M2_pure_PAPC	M2	PAPC	pure	3.7571	0.00239236	3.8413	0.0197825	3.31182	0.0029212	2.53934	0.00142046	76.3775	0.0605062	250.038	11.9133	0.234996	0.078666	0.0155576
M2_pure_PAPE	M2	PAPE	pure	3.86142	0.00226485	3.89381	0.0227737	3.51901	0.00526386	2.67138	0.00149174	72.4009	0.0561326	303.406	13.9899	0.254308	0.0678645	0.0134919
M2_pure_PAPG	M2	PAPG	pure	3.81418	0.00236937	3.96526	0.0495343	3.65134	0.0039997	2.57789	0.00217952	75.0199	0.0638085	276.872	11.1493	0.24603	0.0731955	0.0143644
M2_pure_PAPI	M2	PAPI	pure	3.65116	0.0027282	3.66541	0.0235593	3.70484	0.00513784	4.36787	0.0103605	74.6128	0.0649445	294.637	11.8901	0.227578	0.055742	0.0110054
M2_pure_PAPS	M2	PAPS	pure	3.80267	0.00266172	3.99529	0.0397535	3.49265	0.00673473	2.63471	0.00156908	75.6097	0.0646788	271.999	8.5005	0.247874	0.0731195	0.0143224
M2_pure_PEPC	M2	PEPC	pure	4.10489	0.00175396	4.13532	0.0149514	3.7301	0.00575696	2.82064	0.00134782	68.6513	0.0405745	300.719	13.887	0.321085	0.056409	0.0111488
M2_pure_PGPA	M2	PGPA	pure	4.38076	0.00207762	4.3092	0.0204401	4.10382	0.00532589	3.06315	0.0016227	61.9761	0.0353035	405.44	24.7429	0.406396	0.04277	0.00850739
M2_pure_PGPC	M2	PGPC	pure	4.28734	0.00169703	4.29817	0.0129584	3.95499	0.00407275	2.99223	0.00115482	64.487	0.0405383	354.618	11.0381	0.373062	0.0429275	0.00849661
M2_pure_PGPE	M2	PGPE	pure	4.42754	0.00234473	4.36354	0.016494	4.18571	0.0044277	3.1589	0.00121958	60.9256	0.0339604	422.439	13.6358	0.419989	0.0369395	0.00738428
M2_pure_PGPG	M2	PGPG	pure	4.3415	0.002318	4.34876	0.0151601	4.34808	0.00594608	3.03646	0.00223337	63.409	0.0561467	386.184	23.0749	0.389842	0.0384485	0.00769902
M2_pure_PGPS	M2	PGPS	pure	4.31547	0.00207296	4.37038	0.0179542	4.19657	0.00351306	2.99831	0.00185684	63.9937	0.0473051	373.501	17.2072	0.383076	0.0380355	0.0075499
M2_pure_PIPA	M2	PIPA	pure	3.849	0.0017776	3.89155	0.0558824	3.5215	0.00723801	2.55542	0.0129533	66.4478	0.0400721	312.342	15.7993	0.3266	0.072624	0.0142796
M2_pure_PIPC	M2	PIPC	pure	3.77377	0.00254946	3.80007	0.0278401	3.38541	0.00393359	2.47881	0.00147578	69.2259	0.0576713	267.81	8.36726	0.306785	0.069184	0.0137511
M2_pure_PIPE	M2	PIPE	pure	3.89289	0.00203056	3.84739	0.0254298	3.60455	0.00505215	2.62268	0.00191849	65.2684	0.0500409	330.247	12.6058	0.340274	0.0603535	0.0118684
M2_pure_PIPG	M2	PIPG	pure	3.82144	0.00222181	3.88563	0.0355357	3.75086	0.00374552	2.51913	0.0010171	68.0453	0.0434423	302.366	9.60089	0.322227	0.064451	0.0126574
M2_pure_PIPI	M2	PIPI	pure	3.71096	0.0020514	3.68749	0.0182647	3.8809	0.00548044	4.62456	0.00280982	67.9477	0.0530413	332.626	5.89216	0.30459	0.0456645	0.00899971
M2_pure_PIPS	M2	PIPS	pure	3.80835	0.00203858	3.95942	0.0445383	3.61847	0.00414621	2.58472	0.0013496	68.5491	0.0501538	304.277	14.682	0.320382	0.0640875	0.0125745
M2_pure_PNCE	M2	PNCE	pure	n/a	n/a	5.25404	0.0487947	4.2782	0.0837253	3.74539	0.0827137	n/a	n/a	17.1018	1.87449	0.559854	0.0233635	0.00461596
M2_pure_PNSM	M2	PNSM	pure	4.53687	0.00265748	4.58671	0.0117092	4.14675	0.00698382	3.22636	0.00211226	59.8917	0.0586417	291.083	12.7581	0.403812	0.0370685	0.00739047
M2_pure_POPA	M2	POPA	pure	4.02621	0.00165873	3.97516	0.0202153	3.72681	0.00950697	2.70534	0.0009051	62.2923	0.0374751	365.566	11.2432	0.40196	0.054145	0.0106893
M2_pure_POPC	M2	POPC	pure	3.93571	0.00217984	3.91742	0.00158422	3.6016	0.00389786	2.62814	0.00106191	65.0891	0.0447174	326.171	14.3007	0.364343	0.0522655	0.0104328
M2_pure_POPE	M2	POPE	pure	4.07268	0.00248366	4.04861	0.00245116	3.83047	0.00337119	2.78671	0.00168796	61.1843	0.0464798	419.568	10.5244	0.420878	0.0465865	0.00915292
M2_pure_POPG	M2	POPG	pure	3.989	0.00219724	4.03386	0.0336107	3.97585	0.00511595	2.67241	0.00126155	63.8611	0.0428248	340.712	15.4344	0.387338	0.0476545	0.00951953
M2_pure_POPI	M2	POPI	pure	3.88712	0.00312821	3.87941	0.00353994	4.11762	0.00609263	4.91392	0.00448433	63.7563	0.0679487	354.375	18.2982	0.379035	0.035437	0.00700404
M2_pure_POPS	M2	POPS	pure	3.96832	0.00227825	4.05713	0.0250649	3.84999	0.00337897	2.63838	0.00170567	64.4608	0.0582798	355.853	12.0088	0.382525	0.045735	0.00908129
M2_pure_POSM	M2	POSM	pure	3.6406	0.00280385	3.69233	0.0182645	3.24061	0.00749766	2.37277	0.00176129	64.1248	0.0666936	295.521	16.2831	0.405161	0.0591355	0.0115665
M2_pure_PQPE	M2	PQPE	pure	4.02919	0.00211428	3.97919	0.0187702	3.6945	0.00509758	2.79489	0.00142513	69.1665	0.0535234	301.562	15.8442	0.299247	0.060409	0.0118242
M2_pure_PQPS	M2	PQPS	pure	3.94561	0.0026242	4.11944	0.015977	3.66725	0.00570495	2.73505	0.012376	72.5325	0.0522652	294.621	13.9224	0.288429	0.0637055	0.0125487
M2_pure_PUPA	M2	PUPA	pure	3.70578	0.00252605	3.85463	0.0343471	3.3354	0.00531806	2.61251	0.00170717	75.8042	0.0729272	210.942	10.168	0.220133	0.080636	0.0159738
M2_pure_PUPC	M2	PUPC	pure	3.65103	0.00260158	3.69977	0.0224981	3.19952	0.00323935	2.47695	0.0114439	78.686	0.0559423	217.518	7.33138	0.213083	0.079057	0.0156534
M2_pure_PUPE	M2	PUPE	pure	3.7561	0.00227136	3.81886	0.0288437	3.42594	0.00485789	2.61232	0.0021818	74.3374	0.0754744	227.983	6.93486	0.226197	0.073787	0.0144451
M2_pure_PUPI	M2	PUPI	pure	3.54622	0.00236472	3.48577	0.0156514	3.60058	0.005533	4.0898	0.0231816	76.8245	0.0620563	234.394	6.46872	0.202691	0.056582	0.0111176
M2_pure_PUPS	M2	PUPS	pure	3.70213	0.00277389	3.92174	0.0402075	3.38441	0.00195813	2.55847	0.00166427	77.9005	0.0808089	236.095	8.67028	0.225045	0.0720535	0.0142742
