# Supplementary material for: The Martini 3 Lipidome: Expanded and Refined Parameters Improve Lipid Phase Behavior
Source: ACS Cent Sci. 2025 Jul 31;11(9):1598–610. doi: 10.1021/acscentsci.5c00755 (PMC12464760; doi:10.1021/acscentsci.5c00755)
Supplement: Supplementary file 2 [file oc5c00755_si_002.zip › M3-Lipidome_Data/Martini_lipid_Benchmark/figure1_2dc_data.csv]

lipid	temp_K	exp_2dc_nm	exp_2dc_err_nm	sim_2dc_nm	sim_2dc_err_nm
DUPC	293.15	2.19	0.04	2.2375	0.0196
DUPC	303.15	2.17	0.04	2.2047	0.0138
DUPC	323.15	2.08	0.04	2.1241	0.0105
DUPC	333.15	2.06	0.04	2.1037	0.0138
DMPC	303.15	2.57	0.05	2.5011	0.0119
DMPC	323.15	2.48	0.05	2.3966	0.0223
DMPC	333.15	2.41	0.05	2.3305	0.0236
DPPC	323.15	2.85	0.06	3.1393	0.0282
DPPC	333.15	2.79	0.06	3.0162	0.0161
DSPC	333.15	3.19	0.06	3.3556	0.0331
MSPC	323.15	2.91	0.06	2.8254	0.0161
SMPC	323.15	2.92	0.06	2.7945	0.0132
PMPC	323.15	2.7	0.05	2.7218	0.0113
DRPC	303.15	2.34	0.05	2.1599	0.0522
DYPC	303.15	2.62	0.05	2.7908	0.0113
DOPC	293.15	3.0	0.06	2.8739	0.0188
DOPC	303.15	2.9	0.06	2.8235	0.0187
DGPC	303.15	3.26	0.07	3.4945	0.0382
DEPC	303.15	3.64	0.07	3.7557	0.0161
POPC	293.15	2.92	0.06	3.0628	0.0615
POPC	303.15	2.88	0.06	2.9815	0.0769
POPC	323.15	2.81	0.06	2.8598	0.0759
POPC	333.15	2.8	0.06	2.8472	0.0452
SOPC	293.15	3.04	0.06	3.114	0.027
SOPC	303.15	2.99	0.06	3.0178	0.0151
SOPC	323.15	2.93	0.06	2.8898	0.0186
SOPC	333.15	2.9	0.06	2.8386	0.015
PDPC	293.15	2.82	0.06	2.9191	0.0434
PDPC	303.15	2.78	0.06	2.8927	0.0283
PDPC	313.15	2.73	0.05	2.8653	0.0124
SDPC	303.15	2.97	0.06	2.9224	0.0462
PSM	318.15	2.93	0.06	3.1276	0.0302
PSM	328.15	2.87	0.06	3.0235	0.024
SSM	328.15	3.05	0.06	3.1511	0.0348
SSM	338.15	2.97	0.06	3.0659	0.0191
DUPE	308.15	2.54	0.05	2.3522	0.0125
DUPE	318.15	2.47	0.05	2.3296	0.0126
DUPE	328.15	2.41	0.05	2.2961	0.0128
POPE	308.15	3.21	0.06	3.2557	0.0602
POPE	313.15	3.16	0.06	3.1909	0.0485
POPE	323.15	3.08	0.06	3.1197	0.0383
SOPE	308.15	3.45	0.07	3.2598	0.0355
SOPE	313.15	3.41	0.07	3.1932	0.0263
SOPE	323.15	3.32	0.07	3.1055	0.0182
DUPG	293.15	2.17	0.04	2.1031	0.0574
DUPG	303.15	2.13	0.04	2.0817	0.0414
DUPG	323.15	2.06	0.04	2.0465	0.0229
DUPG	333.15	2.03	0.04	2.0276	0.007
DMPG	303.15	2.45	0.05	2.4972	0.0243
DMPG	323.15	2.37	0.05	2.3728	0.0141
DMPG	333.15	2.34	0.05	2.3374	0.0234
DPPG	323.15	2.77	0.06	3.1528	0.0314
DPPG	333.15	2.72	0.05	3.0404	0.0345
DSPG	333.15	3.04	0.06	3.2884	0.044
POPG	293.15	2.91	0.06	3.1101	0.0541
POPG	303.15	2.85	0.06	3.0298	0.0284
POPG	323.15	2.76	0.06	2.9121	0.0133
POPG	333.15	2.74	0.05	2.855	0.0153
SOPG	293.15	3.1	0.06	3.0965	0.0366
SOPG	303.15	3.05	0.06	3.0124	0.0161
SOPG	323.15	2.95	0.06	2.8719	0.0162
SOPG	333.15	2.92	0.06	2.8302	0.0314
DOPG	293.15	2.85	0.06	2.8732	0.0193
DOPG	303.15	2.82	0.06	2.8276	0.0138
DOPG	323.15	2.79	0.06	2.7357	0.008
DOPG	333.15	2.78	0.06	2.7038	0.0104
