# Supplementary material for: The Martini 3 Lipidome: Expanded and Refined Parameters Improve Lipid Phase Behavior
Source: ACS Cent Sci. 2025 Jul 31;11(9):1598–610. doi: 10.1021/acscentsci.5c00755 (PMC12464760; doi:10.1021/acscentsci.5c00755)
Supplement: Supplementary file 2 [file oc5c00755_si_002.zip › M3-Lipidome_Data/Martini_lipid_Benchmark/figure1_apl_data.csv]

lipid	temp_K	exp_apl_nm^2	exp_apl_err_nm^2	sim_apl_nm^2	sim_apl_err_nm^2
DUPC	293.15	0.596	0.012	0.5508	0.0057
DUPC	303.15	0.608	0.012	0.5647	0.0034
DUPC	323.15	0.648	0.013	0.5964	0.0038
DUPC	333.15	0.659	0.013	0.6102	0.0043
DMPC	303.15	0.599	0.012	0.5694	0.0026
DMPC	323.15	0.633	0.013	0.6063	0.0058
DMPC	333.15	0.657	0.013	0.6304	0.0059
DPPC	323.15	0.631	0.013	0.5579	0.0054
DPPC	333.15	0.65	0.013	0.5863	0.0036
DSPC	333.15	0.638	0.013	0.5651	0.0058
MSPC	323.15	0.622	0.012	0.595	0.0047
SMPC	323.15	0.62	0.012	0.6014	0.0041
PMPC	323.15	0.629	0.013	0.5812	0.0026
DRPC	303.15	0.642	0.01	0.6526	0.0046
DYPC	303.15	0.658	0.01	0.6146	0.0029
DOPC	293.15	0.643	0.013	0.6356	0.0043
DOPC	303.15	0.669	0.01	0.6526	0.0045
DGPC	303.15	0.666	0.01	0.6191	0.0032
DEPC	303.15	0.657	0.01	0.6161	0.0032
POPC	293.15	0.627	0.013	0.5778	0.0058
POPC	303.15	0.643	0.013	0.5999	0.0057
POPC	323.15	0.673	0.013	0.6376	0.0041
POPC	333.15	0.681	0.014	0.6541	0.0048
SOPC	293.15	0.638	0.013	0.5874	0.0049
SOPC	303.15	0.655	0.013	0.6115	0.0032
SOPC	323.15	0.681	0.013	0.6509	0.0048
SOPC	333.15	0.694	0.014	0.6692	0.0045
PDPC	293.15	0.693	0.013	0.6723	0.0038
PDPC	303.15	0.711	0.014	0.6857	0.0059
PDPC	313.15	0.729	0.015	0.7002	0.0032
SDPC	303.15	0.704	0.014	0.695	0.0056
PSM	318.15	0.6	0.012	0.5522	0.0051
PSM	328.15	0.619	0.012	0.5764	0.0049
SSM	328.15	0.625	0.013	0.5846	0.0073
SSM	338.15	0.649	0.013	0.6073	0.0038
DUPE	308.15	0.517	0.01	0.5253	0.0028
DUPE	318.15	0.539	0.011	0.5372	0.0031
DUPE	328.15	0.559	0.011	0.5502	0.0046
POPE	308.15	0.58	0.012	0.545	0.0033
POPE	313.15	0.592	0.012	0.5583	0.0048
POPE	323.15	0.613	0.012	0.5808	0.0036
SOPE	308.15	0.568	0.011	0.5634	0.0073
SOPE	313.15	0.578	0.012	0.578	0.0048
SOPE	323.15	0.601	0.012	0.5997	0.0041
DUPG	293.15	0.602	0.012	0.6101	0.0039
DUPG	303.15	0.621	0.012	0.6271	0.0046
DUPG	323.15	0.653	0.013	0.6557	0.0074
DUPG	333.15	0.671	0.013	0.6693	0.0025
DMPG	303.15	0.625	0.013	0.5732	0.0067
DMPG	323.15	0.66	0.013	0.6142	0.0041
DMPG	333.15	0.675	0.014	0.6304	0.0076
DPPG	323.15	0.647	0.013	0.5545	0.0059
DPPG	333.15	0.668	0.013	0.5798	0.0063
DSPG	333.15	0.668	0.013	0.5749	0.0085
POPG	293.15	0.625	0.013	0.5752	0.007
POPG	303.15	0.643	0.013	0.5975	0.0054
POPG	323.15	0.684	0.014	0.6339	0.0044
POPG	333.15	0.696	0.014	0.6513	0.004
SOPG	293.15	0.629	0.013	0.591	0.0079
SOPG	303.15	0.643	0.013	0.6111	0.0038
SOPG	323.15	0.676	0.014	0.6531	0.0044
SOPG	333.15	0.69	0.014	0.6706	0.0042
DOPG	293.15	0.679	0.014	0.6347	0.0048
DOPG	303.15	0.691	0.014	0.65	0.0035
DOPG	323.15	0.711	0.014	0.6841	0.0024
DOPG	333.15	0.717	0.014	0.6993	0.0032
