# Supplementary material for: The Martini 3 Lipidome: Expanded and Refined Parameters Improve Lipid Phase Behavior
Source: ACS Cent Sci. 2025 Jul 31;11(9):1598–610. doi: 10.1021/acscentsci.5c00755 (PMC12464760; doi:10.1021/acscentsci.5c00755)
Supplement: Supplementary file 2 [file oc5c00755_si_002.zip › M3-Lipidome_Data/Martini_lipid_Benchmark/figure1_db_data.csv]

lipid	temp_K	exp_db_nm	exp_db_err_nm	sim_db_nm	sim_db_err_nm
DUPC	293.15	3.3	0.07	3.3078	0.0288
DUPC	303.15	3.26	0.07	3.2443	0.0337
DUPC	323.15	3.1	0.06	3.1271	0.0293
DUPC	333.15	3.07	0.06	3.0937	0.0307
DMPC	303.15	3.67	0.07	3.6308	0.0221
DMPC	323.15	3.52	0.07	3.4647	0.0425
DMPC	333.15	3.42	0.07	3.3552	0.0367
DPPC	323.15	3.9	0.08	4.173	0.0475
DPPC	333.15	3.81	0.08	4.0108	0.0169
DSPC	333.15	4.22	0.08	4.527	0.0457
MSPC	323.15	4.03	0.08	3.9029	0.0294
SMPC	323.15	4.03	0.08	3.8696	0.0254
PMPC	323.15	3.84	0.08	3.7955	0.0236
DRPC	303.15	3.37	0.07	3.1463	0.0257
DYPC	303.15	3.62	0.07	3.7106	0.0255
DOPC	293.15	3.94	0.08	3.9193	0.0225
DOPC	303.15	3.89	0.08	3.8435	0.0245
DGPC	303.15	4.25	0.09	4.4299	0.0263
DEPC	303.15	4.64	0.09	4.8149	0.0272
POPC	293.15	3.98	0.08	4.1063	0.0328
POPC	303.15	3.91	0.08	3.9954	0.0475
POPC	323.15	3.79	0.08	3.8223	0.0265
POPC	333.15	3.77	0.08	3.7537	0.0374
SOPC	293.15	4.08	0.08	4.2514	0.0392
SOPC	303.15	4.0	0.08	4.1156	0.0232
SOPC	323.15	3.9	0.08	3.921	0.0294
SOPC	333.15	3.85	0.08	3.8558	0.0221
PDPC	293.15	3.74	0.07	3.8018	0.0285
PDPC	303.15	3.68	0.07	3.7503	0.028
PDPC	313.15	3.61	0.07	3.7032	0.0238
SDPC	303.15	3.88	0.08	3.8702	0.0352
PSM	318.15	3.84	0.08	4.069	0.0519
PSM	328.15	3.75	0.08	3.9194	0.0318
SSM	328.15	3.93	0.08	4.06	0.0389
SSM	338.15	3.81	0.08	3.9377	0.0201
DUPE	308.15	3.49	0.07	3.4043	0.0218
DUPE	318.15	3.38	0.07	3.3574	0.0266
DUPE	328.15	3.29	0.07	3.3129	0.0245
POPE	308.15	4.05	0.08	4.3145	0.0264
POPE	313.15	3.99	0.08	4.2352	0.0329
POPE	323.15	3.88	0.08	4.0958	0.0295
SOPE	308.15	4.31	0.09	4.3793	0.0433
SOPE	313.15	4.26	0.09	4.2854	0.0363
SOPE	323.15	4.13	0.08	4.1471	0.038
DUPG	293.15	3.14	0.06	3.0018	0.0153
DUPG	303.15	3.07	0.06	2.9535	0.0234
DUPG	323.15	2.95	0.06	2.8704	0.0298
DUPG	333.15	2.89	0.06	2.8288	0.0295
DMPG	303.15	3.38	0.07	3.566	0.051
DMPG	323.15	3.26	0.07	3.3887	0.0236
DMPG	333.15	3.2	0.06	3.336	0.0401
DPPG	323.15	3.67	0.07	4.1672	0.0417
DPPG	333.15	3.59	0.07	4.0212	0.0424
DSPG	333.15	3.91	0.08	4.4422	0.0696
POPG	293.15	3.85	0.08	4.11	0.0464
POPG	303.15	3.76	0.08	3.9875	0.0414
POPG	323.15	3.61	0.07	3.8224	0.0187
POPG	333.15	3.57	0.07	3.7411	0.0344
SOPG	293.15	4.02	0.08	4.1952	0.0446
SOPG	303.15	3.96	0.08	4.0914	0.0237
SOPG	323.15	3.81	0.08	3.8944	0.0234
SOPG	333.15	3.76	0.08	3.8158	0.0268
DOPG	293.15	3.71	0.07	3.8951	0.0258
DOPG	303.15	3.66	0.07	3.8333	0.0309
DOPG	323.15	3.6	0.07	3.6925	0.017
DOPG	333.15	3.59	0.07	3.645	0.0231
