# Supplementary material for: The Martini 3 Lipidome: Expanded and Refined Parameters Improve Lipid Phase Behavior
Source: ACS Cent Sci. 2025 Jul 31;11(9):1598–610. doi: 10.1021/acscentsci.5c00755 (PMC12464760; doi:10.1021/acscentsci.5c00755)
Supplement: Supplementary file 2 [file oc5c00755_si_002.zip › M3-Lipidome_Data/Martini_lipid_Benchmark/figure1_dhh_data.csv]

lipid	temp_K	exp_dhh_nm	exp_dhh_err_nm	sim_dhh_nm	sim_dhh_err_nm
DUPC	293.15	3.0	0.06	3.0599	0.0947
DUPC	303.15	2.96	0.06	3.0506	0.0828
DUPC	323.15	2.96	0.06	2.9508	0.131
DUPC	333.15	2.96	0.06	2.9225	0.1074
DMPC	303.15	3.45	0.07	3.5014	0.0442
DMPC	323.15	3.22	0.07	3.4483	0.0832
DMPC	333.15	3.22	0.07	3.2623	0.083
DPPC	323.15	3.86	0.08	4.0361	0.1039
DPPC	333.15	3.46	0.07	3.8408	0.0896
DSPC	333.15	4.33	0.09	4.3423	0.0682
MSPC	323.15	3.57	0.07	3.8354	0.0728
SMPC	323.15	3.48	0.07	3.7815	0.098
PMPC	323.15	3.39	0.07	3.6653	0.0917
DRPC	303.15	2.96	0.06	3.117	0.0996
DYPC	303.15	3.21	0.06	3.554	0.1087
DOPC	293.15	3.7	0.07	3.9106	0.1019
DOPC	303.15	3.68	0.07	3.7756	0.1037
DGPC	303.15	3.89	0.08	4.2817	0.1201
DEPC	303.15	4.55	0.09	4.7647	0.1188
POPC	293.15	3.74	0.07	3.9899	0.0742
POPC	303.15	3.65	0.07	3.9072	0.0815
POPC	323.15	3.6	0.07	3.7941	0.1084
POPC	333.15	3.59	0.07	3.7216	0.07
SOPC	293.15	3.85	0.08	4.1639	0.0532
SOPC	303.15	3.86	0.08	4.0829	0.0846
SOPC	323.15	3.7	0.07	3.9324	0.0552
SOPC	333.15	3.58	0.07	3.8629	0.1194
PDPC	293.15	3.32	0.07	3.6127	0.0482
PDPC	303.15	3.3	0.07	3.6352	0.0996
PDPC	313.15	3.22	0.06	3.692	0.1705
SDPC	303.15	3.52	0.07	3.8106	0.1101
PSM	318.15	3.89	0.08	3.9958	0.0952
PSM	328.15	3.78	0.08	3.8871	0.0722
SSM	328.15	4.0	0.08	4.0656	0.0768
SSM	338.15	3.94	0.08	4.004	0.1237
DUPE	308.15	3.35	0.07	3.1151	0.1053
DUPE	318.15	3.25	0.07	3.0474	0.0885
DUPE	328.15	3.15	0.06	2.9039	0.1301
POPE	308.15	3.83	0.08	4.1379	0.0754
POPE	313.15	3.74	0.07	4.0681	0.0997
POPE	323.15	3.87	0.08	3.9825	0.1021
SOPE	308.15	4.16	0.08	4.2824	0.0665
SOPE	313.15	4.01	0.08	4.1322	0.06
SOPE	323.15	3.98	0.08	4.0798	0.0814
DUPG	293.15	3.0	0.06	2.7603	0.1297
DUPG	303.15	2.94	0.06	2.783	0.1478
DUPG	323.15	2.88	0.06	2.7078	0.176
DUPG	333.15	2.84	0.06	2.6723	0.1388
DMPG	303.15	3.46	0.07	3.4143	0.0917
DMPG	323.15	3.46	0.07	3.344	0.1274
DMPG	333.15	3.38	0.07	3.359	0.0974
DPPG	323.15	3.86	0.08	3.9315	0.0771
DPPG	333.15	3.76	0.08	3.8514	0.1685
DSPG	333.15	4.12	0.08	4.3432	0.1074
POPG	293.15	3.7	0.07	3.9467	0.1146
POPG	303.15	3.66	0.07	3.8873	0.1519
POPG	323.15	3.56	0.07	3.7143	0.1081
POPG	333.15	3.54	0.07	3.6632	0.1519
SOPG	293.15	3.88	0.08	4.1713	0.075
SOPG	303.15	3.82	0.08	4.1036	0.0965
SOPG	323.15	3.72	0.07	3.901	0.1163
SOPG	333.15	3.66	0.07	3.7876	0.0685
DOPG	293.15	3.58	0.07	3.9031	0.09
DOPG	303.15	3.58	0.07	3.8411	0.1198
DOPG	323.15	3.54	0.07	3.7784	0.0949
DOPG	333.15	3.56	0.07	3.7139	0.0745
