# Supplementary material for: The Martini 3 Lipidome: Expanded and Refined Parameters Improve Lipid Phase Behavior
Source: ACS Cent Sci. 2025 Jul 31;11(9):1598–610. doi: 10.1021/acscentsci.5c00755 (PMC12464760; doi:10.1021/acscentsci.5c00755)
Supplement: Supplementary file 2 [file oc5c00755_si_002.zip › M3-Lipidome_Data/Martini_lipid_Benchmark/martini_benchmark_2dc.csv]

Ref Name	Lipid Tail	2Dc [nm]	Uncertainty [nm]	T [K]	NaCl [M]	Ref
DLPC	12:0/12:0	2.19	0.04	293.15	no	https://doi.org/10.1016/j.bbamem.2011.07.022
DLPC	12:0/12:0	2.17	0.04	303.15	no	https://doi.org/10.1016/j.bbamem.2011.07.022
DLPC	12:0/12:0	2.08	0.04	323.15	no	https://doi.org/10.1016/j.bbamem.2011.07.022
DLPC	12:0/12:0	2.06	0.04	333.15	no	https://doi.org/10.1016/j.bbamem.2011.07.022
DMPC	14:0/14:0	2.57	0.05	303.15	no	https://doi.org/10.1016/j.bbamem.2011.07.022
DMPC	14:0/14:0	2.48	0.05	323.15	no	https://doi.org/10.1016/j.bbamem.2011.07.022
DMPC	14:0/14:0	2.41	0.05	333.15	no	https://doi.org/10.1016/j.bbamem.2011.07.022
DPPC	16:0/16:0	2.85	0.06	323.15	no	https://doi.org/10.1016/j.bbamem.2011.07.022
DPPC	16:0/16:0	2.79	0.06	333.15	no	https://doi.org/10.1016/j.bbamem.2011.07.022
DSPC	18:0/18:0	3.19	0.06	333.15	no	https://doi.org/10.1016/j.bbamem.2011.07.022
MSPC	14:0/18:0	2.91	0.06	323.15	no	https://doi.org/10.3390/sym13081441
SMPC	18:0/14:0	2.92	0.06	323.15	no	https://doi.org/10.3390/sym13081441
PMPC	16:0/14:0	2.7	0.05	323.15	no	https://doi.org/10.3390/sym13081441
DRPC	14:1/14:1	2.34	0.05	303.15	no	https://doi.org/10.1016/j.bpj.2009.06.050
DYPC	16:1/16:1	2.62	0.05	303.15	no	https://doi.org/10.1016/j.bpj.2009.06.050
DOPC	18:1/18:1	3	0.06	293.15	no	https://doi.org/10.1039/C6SM02727J
DOPC	18:1/18:1	2.9	0.06	303.15	no	https://doi.org/10.1016/j.bpj.2009.06.050
DGPC	20:1/20:1	3.26	0.07	303.15	no	https://doi.org/10.1016/j.bpj.2009.06.050
DEPC	22:1/22:1	3.64	0.07	303.15	no	https://doi.org/10.1016/j.bpj.2009.06.050
DNPC	24:1/24:1	4.08	0.08	303.15	no	https://doi.org/10.1016/j.bpj.2009.06.050
PSM	d18:1/16:0	2.93	0.06	318.15	no	https://doi.org/10.1021/acs.jpcb.0c03389
PSM	d18:1/16:0	2.87	0.06	328.15	no	https://doi.org/10.1021/acs.jpcb.0c03389
SSM	d18:1/18:0	3.05	0.06	328.15	no	https://doi.org/10.1021/acs.jpcb.0c03389
SSM	d18:1/18:0	2.97	0.06	338.15	no	https://doi.org/10.1021/acs.jpcb.0c03389
POPC	16:0/18:1	2.92	0.06	293.15	no	https://doi.org/10.1016/j.bbamem.2011.07.022
POPC	16:0/18:1	2.88	0.06	303.15	no	https://doi.org/10.1016/j.bbamem.2011.07.022
POPC	16:0/18:1	2.81	0.06	323.15	no	https://doi.org/10.1016/j.bbamem.2011.07.022
POPC	16:0/18:1	2.8	0.06	333.15	no	https://doi.org/10.1016/j.bbamem.2011.07.022
SOPC	18:0/18:1	3.04	0.06	293.15	no	https://doi.org/10.1016/j.bbamem.2011.07.022
SOPC	18:0/18:1	2.99	0.06	303.15	no	https://doi.org/10.1016/j.bbamem.2011.07.022
SOPC	18:0/18:1	2.93	0.06	323.15	no	https://doi.org/10.1016/j.bbamem.2011.07.022
SOPC	18:0/18:1	2.9	0.06	333.15	no	https://doi.org/10.1016/j.bbamem.2011.07.022
PDPC	16:0/22:6	2.82	0.06	293.15	no	https://doi.org/10.1016/j.chemphyslip.2020.104892
PDPC	16:0/22:6	2.78	0.06	303.15	no	https://doi.org/10.1016/j.chemphyslip.2020.104892
PDPC	16:0/22:6	2.73	0.05	313.15	no	https://doi.org/10.1016/j.chemphyslip.2020.104892
SDPC	18:0/22:6	2.97	0.06	303.15	no	https://doi.org/10.1016/j.chemphyslip.2020.104892
DLPE	12:0/12:0	2.54	0.05	308.15	no	https://doi.org/10.1021/jp511159q
DLPE	12:0/12:0	2.47	0.05	318.15	no	https://doi.org/10.1021/jp511159q
DLPE	12:0/12:0	2.41	0.05	328.15	no	https://doi.org/10.1021/jp511159q
POPE	16:0/18:1	3.21	0.06	308.15	no	https://doi.org/10.1021/jp511159q
POPE	16:0/18:1	3.16	0.06	313.15	no	https://doi.org/10.1021/jp511159q
POPE	16:0/18:1	3.08	0.06	323.15	no	https://doi.org/10.1021/jp511159q
SOPE	18:0/18:1	3.45	0.07	308.15	no	https://doi.org/10.1021/jp511159q
SOPE	18:0/18:1	3.41	0.07	313.15	no	https://doi.org/10.1021/jp511159q
SOPE	18:0/18:1	3.32	0.07	323.15	no	https://doi.org/10.1021/jp511159q
DLPG	12:0/12:0	2.17	0.04	293.15	neutralizing	https://doi.org/10.1016/j.bbamem.2014.08.009
DLPG	12:0/12:0	2.13	0.04	303.15	neutralizing	https://doi.org/10.1016/j.bbamem.2014.08.009
DLPG	12:0/12:0	2.06	0.04	323.15	neutralizing	https://doi.org/10.1016/j.bbamem.2014.08.009
DLPG	12:0/12:0	2.03	0.04	333.15	neutralizing	https://doi.org/10.1016/j.bbamem.2014.08.009
DMPG	14:0/14:0	2.45	0.05	303.15	neutralizing	https://doi.org/10.1016/j.bbamem.2014.08.009
DMPG	14:0/14:0	2.37	0.05	323.15	neutralizing	https://doi.org/10.1016/j.bbamem.2014.08.009
DMPG	14:0/14:0	2.34	0.05	333.15	neutralizing	https://doi.org/10.1016/j.bbamem.2014.08.009
DPPG	16:0/16:0	2.77	0.06	323.15	neutralizing	https://doi.org/10.1016/j.bbamem.2014.08.009
DPPG	16:0/16:0	2.72	0.05	333.15	neutralizing	https://doi.org/10.1016/j.bbamem.2014.08.009
DSPG	18:0/18:0	3.04	0.06	333.15	neutralizing	https://doi.org/10.1016/j.bbamem.2014.08.009
POPG	16:0/18:1	2.91	0.06	293.15	neutralizing	https://doi.org/10.1016/j.bbamem.2014.08.009
POPG	16:0/18:1	2.85	0.06	303.15	neutralizing	https://doi.org/10.1016/j.bbamem.2014.08.009
POPG	16:0/18:1	2.76	0.06	323.15	neutralizing	https://doi.org/10.1016/j.bbamem.2014.08.009
POPG	16:0/18:1	2.74	0.05	333.15	neutralizing	https://doi.org/10.1016/j.bbamem.2014.08.009
SOPG	18:0/18:1	3.1	0.06	293.15	neutralizing	https://doi.org/10.1016/j.bbamem.2014.08.009
SOPG	18:0/18:1	3.05	0.06	303.15	neutralizing	https://doi.org/10.1016/j.bbamem.2014.08.009
SOPG	18:0/18:1	2.95	0.06	323.15	neutralizing	https://doi.org/10.1016/j.bbamem.2014.08.009
SOPG	18:0/18:1	2.92	0.06	333.15	neutralizing	https://doi.org/10.1016/j.bbamem.2014.08.009
DOPG	18:1/18:1	2.85	0.06	293.15	neutralizing	https://doi.org/10.1016/j.bbamem.2014.08.009
DOPG	18:1/18:1	2.82	0.06	303.15	neutralizing	https://doi.org/10.1016/j.bbamem.2014.08.009
DOPG	18:1/18:1	2.79	0.06	323.15	neutralizing	https://doi.org/10.1016/j.bbamem.2014.08.009
DOPG	18:1/18:1	2.78	0.06	333.15	neutralizing	https://doi.org/10.1016/j.bbamem.2014.08.009
