# Supplementary material for: The Martini 3 Lipidome: Expanded and Refined Parameters Improve Lipid Phase Behavior
Source: ACS Cent Sci. 2025 Jul 31;11(9):1598–610. doi: 10.1021/acscentsci.5c00755 (PMC12464760; doi:10.1021/acscentsci.5c00755)
Supplement: Supplementary file 2 [file oc5c00755_si_002.zip › M3-Lipidome_Data/Martini_lipid_Benchmark/martini_benchmark_apl.csv]

Ref Name	Lipid Tail	APL [nm^2]	Uncertainty [nm^2]	T [K]	NaCl [M]	Ref
DLPC	12:0/12:0	0.596	0.012	293.15	no	https://doi.org/10.1016/j.bbamem.2011.07.022
DLPC	12:0/12:0	0.608	0.012	303.15	no	https://doi.org/10.1016/j.bbamem.2011.07.022
DLPC	12:0/12:0	0.648	0.013	323.15	no	https://doi.org/10.1016/j.bbamem.2011.07.022
DLPC	12:0/12:0	0.659	0.013	333.15	no	https://doi.org/10.1016/j.bbamem.2011.07.022
DMPC	14:0/14:0	0.599	0.012	303.15	no	https://doi.org/10.1016/j.bbamem.2011.07.022
DMPC	14:0/14:0	0.633	0.013	323.15	no	https://doi.org/10.1016/j.bbamem.2011.07.022
DMPC	14:0/14:0	0.657	0.013	333.15	no	https://doi.org/10.1016/j.bbamem.2011.07.022
DPPC	16:0/16:0	0.631	0.013	323.15	no	https://doi.org/10.1016/j.bbamem.2011.07.022
DPPC	16:0/16:0	0.65	0.013	333.15	no	https://doi.org/10.1016/j.bbamem.2011.07.022
DSPC	18:0/18:0	0.638	0.013	333.15	no	https://doi.org/10.1016/j.bbamem.2011.07.022
MSPC	14:0/18:0	0.622	0.012	323.15	no	https://doi.org/10.3390/sym13081441
SMPC	18:0/14:0	0.62	0.012	323.15	no	https://doi.org/10.3390/sym13081441
PMPC	16:0/14:0	0.629	0.013	323.15	no	https://doi.org/10.3390/sym13081441
DRPC	14:1/14:1	0.642	0.01	303.15	no	https://doi.org/10.1016/j.bpj.2009.06.050
DYPC	16:1/16:1	0.658	0.01	303.15	no	https://doi.org/10.1016/j.bpj.2009.06.050
DOPC	18:1/18:1	0.643	0.013	293.15	no	https://doi.org/10.1039/C6SM02727J
DOPC	18:1/18:1	0.669	0.01	303.15	no	https://doi.org/10.1016/j.bpj.2009.06.050
DGPC	20:1/20:1	0.666	0.01	303.15	no	https://doi.org/10.1016/j.bpj.2009.06.050
DEPC	22:1/22:1	0.657	0.01	303.15	no	https://doi.org/10.1016/j.bpj.2009.06.050
DNPC	24:1/24:1	0.627	0.01	303.15	no	https://doi.org/10.1016/j.bpj.2009.06.050
PSM	d18:1/16:0	0.6	0.012	318.15	no	https://doi.org/10.1021/acs.jpcb.0c03389
PSM	d18:1/16:0	0.619	0.012	328.15	no	https://doi.org/10.1021/acs.jpcb.0c03389
SSM	d18:1/18:0	0.625	0.013	328.15	no	https://doi.org/10.1021/acs.jpcb.0c03389
SSM	d18:1/18:0	0.649	0.013	338.15	no	https://doi.org/10.1021/acs.jpcb.0c03389
POPC	16:0/18:1	0.627	0.013	293.15	no	https://doi.org/10.1016/j.bbamem.2011.07.022
POPC	16:0/18:1	0.643	0.013	303.15	no	https://doi.org/10.1016/j.bbamem.2011.07.022
POPC	16:0/18:1	0.673	0.013	323.15	no	https://doi.org/10.1016/j.bbamem.2011.07.022
POPC	16:0/18:1	0.681	0.014	333.15	no	https://doi.org/10.1016/j.bbamem.2011.07.022
SOPC	18:0/18:1	0.638	0.013	293.15	no	https://doi.org/10.1016/j.bbamem.2011.07.022
SOPC	18:0/18:1	0.655	0.013	303.15	no	https://doi.org/10.1016/j.bbamem.2011.07.022
SOPC	18:0/18:1	0.681	0.013	323.15	no	https://doi.org/10.1016/j.bbamem.2011.07.022
SOPC	18:0/18:1	0.694	0.014	333.15	no	https://doi.org/10.1016/j.bbamem.2011.07.022
PDPC	16:0/22:6	0.693	0.013	293.15	no	https://doi.org/10.1016/j.chemphyslip.2020.104892
PDPC	16:0/22:6	0.711	0.014	303.15	no	https://doi.org/10.1016/j.chemphyslip.2020.104892
PDPC	16:0/22:6	0.729	0.015	313.15	no	https://doi.org/10.1016/j.chemphyslip.2020.104892
SDPC	18:0/22:6	0.704	0.014	303.15	no	https://doi.org/10.1016/j.chemphyslip.2020.104892
DLPE	12:0/12:0	0.517	0.01	308.15	no	https://doi.org/10.1021/jp511159q
DLPE	12:0/12:0	0.539	0.011	318.15	no	https://doi.org/10.1021/jp511159q
DLPE	12:0/12:0	0.559	0.011	328.15	no	https://doi.org/10.1021/jp511159q
POPE	16:0/18:1	0.58	0.012	308.15	no	https://doi.org/10.1021/jp511159q
POPE	16:0/18:1	0.592	0.012	313.15	no	https://doi.org/10.1021/jp511159q
POPE	16:0/18:1	0.613	0.012	323.15	no	https://doi.org/10.1021/jp511159q
SOPE	18:0/18:1	0.568	0.011	308.15	no	https://doi.org/10.1021/jp511159q
SOPE	18:0/18:1	0.578	0.012	313.15	no	https://doi.org/10.1021/jp511159q
SOPE	18:0/18:1	0.601	0.012	323.15	no	https://doi.org/10.1021/jp511159q
DLPG	12:0/12:0	0.602	0.012	293.15	neutralizing	https://doi.org/10.1016/j.bbamem.2014.08.009
DLPG	12:0/12:0	0.621	0.012	303.15	neutralizing	https://doi.org/10.1016/j.bbamem.2014.08.009
DLPG	12:0/12:0	0.653	0.013	323.15	neutralizing	https://doi.org/10.1016/j.bbamem.2014.08.009
DLPG	12:0/12:0	0.671	0.013	333.15	neutralizing	https://doi.org/10.1016/j.bbamem.2014.08.009
DMPG	14:0/14:0	0.625	0.013	303.15	neutralizing	https://doi.org/10.1016/j.bbamem.2014.08.009
DMPG	14:0/14:0	0.66	0.013	323.15	neutralizing	https://doi.org/10.1016/j.bbamem.2014.08.009
DMPG	14:0/14:0	0.675	0.014	333.15	neutralizing	https://doi.org/10.1016/j.bbamem.2014.08.009
DPPG	16:0/16:0	0.647	0.013	323.15	neutralizing	https://doi.org/10.1016/j.bbamem.2014.08.009
DPPG	16:0/16:0	0.668	0.013	333.15	neutralizing	https://doi.org/10.1016/j.bbamem.2014.08.009
DSPG	18:0/18:0	0.668	0.013	333.15	neutralizing	https://doi.org/10.1016/j.bbamem.2014.08.009
POPG	16:0/18:1	0.625	0.013	293.15	neutralizing	https://doi.org/10.1016/j.bbamem.2014.08.009
POPG	16:0/18:1	0.643	0.013	303.15	neutralizing	https://doi.org/10.1016/j.bbamem.2014.08.009
POPG	16:0/18:1	0.684	0.014	323.15	neutralizing	https://doi.org/10.1016/j.bbamem.2014.08.009
POPG	16:0/18:1	0.696	0.014	333.15	neutralizing	https://doi.org/10.1016/j.bbamem.2014.08.009
SOPG	18:0/18:1	0.629	0.013	293.15	neutralizing	https://doi.org/10.1016/j.bbamem.2014.08.009
SOPG	18:0/18:1	0.643	0.013	303.15	neutralizing	https://doi.org/10.1016/j.bbamem.2014.08.009
SOPG	18:0/18:1	0.676	0.014	323.15	neutralizing	https://doi.org/10.1016/j.bbamem.2014.08.009
SOPG	18:0/18:1	0.69	0.014	333.15	neutralizing	https://doi.org/10.1016/j.bbamem.2014.08.009
DOPG	18:1/18:1	0.679	0.014	293.15	neutralizing	https://doi.org/10.1016/j.bbamem.2014.08.009
DOPG	18:1/18:1	0.691	0.014	303.15	neutralizing	https://doi.org/10.1016/j.bbamem.2014.08.009
DOPG	18:1/18:1	0.711	0.014	323.15	neutralizing	https://doi.org/10.1016/j.bbamem.2014.08.009
DOPG	18:1/18:1	0.717	0.014	333.15	neutralizing	https://doi.org/10.1016/j.bbamem.2014.08.009
