# Supplementary material for: The Martini 3 Lipidome: Expanded and Refined Parameters Improve Lipid Phase Behavior
Source: ACS Cent Sci. 2025 Jul 31;11(9):1598–610. doi: 10.1021/acscentsci.5c00755 (PMC12464760; doi:10.1021/acscentsci.5c00755)
Supplement: Supplementary file 2 [file oc5c00755_si_002.zip › M3-Lipidome_Data/Martini_lipid_Benchmark/martini_benchmark_db.csv]

Ref Name	Lipid Tail	DB [nm]	Uncertainty [nm]	T [K]	NaCl [M]	Ref
DLPC	12:0/12:0	3.3	0.07	293.15	no	https://doi.org/10.1016/j.bbamem.2011.07.022
DLPC	12:0/12:0	3.26	0.07	303.15	no	https://doi.org/10.1016/j.bbamem.2011.07.022
DLPC	12:0/12:0	3.1	0.06	323.15	no	https://doi.org/10.1016/j.bbamem.2011.07.022
DLPC	12:0/12:0	3.07	0.06	333.15	no	https://doi.org/10.1016/j.bbamem.2011.07.022
DMPC	14:0/14:0	3.67	0.07	303.15	no	https://doi.org/10.1016/j.bbamem.2011.07.022
DMPC	14:0/14:0	3.52	0.07	323.15	no	https://doi.org/10.1016/j.bbamem.2011.07.022
DMPC	14:0/14:0	3.42	0.07	333.15	no	https://doi.org/10.1016/j.bbamem.2011.07.022
DPPC	16:0/16:0	3.9	0.08	323.15	no	https://doi.org/10.1016/j.bbamem.2011.07.022
DPPC	16:0/16:0	3.81	0.08	333.15	no	https://doi.org/10.1016/j.bbamem.2011.07.022
DSPC	18:0/18:0	4.22	0.08	333.15	no	https://doi.org/10.1016/j.bbamem.2011.07.022
MSPC	14:0/18:0	4.03	0.08	323.15	no	https://doi.org/10.3390/sym13081441
SMPC	18:0/14:0	4.03	0.08	323.15	no	https://doi.org/10.3390/sym13081441
PMPC	16:0/14:0	3.84	0.08	323.15	no	https://doi.org/10.3390/sym13081441
DRPC	14:1/14:1	3.37	0.07	303.15	no	https://doi.org/10.1016/j.bpj.2009.06.050
DYPC	16:1/16:1	3.62	0.07	303.15	no	https://doi.org/10.1016/j.bpj.2009.06.050
DOPC	18:1/18:1	3.94	0.08	293.15	no	https://doi.org/10.1039/C6SM02727J
DOPC	18:1/18:1	3.89	0.08	303.15	no	https://doi.org/10.1016/j.bpj.2009.06.050
DGPC	20:1/20:1	4.25	0.09	303.15	no	https://doi.org/10.1016/j.bpj.2009.06.050
DEPC	22:1/22:1	4.64	0.09	303.15	no	https://doi.org/10.1016/j.bpj.2009.06.050
DNPC	24:1/24:1	5.22	0.1	303.15	no	https://doi.org/10.1016/j.bpj.2009.06.050
PSM	d18:1/16:0	3.84	0.08	318.15	no	https://doi.org/10.1021/acs.jpcb.0c03389
PSM	d18:1/16:0	3.75	0.08	328.15	no	https://doi.org/10.1021/acs.jpcb.0c03389
SSM	d18:1/18:0	3.93	0.08	328.15	no	https://doi.org/10.1021/acs.jpcb.0c03389
SSM	d18:1/18:0	3.81	0.08	338.15	no	https://doi.org/10.1021/acs.jpcb.0c03389
POPC	16:0/18:1	3.98	0.08	293.15	no	https://doi.org/10.1016/j.bbamem.2011.07.022
POPC	16:0/18:1	3.91	0.08	303.15	no	https://doi.org/10.1016/j.bbamem.2011.07.022
POPC	16:0/18:1	3.79	0.08	323.15	no	https://doi.org/10.1016/j.bbamem.2011.07.022
POPC	16:0/18:1	3.77	0.08	333.15	no	https://doi.org/10.1016/j.bbamem.2011.07.022
SOPC	18:0/18:1	4.08	0.08	293.15	no	https://doi.org/10.1016/j.bbamem.2011.07.022
SOPC	18:0/18:1	4	0.08	303.15	no	https://doi.org/10.1016/j.bbamem.2011.07.022
SOPC	18:0/18:1	3.9	0.08	323.15	no	https://doi.org/10.1016/j.bbamem.2011.07.022
SOPC	18:0/18:1	3.85	0.08	333.15	no	https://doi.org/10.1016/j.bbamem.2011.07.022
PDPC	16:0/22:6	3.74	0.07	293.15	no	https://doi.org/10.1016/j.chemphyslip.2020.104892
PDPC	16:0/22:6	3.68	0.07	303.15	no	https://doi.org/10.1016/j.chemphyslip.2020.104892
PDPC	16:0/22:6	3.61	0.07	313.15	no	https://doi.org/10.1016/j.chemphyslip.2020.104892
SDPC	18:0/22:6	3.88	0.08	303.15	no	https://doi.org/10.1016/j.chemphyslip.2020.104892
DLPE	12:0/12:0	3.49	0.07	308.15	no	https://doi.org/10.1021/jp511159q
DLPE	12:0/12:0	3.38	0.07	318.15	no	https://doi.org/10.1021/jp511159q
DLPE	12:0/12:0	3.29	0.07	328.15	no	https://doi.org/10.1021/jp511159q
POPE	16:0/18:1	4.05	0.08	308.15	no	https://doi.org/10.1021/jp511159q
POPE	16:0/18:1	3.99	0.08	313.15	no	https://doi.org/10.1021/jp511159q
POPE	16:0/18:1	3.88	0.08	323.15	no	https://doi.org/10.1021/jp511159q
SOPE	18:0/18:1	4.31	0.09	308.15	no	https://doi.org/10.1021/jp511159q
SOPE	18:0/18:1	4.26	0.09	313.15	no	https://doi.org/10.1021/jp511159q
SOPE	18:0/18:1	4.13	0.08	323.15	no	https://doi.org/10.1021/jp511159q
DLPG	12:0/12:0	3.14	0.06	293.15	neutralizing	https://doi.org/10.1016/j.bbamem.2014.08.009
DLPG	12:0/12:0	3.07	0.06	303.15	neutralizing	https://doi.org/10.1016/j.bbamem.2014.08.009
DLPG	12:0/12:0	2.95	0.06	323.15	neutralizing	https://doi.org/10.1016/j.bbamem.2014.08.009
DLPG	12:0/12:0	2.89	0.06	333.15	neutralizing	https://doi.org/10.1016/j.bbamem.2014.08.009
DMPG	14:0/14:0	3.38	0.07	303.15	neutralizing	https://doi.org/10.1016/j.bbamem.2014.08.009
DMPG	14:0/14:0	3.26	0.07	323.15	neutralizing	https://doi.org/10.1016/j.bbamem.2014.08.009
DMPG	14:0/14:0	3.2	0.06	333.15	neutralizing	https://doi.org/10.1016/j.bbamem.2014.08.009
DPPG	16:0/16:0	3.67	0.07	323.15	neutralizing	https://doi.org/10.1016/j.bbamem.2014.08.009
DPPG	16:0/16:0	3.59	0.07	333.15	neutralizing	https://doi.org/10.1016/j.bbamem.2014.08.009
DSPG	18:0/18:0	3.91	0.08	333.15	neutralizing	https://doi.org/10.1016/j.bbamem.2014.08.009
POPG	16:0/18:1	3.85	0.08	293.15	neutralizing	https://doi.org/10.1016/j.bbamem.2014.08.009
POPG	16:0/18:1	3.76	0.08	303.15	neutralizing	https://doi.org/10.1016/j.bbamem.2014.08.009
POPG	16:0/18:1	3.61	0.07	323.15	neutralizing	https://doi.org/10.1016/j.bbamem.2014.08.009
POPG	16:0/18:1	3.57	0.07	333.15	neutralizing	https://doi.org/10.1016/j.bbamem.2014.08.009
SOPG	18:0/18:1	4.02	0.08	293.15	neutralizing	https://doi.org/10.1016/j.bbamem.2014.08.009
SOPG	18:0/18:1	3.96	0.08	303.15	neutralizing	https://doi.org/10.1016/j.bbamem.2014.08.009
SOPG	18:0/18:1	3.81	0.08	323.15	neutralizing	https://doi.org/10.1016/j.bbamem.2014.08.009
SOPG	18:0/18:1	3.76	0.08	333.15	neutralizing	https://doi.org/10.1016/j.bbamem.2014.08.009
DOPG	18:1/18:1	3.71	0.07	293.15	neutralizing	https://doi.org/10.1016/j.bbamem.2014.08.009
DOPG	18:1/18:1	3.66	0.07	303.15	neutralizing	https://doi.org/10.1016/j.bbamem.2014.08.009
DOPG	18:1/18:1	3.6	0.07	323.15	neutralizing	https://doi.org/10.1016/j.bbamem.2014.08.009
DOPG	18:1/18:1	3.59	0.07	333.15	neutralizing	https://doi.org/10.1016/j.bbamem.2014.08.009
