# Supplementary material for: The Martini 3 Lipidome: Expanded and Refined Parameters Improve Lipid Phase Behavior
Source: ACS Cent Sci. 2025 Jul 31;11(9):1598–610. doi: 10.1021/acscentsci.5c00755 (PMC12464760; doi:10.1021/acscentsci.5c00755)
Supplement: Supplementary file 2 [file oc5c00755_si_002.zip › M3-Lipidome_Data/Martini_lipid_Benchmark/README.md]

### Martini lipid Benchmark (MIB)
