# Supplementary material for: The Martini 3 Lipidome: Expanded and Refined Parameters Improve Lipid Phase Behavior
Source: ACS Cent Sci. 2025 Jul 31;11(9):1598–610. doi: 10.1021/acscentsci.5c00755 (PMC12464760; doi:10.1021/acscentsci.5c00755)
Supplement: Supplementary file 2 [file oc5c00755_si_002.zip › M3-Lipidome_Data/openbeta/martini_v3.0.0_etherphospholipids_PA_v2_openbeta.itp]

;
; Ether lipid - Phosphatidic acid - EA
; Collection of ether lipid phosphatidic acid Martini 3 lipids
;
; Please cite:
; K.B. Pedersen et al. The Martini 3 Lipidome: Expanded and Refined Parameters Improve Lipid Phase Behaviour, TBD 2024 and 
;   P.C.T. Souza et al. Martini 3: a general purpose force field for coarse-grained molecular dynamics, 
;   Nat. Methods; 2021. doi: 10.1038/s41592-021-01098-3
;
; Last updated:  Dec-2024 by Kasper;
; Authors: Kasper B. Pedersen


;;;;;; Martini lipid topology for di-C08:0 EA (DTEA), generated using:
; The Martini lipid itp generator version M3.l01  Args are: -alname DTEA -alhead 'P' -allink 'E E' -altail 'cC cC'
; WARNING: Autogenerated and not all lipid headgroup and tail combinations have been tested;
;          used with care and see K.B. Pedersen et al. 2024 for guidance.
;
; Description:
;   A general model ether lipid phosphatidic acid (EA) lipid corresponding to atomistic C8:0 dioctanoyl tails.
; Parameterization:
;   This topology follows the standard Martini 3.0 lipid definitions and building block rules. 
;   Bonded parameters and mapping have been optimized as described in K.B. Pedersen et al. 2024.
; Reference(s): 
;   K.B. Pedersen et al. The Martini 3 Lipidome: Expanded and Refined Parameters Improve Lipid Phase Behaviour, TBD 2024 
;   P.C.T. Souza et al. Martini 3: a general purpose force field for coarse-grained molecular dynamics, 
;   Nat. Methods; 2021. doi: 10.1038/s41592-021-01098-3
; Created: 2024.07.12
;
; Molecular topology and mapping of indices:
; PO4-ET1-C1A-C2A
;      |
;     ET2-C1B-C2B
;
;  1 - 2 - 4 - 5 
;      |
;      3 - 6 - 7 
;
;@INSANE alhead=P, allink=E E, altail=CC CC, alname=DTEA, charge=-1.0
;@RESNTEST DTE==DTEA if: atoms[0]==PO4
;@BEADS PO4 ET1 ET2 C1A C2A C1B C2B 
;@BONDS PO4-ET1 PO4-ET2 ET1-ET2 ET1-C1A C1A-C2A ET2-C1B C1B-C2B 
;

[moleculetype]
; molname      nrexcl
  DTEA          1

[atoms]
; id 	type 	resnr 	residu 	atom 	cgnr 	charge    (mass)
   1     Q5   1  DTEA  PO4   1 	-1.0
   2   SN3a   1  DTEA  ET1   2 	0
   3   SN3a   1  DTEA  ET2   3 	0
   4    SC1   1  DTEA  C1A   4 	0
   5     C1   1  DTEA  C2A   5 	0
   6    SC1   1  DTEA  C1B   6 	0
   7     C1   1  DTEA  C2B   7 	0

[bonds]
;  i  j 	name 	(using named bondtypes from martini_v3.0.0_ffbonded_v2.itp)
;  i  j 	funct 	force.c.
   1  2 	b_PO4_ET_def
   1  3 	b_PO4_ET_def_long
   2  3 	b_ET_ET_ether
   2  4 	b_ET_SC1_ether
   4  5 	b_SC1_C1_end
   3  6 	b_ET_SC1_ether
   6  7 	b_SC1_C1_end

[angles]
;  i  j  k 	name 	(using named angletypes from martini_v3.0.0_ffbonded_v2.itp)
;  i  j  k 	funct 	angle 	force.c.
   1  2  4 	a_PO4_ET_C_def
   3  2  4 	a_ET_ET_C_ether
   2  3  6 	a_ET_ET_C_ether
   2  4  5 	a_ET_C1_C1_ether
   3  6  7 	a_ET_C1_C1_ether


;;;;;; Martini lipid topology for di-C10:0 EA (DJEA), generated using:
; The Martini lipid itp generator version M3.l01  Args are: -alname DJEA -alhead 'P' -allink 'E E' -altail 'CC CC'
; WARNING: Autogenerated and not all lipid headgroup and tail combinations have been tested;
;          used with care and see K.B. Pedersen et al. 2024 for guidance.
;
; Description:
;   A general model ether lipid phosphatidic acid (EA) lipid corresponding to atomistic C10:0 didecanoyl tails.
; Parameterization:
;   This topology follows the standard Martini 3.0 lipid definitions and building block rules. 
;   Bonded parameters and mapping have been optimized as described in K.B. Pedersen et al. 2024.
; Reference(s): 
;   K.B. Pedersen et al. The Martini 3 Lipidome: Expanded and Refined Parameters Improve Lipid Phase Behaviour, TBD 2024 
;   P.C.T. Souza et al. Martini 3: a general purpose force field for coarse-grained molecular dynamics, 
;   Nat. Methods; 2021. doi: 10.1038/s41592-021-01098-3
; Created: 2024.07.12
;
; Molecular topology and mapping of indices:
; PO4-ET1-C1A-C2A
;      |
;     ET2-C1B-C2B
;
;  1 - 2 - 4 - 5 
;      |
;      3 - 6 - 7 
;
;@INSANE alhead=P, allink=E E, altail=CC CC, alname=DJEA, charge=-1.0
;@RESNTEST DJE==DJEA if: atoms[0]==PO4
;@BEADS PO4 ET1 ET2 C1A C2A C1B C2B 
;@BONDS PO4-ET1 PO4-ET2 ET1-ET2 ET1-C1A C1A-C2A ET2-C1B C1B-C2B 
;

[moleculetype]
; molname      nrexcl
  DJEA          1

[atoms]
; id 	type 	resnr 	residu 	atom 	cgnr 	charge    (mass)
   1     Q5   1  DJEA  PO4   1 	-1.0
   2   SN3a   1  DJEA  ET1   2 	0
   3   SN3a   1  DJEA  ET2   3 	0
   4     C1   1  DJEA  C1A   4 	0
   5     C1   1  DJEA  C2A   5 	0
   6     C1   1  DJEA  C1B   6 	0
   7     C1   1  DJEA  C2B   7 	0

[bonds]
;  i  j 	name 	(using named bondtypes from martini_v3.0.0_ffbonded_v2.itp)
;  i  j 	funct 	force.c.
   1  2 	b_PO4_ET_def
   1  3 	b_PO4_ET_def_long
   2  3 	b_ET_ET_ether
   2  4 	b_ET_C1_ether_5long
   4  5 	b_C1_C1_mid_5long
   3  6 	b_ET_C1_ether_5long
   6  7 	b_C1_C1_mid_5long

[angles]
;  i  j  k 	name 	(using named angletypes from martini_v3.0.0_ffbonded_v2.itp)
;  i  j  k 	funct 	angle 	force.c.
   1  2  4 	a_PO4_ET_C_def
   3  2  4 	a_ET_ET_C_ether
   2  3  6 	a_ET_ET_C_ether
   2  4  5 	a_ET_C1_C1_ether
   3  6  7 	a_ET_C1_C1_ether


;;;;;; Martini lipid topology for di-C12:0 EA (DUEA), generated using:
; The Martini lipid itp generator version M3.l01  Args are: -alname DUEA -alhead 'P' -allink 'E E' -altail 'cCC cCC'
; WARNING: Autogenerated and not all lipid headgroup and tail combinations have been tested;
;          used with care and see K.B. Pedersen et al. 2024 for guidance.
;
; Description:
;   A general model ether lipid phosphatidic acid (EA) lipid corresponding to atomistic C12:0 dilauroyl tails.
; Parameterization:
;   This topology follows the standard Martini 3.0 lipid definitions and building block rules. 
;   Bonded parameters and mapping have been optimized as described in K.B. Pedersen et al. 2024.
; Reference(s): 
;   K.B. Pedersen et al. The Martini 3 Lipidome: Expanded and Refined Parameters Improve Lipid Phase Behaviour, TBD 2024 
;   P.C.T. Souza et al. Martini 3: a general purpose force field for coarse-grained molecular dynamics, 
;   Nat. Methods; 2021. doi: 10.1038/s41592-021-01098-3
; Created: 2024.07.12
;
; Molecular topology and mapping of indices:
; PO4-ET1-C1A-C2A-C3A
;      |
;     ET2-C1B-C2B-C3B
;
;  1 - 2 - 4 - 5 - 6 
;      |
;      3 - 7 - 8 - 9 
;
;@INSANE alhead=P, allink=E E, altail=CCC CCC, alname=DUEA, charge=-1.0
;@RESNTEST DUE==DUEA if: atoms[0]==PO4
;@BEADS PO4 ET1 ET2 C1A C2A C3A C1B C2B C3B 
;@BONDS PO4-ET1 PO4-ET2 ET1-ET2 ET1-C1A C1A-C2A C2A-C3A ET2-C1B C1B-C2B C2B-C3B 
;

[moleculetype]
; molname      nrexcl
  DUEA          1

[atoms]
; id 	type 	resnr 	residu 	atom 	cgnr 	charge    (mass)
   1     Q5   1  DUEA  PO4   1 	-1.0
   2   SN3a   1  DUEA  ET1   2 	0
   3   SN3a   1  DUEA  ET2   3 	0
   4    SC1   1  DUEA  C1A   4 	0
   5     C1   1  DUEA  C2A   5 	0
   6     C1   1  DUEA  C3A   6 	0
   7    SC1   1  DUEA  C1B   7 	0
   8     C1   1  DUEA  C2B   8 	0
   9     C1   1  DUEA  C3B   9 	0

[bonds]
;  i  j 	name 	(using named bondtypes from martini_v3.0.0_ffbonded_v2.itp)
;  i  j 	funct 	force.c.
   1  2 	b_PO4_ET_def
   1  3 	b_PO4_ET_def_long
   2  3 	b_ET_ET_ether
   2  4 	b_ET_SC1_ether
   4  5 	b_SC1_C1_mid
   5  6 	b_C1_C1_end
   3  7 	b_ET_SC1_ether
   7  8 	b_SC1_C1_mid
   8  9 	b_C1_C1_end

[angles]
;  i  j  k 	name 	(using named angletypes from martini_v3.0.0_ffbonded_v2.itp)
;  i  j  k 	funct 	angle 	force.c.
   1  2  4 	a_PO4_ET_C_def
   3  2  4 	a_ET_ET_C_ether
   2  3  7 	a_ET_ET_C_ether
   2  4  5 	a_ET_C1_C1_ether
   4  5  6 	a_C1_C1_C1_def
   3  7  8 	a_ET_C1_C1_ether
   7  8  9 	a_C1_C1_C1_def


;;;;;; Martini lipid topology for di-C14:0 EA (DMEA), generated using:
; The Martini lipid itp generator version M3.l01  Args are: -alname DMEA -alhead 'P' -allink 'E E' -altail 'CCC CCC'
; WARNING: Autogenerated and not all lipid headgroup and tail combinations have been tested;
;          used with care and see K.B. Pedersen et al. 2024 for guidance.
;
; Description:
;   A general model ether lipid phosphatidic acid (EA) lipid corresponding to atomistic C14:0 dimyristoyl (DMEA) tails.
; Parameterization:
;   This topology follows the standard Martini 3.0 lipid definitions and building block rules. 
;   Bonded parameters and mapping have been optimized as described in K.B. Pedersen et al. 2024.
; Reference(s): 
;   K.B. Pedersen et al. The Martini 3 Lipidome: Expanded and Refined Parameters Improve Lipid Phase Behaviour, TBD 2024 
;   P.C.T. Souza et al. Martini 3: a general purpose force field for coarse-grained molecular dynamics, 
;   Nat. Methods; 2021. doi: 10.1038/s41592-021-01098-3
; Created: 2024.07.12
;
; Molecular topology and mapping of indices:
; PO4-ET1-C1A-C2A-C3A
;      |
;     ET2-C1B-C2B-C3B
;
;  1 - 2 - 4 - 5 - 6 
;      |
;      3 - 7 - 8 - 9 
;
;@INSANE alhead=P, allink=E E, altail=CCC CCC, alname=DMEA, charge=-1.0
;@RESNTEST DME==DMEA if: atoms[0]==PO4
;@BEADS PO4 ET1 ET2 C1A C2A C3A C1B C2B C3B 
;@BONDS PO4-ET1 PO4-ET2 ET1-ET2 ET1-C1A C1A-C2A C2A-C3A ET2-C1B C1B-C2B C2B-C3B 
;

[moleculetype]
; molname      nrexcl
  DMEA          1

[atoms]
; id 	type 	resnr 	residu 	atom 	cgnr 	charge    (mass)
   1     Q5   1  DMEA  PO4   1 	-1.0
   2   SN3a   1  DMEA  ET1   2 	0
   3   SN3a   1  DMEA  ET2   3 	0
   4     C1   1  DMEA  C1A   4 	0
   5     C1   1  DMEA  C2A   5 	0
   6     C1   1  DMEA  C3A   6 	0
   7     C1   1  DMEA  C1B   7 	0
   8     C1   1  DMEA  C2B   8 	0
   9     C1   1  DMEA  C3B   9 	0

[bonds]
;  i  j 	name 	(using named bondtypes from martini_v3.0.0_ffbonded_v2.itp)
;  i  j 	funct 	force.c.
   1  2 	b_PO4_ET_def
   1  3 	b_PO4_ET_def_long
   2  3 	b_ET_ET_ether
   2  4 	b_ET_C1_ether_5long
   4  5 	b_C1_C1_mid_5long
   5  6 	b_C1_C1_end
   3  7 	b_ET_C1_ether_5long
   7  8 	b_C1_C1_mid_5long
   8  9 	b_C1_C1_end

[angles]
;  i  j  k 	name 	(using named angletypes from martini_v3.0.0_ffbonded_v2.itp)
;  i  j  k 	funct 	angle 	force.c.
   1  2  4 	a_PO4_ET_C_def
   3  2  4 	a_ET_ET_C_ether
   2  3  7 	a_ET_ET_C_ether
   2  4  5 	a_ET_C1_C1_ether
   4  5  6 	a_C1_C1_C1_def
   3  7  8 	a_ET_C1_C1_ether
   7  8  9 	a_C1_C1_C1_def


;;;;;; Martini lipid topology for di-C16:0 EA (DPEA), generated using:
; The Martini lipid itp generator version M3.l01  Args are: -alname DPEA -alhead 'P' -allink 'E E' -altail 'cCCC cCCC'
; WARNING: Autogenerated and not all lipid headgroup and tail combinations have been tested;
;          used with care and see K.B. Pedersen et al. 2024 for guidance.
;
; Description:
;   A general model ether lipid phosphatidic acid (EA) lipid corresponding to atomistic C16:0 dipalmitoyl (DPEA) tails.
; Parameterization:
;   This topology follows the standard Martini 3.0 lipid definitions and building block rules. 
;   Bonded parameters and mapping have been optimized as described in K.B. Pedersen et al. 2024.
; Reference(s): 
;   K.B. Pedersen et al. The Martini 3 Lipidome: Expanded and Refined Parameters Improve Lipid Phase Behaviour, TBD 2024 
;   P.C.T. Souza et al. Martini 3: a general purpose force field for coarse-grained molecular dynamics, 
;   Nat. Methods; 2021. doi: 10.1038/s41592-021-01098-3
; Created: 2024.07.12
;
; Molecular topology and mapping of indices:
; PO4-ET1-C1A-C2A-C3A-C4A
;      |
;     ET2-C1B-C2B-C3B-C4B
;
;  1 - 2 - 4 - 5 - 6 - 7 
;      |
;      3 - 8 - 9 - 10- 11
;
;@INSANE alhead=P, allink=E E, altail=CCCC CCCC, alname=DPEA, charge=-1.0
;@RESNTEST DPE==DPEA if: atoms[0]==PO4
;@BEADS PO4 ET1 ET2 C1A C2A C3A C4A C1B C2B C3B C4B 
;@BONDS PO4-ET1 PO4-ET2 ET1-ET2 ET1-C1A C1A-C2A C2A-C3A C3A-C4A ET2-C1B C1B-C2B C2B-C3B C3B-C4B 
;

[moleculetype]
; molname      nrexcl
  DPEA          1

[atoms]
; id 	type 	resnr 	residu 	atom 	cgnr 	charge    (mass)
   1     Q5   1  DPEA  PO4   1 	-1.0
   2   SN3a   1  DPEA  ET1   2 	0
   3   SN3a   1  DPEA  ET2   3 	0
   4    SC1   1  DPEA  C1A   4 	0
   5     C1   1  DPEA  C2A   5 	0
   6     C1   1  DPEA  C3A   6 	0
   7     C1   1  DPEA  C4A   7 	0
   8    SC1   1  DPEA  C1B   8 	0
   9     C1   1  DPEA  C2B   9 	0
  10     C1   1  DPEA  C3B  10 	0
  11     C1   1  DPEA  C4B  11 	0

[bonds]
;  i  j 	name 	(using named bondtypes from martini_v3.0.0_ffbonded_v2.itp)
;  i  j 	funct 	force.c.
   1  2 	b_PO4_ET_def
   1  3 	b_PO4_ET_def_long
   2  3 	b_ET_ET_ether
   2  4 	b_ET_SC1_ether
   4  5 	b_SC1_C1_mid
   5  6 	b_C1_C1_mid
   6  7 	b_C1_C1_end
   3  8 	b_ET_SC1_ether
   8  9 	b_SC1_C1_mid
   9 10 	b_C1_C1_mid
  10 11 	b_C1_C1_end

[angles]
;  i  j  k 	name 	(using named angletypes from martini_v3.0.0_ffbonded_v2.itp)
;  i  j  k 	funct 	angle 	force.c.
   1  2  4 	a_PO4_ET_C_def
   3  2  4 	a_ET_ET_C_ether
   2  3  8 	a_ET_ET_C_ether
   2  4  5 	a_ET_C1_C1_ether
   4  5  6 	a_C1_C1_C1_def
   5  6  7 	a_C1_C1_C1_def
   3  8  9 	a_ET_C1_C1_ether
   8  9 10 	a_C1_C1_C1_def
   9 10 11 	a_C1_C1_C1_def


;;;;;; Martini lipid topology for di-C18:0 EA (DSEA), generated using:
; The Martini lipid itp generator version M3.l01  Args are: -alname DSEA -alhead 'P' -allink 'E E' -altail 'CCCC CCCC'
; WARNING: Autogenerated and not all lipid headgroup and tail combinations have been tested;
;          used with care and see K.B. Pedersen et al. 2024 for guidance.
;
; Description:
;   A general model ether lipid phosphatidic acid (EA) lipid corresponding to atomistic C18:0 distearoyl (DSEA) tails.
; Parameterization:
;   This topology follows the standard Martini 3.0 lipid definitions and building block rules. 
;   Bonded parameters and mapping have been optimized as described in K.B. Pedersen et al. 2024.
; Reference(s): 
;   K.B. Pedersen et al. The Martini 3 Lipidome: Expanded and Refined Parameters Improve Lipid Phase Behaviour, TBD 2024 
;   P.C.T. Souza et al. Martini 3: a general purpose force field for coarse-grained molecular dynamics, 
;   Nat. Methods; 2021. doi: 10.1038/s41592-021-01098-3
; Created: 2024.07.12
;
; Molecular topology and mapping of indices:
; PO4-ET1-C1A-C2A-C3A-C4A
;      |
;     ET2-C1B-C2B-C3B-C4B
;
;  1 - 2 - 4 - 5 - 6 - 7 
;      |
;      3 - 8 - 9 - 10- 11
;
;@INSANE alhead=P, allink=E E, altail=CCCC CCCC, alname=DSEA, charge=-1.0
;@RESNTEST DSE==DSEA if: atoms[0]==PO4
;@BEADS PO4 ET1 ET2 C1A C2A C3A C4A C1B C2B C3B C4B 
;@BONDS PO4-ET1 PO4-ET2 ET1-ET2 ET1-C1A C1A-C2A C2A-C3A C3A-C4A ET2-C1B C1B-C2B C2B-C3B C3B-C4B 
;

[moleculetype]
; molname      nrexcl
  DSEA          1

[atoms]
; id 	type 	resnr 	residu 	atom 	cgnr 	charge    (mass)
   1     Q5   1  DSEA  PO4   1 	-1.0
   2   SN3a   1  DSEA  ET1   2 	0
   3   SN3a   1  DSEA  ET2   3 	0
   4     C1   1  DSEA  C1A   4 	0
   5     C1   1  DSEA  C2A   5 	0
   6     C1   1  DSEA  C3A   6 	0
   7     C1   1  DSEA  C4A   7 	0
   8     C1   1  DSEA  C1B   8 	0
   9     C1   1  DSEA  C2B   9 	0
  10     C1   1  DSEA  C3B  10 	0
  11     C1   1  DSEA  C4B  11 	0

[bonds]
;  i  j 	name 	(using named bondtypes from martini_v3.0.0_ffbonded_v2.itp)
;  i  j 	funct 	force.c.
   1  2 	b_PO4_ET_def
   1  3 	b_PO4_ET_def_long
   2  3 	b_ET_ET_ether
   2  4 	b_ET_C1_ether_5long
   4  5 	b_C1_C1_mid_5long
   5  6 	b_C1_C1_mid
   6  7 	b_C1_C1_end
   3  8 	b_ET_C1_ether_5long
   8  9 	b_C1_C1_mid_5long
   9 10 	b_C1_C1_mid
  10 11 	b_C1_C1_end

[angles]
;  i  j  k 	name 	(using named angletypes from martini_v3.0.0_ffbonded_v2.itp)
;  i  j  k 	funct 	angle 	force.c.
   1  2  4 	a_PO4_ET_C_def
   3  2  4 	a_ET_ET_C_ether
   2  3  8 	a_ET_ET_C_ether
   2  4  5 	a_ET_C1_C1_ether
   4  5  6 	a_C1_C1_C1_def
   5  6  7 	a_C1_C1_C1_def
   3  8  9 	a_ET_C1_C1_ether
   8  9 10 	a_C1_C1_C1_def
   9 10 11 	a_C1_C1_C1_def


;;;;;; Martini lipid topology for di-C20:0 EA (DKEA), generated using:
; The Martini lipid itp generator version M3.l01  Args are: -alname DKEA -alhead 'P' -allink 'E E' -altail 'cCCCC cCCCC'
; WARNING: Autogenerated and not all lipid headgroup and tail combinations have been tested;
;          used with care and see K.B. Pedersen et al. 2024 for guidance.
;
; Description:
;   A general model ether lipid phosphatidic acid (EA) lipid corresponding to atomistic C20:0 diarachidoyl tails.
; Parameterization:
;   This topology follows the standard Martini 3.0 lipid definitions and building block rules. 
;   Bonded parameters and mapping have been optimized as described in K.B. Pedersen et al. 2024.
; Reference(s): 
;   K.B. Pedersen et al. The Martini 3 Lipidome: Expanded and Refined Parameters Improve Lipid Phase Behaviour, TBD 2024 
;   P.C.T. Souza et al. Martini 3: a general purpose force field for coarse-grained molecular dynamics, 
;   Nat. Methods; 2021. doi: 10.1038/s41592-021-01098-3
; Created: 2024.07.12
;
; Molecular topology and mapping of indices:
; PO4-ET1-C1A-C2A-C3A-C4A-C5A
;      |
;     ET2-C1B-C2B-C3B-C4B-C5B
;
;  1 - 2 - 4 - 5 - 6 - 7 - 8 
;      |
;      3 - 9 - 10- 11- 12- 13
;
;@INSANE alhead=P, allink=E E, altail=CCCCC CCCCC, alname=DKEA, charge=-1.0
;@RESNTEST DKE==DKEA if: atoms[0]==PO4
;@BEADS PO4 ET1 ET2 C1A C2A C3A C4A C5A C1B C2B C3B C4B C5B 
;@BONDS PO4-ET1 PO4-ET2 ET1-ET2 ET1-C1A C1A-C2A C2A-C3A C3A-C4A C4A-C5A ET2-C1B C1B-C2B C2B-C3B C3B-C4B C4B-C5B 
;

[moleculetype]
; molname      nrexcl
  DKEA          1

[atoms]
; id 	type 	resnr 	residu 	atom 	cgnr 	charge    (mass)
   1     Q5   1  DKEA  PO4   1 	-1.0
   2   SN3a   1  DKEA  ET1   2 	0
   3   SN3a   1  DKEA  ET2   3 	0
   4    SC1   1  DKEA  C1A   4 	0
   5     C1   1  DKEA  C2A   5 	0
   6     C1   1  DKEA  C3A   6 	0
   7     C1   1  DKEA  C4A   7 	0
   8     C1   1  DKEA  C5A   8 	0
   9    SC1   1  DKEA  C1B   9 	0
  10     C1   1  DKEA  C2B  10 	0
  11     C1   1  DKEA  C3B  11 	0
  12     C1   1  DKEA  C4B  12 	0
  13     C1   1  DKEA  C5B  13 	0

[bonds]
;  i  j 	name 	(using named bondtypes from martini_v3.0.0_ffbonded_v2.itp)
;  i  j 	funct 	force.c.
   1  2 	b_PO4_ET_def
   1  3 	b_PO4_ET_def_long
   2  3 	b_ET_ET_ether
   2  4 	b_ET_SC1_ether
   4  5 	b_SC1_C1_mid
   5  6 	b_C1_C1_mid
   6  7 	b_C1_C1_mid
   7  8 	b_C1_C1_end
   3  9 	b_ET_SC1_ether
   9 10 	b_SC1_C1_mid
  10 11 	b_C1_C1_mid
  11 12 	b_C1_C1_mid
  12 13 	b_C1_C1_end

[angles]
;  i  j  k 	name 	(using named angletypes from martini_v3.0.0_ffbonded_v2.itp)
;  i  j  k 	funct 	angle 	force.c.
   1  2  4 	a_PO4_ET_C_def
   3  2  4 	a_ET_ET_C_ether
   2  3  9 	a_ET_ET_C_ether
   2  4  5 	a_ET_C1_C1_ether
   4  5  6 	a_C1_C1_C1_def
   5  6  7 	a_C1_C1_C1_def
   6  7  8 	a_C1_C1_C1_def
   3  9 10 	a_ET_C1_C1_ether
   9 10 11 	a_C1_C1_C1_def
  10 11 12 	a_C1_C1_C1_def
  11 12 13 	a_C1_C1_C1_def


;;;;;; Martini lipid topology for di-C22:0 EA (DBEA), generated using:
; The Martini lipid itp generator version M3.l01  Args are: -alname DBEA -alhead 'P' -allink 'E E' -altail 'CCCCC CCCCC'
; WARNING: Autogenerated and not all lipid headgroup and tail combinations have been tested;
;          used with care and see K.B. Pedersen et al. 2024 for guidance.
;
; Description:
;   A general model ether lipid phosphatidic acid (EA) lipid corresponding to atomistic C22:0 dibehenoyl tails.
; Parameterization:
;   This topology follows the standard Martini 3.0 lipid definitions and building block rules. 
;   Bonded parameters and mapping have been optimized as described in K.B. Pedersen et al. 2024.
; Reference(s): 
;   K.B. Pedersen et al. The Martini 3 Lipidome: Expanded and Refined Parameters Improve Lipid Phase Behaviour, TBD 2024 
;   P.C.T. Souza et al. Martini 3: a general purpose force field for coarse-grained molecular dynamics, 
;   Nat. Methods; 2021. doi: 10.1038/s41592-021-01098-3
; Created: 2024.07.12
;
; Molecular topology and mapping of indices:
; PO4-ET1-C1A-C2A-C3A-C4A-C5A
;      |
;     ET2-C1B-C2B-C3B-C4B-C5B
;
;  1 - 2 - 4 - 5 - 6 - 7 - 8 
;      |
;      3 - 9 - 10- 11- 12- 13
;
;@INSANE alhead=P, allink=E E, altail=CCCCC CCCCC, alname=DBEA, charge=-1.0
;@RESNTEST DBE==DBEA if: atoms[0]==PO4
;@BEADS PO4 ET1 ET2 C1A C2A C3A C4A C5A C1B C2B C3B C4B C5B 
;@BONDS PO4-ET1 PO4-ET2 ET1-ET2 ET1-C1A C1A-C2A C2A-C3A C3A-C4A C4A-C5A ET2-C1B C1B-C2B C2B-C3B C3B-C4B C4B-C5B 
;

[moleculetype]
; molname      nrexcl
  DBEA          1

[atoms]
; id 	type 	resnr 	residu 	atom 	cgnr 	charge    (mass)
   1     Q5   1  DBEA  PO4   1 	-1.0
   2   SN3a   1  DBEA  ET1   2 	0
   3   SN3a   1  DBEA  ET2   3 	0
   4     C1   1  DBEA  C1A   4 	0
   5     C1   1  DBEA  C2A   5 	0
   6     C1   1  DBEA  C3A   6 	0
   7     C1   1  DBEA  C4A   7 	0
   8     C1   1  DBEA  C5A   8 	0
   9     C1   1  DBEA  C1B   9 	0
  10     C1   1  DBEA  C2B  10 	0
  11     C1   1  DBEA  C3B  11 	0
  12     C1   1  DBEA  C4B  12 	0
  13     C1   1  DBEA  C5B  13 	0

[bonds]
;  i  j 	name 	(using named bondtypes from martini_v3.0.0_ffbonded_v2.itp)
;  i  j 	funct 	force.c.
   1  2 	b_PO4_ET_def
   1  3 	b_PO4_ET_def_long
   2  3 	b_ET_ET_ether
   2  4 	b_ET_C1_ether_5long
   4  5 	b_C1_C1_mid_5long
   5  6 	b_C1_C1_mid
   6  7 	b_C1_C1_mid
   7  8 	b_C1_C1_end
   3  9 	b_ET_C1_ether_5long
   9 10 	b_C1_C1_mid_5long
  10 11 	b_C1_C1_mid
  11 12 	b_C1_C1_mid
  12 13 	b_C1_C1_end

[angles]
;  i  j  k 	name 	(using named angletypes from martini_v3.0.0_ffbonded_v2.itp)
;  i  j  k 	funct 	angle 	force.c.
   1  2  4 	a_PO4_ET_C_def
   3  2  4 	a_ET_ET_C_ether
   2  3  9 	a_ET_ET_C_ether
   2  4  5 	a_ET_C1_C1_ether
   4  5  6 	a_C1_C1_C1_def
   5  6  7 	a_C1_C1_C1_def
   6  7  8 	a_C1_C1_C1_def
   3  9 10 	a_ET_C1_C1_ether
   9 10 11 	a_C1_C1_C1_def
  10 11 12 	a_C1_C1_C1_def
  11 12 13 	a_C1_C1_C1_def


;;;;;; Martini lipid topology for di-C24:0 EA (DXEA), generated using:
; The Martini lipid itp generator version M3.l01  Args are: -alname DXEA -alhead 'P' -allink 'E E' -altail 'cCCCCC cCCCCC'
; WARNING: Autogenerated and not all lipid headgroup and tail combinations have been tested;
;          used with care and see K.B. Pedersen et al. 2024 for guidance.
;
; Description:
;   A general model ether lipid phosphatidic acid (EA) lipid corresponding to atomistic C24:0 dilignoceroyl tails.
; Parameterization:
;   This topology follows the standard Martini 3.0 lipid definitions and building block rules. 
;   Bonded parameters and mapping have been optimized as described in K.B. Pedersen et al. 2024.
; Reference(s): 
;   K.B. Pedersen et al. The Martini 3 Lipidome: Expanded and Refined Parameters Improve Lipid Phase Behaviour, TBD 2024 
;   P.C.T. Souza et al. Martini 3: a general purpose force field for coarse-grained molecular dynamics, 
;   Nat. Methods; 2021. doi: 10.1038/s41592-021-01098-3
; Created: 2024.07.12
;
; Molecular topology and mapping of indices:
; PO4-ET1-C1A-C2A-C3A-C4A-C5A-C6A
;      |
;     ET2-C1B-C2B-C3B-C4B-C5B-C6B
;
;  1 - 2 - 4 - 5 - 6 - 7 - 8 - 9 
;      |
;      3 - 10- 11- 12- 13- 14- 15
;
;@INSANE alhead=P, allink=E E, altail=CCCCCC CCCCCC, alname=DXEA, charge=-1.0
;@RESNTEST DXE==DXEA if: atoms[0]==PO4
;@BEADS PO4 ET1 ET2 C1A C2A C3A C4A C5A C6A C1B C2B C3B C4B C5B C6B 
;@BONDS PO4-ET1 PO4-ET2 ET1-ET2 ET1-C1A C1A-C2A C2A-C3A C3A-C4A C4A-C5A C5A-C6A ET2-C1B C1B-C2B C2B-C3B C3B-C4B C4B-C5B C5B-C6B 
;

[moleculetype]
; molname      nrexcl
  DXEA          1

[atoms]
; id 	type 	resnr 	residu 	atom 	cgnr 	charge    (mass)
   1     Q5   1  DXEA  PO4   1 	-1.0
   2   SN3a   1  DXEA  ET1   2 	0
   3   SN3a   1  DXEA  ET2   3 	0
   4    SC1   1  DXEA  C1A   4 	0
   5     C1   1  DXEA  C2A   5 	0
   6     C1   1  DXEA  C3A   6 	0
   7     C1   1  DXEA  C4A   7 	0
   8     C1   1  DXEA  C5A   8 	0
   9     C1   1  DXEA  C6A   9 	0
  10    SC1   1  DXEA  C1B  10 	0
  11     C1   1  DXEA  C2B  11 	0
  12     C1   1  DXEA  C3B  12 	0
  13     C1   1  DXEA  C4B  13 	0
  14     C1   1  DXEA  C5B  14 	0
  15     C1   1  DXEA  C6B  15 	0

[bonds]
;  i  j 	name 	(using named bondtypes from martini_v3.0.0_ffbonded_v2.itp)
;  i  j 	funct 	force.c.
   1  2 	b_PO4_ET_def
   1  3 	b_PO4_ET_def_long
   2  3 	b_ET_ET_ether
   2  4 	b_ET_SC1_ether
   4  5 	b_SC1_C1_mid
   5  6 	b_C1_C1_mid
   6  7 	b_C1_C1_mid
   7  8 	b_C1_C1_mid
   8  9 	b_C1_C1_end
   3 10 	b_ET_SC1_ether
  10 11 	b_SC1_C1_mid
  11 12 	b_C1_C1_mid
  12 13 	b_C1_C1_mid
  13 14 	b_C1_C1_mid
  14 15 	b_C1_C1_end

[angles]
;  i  j  k 	name 	(using named angletypes from martini_v3.0.0_ffbonded_v2.itp)
;  i  j  k 	funct 	angle 	force.c.
   1  2  4 	a_PO4_ET_C_def
   3  2  4 	a_ET_ET_C_ether
   2  3 10 	a_ET_ET_C_ether
   2  4  5 	a_ET_C1_C1_ether
   4  5  6 	a_C1_C1_C1_def
   5  6  7 	a_C1_C1_C1_def
   6  7  8 	a_C1_C1_C1_def
   7  8  9 	a_C1_C1_C1_def
   3 10 11 	a_ET_C1_C1_ether
  10 11 12 	a_C1_C1_C1_def
  11 12 13 	a_C1_C1_C1_def
  12 13 14 	a_C1_C1_C1_def
  13 14 15 	a_C1_C1_C1_def


;;;;;; Martini lipid topology for di-C26:0 EA (DCEA), generated using:
; The Martini lipid itp generator version M3.l01  Args are: -alname DCEA -alhead 'P' -allink 'E E' -altail 'CCCCCC CCCCCC'
; WARNING: Autogenerated and not all lipid headgroup and tail combinations have been tested;
;          used with care and see K.B. Pedersen et al. 2024 for guidance.
;
; Description:
;   A general model ether lipid phosphatidic acid (EA) lipid corresponding to atomistic C26:0 dihexacosanoyl tails.
; Parameterization:
;   This topology follows the standard Martini 3.0 lipid definitions and building block rules. 
;   Bonded parameters and mapping have been optimized as described in K.B. Pedersen et al. 2024.
; Reference(s): 
;   K.B. Pedersen et al. The Martini 3 Lipidome: Expanded and Refined Parameters Improve Lipid Phase Behaviour, TBD 2024 
;   P.C.T. Souza et al. Martini 3: a general purpose force field for coarse-grained molecular dynamics, 
;   Nat. Methods; 2021. doi: 10.1038/s41592-021-01098-3
; Created: 2024.07.12
;
; Molecular topology and mapping of indices:
; PO4-ET1-C1A-C2A-C3A-C4A-C5A-C6A
;      |
;     ET2-C1B-C2B-C3B-C4B-C5B-C6B
;
;  1 - 2 - 4 - 5 - 6 - 7 - 8 - 9 
;      |
;      3 - 10- 11- 12- 13- 14- 15
;
;@INSANE alhead=P, allink=E E, altail=CCCCCC CCCCCC, alname=DCEA, charge=-1.0
;@RESNTEST DCE==DCEA if: atoms[0]==PO4
;@BEADS PO4 ET1 ET2 C1A C2A C3A C4A C5A C6A C1B C2B C3B C4B C5B C6B 
;@BONDS PO4-ET1 PO4-ET2 ET1-ET2 ET1-C1A C1A-C2A C2A-C3A C3A-C4A C4A-C5A C5A-C6A ET2-C1B C1B-C2B C2B-C3B C3B-C4B C4B-C5B C5B-C6B 
;

[moleculetype]
; molname      nrexcl
  DCEA          1

[atoms]
; id 	type 	resnr 	residu 	atom 	cgnr 	charge    (mass)
   1     Q5   1  DCEA  PO4   1 	-1.0
   2   SN3a   1  DCEA  ET1   2 	0
   3   SN3a   1  DCEA  ET2   3 	0
   4     C1   1  DCEA  C1A   4 	0
   5     C1   1  DCEA  C2A   5 	0
   6     C1   1  DCEA  C3A   6 	0
   7     C1   1  DCEA  C4A   7 	0
   8     C1   1  DCEA  C5A   8 	0
   9     C1   1  DCEA  C6A   9 	0
  10     C1   1  DCEA  C1B  10 	0
  11     C1   1  DCEA  C2B  11 	0
  12     C1   1  DCEA  C3B  12 	0
  13     C1   1  DCEA  C4B  13 	0
  14     C1   1  DCEA  C5B  14 	0
  15     C1   1  DCEA  C6B  15 	0

[bonds]
;  i  j 	name 	(using named bondtypes from martini_v3.0.0_ffbonded_v2.itp)
;  i  j 	funct 	force.c.
   1  2 	b_PO4_ET_def
   1  3 	b_PO4_ET_def_long
   2  3 	b_ET_ET_ether
   2  4 	b_ET_C1_ether_5long
   4  5 	b_C1_C1_mid_5long
   5  6 	b_C1_C1_mid
   6  7 	b_C1_C1_mid
   7  8 	b_C1_C1_mid
   8  9 	b_C1_C1_end
   3 10 	b_ET_C1_ether_5long
  10 11 	b_C1_C1_mid_5long
  11 12 	b_C1_C1_mid
  12 13 	b_C1_C1_mid
  13 14 	b_C1_C1_mid
  14 15 	b_C1_C1_end

[angles]
;  i  j  k 	name 	(using named angletypes from martini_v3.0.0_ffbonded_v2.itp)
;  i  j  k 	funct 	angle 	force.c.
   1  2  4 	a_PO4_ET_C_def
   3  2  4 	a_ET_ET_C_ether
   2  3 10 	a_ET_ET_C_ether
   2  4  5 	a_ET_C1_C1_ether
   4  5  6 	a_C1_C1_C1_def
   5  6  7 	a_C1_C1_C1_def
   6  7  8 	a_C1_C1_C1_def
   7  8  9 	a_C1_C1_C1_def
   3 10 11 	a_ET_C1_C1_ether
  10 11 12 	a_C1_C1_C1_def
  11 12 13 	a_C1_C1_C1_def
  12 13 14 	a_C1_C1_C1_def
  13 14 15 	a_C1_C1_C1_def


;;;;;; Martini lipid topology for di-C14:1 EA (DREA), generated using:
; The Martini lipid itp generator version M3.l01  Args are: -alname DREA -alhead 'P' -allink 'E E' -altail 'CDC CDC'
; WARNING: Autogenerated and not all lipid headgroup and tail combinations have been tested;
;          used with care and see K.B. Pedersen et al. 2024 for guidance.
;
; Description:
;   A general model ether lipid phosphatidic acid (EA) lipid corresponding to atomistic C14:1(9c) dimyristoleoyl tails.
; Parameterization:
;   This topology follows the standard Martini 3.0 lipid definitions and building block rules. 
;   Bonded parameters and mapping have been optimized as described in K.B. Pedersen et al. 2024.
; Reference(s): 
;   K.B. Pedersen et al. The Martini 3 Lipidome: Expanded and Refined Parameters Improve Lipid Phase Behaviour, TBD 2024 
;   P.C.T. Souza et al. Martini 3: a general purpose force field for coarse-grained molecular dynamics, 
;   Nat. Methods; 2021. doi: 10.1038/s41592-021-01098-3
; Created: 2024.07.12
;
; Molecular topology and mapping of indices:
; PO4-ET1-C1A-D2A-C3A
;      |
;     ET2-C1B-D2B-C3B
;
;  1 - 2 - 4 - 5 - 6 
;      |
;      3 - 7 - 8 - 9 
;
;@INSANE alhead=P, allink=E E, altail=CDC CDC, alname=DREA, charge=-1.0
;@RESNTEST DRE==DREA if: atoms[0]==PO4
;@BEADS PO4 ET1 ET2 C1A D2A C3A C1B D2B C3B 
;@BONDS PO4-ET1 PO4-ET2 ET1-ET2 ET1-C1A C1A-D2A D2A-C3A ET2-C1B C1B-D2B D2B-C3B 
;

[moleculetype]
; molname      nrexcl
  DREA          1

[atoms]
; id 	type 	resnr 	residu 	atom 	cgnr 	charge    (mass)
   1     Q5   1  DREA  PO4   1 	-1.0
   2   SN3a   1  DREA  ET1   2 	0
   3   SN3a   1  DREA  ET2   3 	0
   4     C1   1  DREA  C1A   4 	0
   5    C4h   1  DREA  D2A   5 	0
   6     C1   1  DREA  C3A   6 	0
   7     C1   1  DREA  C1B   7 	0
   8    C4h   1  DREA  D2B   8 	0
   9     C1   1  DREA  C3B   9 	0

[bonds]
;  i  j 	name 	(using named bondtypes from martini_v3.0.0_ffbonded_v2.itp)
;  i  j 	funct 	force.c.
   1  2 	b_PO4_ET_def
   1  3 	b_PO4_ET_def_long
   2  3 	b_ET_ET_ether
   2  4 	b_ET_C1_ether_5long
   4  5 	b_C1_C4_mid_5long
   5  6 	b_C4_C1_end
   3  7 	b_ET_C1_ether_5long
   7  8 	b_C1_C4_mid_5long
   8  9 	b_C4_C1_end

[angles]
;  i  j  k 	name 	(using named angletypes from martini_v3.0.0_ffbonded_v2.itp)
;  i  j  k 	funct 	angle 	force.c.
   1  2  4 	a_PO4_ET_C_def
   3  2  4 	a_ET_ET_C_ether
   2  3  7 	a_ET_ET_C_ether
   2  4  5 	a_ET_C1_C4_ether
   4  5  6 	a_C1_C4_C1_def
   3  7  8 	a_ET_C1_C4_ether
   7  8  9 	a_C1_C4_C1_def


;;;;;; Martini lipid topology for di-C16:1 EA (DYEA), generated using:
; The Martini lipid itp generator version M3.l01  Args are: -alname DYEA -alhead 'P' -allink 'E E' -altail 'cCDC cCDC'
; WARNING: Autogenerated and not all lipid headgroup and tail combinations have been tested;
;          used with care and see K.B. Pedersen et al. 2024 for guidance.
;
; Description:
;   A general model ether lipid phosphatidic acid (EA) lipid corresponding to atomistic C16:1(9c) dipalmitoleoyl tails.
; Parameterization:
;   This topology follows the standard Martini 3.0 lipid definitions and building block rules. 
;   Bonded parameters and mapping have been optimized as described in K.B. Pedersen et al. 2024.
; Reference(s): 
;   K.B. Pedersen et al. The Martini 3 Lipidome: Expanded and Refined Parameters Improve Lipid Phase Behaviour, TBD 2024 
;   P.C.T. Souza et al. Martini 3: a general purpose force field for coarse-grained molecular dynamics, 
;   Nat. Methods; 2021. doi: 10.1038/s41592-021-01098-3
; Created: 2024.07.12
;
; Molecular topology and mapping of indices:
; PO4-ET1-C1A-C2A-D3A-C4A
;      |
;     ET2-C1B-C2B-D3B-C4B
;
;  1 - 2 - 4 - 5 - 6 - 7 
;      |
;      3 - 8 - 9 - 10- 11
;
;@INSANE alhead=P, allink=E E, altail=CCDC CCDC, alname=DYEA, charge=-1.0
;@RESNTEST DYE==DYEA if: atoms[0]==PO4
;@BEADS PO4 ET1 ET2 C1A C2A D3A C4A C1B C2B D3B C4B 
;@BONDS PO4-ET1 PO4-ET2 ET1-ET2 ET1-C1A C1A-C2A C2A-D3A D3A-C4A ET2-C1B C1B-C2B C2B-D3B D3B-C4B 
;

[moleculetype]
; molname      nrexcl
  DYEA          1

[atoms]
; id 	type 	resnr 	residu 	atom 	cgnr 	charge    (mass)
   1     Q5   1  DYEA  PO4   1 	-1.0
   2   SN3a   1  DYEA  ET1   2 	0
   3   SN3a   1  DYEA  ET2   3 	0
   4    SC1   1  DYEA  C1A   4 	0
   5     C1   1  DYEA  C2A   5 	0
   6    C4h   1  DYEA  D3A   6 	0
   7     C1   1  DYEA  C4A   7 	0
   8    SC1   1  DYEA  C1B   8 	0
   9     C1   1  DYEA  C2B   9 	0
  10    C4h   1  DYEA  D3B  10 	0
  11     C1   1  DYEA  C4B  11 	0

[bonds]
;  i  j 	name 	(using named bondtypes from martini_v3.0.0_ffbonded_v2.itp)
;  i  j 	funct 	force.c.
   1  2 	b_PO4_ET_def
   1  3 	b_PO4_ET_def_long
   2  3 	b_ET_ET_ether
   2  4 	b_ET_SC1_ether
   4  5 	b_SC1_C1_mid
   5  6 	b_C1_C4_mid
   6  7 	b_C4_C1_end
   3  8 	b_ET_SC1_ether
   8  9 	b_SC1_C1_mid
   9 10 	b_C1_C4_mid
  10 11 	b_C4_C1_end

[angles]
;  i  j  k 	name 	(using named angletypes from martini_v3.0.0_ffbonded_v2.itp)
;  i  j  k 	funct 	angle 	force.c.
   1  2  4 	a_PO4_ET_C_def
   3  2  4 	a_ET_ET_C_ether
   2  3  8 	a_ET_ET_C_ether
   2  4  5 	a_ET_C1_C1_ether
   4  5  6 	a_C1_C1_C4_def
   5  6  7 	a_C1_C4_C1_def
   3  8  9 	a_ET_C1_C1_ether
   8  9 10 	a_C1_C1_C4_def
   9 10 11 	a_C1_C4_C1_def


;;;;;; Martini lipid topology for di-C18:1 EA (DOEA), generated using:
; The Martini lipid itp generator version M3.l01  Args are: -alname DOEA -alhead 'P' -allink 'E E' -altail 'CDCC CDCC'
; WARNING: Autogenerated and not all lipid headgroup and tail combinations have been tested;
;          used with care and see K.B. Pedersen et al. 2024 for guidance.
;
; Description:
;   A general model ether lipid phosphatidic acid (EA) lipid corresponding to atomistic C18:1(9c) dioleoyl (DOEA) tails.
; Parameterization:
;   This topology follows the standard Martini 3.0 lipid definitions and building block rules. 
;   Bonded parameters and mapping have been optimized as described in K.B. Pedersen et al. 2024.
; Reference(s): 
;   K.B. Pedersen et al. The Martini 3 Lipidome: Expanded and Refined Parameters Improve Lipid Phase Behaviour, TBD 2024 
;   P.C.T. Souza et al. Martini 3: a general purpose force field for coarse-grained molecular dynamics, 
;   Nat. Methods; 2021. doi: 10.1038/s41592-021-01098-3
; Created: 2024.07.12
;
; Molecular topology and mapping of indices:
; PO4-ET1-C1A-D2A-C3A-C4A
;      |
;     ET2-C1B-D2B-C3B-C4B
;
;  1 - 2 - 4 - 5 - 6 - 7 
;      |
;      3 - 8 - 9 - 10- 11
;
;@INSANE alhead=P, allink=E E, altail=CDCC CDCC, alname=DOEA, charge=-1.0
;@RESNTEST DOE==DOEA if: atoms[0]==PO4
;@BEADS PO4 ET1 ET2 C1A D2A C3A C4A C1B D2B C3B C4B 
;@BONDS PO4-ET1 PO4-ET2 ET1-ET2 ET1-C1A C1A-D2A D2A-C3A C3A-C4A ET2-C1B C1B-D2B D2B-C3B C3B-C4B 
;

[moleculetype]
; molname      nrexcl
  DOEA          1

[atoms]
; id 	type 	resnr 	residu 	atom 	cgnr 	charge    (mass)
   1     Q5   1  DOEA  PO4   1 	-1.0
   2   SN3a   1  DOEA  ET1   2 	0
   3   SN3a   1  DOEA  ET2   3 	0
   4     C1   1  DOEA  C1A   4 	0
   5    C4h   1  DOEA  D2A   5 	0
   6     C1   1  DOEA  C3A   6 	0
   7     C1   1  DOEA  C4A   7 	0
   8     C1   1  DOEA  C1B   8 	0
   9    C4h   1  DOEA  D2B   9 	0
  10     C1   1  DOEA  C3B  10 	0
  11     C1   1  DOEA  C4B  11 	0

[bonds]
;  i  j 	name 	(using named bondtypes from martini_v3.0.0_ffbonded_v2.itp)
;  i  j 	funct 	force.c.
   1  2 	b_PO4_ET_def
   1  3 	b_PO4_ET_def_long
   2  3 	b_ET_ET_ether
   2  4 	b_ET_C1_ether_5long
   4  5 	b_C1_C4_mid_5long
   5  6 	b_C4_C1_mid
   6  7 	b_C1_C1_end
   3  8 	b_ET_C1_ether_5long
   8  9 	b_C1_C4_mid_5long
   9 10 	b_C4_C1_mid
  10 11 	b_C1_C1_end

[angles]
;  i  j  k 	name 	(using named angletypes from martini_v3.0.0_ffbonded_v2.itp)
;  i  j  k 	funct 	angle 	force.c.
   1  2  4 	a_PO4_ET_C_def
   3  2  4 	a_ET_ET_C_ether
   2  3  8 	a_ET_ET_C_ether
   2  4  5 	a_ET_C1_C4_ether
   4  5  6 	a_C1_C4_C1_def
   5  6  7 	a_C4_C1_C1_def
   3  8  9 	a_ET_C1_C4_ether
   8  9 10 	a_C1_C4_C1_def
   9 10 11 	a_C4_C1_C1_def


;;;;;; Martini lipid topology for di-C18:1 EA (DVEA), generated using:
; The Martini lipid itp generator version M3.l01  Args are: -alname DVEA -alhead 'P' -allink 'E E' -altail 'CCDC CCDC'
; WARNING: Autogenerated and not all lipid headgroup and tail combinations have been tested;
;          used with care and see K.B. Pedersen et al. 2024 for guidance.
;
; Description:
;   A general model ether lipid phosphatidic acid (EA) lipid corresponding to atomistic C18:1(11c) cis-vaccenic acid tails.
; Parameterization:
;   This topology follows the standard Martini 3.0 lipid definitions and building block rules. 
;   Bonded parameters and mapping have been optimized as described in K.B. Pedersen et al. 2024.
; Reference(s): 
;   K.B. Pedersen et al. The Martini 3 Lipidome: Expanded and Refined Parameters Improve Lipid Phase Behaviour, TBD 2024 
;   P.C.T. Souza et al. Martini 3: a general purpose force field for coarse-grained molecular dynamics, 
;   Nat. Methods; 2021. doi: 10.1038/s41592-021-01098-3
; Created: 2024.07.12
;
; Molecular topology and mapping of indices:
; PO4-ET1-C1A-C2A-D3A-C4A
;      |
;     ET2-C1B-C2B-D3B-C4B
;
;  1 - 2 - 4 - 5 - 6 - 7 
;      |
;      3 - 8 - 9 - 10- 11
;
;@INSANE alhead=P, allink=E E, altail=CCDC CCDC, alname=DVEA, charge=-1.0
;@RESNTEST DVE==DVEA if: atoms[0]==PO4
;@BEADS PO4 ET1 ET2 C1A C2A D3A C4A C1B C2B D3B C4B 
;@BONDS PO4-ET1 PO4-ET2 ET1-ET2 ET1-C1A C1A-C2A C2A-D3A D3A-C4A ET2-C1B C1B-C2B C2B-D3B D3B-C4B 
;

[moleculetype]
; molname      nrexcl
  DVEA          1

[atoms]
; id 	type 	resnr 	residu 	atom 	cgnr 	charge    (mass)
   1     Q5   1  DVEA  PO4   1 	-1.0
   2   SN3a   1  DVEA  ET1   2 	0
   3   SN3a   1  DVEA  ET2   3 	0
   4     C1   1  DVEA  C1A   4 	0
   5     C1   1  DVEA  C2A   5 	0
   6    C4h   1  DVEA  D3A   6 	0
   7     C1   1  DVEA  C4A   7 	0
   8     C1   1  DVEA  C1B   8 	0
   9     C1   1  DVEA  C2B   9 	0
  10    C4h   1  DVEA  D3B  10 	0
  11     C1   1  DVEA  C4B  11 	0

[bonds]
;  i  j 	name 	(using named bondtypes from martini_v3.0.0_ffbonded_v2.itp)
;  i  j 	funct 	force.c.
   1  2 	b_PO4_ET_def
   1  3 	b_PO4_ET_def_long
   2  3 	b_ET_ET_ether
   2  4 	b_ET_C1_ether_5long
   4  5 	b_C1_C1_mid_5long
   5  6 	b_C1_C4_mid
   6  7 	b_C4_C1_end
   3  8 	b_ET_C1_ether_5long
   8  9 	b_C1_C1_mid_5long
   9 10 	b_C1_C4_mid
  10 11 	b_C4_C1_end

[angles]
;  i  j  k 	name 	(using named angletypes from martini_v3.0.0_ffbonded_v2.itp)
;  i  j  k 	funct 	angle 	force.c.
   1  2  4 	a_PO4_ET_C_def
   3  2  4 	a_ET_ET_C_ether
   2  3  8 	a_ET_ET_C_ether
   2  4  5 	a_ET_C1_C1_ether
   4  5  6 	a_C1_C1_C4_def
   5  6  7 	a_C1_C4_C1_def
   3  8  9 	a_ET_C1_C1_ether
   8  9 10 	a_C1_C1_C4_def
   9 10 11 	a_C1_C4_C1_def


;;;;;; Martini lipid topology for di-C20:1 EA (DGEA), generated using:
; The Martini lipid itp generator version M3.l01  Args are: -alname DGEA -alhead 'P' -allink 'E E' -altail 'cCDCC cCDCC'
; WARNING: Autogenerated and not all lipid headgroup and tail combinations have been tested;
;          used with care and see K.B. Pedersen et al. 2024 for guidance.
;
; Description:
;   A general model ether lipid phosphatidic acid (EA) lipid corresponding to atomistic C20:1(11c) di-gondoic acid tails.
; Parameterization:
;   This topology follows the standard Martini 3.0 lipid definitions and building block rules. 
;   Bonded parameters and mapping have been optimized as described in K.B. Pedersen et al. 2024.
; Reference(s): 
;   K.B. Pedersen et al. The Martini 3 Lipidome: Expanded and Refined Parameters Improve Lipid Phase Behaviour, TBD 2024 
;   P.C.T. Souza et al. Martini 3: a general purpose force field for coarse-grained molecular dynamics, 
;   Nat. Methods; 2021. doi: 10.1038/s41592-021-01098-3
; Created: 2024.07.12
;
; Molecular topology and mapping of indices:
; PO4-ET1-C1A-C2A-D3A-C4A-C5A
;      |
;     ET2-C1B-C2B-D3B-C4B-C5B
;
;  1 - 2 - 4 - 5 - 6 - 7 - 8 
;      |
;      3 - 9 - 10- 11- 12- 13
;
;@INSANE alhead=P, allink=E E, altail=CCDCC CCDCC, alname=DGEA, charge=-1.0
;@RESNTEST DGE==DGEA if: atoms[0]==PO4
;@BEADS PO4 ET1 ET2 C1A C2A D3A C4A C5A C1B C2B D3B C4B C5B 
;@BONDS PO4-ET1 PO4-ET2 ET1-ET2 ET1-C1A C1A-C2A C2A-D3A D3A-C4A C4A-C5A ET2-C1B C1B-C2B C2B-D3B D3B-C4B C4B-C5B 
;

[moleculetype]
; molname      nrexcl
  DGEA          1

[atoms]
; id 	type 	resnr 	residu 	atom 	cgnr 	charge    (mass)
   1     Q5   1  DGEA  PO4   1 	-1.0
   2   SN3a   1  DGEA  ET1   2 	0
   3   SN3a   1  DGEA  ET2   3 	0
   4    SC1   1  DGEA  C1A   4 	0
   5     C1   1  DGEA  C2A   5 	0
   6    C4h   1  DGEA  D3A   6 	0
   7     C1   1  DGEA  C4A   7 	0
   8     C1   1  DGEA  C5A   8 	0
   9    SC1   1  DGEA  C1B   9 	0
  10     C1   1  DGEA  C2B  10 	0
  11    C4h   1  DGEA  D3B  11 	0
  12     C1   1  DGEA  C4B  12 	0
  13     C1   1  DGEA  C5B  13 	0

[bonds]
;  i  j 	name 	(using named bondtypes from martini_v3.0.0_ffbonded_v2.itp)
;  i  j 	funct 	force.c.
   1  2 	b_PO4_ET_def
   1  3 	b_PO4_ET_def_long
   2  3 	b_ET_ET_ether
   2  4 	b_ET_SC1_ether
   4  5 	b_SC1_C1_mid
   5  6 	b_C1_C4_mid
   6  7 	b_C4_C1_mid
   7  8 	b_C1_C1_end
   3  9 	b_ET_SC1_ether
   9 10 	b_SC1_C1_mid
  10 11 	b_C1_C4_mid
  11 12 	b_C4_C1_mid
  12 13 	b_C1_C1_end

[angles]
;  i  j  k 	name 	(using named angletypes from martini_v3.0.0_ffbonded_v2.itp)
;  i  j  k 	funct 	angle 	force.c.
   1  2  4 	a_PO4_ET_C_def
   3  2  4 	a_ET_ET_C_ether
   2  3  9 	a_ET_ET_C_ether
   2  4  5 	a_ET_C1_C1_ether
   4  5  6 	a_C1_C1_C4_def
   5  6  7 	a_C1_C4_C1_def
   6  7  8 	a_C4_C1_C1_def
   3  9 10 	a_ET_C1_C1_ether
   9 10 11 	a_C1_C1_C4_def
  10 11 12 	a_C1_C4_C1_def
  11 12 13 	a_C4_C1_C1_def


;;;;;; Martini lipid topology for di-C22:1 EA (DEEA), generated using:
; The Martini lipid itp generator version M3.l01  Args are: -alname DEEA -alhead 'P' -allink 'E E' -altail 'CCDCC CCDCC'
; WARNING: Autogenerated and not all lipid headgroup and tail combinations have been tested;
;          used with care and see K.B. Pedersen et al. 2024 for guidance.
;
; Description:
;   A general model ether lipid phosphatidic acid (EA) lipid corresponding to atomistic C22:1(11c) or C22:1(13c) dierucoyl tails.
; Parameterization:
;   This topology follows the standard Martini 3.0 lipid definitions and building block rules. 
;   Bonded parameters and mapping have been optimized as described in K.B. Pedersen et al. 2024.
; Reference(s): 
;   K.B. Pedersen et al. The Martini 3 Lipidome: Expanded and Refined Parameters Improve Lipid Phase Behaviour, TBD 2024 
;   P.C.T. Souza et al. Martini 3: a general purpose force field for coarse-grained molecular dynamics, 
;   Nat. Methods; 2021. doi: 10.1038/s41592-021-01098-3
; Created: 2024.07.12
;
; Molecular topology and mapping of indices:
; PO4-ET1-C1A-C2A-D3A-C4A-C5A
;      |
;     ET2-C1B-C2B-D3B-C4B-C5B
;
;  1 - 2 - 4 - 5 - 6 - 7 - 8 
;      |
;      3 - 9 - 10- 11- 12- 13
;
;@INSANE alhead=P, allink=E E, altail=CCDCC CCDCC, alname=DEEA, charge=-1.0
;@RESNTEST DEE==DEEA if: atoms[0]==PO4
;@BEADS PO4 ET1 ET2 C1A C2A D3A C4A C5A C1B C2B D3B C4B C5B 
;@BONDS PO4-ET1 PO4-ET2 ET1-ET2 ET1-C1A C1A-C2A C2A-D3A D3A-C4A C4A-C5A ET2-C1B C1B-C2B C2B-D3B D3B-C4B C4B-C5B 
;

[moleculetype]
; molname      nrexcl
  DEEA          1

[atoms]
; id 	type 	resnr 	residu 	atom 	cgnr 	charge    (mass)
   1     Q5   1  DEEA  PO4   1 	-1.0
   2   SN3a   1  DEEA  ET1   2 	0
   3   SN3a   1  DEEA  ET2   3 	0
   4     C1   1  DEEA  C1A   4 	0
   5     C1   1  DEEA  C2A   5 	0
   6    C4h   1  DEEA  D3A   6 	0
   7     C1   1  DEEA  C4A   7 	0
   8     C1   1  DEEA  C5A   8 	0
   9     C1   1  DEEA  C1B   9 	0
  10     C1   1  DEEA  C2B  10 	0
  11    C4h   1  DEEA  D3B  11 	0
  12     C1   1  DEEA  C4B  12 	0
  13     C1   1  DEEA  C5B  13 	0

[bonds]
;  i  j 	name 	(using named bondtypes from martini_v3.0.0_ffbonded_v2.itp)
;  i  j 	funct 	force.c.
   1  2 	b_PO4_ET_def
   1  3 	b_PO4_ET_def_long
   2  3 	b_ET_ET_ether
   2  4 	b_ET_C1_ether_5long
   4  5 	b_C1_C1_mid_5long
   5  6 	b_C1_C4_mid
   6  7 	b_C4_C1_mid
   7  8 	b_C1_C1_end
   3  9 	b_ET_C1_ether_5long
   9 10 	b_C1_C1_mid_5long
  10 11 	b_C1_C4_mid
  11 12 	b_C4_C1_mid
  12 13 	b_C1_C1_end

[angles]
;  i  j  k 	name 	(using named angletypes from martini_v3.0.0_ffbonded_v2.itp)
;  i  j  k 	funct 	angle 	force.c.
   1  2  4 	a_PO4_ET_C_def
   3  2  4 	a_ET_ET_C_ether
   2  3  9 	a_ET_ET_C_ether
   2  4  5 	a_ET_C1_C1_ether
   4  5  6 	a_C1_C1_C4_def
   5  6  7 	a_C1_C4_C1_def
   6  7  8 	a_C4_C1_C1_def
   3  9 10 	a_ET_C1_C1_ether
   9 10 11 	a_C1_C1_C4_def
  10 11 12 	a_C1_C4_C1_def
  11 12 13 	a_C4_C1_C1_def


;;;;;; Martini lipid topology for di-C24:1 EA (DNEA), generated using:
; The Martini lipid itp generator version M3.l01  Args are: -alname DNEA -alhead 'P' -allink 'E E' -altail 'cCCDCC cCCDCC'
; WARNING: Autogenerated and not all lipid headgroup and tail combinations have been tested;
;          used with care and see K.B. Pedersen et al. 2024 for guidance.
;
; Description:
;   A general model ether lipid phosphatidic acid (EA) lipid corresponding to atomistic C24:1(15c) di-nervonic acid tails.
; Parameterization:
;   This topology follows the standard Martini 3.0 lipid definitions and building block rules. 
;   Bonded parameters and mapping have been optimized as described in K.B. Pedersen et al. 2024.
; Reference(s): 
;   K.B. Pedersen et al. The Martini 3 Lipidome: Expanded and Refined Parameters Improve Lipid Phase Behaviour, TBD 2024 
;   P.C.T. Souza et al. Martini 3: a general purpose force field for coarse-grained molecular dynamics, 
;   Nat. Methods; 2021. doi: 10.1038/s41592-021-01098-3
; Created: 2024.07.12
;
; Molecular topology and mapping of indices:
; PO4-ET1-C1A-C2A-C3A-D4A-C5A-C6A
;      |
;     ET2-C1B-C2B-C3B-D4B-C5B-C6B
;
;  1 - 2 - 4 - 5 - 6 - 7 - 8 - 9 
;      |
;      3 - 10- 11- 12- 13- 14- 15
;
;@INSANE alhead=P, allink=E E, altail=CCCDCC CCCDCC, alname=DNEA, charge=-1.0
;@RESNTEST DNE==DNEA if: atoms[0]==PO4
;@BEADS PO4 ET1 ET2 C1A C2A C3A D4A C5A C6A C1B C2B C3B D4B C5B C6B 
;@BONDS PO4-ET1 PO4-ET2 ET1-ET2 ET1-C1A C1A-C2A C2A-C3A C3A-D4A D4A-C5A C5A-C6A ET2-C1B C1B-C2B C2B-C3B C3B-D4B D4B-C5B C5B-C6B 
;

[moleculetype]
; molname      nrexcl
  DNEA          1

[atoms]
; id 	type 	resnr 	residu 	atom 	cgnr 	charge    (mass)
   1     Q5   1  DNEA  PO4   1 	-1.0
   2   SN3a   1  DNEA  ET1   2 	0
   3   SN3a   1  DNEA  ET2   3 	0
   4    SC1   1  DNEA  C1A   4 	0
   5     C1   1  DNEA  C2A   5 	0
   6     C1   1  DNEA  C3A   6 	0
   7    C4h   1  DNEA  D4A   7 	0
   8     C1   1  DNEA  C5A   8 	0
   9     C1   1  DNEA  C6A   9 	0
  10    SC1   1  DNEA  C1B  10 	0
  11     C1   1  DNEA  C2B  11 	0
  12     C1   1  DNEA  C3B  12 	0
  13    C4h   1  DNEA  D4B  13 	0
  14     C1   1  DNEA  C5B  14 	0
  15     C1   1  DNEA  C6B  15 	0

[bonds]
;  i  j 	name 	(using named bondtypes from martini_v3.0.0_ffbonded_v2.itp)
;  i  j 	funct 	force.c.
   1  2 	b_PO4_ET_def
   1  3 	b_PO4_ET_def_long
   2  3 	b_ET_ET_ether
   2  4 	b_ET_SC1_ether
   4  5 	b_SC1_C1_mid
   5  6 	b_C1_C1_mid
   6  7 	b_C1_C4_mid
   7  8 	b_C4_C1_mid
   8  9 	b_C1_C1_end
   3 10 	b_ET_SC1_ether
  10 11 	b_SC1_C1_mid
  11 12 	b_C1_C1_mid
  12 13 	b_C1_C4_mid
  13 14 	b_C4_C1_mid
  14 15 	b_C1_C1_end

[angles]
;  i  j  k 	name 	(using named angletypes from martini_v3.0.0_ffbonded_v2.itp)
;  i  j  k 	funct 	angle 	force.c.
   1  2  4 	a_PO4_ET_C_def
   3  2  4 	a_ET_ET_C_ether
   2  3 10 	a_ET_ET_C_ether
   2  4  5 	a_ET_C1_C1_ether
   4  5  6 	a_C1_C1_C1_def
   5  6  7 	a_C1_C1_C4_def
   6  7  8 	a_C1_C4_C1_def
   7  8  9 	a_C4_C1_C1_def
   3 10 11 	a_ET_C1_C1_ether
  10 11 12 	a_C1_C1_C1_def
  11 12 13 	a_C1_C1_C4_def
  12 13 14 	a_C1_C4_C1_def
  13 14 15 	a_C4_C1_C1_def


;;;;;; Martini lipid topology for di-C18:2 EA (DLEA), generated using:
; The Martini lipid itp generator version M3.l01  Args are: -alname DLEA -alhead 'P' -allink 'E E' -altail 'CDDC CDDC'
; WARNING: Autogenerated and not all lipid headgroup and tail combinations have been tested;
;          used with care and see K.B. Pedersen et al. 2024 for guidance.
;
; Description:
;   A general model ether lipid phosphatidic acid (EA) lipid corresponding to atomistic C18:2(9c;12c) dilinoleoyl (DLEA or DLiEA) tails.
; Parameterization:
;   This topology follows the standard Martini 3.0 lipid definitions and building block rules. 
;   Bonded parameters and mapping have been optimized as described in K.B. Pedersen et al. 2024.
; Reference(s): 
;   K.B. Pedersen et al. The Martini 3 Lipidome: Expanded and Refined Parameters Improve Lipid Phase Behaviour, TBD 2024 
;   P.C.T. Souza et al. Martini 3: a general purpose force field for coarse-grained molecular dynamics, 
;   Nat. Methods; 2021. doi: 10.1038/s41592-021-01098-3
; Created: 2024.07.12
;
; Molecular topology and mapping of indices:
; PO4-ET1-C1A-D2A-D3A-C4A
;      |
;     ET2-C1B-D2B-D3B-C4B
;
;  1 - 2 - 4 - 5 - 6 - 7 
;      |
;      3 - 8 - 9 - 10- 11
;
;@INSANE alhead=P, allink=E E, altail=CDDC CDDC, alname=DLEA, charge=-1.0
;@RESNTEST DLE==DLEA if: atoms[0]==PO4
;@BEADS PO4 ET1 ET2 C1A D2A D3A C4A C1B D2B D3B C4B 
;@BONDS PO4-ET1 PO4-ET2 ET1-ET2 ET1-C1A C1A-D2A D2A-D3A D3A-C4A ET2-C1B C1B-D2B D2B-D3B D3B-C4B 
;

[moleculetype]
; molname      nrexcl
  DLEA          1

[atoms]
; id 	type 	resnr 	residu 	atom 	cgnr 	charge    (mass)
   1     Q5   1  DLEA  PO4   1 	-1.0
   2   SN3a   1  DLEA  ET1   2 	0
   3   SN3a   1  DLEA  ET2   3 	0
   4     C1   1  DLEA  C1A   4 	0
   5    C4h   1  DLEA  D2A   5 	0
   6    C4h   1  DLEA  D3A   6 	0
   7     C1   1  DLEA  C4A   7 	0
   8     C1   1  DLEA  C1B   8 	0
   9    C4h   1  DLEA  D2B   9 	0
  10    C4h   1  DLEA  D3B  10 	0
  11     C1   1  DLEA  C4B  11 	0

[bonds]
;  i  j 	name 	(using named bondtypes from martini_v3.0.0_ffbonded_v2.itp)
;  i  j 	funct 	force.c.
   1  2 	b_PO4_ET_def
   1  3 	b_PO4_ET_def_long
   2  3 	b_ET_ET_ether
   2  4 	b_ET_C1_ether_5long
   4  5 	b_C1_C4_mid_5long
   5  6 	b_C4_C4_mid
   6  7 	b_C4_C1_end
   3  8 	b_ET_C1_ether_5long
   8  9 	b_C1_C4_mid_5long
   9 10 	b_C4_C4_mid
  10 11 	b_C4_C1_end

[angles]
;  i  j  k 	name 	(using named angletypes from martini_v3.0.0_ffbonded_v2.itp)
;  i  j  k 	funct 	angle 	force.c.
   1  2  4 	a_PO4_ET_C_def
   3  2  4 	a_ET_ET_C_ether
   2  3  8 	a_ET_ET_C_ether
   2  4  5 	a_ET_C1_C4_ether
   4  5  6 	a_C1_C4_C4_def
   5  6  7 	a_C4_C4_C1_def
   3  8  9 	a_ET_C1_C4_ether
   8  9 10 	a_C1_C4_C4_def
   9 10 11 	a_C4_C4_C1_def


;;;;;; Martini lipid topology for di-C18:3 EA (DFEA), generated using:
; The Martini lipid itp generator version M3.l01  Args are: -alname DFEA -alhead 'P' -allink 'E E' -altail 'CDDD CDDD'
; WARNING: Autogenerated and not all lipid headgroup and tail combinations have been tested;
;          used with care and see K.B. Pedersen et al. 2024 for guidance.
;
; Description:
;   A general model ether lipid phosphatidic acid (EA) lipid corresponding to atomistic C18:3(9c;12c;15c) di-alpha-linolenic acid tails.
; Parameterization:
;   This topology follows the standard Martini 3.0 lipid definitions and building block rules. 
;   Bonded parameters and mapping have been optimized as described in K.B. Pedersen et al. 2024.
; Reference(s): 
;   K.B. Pedersen et al. The Martini 3 Lipidome: Expanded and Refined Parameters Improve Lipid Phase Behaviour, TBD 2024 
;   P.C.T. Souza et al. Martini 3: a general purpose force field for coarse-grained molecular dynamics, 
;   Nat. Methods; 2021. doi: 10.1038/s41592-021-01098-3
; Created: 2024.07.12
;
; Molecular topology and mapping of indices:
; PO4-ET1-C1A-D2A-D3A-D4A
;      |
;     ET2-C1B-D2B-D3B-D4B
;
;  1 - 2 - 4 - 5 - 6 - 7 
;      |
;      3 - 8 - 9 - 10- 11
;
;@INSANE alhead=P, allink=E E, altail=CDDD CDDD, alname=DFEA, charge=-1.0
;@RESNTEST DFE==DFEA if: atoms[0]==PO4
;@BEADS PO4 ET1 ET2 C1A D2A D3A D4A C1B D2B D3B D4B 
;@BONDS PO4-ET1 PO4-ET2 ET1-ET2 ET1-C1A C1A-D2A D2A-D3A D3A-D4A ET2-C1B C1B-D2B D2B-D3B D3B-D4B 
;

[moleculetype]
; molname      nrexcl
  DFEA          1

[atoms]
; id 	type 	resnr 	residu 	atom 	cgnr 	charge    (mass)
   1     Q5   1  DFEA  PO4   1 	-1.0
   2   SN3a   1  DFEA  ET1   2 	0
   3   SN3a   1  DFEA  ET2   3 	0
   4     C1   1  DFEA  C1A   4 	0
   5    C4h   1  DFEA  D2A   5 	0
   6    C4h   1  DFEA  D3A   6 	0
   7    C4h   1  DFEA  D4A   7 	0
   8     C1   1  DFEA  C1B   8 	0
   9    C4h   1  DFEA  D2B   9 	0
  10    C4h   1  DFEA  D3B  10 	0
  11    C4h   1  DFEA  D4B  11 	0

[bonds]
;  i  j 	name 	(using named bondtypes from martini_v3.0.0_ffbonded_v2.itp)
;  i  j 	funct 	force.c.
   1  2 	b_PO4_ET_def
   1  3 	b_PO4_ET_def_long
   2  3 	b_ET_ET_ether
   2  4 	b_ET_C1_ether_5long
   4  5 	b_C1_C4_mid_5long
   5  6 	b_C4_C4_mid
   6  7 	b_C4_C4_end
   3  8 	b_ET_C1_ether_5long
   8  9 	b_C1_C4_mid_5long
   9 10 	b_C4_C4_mid
  10 11 	b_C4_C4_end

[angles]
;  i  j  k 	name 	(using named angletypes from martini_v3.0.0_ffbonded_v2.itp)
;  i  j  k 	funct 	angle 	force.c.
   1  2  4 	a_PO4_ET_C_def
   3  2  4 	a_ET_ET_C_ether
   2  3  8 	a_ET_ET_C_ether
   2  4  5 	a_ET_C1_C4_ether
   4  5  6 	a_C1_C4_C4_def
   5  6  7 	a_C4_C4_C4_def
   3  8  9 	a_ET_C1_C4_ether
   8  9 10 	a_C1_C4_C4_def
   9 10 11 	a_C4_C4_C4_def


;;;;;; Martini lipid topology for di-C20:4 EA (DAEA), generated using:
; The Martini lipid itp generator version M3.l01  Args are: -alname DAEA -alhead 'P' -allink 'E E' -altail 'cFFDC cFFDC'
; WARNING: Autogenerated and not all lipid headgroup and tail combinations have been tested;
;          used with care and see K.B. Pedersen et al. 2024 for guidance.
;
; Description:
;   A general model ether lipid phosphatidic acid (EA) lipid corresponding to atomistic C20:4(5c;8c;11c;14c) di-arachidonic acid (AA) tails.
; Parameterization:
;   This topology follows the standard Martini 3.0 lipid definitions and building block rules. 
;   Bonded parameters and mapping have been optimized as described in K.B. Pedersen et al. 2024.
; Reference(s): 
;   K.B. Pedersen et al. The Martini 3 Lipidome: Expanded and Refined Parameters Improve Lipid Phase Behaviour, TBD 2024 
;   P.C.T. Souza et al. Martini 3: a general purpose force field for coarse-grained molecular dynamics, 
;   Nat. Methods; 2021. doi: 10.1038/s41592-021-01098-3
; Created: 2024.07.12
;
; Molecular topology and mapping of indices:
; PO4-ET1-C1A-D2A-D3A-D4A-C5A
;      |
;     ET2-C1B-D2B-D3B-D4B-C5B
;
;  1 - 2 - 4 - 5 - 6 - 7 - 8 
;      |
;      3 - 9 - 10- 11- 12- 13
;
;@INSANE alhead=P, allink=E E, altail=CDDDC CDDDC, alname=DAEA, charge=-1.0
;@RESNTEST DAE==DAEA if: atoms[0]==PO4
;@BEADS PO4 ET1 ET2 C1A D2A D3A D4A C5A C1B D2B D3B D4B C5B 
;@BONDS PO4-ET1 PO4-ET2 ET1-ET2 ET1-C1A C1A-D2A D2A-D3A D3A-D4A D4A-C5A ET2-C1B C1B-D2B D2B-D3B D3B-D4B D4B-C5B 
;

[moleculetype]
; molname      nrexcl
  DAEA          1

[atoms]
; id 	type 	resnr 	residu 	atom 	cgnr 	charge    (mass)
   1     Q5   1  DAEA  PO4   1 	-1.0
   2   SN3a   1  DAEA  ET1   2 	0
   3   SN3a   1  DAEA  ET2   3 	0
   4    SC1   1  DAEA  C1A   4 	0
   5    C5h   1  DAEA  D2A   5 	0
   6    C5h   1  DAEA  D3A   6 	0
   7    C4h   1  DAEA  D4A   7 	0
   8     C1   1  DAEA  C5A   8 	0
   9    SC1   1  DAEA  C1B   9 	0
  10    C5h   1  DAEA  D2B  10 	0
  11    C5h   1  DAEA  D3B  11 	0
  12    C4h   1  DAEA  D4B  12 	0
  13     C1   1  DAEA  C5B  13 	0

[bonds]
;  i  j 	name 	(using named bondtypes from martini_v3.0.0_ffbonded_v2.itp)
;  i  j 	funct 	force.c.
   1  2 	b_PO4_ET_def
   1  3 	b_PO4_ET_def_long
   2  3 	b_ET_ET_ether
   2  4 	b_ET_SC1_ether
   4  5 	b_SC1_C4_mid
   5  6 	b_C4_C4_mid
   6  7 	b_C4_C4_mid
   7  8 	b_C4_C1_end
   3  9 	b_ET_SC1_ether
   9 10 	b_SC1_C4_mid
  10 11 	b_C4_C4_mid
  11 12 	b_C4_C4_mid
  12 13 	b_C4_C1_end

[angles]
;  i  j  k 	name 	(using named angletypes from martini_v3.0.0_ffbonded_v2.itp)
;  i  j  k 	funct 	angle 	force.c.
   1  2  4 	a_PO4_ET_C_def
   3  2  4 	a_ET_ET_C_ether
   2  3  9 	a_ET_ET_C_ether
   2  4  5 	a_ET_C1_C4_ether
   4  5  6 	a_C1_C4_C4_def
   5  6  7 	a_C4_C4_C4_def
   6  7  8 	a_C4_C4_C1_def
   3  9 10 	a_ET_C1_C4_ether
   9 10 11 	a_C1_C4_C4_def
  10 11 12 	a_C4_C4_C4_def
  11 12 13 	a_C4_C4_C1_def


;;;;;; Martini lipid topology for di-C22:6 EA (DDEA), generated using:
; The Martini lipid itp generator version M3.l01  Args are: -alname DDEA -alhead 'P' -allink 'E E' -altail 'DFFDD DFFDD'
; WARNING: Autogenerated and not all lipid headgroup and tail combinations have been tested;
;          used with care and see K.B. Pedersen et al. 2024 for guidance.
;
; Description:
;   A general model ether lipid phosphatidic acid (EA) lipid corresponding to atomistic C22:6(4c;7c;10c;13c;16c;19c) di-docosahexaenoic acid tails.
; Parameterization:
;   This topology follows the standard Martini 3.0 lipid definitions and building block rules. 
;   Bonded parameters and mapping have been optimized as described in K.B. Pedersen et al. 2024.
; Reference(s): 
;   K.B. Pedersen et al. The Martini 3 Lipidome: Expanded and Refined Parameters Improve Lipid Phase Behaviour, TBD 2024 
;   P.C.T. Souza et al. Martini 3: a general purpose force field for coarse-grained molecular dynamics, 
;   Nat. Methods; 2021. doi: 10.1038/s41592-021-01098-3
; Created: 2024.07.12
;
; Molecular topology and mapping of indices:
; PO4-ET1-D1A-D2A-D3A-D4A-D5A
;      |
;     ET2-D1B-D2B-D3B-D4B-D5B
;
;  1 - 2 - 4 - 5 - 6 - 7 - 8 
;      |
;      3 - 9 - 10- 11- 12- 13
;
;@INSANE alhead=P, allink=E E, altail=DDDDD DDDDD, alname=DDEA, charge=-1.0
;@RESNTEST DDE==DDEA if: atoms[0]==PO4
;@BEADS PO4 ET1 ET2 D1A D2A D3A D4A D5A D1B D2B D3B D4B D5B 
;@BONDS PO4-ET1 PO4-ET2 ET1-ET2 ET1-D1A D1A-D2A D2A-D3A D3A-D4A D4A-D5A ET2-D1B D1B-D2B D2B-D3B D3B-D4B D4B-D5B 
;

[moleculetype]
; molname      nrexcl
  DDEA          1

[atoms]
; id 	type 	resnr 	residu 	atom 	cgnr 	charge    (mass)
   1     Q5   1  DDEA  PO4   1 	-1.0
   2   SN3a   1  DDEA  ET1   2 	0
   3   SN3a   1  DDEA  ET2   3 	0
   4    C4h   1  DDEA  D1A   4 	0
   5    C5h   1  DDEA  D2A   5 	0
   6    C5h   1  DDEA  D3A   6 	0
   7    C4h   1  DDEA  D4A   7 	0
   8    C4h   1  DDEA  D5A   8 	0
   9    C4h   1  DDEA  D1B   9 	0
  10    C5h   1  DDEA  D2B  10 	0
  11    C5h   1  DDEA  D3B  11 	0
  12    C4h   1  DDEA  D4B  12 	0
  13    C4h   1  DDEA  D5B  13 	0

[bonds]
;  i  j 	name 	(using named bondtypes from martini_v3.0.0_ffbonded_v2.itp)
;  i  j 	funct 	force.c.
   1  2 	b_PO4_ET_def
   1  3 	b_PO4_ET_def_long
   2  3 	b_ET_ET_ether
   2  4 	b_ET_C4_ether_5long
   4  5 	b_C4_C4_mid_5long
   5  6 	b_C4_C4_mid
   6  7 	b_C4_C4_mid
   7  8 	b_C4_C4_end
   3  9 	b_ET_C4_ether_5long
   9 10 	b_C4_C4_mid_5long
  10 11 	b_C4_C4_mid
  11 12 	b_C4_C4_mid
  12 13 	b_C4_C4_end

[angles]
;  i  j  k 	name 	(using named angletypes from martini_v3.0.0_ffbonded_v2.itp)
;  i  j  k 	funct 	angle 	force.c.
   1  2  4 	a_PO4_ET_C_def
   3  2  4 	a_ET_ET_C_ether
   2  3  9 	a_ET_ET_C_ether
   2  4  5 	a_ET_C4_C4_ether
   4  5  6 	a_C4_C4_C4_def
   5  6  7 	a_C4_C4_C4_def
   6  7  8 	a_C4_C4_C4_def
   3  9 10 	a_ET_C4_C4_ether
   9 10 11 	a_C4_C4_C4_def
  10 11 12 	a_C4_C4_C4_def
  11 12 13 	a_C4_C4_C4_def


;;;;;; Martini lipid topology for C16:0/16:1 EA (PYEA), generated using:
; The Martini lipid itp generator version M3.l01  Args are: -alname PYEA -alhead 'P' -allink 'E E' -altail 'cCDC cCCC'
; WARNING: Autogenerated and not all lipid headgroup and tail combinations have been tested;
;          used with care and see K.B. Pedersen et al. 2024 for guidance.
;
; Description:
;   A general model ether lipid phosphatidic acid (EA) lipid corresponding to atomistic C16:0/16:1(9c) 1-palmitoyl-2-palmitoleoyl tails.
; Parameterization:
;   This topology follows the standard Martini 3.0 lipid definitions and building block rules. 
;   Bonded parameters and mapping have been optimized as described in K.B. Pedersen et al. 2024.
; Reference(s): 
;   K.B. Pedersen et al. The Martini 3 Lipidome: Expanded and Refined Parameters Improve Lipid Phase Behaviour, TBD 2024 
;   P.C.T. Souza et al. Martini 3: a general purpose force field for coarse-grained molecular dynamics, 
;   Nat. Methods; 2021. doi: 10.1038/s41592-021-01098-3
; Created: 2024.07.12
;
; Molecular topology and mapping of indices:
; PO4-ET1-C1A-C2A-D3A-C4A
;      |
;     ET2-C1B-C2B-C3B-C4B
;
;  1 - 2 - 4 - 5 - 6 - 7 
;      |
;      3 - 8 - 9 - 10- 11
;
;@INSANE alhead=P, allink=E E, altail=CCDC CCCC, alname=PYEA, charge=-1.0
;@RESNTEST PYE==PYEA if: atoms[0]==PO4
;@BEADS PO4 ET1 ET2 C1A C2A D3A C4A C1B C2B C3B C4B 
;@BONDS PO4-ET1 PO4-ET2 ET1-ET2 ET1-C1A C1A-C2A C2A-D3A D3A-C4A ET2-C1B C1B-C2B C2B-C3B C3B-C4B 
;

[moleculetype]
; molname      nrexcl
  PYEA          1

[atoms]
; id 	type 	resnr 	residu 	atom 	cgnr 	charge    (mass)
   1     Q5   1  PYEA  PO4   1 	-1.0
   2   SN3a   1  PYEA  ET1   2 	0
   3   SN3a   1  PYEA  ET2   3 	0
   4    SC1   1  PYEA  C1A   4 	0
   5     C1   1  PYEA  C2A   5 	0
   6    C4h   1  PYEA  D3A   6 	0
   7     C1   1  PYEA  C4A   7 	0
   8    SC1   1  PYEA  C1B   8 	0
   9     C1   1  PYEA  C2B   9 	0
  10     C1   1  PYEA  C3B  10 	0
  11     C1   1  PYEA  C4B  11 	0

[bonds]
;  i  j 	name 	(using named bondtypes from martini_v3.0.0_ffbonded_v2.itp)
;  i  j 	funct 	force.c.
   1  2 	b_PO4_ET_def
   1  3 	b_PO4_ET_def_long
   2  3 	b_ET_ET_ether
   2  4 	b_ET_SC1_ether
   4  5 	b_SC1_C1_mid
   5  6 	b_C1_C4_mid
   6  7 	b_C4_C1_end
   3  8 	b_ET_SC1_ether
   8  9 	b_SC1_C1_mid
   9 10 	b_C1_C1_mid
  10 11 	b_C1_C1_end

[angles]
;  i  j  k 	name 	(using named angletypes from martini_v3.0.0_ffbonded_v2.itp)
;  i  j  k 	funct 	angle 	force.c.
   1  2  4 	a_PO4_ET_C_def
   3  2  4 	a_ET_ET_C_ether
   2  3  8 	a_ET_ET_C_ether
   2  4  5 	a_ET_C1_C1_ether
   4  5  6 	a_C1_C1_C4_def
   5  6  7 	a_C1_C4_C1_def
   3  8  9 	a_ET_C1_C1_ether
   8  9 10 	a_C1_C1_C1_def
   9 10 11 	a_C1_C1_C1_def


;;;;;; Martini lipid topology for C16:0/18:0 EA (PSEA), generated using:
; The Martini lipid itp generator version M3.l01  Args are: -alname PSEA -alhead 'P' -allink 'E E' -altail 'CCCC cCCC'
; WARNING: Autogenerated and not all lipid headgroup and tail combinations have been tested;
;          used with care and see K.B. Pedersen et al. 2024 for guidance.
;
; Description:
;   A general model ether lipid phosphatidic acid (EA) lipid corresponding to atomistic C16:0/18:0 1-palmitoyl-2-stearoyl tails.
; Parameterization:
;   This topology follows the standard Martini 3.0 lipid definitions and building block rules. 
;   Bonded parameters and mapping have been optimized as described in K.B. Pedersen et al. 2024.
; Reference(s): 
;   K.B. Pedersen et al. The Martini 3 Lipidome: Expanded and Refined Parameters Improve Lipid Phase Behaviour, TBD 2024 
;   P.C.T. Souza et al. Martini 3: a general purpose force field for coarse-grained molecular dynamics, 
;   Nat. Methods; 2021. doi: 10.1038/s41592-021-01098-3
; Created: 2024.07.12
;
; Molecular topology and mapping of indices:
; PO4-ET1-C1A-C2A-C3A-C4A
;      |
;     ET2-C1B-C2B-C3B-C4B
;
;  1 - 2 - 4 - 5 - 6 - 7 
;      |
;      3 - 8 - 9 - 10- 11
;
;@INSANE alhead=P, allink=E E, altail=CCCC CCCC, alname=PSEA, charge=-1.0
;@RESNTEST PSE==PSEA if: atoms[0]==PO4
;@BEADS PO4 ET1 ET2 C1A C2A C3A C4A C1B C2B C3B C4B 
;@BONDS PO4-ET1 PO4-ET2 ET1-ET2 ET1-C1A C1A-C2A C2A-C3A C3A-C4A ET2-C1B C1B-C2B C2B-C3B C3B-C4B 
;

[moleculetype]
; molname      nrexcl
  PSEA          1

[atoms]
; id 	type 	resnr 	residu 	atom 	cgnr 	charge    (mass)
   1     Q5   1  PSEA  PO4   1 	-1.0
   2   SN3a   1  PSEA  ET1   2 	0
   3   SN3a   1  PSEA  ET2   3 	0
   4     C1   1  PSEA  C1A   4 	0
   5     C1   1  PSEA  C2A   5 	0
   6     C1   1  PSEA  C3A   6 	0
   7     C1   1  PSEA  C4A   7 	0
   8    SC1   1  PSEA  C1B   8 	0
   9     C1   1  PSEA  C2B   9 	0
  10     C1   1  PSEA  C3B  10 	0
  11     C1   1  PSEA  C4B  11 	0

[bonds]
;  i  j 	name 	(using named bondtypes from martini_v3.0.0_ffbonded_v2.itp)
;  i  j 	funct 	force.c.
   1  2 	b_PO4_ET_def
   1  3 	b_PO4_ET_def_long
   2  3 	b_ET_ET_ether
   2  4 	b_ET_C1_ether_5long
   4  5 	b_C1_C1_mid_5long
   5  6 	b_C1_C1_mid
   6  7 	b_C1_C1_end
   3  8 	b_ET_SC1_ether
   8  9 	b_SC1_C1_mid
   9 10 	b_C1_C1_mid
  10 11 	b_C1_C1_end

[angles]
;  i  j  k 	name 	(using named angletypes from martini_v3.0.0_ffbonded_v2.itp)
;  i  j  k 	funct 	angle 	force.c.
   1  2  4 	a_PO4_ET_C_def
   3  2  4 	a_ET_ET_C_ether
   2  3  8 	a_ET_ET_C_ether
   2  4  5 	a_ET_C1_C1_ether
   4  5  6 	a_C1_C1_C1_def
   5  6  7 	a_C1_C1_C1_def
   3  8  9 	a_ET_C1_C1_ether
   8  9 10 	a_C1_C1_C1_def
   9 10 11 	a_C1_C1_C1_def


;;;;;; Martini lipid topology for C16:0/18:1 EA (POEA), generated using:
; The Martini lipid itp generator version M3.l01  Args are: -alname POEA -alhead 'P' -allink 'E E' -altail 'CDCC cCCC'
; WARNING: Autogenerated and not all lipid headgroup and tail combinations have been tested;
;          used with care and see K.B. Pedersen et al. 2024 for guidance.
;
; Description:
;   A general model ether lipid phosphatidic acid (EA) lipid corresponding to atomistic C16:0/18:1(9c) 1-palmitoyl-2-oleoyl (POEA) tails.
; Parameterization:
;   This topology follows the standard Martini 3.0 lipid definitions and building block rules. 
;   Bonded parameters and mapping have been optimized as described in K.B. Pedersen et al. 2024.
; Reference(s): 
;   K.B. Pedersen et al. The Martini 3 Lipidome: Expanded and Refined Parameters Improve Lipid Phase Behaviour, TBD 2024 
;   P.C.T. Souza et al. Martini 3: a general purpose force field for coarse-grained molecular dynamics, 
;   Nat. Methods; 2021. doi: 10.1038/s41592-021-01098-3
; Created: 2024.07.12
;
; Molecular topology and mapping of indices:
; PO4-ET1-C1A-D2A-C3A-C4A
;      |
;     ET2-C1B-C2B-C3B-C4B
;
;  1 - 2 - 4 - 5 - 6 - 7 
;      |
;      3 - 8 - 9 - 10- 11
;
;@INSANE alhead=P, allink=E E, altail=CDCC CCCC, alname=POEA, charge=-1.0
;@RESNTEST POE==POEA if: atoms[0]==PO4
;@BEADS PO4 ET1 ET2 C1A D2A C3A C4A C1B C2B C3B C4B 
;@BONDS PO4-ET1 PO4-ET2 ET1-ET2 ET1-C1A C1A-D2A D2A-C3A C3A-C4A ET2-C1B C1B-C2B C2B-C3B C3B-C4B 
;

[moleculetype]
; molname      nrexcl
  POEA          1

[atoms]
; id 	type 	resnr 	residu 	atom 	cgnr 	charge    (mass)
   1     Q5   1  POEA  PO4   1 	-1.0
   2   SN3a   1  POEA  ET1   2 	0
   3   SN3a   1  POEA  ET2   3 	0
   4     C1   1  POEA  C1A   4 	0
   5    C4h   1  POEA  D2A   5 	0
   6     C1   1  POEA  C3A   6 	0
   7     C1   1  POEA  C4A   7 	0
   8    SC1   1  POEA  C1B   8 	0
   9     C1   1  POEA  C2B   9 	0
  10     C1   1  POEA  C3B  10 	0
  11     C1   1  POEA  C4B  11 	0

[bonds]
;  i  j 	name 	(using named bondtypes from martini_v3.0.0_ffbonded_v2.itp)
;  i  j 	funct 	force.c.
   1  2 	b_PO4_ET_def
   1  3 	b_PO4_ET_def_long
   2  3 	b_ET_ET_ether
   2  4 	b_ET_C1_ether_5long
   4  5 	b_C1_C4_mid_5long
   5  6 	b_C4_C1_mid
   6  7 	b_C1_C1_end
   3  8 	b_ET_SC1_ether
   8  9 	b_SC1_C1_mid
   9 10 	b_C1_C1_mid
  10 11 	b_C1_C1_end

[angles]
;  i  j  k 	name 	(using named angletypes from martini_v3.0.0_ffbonded_v2.itp)
;  i  j  k 	funct 	angle 	force.c.
   1  2  4 	a_PO4_ET_C_def
   3  2  4 	a_ET_ET_C_ether
   2  3  8 	a_ET_ET_C_ether
   2  4  5 	a_ET_C1_C4_ether
   4  5  6 	a_C1_C4_C1_def
   5  6  7 	a_C4_C1_C1_def
   3  8  9 	a_ET_C1_C1_ether
   8  9 10 	a_C1_C1_C1_def
   9 10 11 	a_C1_C1_C1_def


;;;;;; Martini lipid topology for C16:0/18:2 EA (PLEA), generated using:
; The Martini lipid itp generator version M3.l01  Args are: -alname PLEA -alhead 'P' -allink 'E E' -altail 'CDDC cCCC'
; WARNING: Autogenerated and not all lipid headgroup and tail combinations have been tested;
;          used with care and see K.B. Pedersen et al. 2024 for guidance.
;
; Description:
;   A general model ether lipid phosphatidic acid (EA) lipid corresponding to atomistic C16:0/18:2(9c;12c) 1-palmitoyl-2-linoleoyl tails.
; Parameterization:
;   This topology follows the standard Martini 3.0 lipid definitions and building block rules. 
;   Bonded parameters and mapping have been optimized as described in K.B. Pedersen et al. 2024.
; Reference(s): 
;   K.B. Pedersen et al. The Martini 3 Lipidome: Expanded and Refined Parameters Improve Lipid Phase Behaviour, TBD 2024 
;   P.C.T. Souza et al. Martini 3: a general purpose force field for coarse-grained molecular dynamics, 
;   Nat. Methods; 2021. doi: 10.1038/s41592-021-01098-3
; Created: 2024.07.12
;
; Molecular topology and mapping of indices:
; PO4-ET1-C1A-D2A-D3A-C4A
;      |
;     ET2-C1B-C2B-C3B-C4B
;
;  1 - 2 - 4 - 5 - 6 - 7 
;      |
;      3 - 8 - 9 - 10- 11
;
;@INSANE alhead=P, allink=E E, altail=CDDC CCCC, alname=PLEA, charge=-1.0
;@RESNTEST PLE==PLEA if: atoms[0]==PO4
;@BEADS PO4 ET1 ET2 C1A D2A D3A C4A C1B C2B C3B C4B 
;@BONDS PO4-ET1 PO4-ET2 ET1-ET2 ET1-C1A C1A-D2A D2A-D3A D3A-C4A ET2-C1B C1B-C2B C2B-C3B C3B-C4B 
;

[moleculetype]
; molname      nrexcl
  PLEA          1

[atoms]
; id 	type 	resnr 	residu 	atom 	cgnr 	charge    (mass)
   1     Q5   1  PLEA  PO4   1 	-1.0
   2   SN3a   1  PLEA  ET1   2 	0
   3   SN3a   1  PLEA  ET2   3 	0
   4     C1   1  PLEA  C1A   4 	0
   5    C4h   1  PLEA  D2A   5 	0
   6    C4h   1  PLEA  D3A   6 	0
   7     C1   1  PLEA  C4A   7 	0
   8    SC1   1  PLEA  C1B   8 	0
   9     C1   1  PLEA  C2B   9 	0
  10     C1   1  PLEA  C3B  10 	0
  11     C1   1  PLEA  C4B  11 	0

[bonds]
;  i  j 	name 	(using named bondtypes from martini_v3.0.0_ffbonded_v2.itp)
;  i  j 	funct 	force.c.
   1  2 	b_PO4_ET_def
   1  3 	b_PO4_ET_def_long
   2  3 	b_ET_ET_ether
   2  4 	b_ET_C1_ether_5long
   4  5 	b_C1_C4_mid_5long
   5  6 	b_C4_C4_mid
   6  7 	b_C4_C1_end
   3  8 	b_ET_SC1_ether
   8  9 	b_SC1_C1_mid
   9 10 	b_C1_C1_mid
  10 11 	b_C1_C1_end

[angles]
;  i  j  k 	name 	(using named angletypes from martini_v3.0.0_ffbonded_v2.itp)
;  i  j  k 	funct 	angle 	force.c.
   1  2  4 	a_PO4_ET_C_def
   3  2  4 	a_ET_ET_C_ether
   2  3  8 	a_ET_ET_C_ether
   2  4  5 	a_ET_C1_C4_ether
   4  5  6 	a_C1_C4_C4_def
   5  6  7 	a_C4_C4_C1_def
   3  8  9 	a_ET_C1_C1_ether
   8  9 10 	a_C1_C1_C1_def
   9 10 11 	a_C1_C1_C1_def


;;;;;; Martini lipid topology for C16:0/18:3 EA (PFEA), generated using:
; The Martini lipid itp generator version M3.l01  Args are: -alname PFEA -alhead 'P' -allink 'E E' -altail 'CDDD cCCC'
; WARNING: Autogenerated and not all lipid headgroup and tail combinations have been tested;
;          used with care and see K.B. Pedersen et al. 2024 for guidance.
;
; Description:
;   A general model ether lipid phosphatidic acid (EA) lipid corresponding to atomistic C16:0/18:3(9c;12c;15c) 1-palmitoyl-2-alpha-linolenic acid tails.
; Parameterization:
;   This topology follows the standard Martini 3.0 lipid definitions and building block rules. 
;   Bonded parameters and mapping have been optimized as described in K.B. Pedersen et al. 2024.
; Reference(s): 
;   K.B. Pedersen et al. The Martini 3 Lipidome: Expanded and Refined Parameters Improve Lipid Phase Behaviour, TBD 2024 
;   P.C.T. Souza et al. Martini 3: a general purpose force field for coarse-grained molecular dynamics, 
;   Nat. Methods; 2021. doi: 10.1038/s41592-021-01098-3
; Created: 2024.07.12
;
; Molecular topology and mapping of indices:
; PO4-ET1-C1A-D2A-D3A-D4A
;      |
;     ET2-C1B-C2B-C3B-C4B
;
;  1 - 2 - 4 - 5 - 6 - 7 
;      |
;      3 - 8 - 9 - 10- 11
;
;@INSANE alhead=P, allink=E E, altail=CDDD CCCC, alname=PFEA, charge=-1.0
;@RESNTEST PFE==PFEA if: atoms[0]==PO4
;@BEADS PO4 ET1 ET2 C1A D2A D3A D4A C1B C2B C3B C4B 
;@BONDS PO4-ET1 PO4-ET2 ET1-ET2 ET1-C1A C1A-D2A D2A-D3A D3A-D4A ET2-C1B C1B-C2B C2B-C3B C3B-C4B 
;

[moleculetype]
; molname      nrexcl
  PFEA          1

[atoms]
; id 	type 	resnr 	residu 	atom 	cgnr 	charge    (mass)
   1     Q5   1  PFEA  PO4   1 	-1.0
   2   SN3a   1  PFEA  ET1   2 	0
   3   SN3a   1  PFEA  ET2   3 	0
   4     C1   1  PFEA  C1A   4 	0
   5    C4h   1  PFEA  D2A   5 	0
   6    C4h   1  PFEA  D3A   6 	0
   7    C4h   1  PFEA  D4A   7 	0
   8    SC1   1  PFEA  C1B   8 	0
   9     C1   1  PFEA  C2B   9 	0
  10     C1   1  PFEA  C3B  10 	0
  11     C1   1  PFEA  C4B  11 	0

[bonds]
;  i  j 	name 	(using named bondtypes from martini_v3.0.0_ffbonded_v2.itp)
;  i  j 	funct 	force.c.
   1  2 	b_PO4_ET_def
   1  3 	b_PO4_ET_def_long
   2  3 	b_ET_ET_ether
   2  4 	b_ET_C1_ether_5long
   4  5 	b_C1_C4_mid_5long
   5  6 	b_C4_C4_mid
   6  7 	b_C4_C4_end
   3  8 	b_ET_SC1_ether
   8  9 	b_SC1_C1_mid
   9 10 	b_C1_C1_mid
  10 11 	b_C1_C1_end

[angles]
;  i  j  k 	name 	(using named angletypes from martini_v3.0.0_ffbonded_v2.itp)
;  i  j  k 	funct 	angle 	force.c.
   1  2  4 	a_PO4_ET_C_def
   3  2  4 	a_ET_ET_C_ether
   2  3  8 	a_ET_ET_C_ether
   2  4  5 	a_ET_C1_C4_ether
   4  5  6 	a_C1_C4_C4_def
   5  6  7 	a_C4_C4_C4_def
   3  8  9 	a_ET_C1_C1_ether
   8  9 10 	a_C1_C1_C1_def
   9 10 11 	a_C1_C1_C1_def


;;;;;; Martini lipid topology for C16:0/20:2 EA (PIEA), generated using:
; The Martini lipid itp generator version M3.l01  Args are: -alname PIEA -alhead 'P' -allink 'E E' -altail 'cCDDC cCCC'
; WARNING: Autogenerated and not all lipid headgroup and tail combinations have been tested;
;          used with care and see K.B. Pedersen et al. 2024 for guidance.
;
; Description:
;   A general model ether lipid phosphatidic acid (EA) lipid corresponding to atomistic C16:0/20:2(11c;14c) 1-palmitoyl-2-eicosadienoyl tails.
; Parameterization:
;   This topology follows the standard Martini 3.0 lipid definitions and building block rules. 
;   Bonded parameters and mapping have been optimized as described in K.B. Pedersen et al. 2024.
; Reference(s): 
;   K.B. Pedersen et al. The Martini 3 Lipidome: Expanded and Refined Parameters Improve Lipid Phase Behaviour, TBD 2024 
;   P.C.T. Souza et al. Martini 3: a general purpose force field for coarse-grained molecular dynamics, 
;   Nat. Methods; 2021. doi: 10.1038/s41592-021-01098-3
; Created: 2024.07.12
;
; Molecular topology and mapping of indices:
; PO4-ET1-C1A-C2A-D3A-D4A-C5A
;      |
;     ET2-C1B-C2B-C3B-C4B
;
;  1 - 2 - 4 - 5 - 6 - 7 - 8 
;      |
;      3 - 9 - 10- 11- 12
;
;@INSANE alhead=P, allink=E E, altail=CCDDC CCCC, alname=PIEA, charge=-1.0
;@RESNTEST PIE==PIEA if: atoms[0]==PO4
;@BEADS PO4 ET1 ET2 C1A C2A D3A D4A C5A C1B C2B C3B C4B 
;@BONDS PO4-ET1 PO4-ET2 ET1-ET2 ET1-C1A C1A-C2A C2A-D3A D3A-D4A D4A-C5A ET2-C1B C1B-C2B C2B-C3B C3B-C4B 
;

[moleculetype]
; molname      nrexcl
  PIEA          1

[atoms]
; id 	type 	resnr 	residu 	atom 	cgnr 	charge    (mass)
   1     Q5   1  PIEA  PO4   1 	-1.0
   2   SN3a   1  PIEA  ET1   2 	0
   3   SN3a   1  PIEA  ET2   3 	0
   4    SC1   1  PIEA  C1A   4 	0
   5     C1   1  PIEA  C2A   5 	0
   6    C4h   1  PIEA  D3A   6 	0
   7    C4h   1  PIEA  D4A   7 	0
   8     C1   1  PIEA  C5A   8 	0
   9    SC1   1  PIEA  C1B   9 	0
  10     C1   1  PIEA  C2B  10 	0
  11     C1   1  PIEA  C3B  11 	0
  12     C1   1  PIEA  C4B  12 	0

[bonds]
;  i  j 	name 	(using named bondtypes from martini_v3.0.0_ffbonded_v2.itp)
;  i  j 	funct 	force.c.
   1  2 	b_PO4_ET_def
   1  3 	b_PO4_ET_def_long
   2  3 	b_ET_ET_ether
   2  4 	b_ET_SC1_ether
   4  5 	b_SC1_C1_mid
   5  6 	b_C1_C4_mid
   6  7 	b_C4_C4_mid
   7  8 	b_C4_C1_end
   3  9 	b_ET_SC1_ether
   9 10 	b_SC1_C1_mid
  10 11 	b_C1_C1_mid
  11 12 	b_C1_C1_end

[angles]
;  i  j  k 	name 	(using named angletypes from martini_v3.0.0_ffbonded_v2.itp)
;  i  j  k 	funct 	angle 	force.c.
   1  2  4 	a_PO4_ET_C_def
   3  2  4 	a_ET_ET_C_ether
   2  3  9 	a_ET_ET_C_ether
   2  4  5 	a_ET_C1_C1_ether
   4  5  6 	a_C1_C1_C4_def
   5  6  7 	a_C1_C4_C4_def
   6  7  8 	a_C4_C4_C1_def
   3  9 10 	a_ET_C1_C1_ether
   9 10 11 	a_C1_C1_C1_def
  10 11 12 	a_C1_C1_C1_def


;;;;;; Martini lipid topology for C16:0/20:3 EA (PQEA), generated using:
; The Martini lipid itp generator version M3.l01  Args are: -alname PQEA -alhead 'P' -allink 'E E' -altail 'cDDDC cCCC'
; WARNING: Autogenerated and not all lipid headgroup and tail combinations have been tested;
;          used with care and see K.B. Pedersen et al. 2024 for guidance.
;
; Description:
;   A general model ether lipid phosphatidic acid (EA) lipid corresponding to atomistic C18:0/20:2(8c;11c;14c) 1-palmitoyl-2-eicosatrienoyl tails.
; Parameterization:
;   This topology follows the standard Martini 3.0 lipid definitions and building block rules. 
;   Bonded parameters and mapping have been optimized as described in K.B. Pedersen et al. 2024.
; Reference(s): 
;   K.B. Pedersen et al. The Martini 3 Lipidome: Expanded and Refined Parameters Improve Lipid Phase Behaviour, TBD 2024 
;   P.C.T. Souza et al. Martini 3: a general purpose force field for coarse-grained molecular dynamics, 
;   Nat. Methods; 2021. doi: 10.1038/s41592-021-01098-3
; Created: 2024.07.12
;
; Molecular topology and mapping of indices:
; PO4-ET1-C1A-D2A-D3A-D4A-C5A
;      |
;     ET2-C1B-C2B-C3B-C4B
;
;  1 - 2 - 4 - 5 - 6 - 7 - 8 
;      |
;      3 - 9 - 10- 11- 12
;
;@INSANE alhead=P, allink=E E, altail=CDDDC CCCC, alname=PQEA, charge=-1.0
;@RESNTEST PQE==PQEA if: atoms[0]==PO4
;@BEADS PO4 ET1 ET2 C1A D2A D3A D4A C5A C1B C2B C3B C4B 
;@BONDS PO4-ET1 PO4-ET2 ET1-ET2 ET1-C1A C1A-D2A D2A-D3A D3A-D4A D4A-C5A ET2-C1B C1B-C2B C2B-C3B C3B-C4B 
;

[moleculetype]
; molname      nrexcl
  PQEA          1

[atoms]
; id 	type 	resnr 	residu 	atom 	cgnr 	charge    (mass)
   1     Q5   1  PQEA  PO4   1 	-1.0
   2   SN3a   1  PQEA  ET1   2 	0
   3   SN3a   1  PQEA  ET2   3 	0
   4    SC1   1  PQEA  C1A   4 	0
   5    C4h   1  PQEA  D2A   5 	0
   6    C4h   1  PQEA  D3A   6 	0
   7    C4h   1  PQEA  D4A   7 	0
   8     C1   1  PQEA  C5A   8 	0
   9    SC1   1  PQEA  C1B   9 	0
  10     C1   1  PQEA  C2B  10 	0
  11     C1   1  PQEA  C3B  11 	0
  12     C1   1  PQEA  C4B  12 	0

[bonds]
;  i  j 	name 	(using named bondtypes from martini_v3.0.0_ffbonded_v2.itp)
;  i  j 	funct 	force.c.
   1  2 	b_PO4_ET_def
   1  3 	b_PO4_ET_def_long
   2  3 	b_ET_ET_ether
   2  4 	b_ET_SC1_ether
   4  5 	b_SC1_C4_mid
   5  6 	b_C4_C4_mid
   6  7 	b_C4_C4_mid
   7  8 	b_C4_C1_end
   3  9 	b_ET_SC1_ether
   9 10 	b_SC1_C1_mid
  10 11 	b_C1_C1_mid
  11 12 	b_C1_C1_end

[angles]
;  i  j  k 	name 	(using named angletypes from martini_v3.0.0_ffbonded_v2.itp)
;  i  j  k 	funct 	angle 	force.c.
   1  2  4 	a_PO4_ET_C_def
   3  2  4 	a_ET_ET_C_ether
   2  3  9 	a_ET_ET_C_ether
   2  4  5 	a_ET_C1_C4_ether
   4  5  6 	a_C1_C4_C4_def
   5  6  7 	a_C4_C4_C4_def
   6  7  8 	a_C4_C4_C1_def
   3  9 10 	a_ET_C1_C1_ether
   9 10 11 	a_C1_C1_C1_def
  10 11 12 	a_C1_C1_C1_def


;;;;;; Martini lipid topology for C16:0/20:4 EA (PAEA), generated using:
; The Martini lipid itp generator version M3.l01  Args are: -alname PAEA -alhead 'P' -allink 'E E' -altail 'cFFDC cCCC'
; WARNING: Autogenerated and not all lipid headgroup and tail combinations have been tested;
;          used with care and see K.B. Pedersen et al. 2024 for guidance.
;
; Description:
;   A general model ether lipid phosphatidic acid (EA) lipid corresponding to atomistic C16:0/20:4(5c;8c;11c;14c) 1-palmitoyl-2-arachidonoyl tails.
; Parameterization:
;   This topology follows the standard Martini 3.0 lipid definitions and building block rules. 
;   Bonded parameters and mapping have been optimized as described in K.B. Pedersen et al. 2024.
; Reference(s): 
;   K.B. Pedersen et al. The Martini 3 Lipidome: Expanded and Refined Parameters Improve Lipid Phase Behaviour, TBD 2024 
;   P.C.T. Souza et al. Martini 3: a general purpose force field for coarse-grained molecular dynamics, 
;   Nat. Methods; 2021. doi: 10.1038/s41592-021-01098-3
; Created: 2024.07.12
;
; Molecular topology and mapping of indices:
; PO4-ET1-C1A-D2A-D3A-D4A-C5A
;      |
;     ET2-C1B-C2B-C3B-C4B
;
;  1 - 2 - 4 - 5 - 6 - 7 - 8 
;      |
;      3 - 9 - 10- 11- 12
;
;@INSANE alhead=P, allink=E E, altail=CDDDC CCCC, alname=PAEA, charge=-1.0
;@RESNTEST PAE==PAEA if: atoms[0]==PO4
;@BEADS PO4 ET1 ET2 C1A D2A D3A D4A C5A C1B C2B C3B C4B 
;@BONDS PO4-ET1 PO4-ET2 ET1-ET2 ET1-C1A C1A-D2A D2A-D3A D3A-D4A D4A-C5A ET2-C1B C1B-C2B C2B-C3B C3B-C4B 
;

[moleculetype]
; molname      nrexcl
  PAEA          1

[atoms]
; id 	type 	resnr 	residu 	atom 	cgnr 	charge    (mass)
   1     Q5   1  PAEA  PO4   1 	-1.0
   2   SN3a   1  PAEA  ET1   2 	0
   3   SN3a   1  PAEA  ET2   3 	0
   4    SC1   1  PAEA  C1A   4 	0
   5    C5h   1  PAEA  D2A   5 	0
   6    C5h   1  PAEA  D3A   6 	0
   7    C4h   1  PAEA  D4A   7 	0
   8     C1   1  PAEA  C5A   8 	0
   9    SC1   1  PAEA  C1B   9 	0
  10     C1   1  PAEA  C2B  10 	0
  11     C1   1  PAEA  C3B  11 	0
  12     C1   1  PAEA  C4B  12 	0

[bonds]
;  i  j 	name 	(using named bondtypes from martini_v3.0.0_ffbonded_v2.itp)
;  i  j 	funct 	force.c.
   1  2 	b_PO4_ET_def
   1  3 	b_PO4_ET_def_long
   2  3 	b_ET_ET_ether
   2  4 	b_ET_SC1_ether
   4  5 	b_SC1_C4_mid
   5  6 	b_C4_C4_mid
   6  7 	b_C4_C4_mid
   7  8 	b_C4_C1_end
   3  9 	b_ET_SC1_ether
   9 10 	b_SC1_C1_mid
  10 11 	b_C1_C1_mid
  11 12 	b_C1_C1_end

[angles]
;  i  j  k 	name 	(using named angletypes from martini_v3.0.0_ffbonded_v2.itp)
;  i  j  k 	funct 	angle 	force.c.
   1  2  4 	a_PO4_ET_C_def
   3  2  4 	a_ET_ET_C_ether
   2  3  9 	a_ET_ET_C_ether
   2  4  5 	a_ET_C1_C4_ether
   4  5  6 	a_C1_C4_C4_def
   5  6  7 	a_C4_C4_C4_def
   6  7  8 	a_C4_C4_C1_def
   3  9 10 	a_ET_C1_C1_ether
   9 10 11 	a_C1_C1_C1_def
  10 11 12 	a_C1_C1_C1_def


;;;;;; Martini lipid topology for C16:0/22:1 EA (PEEA), generated using:
; The Martini lipid itp generator version M3.l01  Args are: -alname PEEA -alhead 'P' -allink 'E E' -altail 'CCDCC cCCC'
; WARNING: Autogenerated and not all lipid headgroup and tail combinations have been tested;
;          used with care and see K.B. Pedersen et al. 2024 for guidance.
;
; Description:
;   A general model ether lipid phosphatidic acid (EA) lipid corresponding to atomistic C16:0/22:1 1-palmitoyl-2-erucoyl tails.
; Parameterization:
;   This topology follows the standard Martini 3.0 lipid definitions and building block rules. 
;   Bonded parameters and mapping have been optimized as described in K.B. Pedersen et al. 2024.
; Reference(s): 
;   K.B. Pedersen et al. The Martini 3 Lipidome: Expanded and Refined Parameters Improve Lipid Phase Behaviour, TBD 2024 
;   P.C.T. Souza et al. Martini 3: a general purpose force field for coarse-grained molecular dynamics, 
;   Nat. Methods; 2021. doi: 10.1038/s41592-021-01098-3
; Created: 2024.07.12
;
; Molecular topology and mapping of indices:
; PO4-ET1-C1A-C2A-D3A-C4A-C5A
;      |
;     ET2-C1B-C2B-C3B-C4B
;
;  1 - 2 - 4 - 5 - 6 - 7 - 8 
;      |
;      3 - 9 - 10- 11- 12
;
;@INSANE alhead=P, allink=E E, altail=CCDCC CCCC, alname=PEEA, charge=-1.0
;@RESNTEST PEE==PEEA if: atoms[0]==PO4
;@BEADS PO4 ET1 ET2 C1A C2A D3A C4A C5A C1B C2B C3B C4B 
;@BONDS PO4-ET1 PO4-ET2 ET1-ET2 ET1-C1A C1A-C2A C2A-D3A D3A-C4A C4A-C5A ET2-C1B C1B-C2B C2B-C3B C3B-C4B 
;

[moleculetype]
; molname      nrexcl
  PEEA          1

[atoms]
; id 	type 	resnr 	residu 	atom 	cgnr 	charge    (mass)
   1     Q5   1  PEEA  PO4   1 	-1.0
   2   SN3a   1  PEEA  ET1   2 	0
   3   SN3a   1  PEEA  ET2   3 	0
   4     C1   1  PEEA  C1A   4 	0
   5     C1   1  PEEA  C2A   5 	0
   6    C4h   1  PEEA  D3A   6 	0
   7     C1   1  PEEA  C4A   7 	0
   8     C1   1  PEEA  C5A   8 	0
   9    SC1   1  PEEA  C1B   9 	0
  10     C1   1  PEEA  C2B  10 	0
  11     C1   1  PEEA  C3B  11 	0
  12     C1   1  PEEA  C4B  12 	0

[bonds]
;  i  j 	name 	(using named bondtypes from martini_v3.0.0_ffbonded_v2.itp)
;  i  j 	funct 	force.c.
   1  2 	b_PO4_ET_def
   1  3 	b_PO4_ET_def_long
   2  3 	b_ET_ET_ether
   2  4 	b_ET_C1_ether_5long
   4  5 	b_C1_C1_mid_5long
   5  6 	b_C1_C4_mid
   6  7 	b_C4_C1_mid
   7  8 	b_C1_C1_end
   3  9 	b_ET_SC1_ether
   9 10 	b_SC1_C1_mid
  10 11 	b_C1_C1_mid
  11 12 	b_C1_C1_end

[angles]
;  i  j  k 	name 	(using named angletypes from martini_v3.0.0_ffbonded_v2.itp)
;  i  j  k 	funct 	angle 	force.c.
   1  2  4 	a_PO4_ET_C_def
   3  2  4 	a_ET_ET_C_ether
   2  3  9 	a_ET_ET_C_ether
   2  4  5 	a_ET_C1_C1_ether
   4  5  6 	a_C1_C1_C4_def
   5  6  7 	a_C1_C4_C1_def
   6  7  8 	a_C4_C1_C1_def
   3  9 10 	a_ET_C1_C1_ether
   9 10 11 	a_C1_C1_C1_def
  10 11 12 	a_C1_C1_C1_def


;;;;;; Martini lipid topology for C16:0/22:6 EA (PDEA), generated using:
; The Martini lipid itp generator version M3.l01  Args are: -alname PDEA -alhead 'P' -allink 'E E' -altail 'DFFDD cCCC'
; WARNING: Autogenerated and not all lipid headgroup and tail combinations have been tested;
;          used with care and see K.B. Pedersen et al. 2024 for guidance.
;
; Description:
;   A general model ether lipid phosphatidic acid (EA) lipid corresponding to atomistic C16:0/22:6(4c;7c;10c;13c;16c;19c) 1-palmitoyl-2-docosahexaenoyl tails.
; Parameterization:
;   This topology follows the standard Martini 3.0 lipid definitions and building block rules. 
;   Bonded parameters and mapping have been optimized as described in K.B. Pedersen et al. 2024.
; Reference(s): 
;   K.B. Pedersen et al. The Martini 3 Lipidome: Expanded and Refined Parameters Improve Lipid Phase Behaviour, TBD 2024 
;   P.C.T. Souza et al. Martini 3: a general purpose force field for coarse-grained molecular dynamics, 
;   Nat. Methods; 2021. doi: 10.1038/s41592-021-01098-3
; Created: 2024.07.12
;
; Molecular topology and mapping of indices:
; PO4-ET1-D1A-D2A-D3A-D4A-D5A
;      |
;     ET2-C1B-C2B-C3B-C4B
;
;  1 - 2 - 4 - 5 - 6 - 7 - 8 
;      |
;      3 - 9 - 10- 11- 12
;
;@INSANE alhead=P, allink=E E, altail=DDDDD CCCC, alname=PDEA, charge=-1.0
;@RESNTEST PDE==PDEA if: atoms[0]==PO4
;@BEADS PO4 ET1 ET2 D1A D2A D3A D4A D5A C1B C2B C3B C4B 
;@BONDS PO4-ET1 PO4-ET2 ET1-ET2 ET1-D1A D1A-D2A D2A-D3A D3A-D4A D4A-D5A ET2-C1B C1B-C2B C2B-C3B C3B-C4B 
;

[moleculetype]
; molname      nrexcl
  PDEA          1

[atoms]
; id 	type 	resnr 	residu 	atom 	cgnr 	charge    (mass)
   1     Q5   1  PDEA  PO4   1 	-1.0
   2   SN3a   1  PDEA  ET1   2 	0
   3   SN3a   1  PDEA  ET2   3 	0
   4    C4h   1  PDEA  D1A   4 	0
   5    C5h   1  PDEA  D2A   5 	0
   6    C5h   1  PDEA  D3A   6 	0
   7    C4h   1  PDEA  D4A   7 	0
   8    C4h   1  PDEA  D5A   8 	0
   9    SC1   1  PDEA  C1B   9 	0
  10     C1   1  PDEA  C2B  10 	0
  11     C1   1  PDEA  C3B  11 	0
  12     C1   1  PDEA  C4B  12 	0

[bonds]
;  i  j 	name 	(using named bondtypes from martini_v3.0.0_ffbonded_v2.itp)
;  i  j 	funct 	force.c.
   1  2 	b_PO4_ET_def
   1  3 	b_PO4_ET_def_long
   2  3 	b_ET_ET_ether
   2  4 	b_ET_C4_ether_5long
   4  5 	b_C4_C4_mid_5long
   5  6 	b_C4_C4_mid
   6  7 	b_C4_C4_mid
   7  8 	b_C4_C4_end
   3  9 	b_ET_SC1_ether
   9 10 	b_SC1_C1_mid
  10 11 	b_C1_C1_mid
  11 12 	b_C1_C1_end

[angles]
;  i  j  k 	name 	(using named angletypes from martini_v3.0.0_ffbonded_v2.itp)
;  i  j  k 	funct 	angle 	force.c.
   1  2  4 	a_PO4_ET_C_def
   3  2  4 	a_ET_ET_C_ether
   2  3  9 	a_ET_ET_C_ether
   2  4  5 	a_ET_C4_C4_ether
   4  5  6 	a_C4_C4_C4_def
   5  6  7 	a_C4_C4_C4_def
   6  7  8 	a_C4_C4_C4_def
   3  9 10 	a_ET_C1_C1_ether
   9 10 11 	a_C1_C1_C1_def
  10 11 12 	a_C1_C1_C1_def


;;;;;; Martini lipid topology for C16:1/18:1 EA (YOEA), generated using:
; The Martini lipid itp generator version M3.l01  Args are: -alname YOEA -alhead 'P' -allink 'E E' -altail 'CDCC cCDC'
; WARNING: Autogenerated and not all lipid headgroup and tail combinations have been tested;
;          used with care and see K.B. Pedersen et al. 2024 for guidance.
;
; Description:
;   A general model ether lipid phosphatidic acid (EA) lipid corresponding to atomistic C16:1(9c)/18:1(9c) 1-palmitoleoyl-2-oleoyl tails.
; Parameterization:
;   This topology follows the standard Martini 3.0 lipid definitions and building block rules. 
;   Bonded parameters and mapping have been optimized as described in K.B. Pedersen et al. 2024.
; Reference(s): 
;   K.B. Pedersen et al. The Martini 3 Lipidome: Expanded and Refined Parameters Improve Lipid Phase Behaviour, TBD 2024 
;   P.C.T. Souza et al. Martini 3: a general purpose force field for coarse-grained molecular dynamics, 
;   Nat. Methods; 2021. doi: 10.1038/s41592-021-01098-3
; Created: 2024.07.12
;
; Molecular topology and mapping of indices:
; PO4-ET1-C1A-D2A-C3A-C4A
;      |
;     ET2-C1B-C2B-D3B-C4B
;
;  1 - 2 - 4 - 5 - 6 - 7 
;      |
;      3 - 8 - 9 - 10- 11
;
;@INSANE alhead=P, allink=E E, altail=CDCC CCDC, alname=YOEA, charge=-1.0
;@RESNTEST YOE==YOEA if: atoms[0]==PO4
;@BEADS PO4 ET1 ET2 C1A D2A C3A C4A C1B C2B D3B C4B 
;@BONDS PO4-ET1 PO4-ET2 ET1-ET2 ET1-C1A C1A-D2A D2A-C3A C3A-C4A ET2-C1B C1B-C2B C2B-D3B D3B-C4B 
;

[moleculetype]
; molname      nrexcl
  YOEA          1

[atoms]
; id 	type 	resnr 	residu 	atom 	cgnr 	charge    (mass)
   1     Q5   1  YOEA  PO4   1 	-1.0
   2   SN3a   1  YOEA  ET1   2 	0
   3   SN3a   1  YOEA  ET2   3 	0
   4     C1   1  YOEA  C1A   4 	0
   5    C4h   1  YOEA  D2A   5 	0
   6     C1   1  YOEA  C3A   6 	0
   7     C1   1  YOEA  C4A   7 	0
   8    SC1   1  YOEA  C1B   8 	0
   9     C1   1  YOEA  C2B   9 	0
  10    C4h   1  YOEA  D3B  10 	0
  11     C1   1  YOEA  C4B  11 	0

[bonds]
;  i  j 	name 	(using named bondtypes from martini_v3.0.0_ffbonded_v2.itp)
;  i  j 	funct 	force.c.
   1  2 	b_PO4_ET_def
   1  3 	b_PO4_ET_def_long
   2  3 	b_ET_ET_ether
   2  4 	b_ET_C1_ether_5long
   4  5 	b_C1_C4_mid_5long
   5  6 	b_C4_C1_mid
   6  7 	b_C1_C1_end
   3  8 	b_ET_SC1_ether
   8  9 	b_SC1_C1_mid
   9 10 	b_C1_C4_mid
  10 11 	b_C4_C1_end

[angles]
;  i  j  k 	name 	(using named angletypes from martini_v3.0.0_ffbonded_v2.itp)
;  i  j  k 	funct 	angle 	force.c.
   1  2  4 	a_PO4_ET_C_def
   3  2  4 	a_ET_ET_C_ether
   2  3  8 	a_ET_ET_C_ether
   2  4  5 	a_ET_C1_C4_ether
   4  5  6 	a_C1_C4_C1_def
   5  6  7 	a_C4_C1_C1_def
   3  8  9 	a_ET_C1_C1_ether
   8  9 10 	a_C1_C1_C4_def
   9 10 11 	a_C1_C4_C1_def


;;;;;; Martini lipid topology for C18:0/18:1 EA (SOEA), generated using:
; The Martini lipid itp generator version M3.l01  Args are: -alname SOEA -alhead 'P' -allink 'E E' -altail 'CDCC CCCC'
; WARNING: Autogenerated and not all lipid headgroup and tail combinations have been tested;
;          used with care and see K.B. Pedersen et al. 2024 for guidance.
;
; Description:
;   A general model ether lipid phosphatidic acid (EA) lipid corresponding to atomistic C18:0/18:1(9c) 1-stearoyl-2-oleoyl (SOEA) tails.
; Parameterization:
;   This topology follows the standard Martini 3.0 lipid definitions and building block rules. 
;   Bonded parameters and mapping have been optimized as described in K.B. Pedersen et al. 2024.
; Reference(s): 
;   K.B. Pedersen et al. The Martini 3 Lipidome: Expanded and Refined Parameters Improve Lipid Phase Behaviour, TBD 2024 
;   P.C.T. Souza et al. Martini 3: a general purpose force field for coarse-grained molecular dynamics, 
;   Nat. Methods; 2021. doi: 10.1038/s41592-021-01098-3
; Created: 2024.07.12
;
; Molecular topology and mapping of indices:
; PO4-ET1-C1A-D2A-C3A-C4A
;      |
;     ET2-C1B-C2B-C3B-C4B
;
;  1 - 2 - 4 - 5 - 6 - 7 
;      |
;      3 - 8 - 9 - 10- 11
;
;@INSANE alhead=P, allink=E E, altail=CDCC CCCC, alname=SOEA, charge=-1.0
;@RESNTEST SOE==SOEA if: atoms[0]==PO4
;@BEADS PO4 ET1 ET2 C1A D2A C3A C4A C1B C2B C3B C4B 
;@BONDS PO4-ET1 PO4-ET2 ET1-ET2 ET1-C1A C1A-D2A D2A-C3A C3A-C4A ET2-C1B C1B-C2B C2B-C3B C3B-C4B 
;

[moleculetype]
; molname      nrexcl
  SOEA          1

[atoms]
; id 	type 	resnr 	residu 	atom 	cgnr 	charge    (mass)
   1     Q5   1  SOEA  PO4   1 	-1.0
   2   SN3a   1  SOEA  ET1   2 	0
   3   SN3a   1  SOEA  ET2   3 	0
   4     C1   1  SOEA  C1A   4 	0
   5    C4h   1  SOEA  D2A   5 	0
   6     C1   1  SOEA  C3A   6 	0
   7     C1   1  SOEA  C4A   7 	0
   8     C1   1  SOEA  C1B   8 	0
   9     C1   1  SOEA  C2B   9 	0
  10     C1   1  SOEA  C3B  10 	0
  11     C1   1  SOEA  C4B  11 	0

[bonds]
;  i  j 	name 	(using named bondtypes from martini_v3.0.0_ffbonded_v2.itp)
;  i  j 	funct 	force.c.
   1  2 	b_PO4_ET_def
   1  3 	b_PO4_ET_def_long
   2  3 	b_ET_ET_ether
   2  4 	b_ET_C1_ether_5long
   4  5 	b_C1_C4_mid_5long
   5  6 	b_C4_C1_mid
   6  7 	b_C1_C1_end
   3  8 	b_ET_C1_ether_5long
   8  9 	b_C1_C1_mid_5long
   9 10 	b_C1_C1_mid
  10 11 	b_C1_C1_end

[angles]
;  i  j  k 	name 	(using named angletypes from martini_v3.0.0_ffbonded_v2.itp)
;  i  j  k 	funct 	angle 	force.c.
   1  2  4 	a_PO4_ET_C_def
   3  2  4 	a_ET_ET_C_ether
   2  3  8 	a_ET_ET_C_ether
   2  4  5 	a_ET_C1_C4_ether
   4  5  6 	a_C1_C4_C1_def
   5  6  7 	a_C4_C1_C1_def
   3  8  9 	a_ET_C1_C1_ether
   8  9 10 	a_C1_C1_C1_def
   9 10 11 	a_C1_C1_C1_def


;;;;;; Martini lipid topology for C18:0/18:2 EA (SLEA), generated using:
; The Martini lipid itp generator version M3.l01  Args are: -alname SLEA -alhead 'P' -allink 'E E' -altail 'CDDC CCCC'
; WARNING: Autogenerated and not all lipid headgroup and tail combinations have been tested;
;          used with care and see K.B. Pedersen et al. 2024 for guidance.
;
; Description:
;   A general model ether lipid phosphatidic acid (EA) lipid corresponding to atomistic C18:0/18:2(9c;12c) 1-stearoyl-2-linoleoyl tails.
; Parameterization:
;   This topology follows the standard Martini 3.0 lipid definitions and building block rules. 
;   Bonded parameters and mapping have been optimized as described in K.B. Pedersen et al. 2024.
; Reference(s): 
;   K.B. Pedersen et al. The Martini 3 Lipidome: Expanded and Refined Parameters Improve Lipid Phase Behaviour, TBD 2024 
;   P.C.T. Souza et al. Martini 3: a general purpose force field for coarse-grained molecular dynamics, 
;   Nat. Methods; 2021. doi: 10.1038/s41592-021-01098-3
; Created: 2024.07.12
;
; Molecular topology and mapping of indices:
; PO4-ET1-C1A-D2A-D3A-C4A
;      |
;     ET2-C1B-C2B-C3B-C4B
;
;  1 - 2 - 4 - 5 - 6 - 7 
;      |
;      3 - 8 - 9 - 10- 11
;
;@INSANE alhead=P, allink=E E, altail=CDDC CCCC, alname=SLEA, charge=-1.0
;@RESNTEST SLE==SLEA if: atoms[0]==PO4
;@BEADS PO4 ET1 ET2 C1A D2A D3A C4A C1B C2B C3B C4B 
;@BONDS PO4-ET1 PO4-ET2 ET1-ET2 ET1-C1A C1A-D2A D2A-D3A D3A-C4A ET2-C1B C1B-C2B C2B-C3B C3B-C4B 
;

[moleculetype]
; molname      nrexcl
  SLEA          1

[atoms]
; id 	type 	resnr 	residu 	atom 	cgnr 	charge    (mass)
   1     Q5   1  SLEA  PO4   1 	-1.0
   2   SN3a   1  SLEA  ET1   2 	0
   3   SN3a   1  SLEA  ET2   3 	0
   4     C1   1  SLEA  C1A   4 	0
   5    C4h   1  SLEA  D2A   5 	0
   6    C4h   1  SLEA  D3A   6 	0
   7     C1   1  SLEA  C4A   7 	0
   8     C1   1  SLEA  C1B   8 	0
   9     C1   1  SLEA  C2B   9 	0
  10     C1   1  SLEA  C3B  10 	0
  11     C1   1  SLEA  C4B  11 	0

[bonds]
;  i  j 	name 	(using named bondtypes from martini_v3.0.0_ffbonded_v2.itp)
;  i  j 	funct 	force.c.
   1  2 	b_PO4_ET_def
   1  3 	b_PO4_ET_def_long
   2  3 	b_ET_ET_ether
   2  4 	b_ET_C1_ether_5long
   4  5 	b_C1_C4_mid_5long
   5  6 	b_C4_C4_mid
   6  7 	b_C4_C1_end
   3  8 	b_ET_C1_ether_5long
   8  9 	b_C1_C1_mid_5long
   9 10 	b_C1_C1_mid
  10 11 	b_C1_C1_end

[angles]
;  i  j  k 	name 	(using named angletypes from martini_v3.0.0_ffbonded_v2.itp)
;  i  j  k 	funct 	angle 	force.c.
   1  2  4 	a_PO4_ET_C_def
   3  2  4 	a_ET_ET_C_ether
   2  3  8 	a_ET_ET_C_ether
   2  4  5 	a_ET_C1_C4_ether
   4  5  6 	a_C1_C4_C4_def
   5  6  7 	a_C4_C4_C1_def
   3  8  9 	a_ET_C1_C1_ether
   8  9 10 	a_C1_C1_C1_def
   9 10 11 	a_C1_C1_C1_def


;;;;;; Martini lipid topology for C18:0/20:4 EA (SAEA), generated using:
; The Martini lipid itp generator version M3.l01  Args are: -alname SAEA -alhead 'P' -allink 'E E' -altail 'cFFDC CCCC'
; WARNING: Autogenerated and not all lipid headgroup and tail combinations have been tested;
;          used with care and see K.B. Pedersen et al. 2024 for guidance.
;
; Description:
;   A general model ether lipid phosphatidic acid (EA) lipid corresponding to atomistic C16:0/20:4(5c;8c;11c;14c) 1-stearoyl-2-arachidonoyl tails.
; Parameterization:
;   This topology follows the standard Martini 3.0 lipid definitions and building block rules. 
;   Bonded parameters and mapping have been optimized as described in K.B. Pedersen et al. 2024.
; Reference(s): 
;   K.B. Pedersen et al. The Martini 3 Lipidome: Expanded and Refined Parameters Improve Lipid Phase Behaviour, TBD 2024 
;   P.C.T. Souza et al. Martini 3: a general purpose force field for coarse-grained molecular dynamics, 
;   Nat. Methods; 2021. doi: 10.1038/s41592-021-01098-3
; Created: 2024.07.12
;
; Molecular topology and mapping of indices:
; PO4-ET1-C1A-D2A-D3A-D4A-C5A
;      |
;     ET2-C1B-C2B-C3B-C4B
;
;  1 - 2 - 4 - 5 - 6 - 7 - 8 
;      |
;      3 - 9 - 10- 11- 12
;
;@INSANE alhead=P, allink=E E, altail=CDDDC CCCC, alname=SAEA, charge=-1.0
;@RESNTEST SAE==SAEA if: atoms[0]==PO4
;@BEADS PO4 ET1 ET2 C1A D2A D3A D4A C5A C1B C2B C3B C4B 
;@BONDS PO4-ET1 PO4-ET2 ET1-ET2 ET1-C1A C1A-D2A D2A-D3A D3A-D4A D4A-C5A ET2-C1B C1B-C2B C2B-C3B C3B-C4B 
;

[moleculetype]
; molname      nrexcl
  SAEA          1

[atoms]
; id 	type 	resnr 	residu 	atom 	cgnr 	charge    (mass)
   1     Q5   1  SAEA  PO4   1 	-1.0
   2   SN3a   1  SAEA  ET1   2 	0
   3   SN3a   1  SAEA  ET2   3 	0
   4    SC1   1  SAEA  C1A   4 	0
   5    C5h   1  SAEA  D2A   5 	0
   6    C5h   1  SAEA  D3A   6 	0
   7    C4h   1  SAEA  D4A   7 	0
   8     C1   1  SAEA  C5A   8 	0
   9     C1   1  SAEA  C1B   9 	0
  10     C1   1  SAEA  C2B  10 	0
  11     C1   1  SAEA  C3B  11 	0
  12     C1   1  SAEA  C4B  12 	0

[bonds]
;  i  j 	name 	(using named bondtypes from martini_v3.0.0_ffbonded_v2.itp)
;  i  j 	funct 	force.c.
   1  2 	b_PO4_ET_def
   1  3 	b_PO4_ET_def_long
   2  3 	b_ET_ET_ether
   2  4 	b_ET_SC1_ether
   4  5 	b_SC1_C4_mid
   5  6 	b_C4_C4_mid
   6  7 	b_C4_C4_mid
   7  8 	b_C4_C1_end
   3  9 	b_ET_C1_ether_5long
   9 10 	b_C1_C1_mid_5long
  10 11 	b_C1_C1_mid
  11 12 	b_C1_C1_end

[angles]
;  i  j  k 	name 	(using named angletypes from martini_v3.0.0_ffbonded_v2.itp)
;  i  j  k 	funct 	angle 	force.c.
   1  2  4 	a_PO4_ET_C_def
   3  2  4 	a_ET_ET_C_ether
   2  3  9 	a_ET_ET_C_ether
   2  4  5 	a_ET_C1_C4_ether
   4  5  6 	a_C1_C4_C4_def
   5  6  7 	a_C4_C4_C4_def
   6  7  8 	a_C4_C4_C1_def
   3  9 10 	a_ET_C1_C1_ether
   9 10 11 	a_C1_C1_C1_def
  10 11 12 	a_C1_C1_C1_def


;;;;;; Martini lipid topology for C18:0/22:6 EA (SDEA), generated using:
; The Martini lipid itp generator version M3.l01  Args are: -alname SDEA -alhead 'P' -allink 'E E' -altail 'DFFDD CCCC'
; WARNING: Autogenerated and not all lipid headgroup and tail combinations have been tested;
;          used with care and see K.B. Pedersen et al. 2024 for guidance.
;
; Description:
;   A general model ether lipid phosphatidic acid (EA) lipid corresponding to atomistic C18:0/22:6(4c;7c;10c;13c;16c;19c) 1-stearoyl-2-docosahexaenoyl tails.
; Parameterization:
;   This topology follows the standard Martini 3.0 lipid definitions and building block rules. 
;   Bonded parameters and mapping have been optimized as described in K.B. Pedersen et al. 2024.
; Reference(s): 
;   K.B. Pedersen et al. The Martini 3 Lipidome: Expanded and Refined Parameters Improve Lipid Phase Behaviour, TBD 2024 
;   P.C.T. Souza et al. Martini 3: a general purpose force field for coarse-grained molecular dynamics, 
;   Nat. Methods; 2021. doi: 10.1038/s41592-021-01098-3
; Created: 2024.07.12
;
; Molecular topology and mapping of indices:
; PO4-ET1-D1A-D2A-D3A-D4A-D5A
;      |
;     ET2-C1B-C2B-C3B-C4B
;
;  1 - 2 - 4 - 5 - 6 - 7 - 8 
;      |
;      3 - 9 - 10- 11- 12
;
;@INSANE alhead=P, allink=E E, altail=DDDDD CCCC, alname=SDEA, charge=-1.0
;@RESNTEST SDE==SDEA if: atoms[0]==PO4
;@BEADS PO4 ET1 ET2 D1A D2A D3A D4A D5A C1B C2B C3B C4B 
;@BONDS PO4-ET1 PO4-ET2 ET1-ET2 ET1-D1A D1A-D2A D2A-D3A D3A-D4A D4A-D5A ET2-C1B C1B-C2B C2B-C3B C3B-C4B 
;

[moleculetype]
; molname      nrexcl
  SDEA          1

[atoms]
; id 	type 	resnr 	residu 	atom 	cgnr 	charge    (mass)
   1     Q5   1  SDEA  PO4   1 	-1.0
   2   SN3a   1  SDEA  ET1   2 	0
   3   SN3a   1  SDEA  ET2   3 	0
   4    C4h   1  SDEA  D1A   4 	0
   5    C5h   1  SDEA  D2A   5 	0
   6    C5h   1  SDEA  D3A   6 	0
   7    C4h   1  SDEA  D4A   7 	0
   8    C4h   1  SDEA  D5A   8 	0
   9     C1   1  SDEA  C1B   9 	0
  10     C1   1  SDEA  C2B  10 	0
  11     C1   1  SDEA  C3B  11 	0
  12     C1   1  SDEA  C4B  12 	0

[bonds]
;  i  j 	name 	(using named bondtypes from martini_v3.0.0_ffbonded_v2.itp)
;  i  j 	funct 	force.c.
   1  2 	b_PO4_ET_def
   1  3 	b_PO4_ET_def_long
   2  3 	b_ET_ET_ether
   2  4 	b_ET_C4_ether_5long
   4  5 	b_C4_C4_mid_5long
   5  6 	b_C4_C4_mid
   6  7 	b_C4_C4_mid
   7  8 	b_C4_C4_end
   3  9 	b_ET_C1_ether_5long
   9 10 	b_C1_C1_mid_5long
  10 11 	b_C1_C1_mid
  11 12 	b_C1_C1_end

[angles]
;  i  j  k 	name 	(using named angletypes from martini_v3.0.0_ffbonded_v2.itp)
;  i  j  k 	funct 	angle 	force.c.
   1  2  4 	a_PO4_ET_C_def
   3  2  4 	a_ET_ET_C_ether
   2  3  9 	a_ET_ET_C_ether
   2  4  5 	a_ET_C4_C4_ether
   4  5  6 	a_C4_C4_C4_def
   5  6  7 	a_C4_C4_C4_def
   6  7  8 	a_C4_C4_C4_def
   3  9 10 	a_ET_C1_C1_ether
   9 10 11 	a_C1_C1_C1_def
  10 11 12 	a_C1_C1_C1_def


;;;;;; Martini lipid topology for C18:1/18:2 EA (OLEA), generated using:
; The Martini lipid itp generator version M3.l01  Args are: -alname OLEA -alhead 'P' -allink 'E E' -altail 'CDDC CDCC'
; WARNING: Autogenerated and not all lipid headgroup and tail combinations have been tested;
;          used with care and see K.B. Pedersen et al. 2024 for guidance.
;
; Description:
;   A general model ether lipid phosphatidic acid (EA) lipid corresponding to atomistic C18:1(9c)/18:2(9c;12c) 1-oleoyl-2-linoleoyl  tails.
; Parameterization:
;   This topology follows the standard Martini 3.0 lipid definitions and building block rules. 
;   Bonded parameters and mapping have been optimized as described in K.B. Pedersen et al. 2024.
; Reference(s): 
;   K.B. Pedersen et al. The Martini 3 Lipidome: Expanded and Refined Parameters Improve Lipid Phase Behaviour, TBD 2024 
;   P.C.T. Souza et al. Martini 3: a general purpose force field for coarse-grained molecular dynamics, 
;   Nat. Methods; 2021. doi: 10.1038/s41592-021-01098-3
; Created: 2024.07.12
;
; Molecular topology and mapping of indices:
; PO4-ET1-C1A-D2A-D3A-C4A
;      |
;     ET2-C1B-D2B-C3B-C4B
;
;  1 - 2 - 4 - 5 - 6 - 7 
;      |
;      3 - 8 - 9 - 10- 11
;
;@INSANE alhead=P, allink=E E, altail=CDDC CDCC, alname=OLEA, charge=-1.0
;@RESNTEST OLE==OLEA if: atoms[0]==PO4
;@BEADS PO4 ET1 ET2 C1A D2A D3A C4A C1B D2B C3B C4B 
;@BONDS PO4-ET1 PO4-ET2 ET1-ET2 ET1-C1A C1A-D2A D2A-D3A D3A-C4A ET2-C1B C1B-D2B D2B-C3B C3B-C4B 
;

[moleculetype]
; molname      nrexcl
  OLEA          1

[atoms]
; id 	type 	resnr 	residu 	atom 	cgnr 	charge    (mass)
   1     Q5   1  OLEA  PO4   1 	-1.0
   2   SN3a   1  OLEA  ET1   2 	0
   3   SN3a   1  OLEA  ET2   3 	0
   4     C1   1  OLEA  C1A   4 	0
   5    C4h   1  OLEA  D2A   5 	0
   6    C4h   1  OLEA  D3A   6 	0
   7     C1   1  OLEA  C4A   7 	0
   8     C1   1  OLEA  C1B   8 	0
   9    C4h   1  OLEA  D2B   9 	0
  10     C1   1  OLEA  C3B  10 	0
  11     C1   1  OLEA  C4B  11 	0

[bonds]
;  i  j 	name 	(using named bondtypes from martini_v3.0.0_ffbonded_v2.itp)
;  i  j 	funct 	force.c.
   1  2 	b_PO4_ET_def
   1  3 	b_PO4_ET_def_long
   2  3 	b_ET_ET_ether
   2  4 	b_ET_C1_ether_5long
   4  5 	b_C1_C4_mid_5long
   5  6 	b_C4_C4_mid
   6  7 	b_C4_C1_end
   3  8 	b_ET_C1_ether_5long
   8  9 	b_C1_C4_mid_5long
   9 10 	b_C4_C1_mid
  10 11 	b_C1_C1_end

[angles]
;  i  j  k 	name 	(using named angletypes from martini_v3.0.0_ffbonded_v2.itp)
;  i  j  k 	funct 	angle 	force.c.
   1  2  4 	a_PO4_ET_C_def
   3  2  4 	a_ET_ET_C_ether
   2  3  8 	a_ET_ET_C_ether
   2  4  5 	a_ET_C1_C4_ether
   4  5  6 	a_C1_C4_C4_def
   5  6  7 	a_C4_C4_C1_def
   3  8  9 	a_ET_C1_C4_ether
   8  9 10 	a_C1_C4_C1_def
   9 10 11 	a_C4_C1_C1_def


;;;;;; Martini lipid topology for C18:1/22:1 EA (OEEA), generated using:
; The Martini lipid itp generator version M3.l01  Args are: -alname OEEA -alhead 'P' -allink 'E E' -altail 'CCDCC CDCC'
; WARNING: Autogenerated and not all lipid headgroup and tail combinations have been tested;
;          used with care and see K.B. Pedersen et al. 2024 for guidance.
;
; Description:
;   A general model ether lipid phosphatidic acid (EA) lipid corresponding to atomistic C18:1(9c)/22:1(13c) 1-oleoyl-2-dierucoyl tails.
; Parameterization:
;   This topology follows the standard Martini 3.0 lipid definitions and building block rules. 
;   Bonded parameters and mapping have been optimized as described in K.B. Pedersen et al. 2024.
; Reference(s): 
;   K.B. Pedersen et al. The Martini 3 Lipidome: Expanded and Refined Parameters Improve Lipid Phase Behaviour, TBD 2024 
;   P.C.T. Souza et al. Martini 3: a general purpose force field for coarse-grained molecular dynamics, 
;   Nat. Methods; 2021. doi: 10.1038/s41592-021-01098-3
; Created: 2024.07.12
;
; Molecular topology and mapping of indices:
; PO4-ET1-C1A-C2A-D3A-C4A-C5A
;      |
;     ET2-C1B-D2B-C3B-C4B
;
;  1 - 2 - 4 - 5 - 6 - 7 - 8 
;      |
;      3 - 9 - 10- 11- 12
;
;@INSANE alhead=P, allink=E E, altail=CCDCC CDCC, alname=OEEA, charge=-1.0
;@RESNTEST OEE==OEEA if: atoms[0]==PO4
;@BEADS PO4 ET1 ET2 C1A C2A D3A C4A C5A C1B D2B C3B C4B 
;@BONDS PO4-ET1 PO4-ET2 ET1-ET2 ET1-C1A C1A-C2A C2A-D3A D3A-C4A C4A-C5A ET2-C1B C1B-D2B D2B-C3B C3B-C4B 
;

[moleculetype]
; molname      nrexcl
  OEEA          1

[atoms]
; id 	type 	resnr 	residu 	atom 	cgnr 	charge    (mass)
   1     Q5   1  OEEA  PO4   1 	-1.0
   2   SN3a   1  OEEA  ET1   2 	0
   3   SN3a   1  OEEA  ET2   3 	0
   4     C1   1  OEEA  C1A   4 	0
   5     C1   1  OEEA  C2A   5 	0
   6    C4h   1  OEEA  D3A   6 	0
   7     C1   1  OEEA  C4A   7 	0
   8     C1   1  OEEA  C5A   8 	0
   9     C1   1  OEEA  C1B   9 	0
  10    C4h   1  OEEA  D2B  10 	0
  11     C1   1  OEEA  C3B  11 	0
  12     C1   1  OEEA  C4B  12 	0

[bonds]
;  i  j 	name 	(using named bondtypes from martini_v3.0.0_ffbonded_v2.itp)
;  i  j 	funct 	force.c.
   1  2 	b_PO4_ET_def
   1  3 	b_PO4_ET_def_long
   2  3 	b_ET_ET_ether
   2  4 	b_ET_C1_ether_5long
   4  5 	b_C1_C1_mid_5long
   5  6 	b_C1_C4_mid
   6  7 	b_C4_C1_mid
   7  8 	b_C1_C1_end
   3  9 	b_ET_C1_ether_5long
   9 10 	b_C1_C4_mid_5long
  10 11 	b_C4_C1_mid
  11 12 	b_C1_C1_end

[angles]
;  i  j  k 	name 	(using named angletypes from martini_v3.0.0_ffbonded_v2.itp)
;  i  j  k 	funct 	angle 	force.c.
   1  2  4 	a_PO4_ET_C_def
   3  2  4 	a_ET_ET_C_ether
   2  3  9 	a_ET_ET_C_ether
   2  4  5 	a_ET_C1_C1_ether
   4  5  6 	a_C1_C1_C4_def
   5  6  7 	a_C1_C4_C1_def
   6  7  8 	a_C4_C1_C1_def
   3  9 10 	a_ET_C1_C4_ether
   9 10 11 	a_C1_C4_C1_def
  10 11 12 	a_C4_C1_C1_def


;;;;;; Martini lipid topology for C18:1/22:6 EA (ODEA), generated using:
; The Martini lipid itp generator version M3.l01  Args are: -alname ODEA -alhead 'P' -allink 'E E' -altail 'DFFDD CDCC'
; WARNING: Autogenerated and not all lipid headgroup and tail combinations have been tested;
;          used with care and see K.B. Pedersen et al. 2024 for guidance.
;
; Description:
;   A general model ether lipid phosphatidic acid (EA) lipid corresponding to atomistic C18:1(9c)/22:6(4c;7c;10c;13c;16c;19c) 1-oleoyl-2-docosahexaenoic acid tails.
; Parameterization:
;   This topology follows the standard Martini 3.0 lipid definitions and building block rules. 
;   Bonded parameters and mapping have been optimized as described in K.B. Pedersen et al. 2024.
; Reference(s): 
;   K.B. Pedersen et al. The Martini 3 Lipidome: Expanded and Refined Parameters Improve Lipid Phase Behaviour, TBD 2024 
;   P.C.T. Souza et al. Martini 3: a general purpose force field for coarse-grained molecular dynamics, 
;   Nat. Methods; 2021. doi: 10.1038/s41592-021-01098-3
; Created: 2024.07.12
;
; Molecular topology and mapping of indices:
; PO4-ET1-D1A-D2A-D3A-D4A-D5A
;      |
;     ET2-C1B-D2B-C3B-C4B
;
;  1 - 2 - 4 - 5 - 6 - 7 - 8 
;      |
;      3 - 9 - 10- 11- 12
;
;@INSANE alhead=P, allink=E E, altail=DDDDD CDCC, alname=ODEA, charge=-1.0
;@RESNTEST ODE==ODEA if: atoms[0]==PO4
;@BEADS PO4 ET1 ET2 D1A D2A D3A D4A D5A C1B D2B C3B C4B 
;@BONDS PO4-ET1 PO4-ET2 ET1-ET2 ET1-D1A D1A-D2A D2A-D3A D3A-D4A D4A-D5A ET2-C1B C1B-D2B D2B-C3B C3B-C4B 
;

[moleculetype]
; molname      nrexcl
  ODEA          1

[atoms]
; id 	type 	resnr 	residu 	atom 	cgnr 	charge    (mass)
   1     Q5   1  ODEA  PO4   1 	-1.0
   2   SN3a   1  ODEA  ET1   2 	0
   3   SN3a   1  ODEA  ET2   3 	0
   4    C4h   1  ODEA  D1A   4 	0
   5    C5h   1  ODEA  D2A   5 	0
   6    C5h   1  ODEA  D3A   6 	0
   7    C4h   1  ODEA  D4A   7 	0
   8    C4h   1  ODEA  D5A   8 	0
   9     C1   1  ODEA  C1B   9 	0
  10    C4h   1  ODEA  D2B  10 	0
  11     C1   1  ODEA  C3B  11 	0
  12     C1   1  ODEA  C4B  12 	0

[bonds]
;  i  j 	name 	(using named bondtypes from martini_v3.0.0_ffbonded_v2.itp)
;  i  j 	funct 	force.c.
   1  2 	b_PO4_ET_def
   1  3 	b_PO4_ET_def_long
   2  3 	b_ET_ET_ether
   2  4 	b_ET_C4_ether_5long
   4  5 	b_C4_C4_mid_5long
   5  6 	b_C4_C4_mid
   6  7 	b_C4_C4_mid
   7  8 	b_C4_C4_end
   3  9 	b_ET_C1_ether_5long
   9 10 	b_C1_C4_mid_5long
  10 11 	b_C4_C1_mid
  11 12 	b_C1_C1_end

[angles]
;  i  j  k 	name 	(using named angletypes from martini_v3.0.0_ffbonded_v2.itp)
;  i  j  k 	funct 	angle 	force.c.
   1  2  4 	a_PO4_ET_C_def
   3  2  4 	a_ET_ET_C_ether
   2  3  9 	a_ET_ET_C_ether
   2  4  5 	a_ET_C4_C4_ether
   4  5  6 	a_C4_C4_C4_def
   5  6  7 	a_C4_C4_C4_def
   6  7  8 	a_C4_C4_C4_def
   3  9 10 	a_ET_C1_C4_ether
   9 10 11 	a_C1_C4_C1_def
  10 11 12 	a_C4_C1_C1_def


;;;;;; Martini lipid topology for C18:2/18:3 EA (LFEA), generated using:
; The Martini lipid itp generator version M3.l01  Args are: -alname LFEA -alhead 'P' -allink 'E E' -altail 'CDDD CDDC'
; WARNING: Autogenerated and not all lipid headgroup and tail combinations have been tested;
;          used with care and see K.B. Pedersen et al. 2024 for guidance.
;
; Description:
;   A general model ether lipid phosphatidic acid (EA) lipid corresponding to atomistic C18:2(9c;12c)/18:3(9c;12c;15c) 1-dilinoleoyl-2-alpha-linolenic acid  tails.
; Parameterization:
;   This topology follows the standard Martini 3.0 lipid definitions and building block rules. 
;   Bonded parameters and mapping have been optimized as described in K.B. Pedersen et al. 2024.
; Reference(s): 
;   K.B. Pedersen et al. The Martini 3 Lipidome: Expanded and Refined Parameters Improve Lipid Phase Behaviour, TBD 2024 
;   P.C.T. Souza et al. Martini 3: a general purpose force field for coarse-grained molecular dynamics, 
;   Nat. Methods; 2021. doi: 10.1038/s41592-021-01098-3
; Created: 2024.07.12
;
; Molecular topology and mapping of indices:
; PO4-ET1-C1A-D2A-D3A-D4A
;      |
;     ET2-C1B-D2B-D3B-C4B
;
;  1 - 2 - 4 - 5 - 6 - 7 
;      |
;      3 - 8 - 9 - 10- 11
;
;@INSANE alhead=P, allink=E E, altail=CDDD CDDC, alname=LFEA, charge=-1.0
;@RESNTEST LFE==LFEA if: atoms[0]==PO4
;@BEADS PO4 ET1 ET2 C1A D2A D3A D4A C1B D2B D3B C4B 
;@BONDS PO4-ET1 PO4-ET2 ET1-ET2 ET1-C1A C1A-D2A D2A-D3A D3A-D4A ET2-C1B C1B-D2B D2B-D3B D3B-C4B 
;

[moleculetype]
; molname      nrexcl
  LFEA          1

[atoms]
; id 	type 	resnr 	residu 	atom 	cgnr 	charge    (mass)
   1     Q5   1  LFEA  PO4   1 	-1.0
   2   SN3a   1  LFEA  ET1   2 	0
   3   SN3a   1  LFEA  ET2   3 	0
   4     C1   1  LFEA  C1A   4 	0
   5    C4h   1  LFEA  D2A   5 	0
   6    C4h   1  LFEA  D3A   6 	0
   7    C4h   1  LFEA  D4A   7 	0
   8     C1   1  LFEA  C1B   8 	0
   9    C4h   1  LFEA  D2B   9 	0
  10    C4h   1  LFEA  D3B  10 	0
  11     C1   1  LFEA  C4B  11 	0

[bonds]
;  i  j 	name 	(using named bondtypes from martini_v3.0.0_ffbonded_v2.itp)
;  i  j 	funct 	force.c.
   1  2 	b_PO4_ET_def
   1  3 	b_PO4_ET_def_long
   2  3 	b_ET_ET_ether
   2  4 	b_ET_C1_ether_5long
   4  5 	b_C1_C4_mid_5long
   5  6 	b_C4_C4_mid
   6  7 	b_C4_C4_end
   3  8 	b_ET_C1_ether_5long
   8  9 	b_C1_C4_mid_5long
   9 10 	b_C4_C4_mid
  10 11 	b_C4_C1_end

[angles]
;  i  j  k 	name 	(using named angletypes from martini_v3.0.0_ffbonded_v2.itp)
;  i  j  k 	funct 	angle 	force.c.
   1  2  4 	a_PO4_ET_C_def
   3  2  4 	a_ET_ET_C_ether
   2  3  8 	a_ET_ET_C_ether
   2  4  5 	a_ET_C1_C4_ether
   4  5  6 	a_C1_C4_C4_def
   5  6  7 	a_C4_C4_C4_def
   3  8  9 	a_ET_C1_C4_ether
   8  9 10 	a_C1_C4_C4_def
   9 10 11 	a_C4_C4_C1_def
