# Supplementary material for: The Martini 3 Lipidome: Expanded and Refined Parameters Improve Lipid Phase Behavior
Source: ACS Cent Sci. 2025 Jul 31;11(9):1598–610. doi: 10.1021/acscentsci.5c00755 (PMC12464760; doi:10.1021/acscentsci.5c00755)
Supplement: Supplementary file 2 [file oc5c00755_si_002.zip › M3-Lipidome_Data/openbeta/martini_v3.0.0_etherphospholipids_PC_v2_openbeta.itp]

;
; Ether lipid - Phosphatidylcholine - EC
; Collection of ether lipid phosphatidylcholine Martini 3 lipids
;
; Please cite:
; K.B. Pedersen et al. The Martini 3 Lipidome: Expanded and Refined Parameters Improve Lipid Phase Behaviour, TBD 2024 and 
;   P.C.T. Souza et al. Martini 3: a general purpose force field for coarse-grained molecular dynamics, 
;   Nat. Methods; 2021. doi: 10.1038/s41592-021-01098-3
;
; Last updated:  Dec-2024 by Kasper;
; Authors: Kasper B. Pedersen


;;;;;; Martini lipid topology for di-C08:0 EC (DTEC), generated using:
; The Martini lipid itp generator version M3.l01  Args are: -alname DTEC -alhead 'C P' -allink 'E E' -altail 'cC cC'
; WARNING: Autogenerated and not all lipid headgroup and tail combinations have been tested;
;          used with care and see K.B. Pedersen et al. 2024 for guidance.
;
; Description:
;   A general model ether lipid phosphatidylcholine (EC) lipid corresponding to atomistic C8:0 dioctanoyl tails.
; Parameterization:
;   This topology follows the standard Martini 3.0 lipid definitions and building block rules. 
;   Bonded parameters and mapping have been optimized as described in K.B. Pedersen et al. 2024.
; Reference(s): 
;   K.B. Pedersen et al. The Martini 3 Lipidome: Expanded and Refined Parameters Improve Lipid Phase Behaviour, TBD 2024 
;   P.C.T. Souza et al. Martini 3: a general purpose force field for coarse-grained molecular dynamics, 
;   Nat. Methods; 2021. doi: 10.1038/s41592-021-01098-3
; Created: 2024.07.12
;
; Molecular topology and mapping of indices:
; NC3-PO4-ET1-C1A-C2A
;          |
;         ET2-C1B-C2B
;
;  1 - 2 - 3 - 5 - 6 
;          |
;          4 - 7 - 8 
;
;@INSANE alhead=C P, allink=E E, altail=CC CC, alname=DTEC, charge=0.0
;@RESNTEST DTE==DTEC if: atoms[0]==NC3
;@BEADS NC3 PO4 ET1 ET2 C1A C2A C1B C2B 
;@BONDS NC3-PO4 PO4-ET1 PO4-ET2 ET1-ET2 ET1-C1A C1A-C2A ET2-C1B C1B-C2B 
;

[moleculetype]
; molname      nrexcl
  DTEC          1

[atoms]
; id 	type 	resnr 	residu 	atom 	cgnr 	charge    (mass)
   1     Q1   1  DTEC  NC3   1 	1.0
   2     Q5   1  DTEC  PO4   2 	-1.0
   3   SN3a   1  DTEC  ET1   3 	0
   4   SN3a   1  DTEC  ET2   4 	0
   5    SC1   1  DTEC  C1A   5 	0
   6     C1   1  DTEC  C2A   6 	0
   7    SC1   1  DTEC  C1B   7 	0
   8     C1   1  DTEC  C2B   8 	0

[bonds]
;  i  j 	name 	(using named bondtypes from martini_v3.0.0_ffbonded_v2.itp)
;  i  j 	funct 	force.c.
   1  2 	b_NC3_PO4_def
   2  3 	b_PO4_ET_def
   2  4 	b_PO4_ET_def_long
   3  4 	b_ET_ET_ether
   3  5 	b_ET_SC1_ether
   5  6 	b_SC1_C1_end
   4  7 	b_ET_SC1_ether
   7  8 	b_SC1_C1_end

[angles]
;  i  j  k 	name 	(using named angletypes from martini_v3.0.0_ffbonded_v2.itp)
;  i  j  k 	funct 	angle 	force.c.
   1  2  3 	a_NC3_PO4_ET_def
   2  3  5 	a_PO4_ET_C_def
   4  3  5 	a_ET_ET_C_ether
   3  4  7 	a_ET_ET_C_ether
   3  5  6 	a_ET_C1_C1_ether
   4  7  8 	a_ET_C1_C1_ether


;;;;;; Martini lipid topology for di-C10:0 EC (DJEC), generated using:
; The Martini lipid itp generator version M3.l01  Args are: -alname DJEC -alhead 'C P' -allink 'E E' -altail 'CC CC'
; WARNING: Autogenerated and not all lipid headgroup and tail combinations have been tested;
;          used with care and see K.B. Pedersen et al. 2024 for guidance.
;
; Description:
;   A general model ether lipid phosphatidylcholine (EC) lipid corresponding to atomistic C10:0 didecanoyl tails.
; Parameterization:
;   This topology follows the standard Martini 3.0 lipid definitions and building block rules. 
;   Bonded parameters and mapping have been optimized as described in K.B. Pedersen et al. 2024.
; Reference(s): 
;   K.B. Pedersen et al. The Martini 3 Lipidome: Expanded and Refined Parameters Improve Lipid Phase Behaviour, TBD 2024 
;   P.C.T. Souza et al. Martini 3: a general purpose force field for coarse-grained molecular dynamics, 
;   Nat. Methods; 2021. doi: 10.1038/s41592-021-01098-3
; Created: 2024.07.12
;
; Molecular topology and mapping of indices:
; NC3-PO4-ET1-C1A-C2A
;          |
;         ET2-C1B-C2B
;
;  1 - 2 - 3 - 5 - 6 
;          |
;          4 - 7 - 8 
;
;@INSANE alhead=C P, allink=E E, altail=CC CC, alname=DJEC, charge=0.0
;@RESNTEST DJE==DJEC if: atoms[0]==NC3
;@BEADS NC3 PO4 ET1 ET2 C1A C2A C1B C2B 
;@BONDS NC3-PO4 PO4-ET1 PO4-ET2 ET1-ET2 ET1-C1A C1A-C2A ET2-C1B C1B-C2B 
;

[moleculetype]
; molname      nrexcl
  DJEC          1

[atoms]
; id 	type 	resnr 	residu 	atom 	cgnr 	charge    (mass)
   1     Q1   1  DJEC  NC3   1 	1.0
   2     Q5   1  DJEC  PO4   2 	-1.0
   3   SN3a   1  DJEC  ET1   3 	0
   4   SN3a   1  DJEC  ET2   4 	0
   5     C1   1  DJEC  C1A   5 	0
   6     C1   1  DJEC  C2A   6 	0
   7     C1   1  DJEC  C1B   7 	0
   8     C1   1  DJEC  C2B   8 	0

[bonds]
;  i  j 	name 	(using named bondtypes from martini_v3.0.0_ffbonded_v2.itp)
;  i  j 	funct 	force.c.
   1  2 	b_NC3_PO4_def
   2  3 	b_PO4_ET_def
   2  4 	b_PO4_ET_def_long
   3  4 	b_ET_ET_ether
   3  5 	b_ET_C1_ether_5long
   5  6 	b_C1_C1_mid_5long
   4  7 	b_ET_C1_ether_5long
   7  8 	b_C1_C1_mid_5long

[angles]
;  i  j  k 	name 	(using named angletypes from martini_v3.0.0_ffbonded_v2.itp)
;  i  j  k 	funct 	angle 	force.c.
   1  2  3 	a_NC3_PO4_ET_def
   2  3  5 	a_PO4_ET_C_def
   4  3  5 	a_ET_ET_C_ether
   3  4  7 	a_ET_ET_C_ether
   3  5  6 	a_ET_C1_C1_ether
   4  7  8 	a_ET_C1_C1_ether


;;;;;; Martini lipid topology for di-C12:0 EC (DUEC), generated using:
; The Martini lipid itp generator version M3.l01  Args are: -alname DUEC -alhead 'C P' -allink 'E E' -altail 'cCC cCC'
; WARNING: Autogenerated and not all lipid headgroup and tail combinations have been tested;
;          used with care and see K.B. Pedersen et al. 2024 for guidance.
;
; Description:
;   A general model ether lipid phosphatidylcholine (EC) lipid corresponding to atomistic C12:0 dilauroyl tails.
; Parameterization:
;   This topology follows the standard Martini 3.0 lipid definitions and building block rules. 
;   Bonded parameters and mapping have been optimized as described in K.B. Pedersen et al. 2024.
; Reference(s): 
;   K.B. Pedersen et al. The Martini 3 Lipidome: Expanded and Refined Parameters Improve Lipid Phase Behaviour, TBD 2024 
;   P.C.T. Souza et al. Martini 3: a general purpose force field for coarse-grained molecular dynamics, 
;   Nat. Methods; 2021. doi: 10.1038/s41592-021-01098-3
; Created: 2024.07.12
;
; Molecular topology and mapping of indices:
; NC3-PO4-ET1-C1A-C2A-C3A
;          |
;         ET2-C1B-C2B-C3B
;
;  1 - 2 - 3 - 5 - 6 - 7 
;          |
;          4 - 8 - 9 - 10
;
;@INSANE alhead=C P, allink=E E, altail=CCC CCC, alname=DUEC, charge=0.0
;@RESNTEST DUE==DUEC if: atoms[0]==NC3
;@BEADS NC3 PO4 ET1 ET2 C1A C2A C3A C1B C2B C3B 
;@BONDS NC3-PO4 PO4-ET1 PO4-ET2 ET1-ET2 ET1-C1A C1A-C2A C2A-C3A ET2-C1B C1B-C2B C2B-C3B 
;

[moleculetype]
; molname      nrexcl
  DUEC          1

[atoms]
; id 	type 	resnr 	residu 	atom 	cgnr 	charge    (mass)
   1     Q1   1  DUEC  NC3   1 	1.0
   2     Q5   1  DUEC  PO4   2 	-1.0
   3   SN3a   1  DUEC  ET1   3 	0
   4   SN3a   1  DUEC  ET2   4 	0
   5    SC1   1  DUEC  C1A   5 	0
   6     C1   1  DUEC  C2A   6 	0
   7     C1   1  DUEC  C3A   7 	0
   8    SC1   1  DUEC  C1B   8 	0
   9     C1   1  DUEC  C2B   9 	0
  10     C1   1  DUEC  C3B  10 	0

[bonds]
;  i  j 	name 	(using named bondtypes from martini_v3.0.0_ffbonded_v2.itp)
;  i  j 	funct 	force.c.
   1  2 	b_NC3_PO4_def
   2  3 	b_PO4_ET_def
   2  4 	b_PO4_ET_def_long
   3  4 	b_ET_ET_ether
   3  5 	b_ET_SC1_ether
   5  6 	b_SC1_C1_mid
   6  7 	b_C1_C1_end
   4  8 	b_ET_SC1_ether
   8  9 	b_SC1_C1_mid
   9 10 	b_C1_C1_end

[angles]
;  i  j  k 	name 	(using named angletypes from martini_v3.0.0_ffbonded_v2.itp)
;  i  j  k 	funct 	angle 	force.c.
   1  2  3 	a_NC3_PO4_ET_def
   2  3  5 	a_PO4_ET_C_def
   4  3  5 	a_ET_ET_C_ether
   3  4  8 	a_ET_ET_C_ether
   3  5  6 	a_ET_C1_C1_ether
   5  6  7 	a_C1_C1_C1_def
   4  8  9 	a_ET_C1_C1_ether
   8  9 10 	a_C1_C1_C1_def


;;;;;; Martini lipid topology for di-C14:0 EC (DMEC), generated using:
; The Martini lipid itp generator version M3.l01  Args are: -alname DMEC -alhead 'C P' -allink 'E E' -altail 'CCC CCC'
; WARNING: Autogenerated and not all lipid headgroup and tail combinations have been tested;
;          used with care and see K.B. Pedersen et al. 2024 for guidance.
;
; Description:
;   A general model ether lipid phosphatidylcholine (EC) lipid corresponding to atomistic C14:0 dimyristoyl (DMEC) tails.
; Parameterization:
;   This topology follows the standard Martini 3.0 lipid definitions and building block rules. 
;   Bonded parameters and mapping have been optimized as described in K.B. Pedersen et al. 2024.
; Reference(s): 
;   K.B. Pedersen et al. The Martini 3 Lipidome: Expanded and Refined Parameters Improve Lipid Phase Behaviour, TBD 2024 
;   P.C.T. Souza et al. Martini 3: a general purpose force field for coarse-grained molecular dynamics, 
;   Nat. Methods; 2021. doi: 10.1038/s41592-021-01098-3
; Created: 2024.07.12
;
; Molecular topology and mapping of indices:
; NC3-PO4-ET1-C1A-C2A-C3A
;          |
;         ET2-C1B-C2B-C3B
;
;  1 - 2 - 3 - 5 - 6 - 7 
;          |
;          4 - 8 - 9 - 10
;
;@INSANE alhead=C P, allink=E E, altail=CCC CCC, alname=DMEC, charge=0.0
;@RESNTEST DME==DMEC if: atoms[0]==NC3
;@BEADS NC3 PO4 ET1 ET2 C1A C2A C3A C1B C2B C3B 
;@BONDS NC3-PO4 PO4-ET1 PO4-ET2 ET1-ET2 ET1-C1A C1A-C2A C2A-C3A ET2-C1B C1B-C2B C2B-C3B 
;

[moleculetype]
; molname      nrexcl
  DMEC          1

[atoms]
; id 	type 	resnr 	residu 	atom 	cgnr 	charge    (mass)
   1     Q1   1  DMEC  NC3   1 	1.0
   2     Q5   1  DMEC  PO4   2 	-1.0
   3   SN3a   1  DMEC  ET1   3 	0
   4   SN3a   1  DMEC  ET2   4 	0
   5     C1   1  DMEC  C1A   5 	0
   6     C1   1  DMEC  C2A   6 	0
   7     C1   1  DMEC  C3A   7 	0
   8     C1   1  DMEC  C1B   8 	0
   9     C1   1  DMEC  C2B   9 	0
  10     C1   1  DMEC  C3B  10 	0

[bonds]
;  i  j 	name 	(using named bondtypes from martini_v3.0.0_ffbonded_v2.itp)
;  i  j 	funct 	force.c.
   1  2 	b_NC3_PO4_def
   2  3 	b_PO4_ET_def
   2  4 	b_PO4_ET_def_long
   3  4 	b_ET_ET_ether
   3  5 	b_ET_C1_ether_5long
   5  6 	b_C1_C1_mid_5long
   6  7 	b_C1_C1_end
   4  8 	b_ET_C1_ether_5long
   8  9 	b_C1_C1_mid_5long
   9 10 	b_C1_C1_end

[angles]
;  i  j  k 	name 	(using named angletypes from martini_v3.0.0_ffbonded_v2.itp)
;  i  j  k 	funct 	angle 	force.c.
   1  2  3 	a_NC3_PO4_ET_def
   2  3  5 	a_PO4_ET_C_def
   4  3  5 	a_ET_ET_C_ether
   3  4  8 	a_ET_ET_C_ether
   3  5  6 	a_ET_C1_C1_ether
   5  6  7 	a_C1_C1_C1_def
   4  8  9 	a_ET_C1_C1_ether
   8  9 10 	a_C1_C1_C1_def


;;;;;; Martini lipid topology for di-C16:0 EC (DPEC), generated using:
; The Martini lipid itp generator version M3.l01  Args are: -alname DPEC -alhead 'C P' -allink 'E E' -altail 'cCCC cCCC'
; WARNING: Autogenerated and not all lipid headgroup and tail combinations have been tested;
;          used with care and see K.B. Pedersen et al. 2024 for guidance.
;
; Description:
;   A general model ether lipid phosphatidylcholine (EC) lipid corresponding to atomistic C16:0 dipalmitoyl (DPEC) tails.
; Parameterization:
;   This topology follows the standard Martini 3.0 lipid definitions and building block rules. 
;   Bonded parameters and mapping have been optimized as described in K.B. Pedersen et al. 2024.
; Reference(s): 
;   K.B. Pedersen et al. The Martini 3 Lipidome: Expanded and Refined Parameters Improve Lipid Phase Behaviour, TBD 2024 
;   P.C.T. Souza et al. Martini 3: a general purpose force field for coarse-grained molecular dynamics, 
;   Nat. Methods; 2021. doi: 10.1038/s41592-021-01098-3
; Created: 2024.07.12
;
; Molecular topology and mapping of indices:
; NC3-PO4-ET1-C1A-C2A-C3A-C4A
;          |
;         ET2-C1B-C2B-C3B-C4B
;
;  1 - 2 - 3 - 5 - 6 - 7 - 8 
;          |
;          4 - 9 - 10- 11- 12
;
;@INSANE alhead=C P, allink=E E, altail=CCCC CCCC, alname=DPEC, charge=0.0
;@RESNTEST DPE==DPEC if: atoms[0]==NC3
;@BEADS NC3 PO4 ET1 ET2 C1A C2A C3A C4A C1B C2B C3B C4B 
;@BONDS NC3-PO4 PO4-ET1 PO4-ET2 ET1-ET2 ET1-C1A C1A-C2A C2A-C3A C3A-C4A ET2-C1B C1B-C2B C2B-C3B C3B-C4B 
;

[moleculetype]
; molname      nrexcl
  DPEC          1

[atoms]
; id 	type 	resnr 	residu 	atom 	cgnr 	charge    (mass)
   1     Q1   1  DPEC  NC3   1 	1.0
   2     Q5   1  DPEC  PO4   2 	-1.0
   3   SN3a   1  DPEC  ET1   3 	0
   4   SN3a   1  DPEC  ET2   4 	0
   5    SC1   1  DPEC  C1A   5 	0
   6     C1   1  DPEC  C2A   6 	0
   7     C1   1  DPEC  C3A   7 	0
   8     C1   1  DPEC  C4A   8 	0
   9    SC1   1  DPEC  C1B   9 	0
  10     C1   1  DPEC  C2B  10 	0
  11     C1   1  DPEC  C3B  11 	0
  12     C1   1  DPEC  C4B  12 	0

[bonds]
;  i  j 	name 	(using named bondtypes from martini_v3.0.0_ffbonded_v2.itp)
;  i  j 	funct 	force.c.
   1  2 	b_NC3_PO4_def
   2  3 	b_PO4_ET_def
   2  4 	b_PO4_ET_def_long
   3  4 	b_ET_ET_ether
   3  5 	b_ET_SC1_ether
   5  6 	b_SC1_C1_mid
   6  7 	b_C1_C1_mid
   7  8 	b_C1_C1_end
   4  9 	b_ET_SC1_ether
   9 10 	b_SC1_C1_mid
  10 11 	b_C1_C1_mid
  11 12 	b_C1_C1_end

[angles]
;  i  j  k 	name 	(using named angletypes from martini_v3.0.0_ffbonded_v2.itp)
;  i  j  k 	funct 	angle 	force.c.
   1  2  3 	a_NC3_PO4_ET_def
   2  3  5 	a_PO4_ET_C_def
   4  3  5 	a_ET_ET_C_ether
   3  4  9 	a_ET_ET_C_ether
   3  5  6 	a_ET_C1_C1_ether
   5  6  7 	a_C1_C1_C1_def
   6  7  8 	a_C1_C1_C1_def
   4  9 10 	a_ET_C1_C1_ether
   9 10 11 	a_C1_C1_C1_def
  10 11 12 	a_C1_C1_C1_def


;;;;;; Martini lipid topology for di-C18:0 EC (DSEC), generated using:
; The Martini lipid itp generator version M3.l01  Args are: -alname DSEC -alhead 'C P' -allink 'E E' -altail 'CCCC CCCC'
; WARNING: Autogenerated and not all lipid headgroup and tail combinations have been tested;
;          used with care and see K.B. Pedersen et al. 2024 for guidance.
;
; Description:
;   A general model ether lipid phosphatidylcholine (EC) lipid corresponding to atomistic C18:0 distearoyl (DSEC) tails.
; Parameterization:
;   This topology follows the standard Martini 3.0 lipid definitions and building block rules. 
;   Bonded parameters and mapping have been optimized as described in K.B. Pedersen et al. 2024.
; Reference(s): 
;   K.B. Pedersen et al. The Martini 3 Lipidome: Expanded and Refined Parameters Improve Lipid Phase Behaviour, TBD 2024 
;   P.C.T. Souza et al. Martini 3: a general purpose force field for coarse-grained molecular dynamics, 
;   Nat. Methods; 2021. doi: 10.1038/s41592-021-01098-3
; Created: 2024.07.12
;
; Molecular topology and mapping of indices:
; NC3-PO4-ET1-C1A-C2A-C3A-C4A
;          |
;         ET2-C1B-C2B-C3B-C4B
;
;  1 - 2 - 3 - 5 - 6 - 7 - 8 
;          |
;          4 - 9 - 10- 11- 12
;
;@INSANE alhead=C P, allink=E E, altail=CCCC CCCC, alname=DSEC, charge=0.0
;@RESNTEST DSE==DSEC if: atoms[0]==NC3
;@BEADS NC3 PO4 ET1 ET2 C1A C2A C3A C4A C1B C2B C3B C4B 
;@BONDS NC3-PO4 PO4-ET1 PO4-ET2 ET1-ET2 ET1-C1A C1A-C2A C2A-C3A C3A-C4A ET2-C1B C1B-C2B C2B-C3B C3B-C4B 
;

[moleculetype]
; molname      nrexcl
  DSEC          1

[atoms]
; id 	type 	resnr 	residu 	atom 	cgnr 	charge    (mass)
   1     Q1   1  DSEC  NC3   1 	1.0
   2     Q5   1  DSEC  PO4   2 	-1.0
   3   SN3a   1  DSEC  ET1   3 	0
   4   SN3a   1  DSEC  ET2   4 	0
   5     C1   1  DSEC  C1A   5 	0
   6     C1   1  DSEC  C2A   6 	0
   7     C1   1  DSEC  C3A   7 	0
   8     C1   1  DSEC  C4A   8 	0
   9     C1   1  DSEC  C1B   9 	0
  10     C1   1  DSEC  C2B  10 	0
  11     C1   1  DSEC  C3B  11 	0
  12     C1   1  DSEC  C4B  12 	0

[bonds]
;  i  j 	name 	(using named bondtypes from martini_v3.0.0_ffbonded_v2.itp)
;  i  j 	funct 	force.c.
   1  2 	b_NC3_PO4_def
   2  3 	b_PO4_ET_def
   2  4 	b_PO4_ET_def_long
   3  4 	b_ET_ET_ether
   3  5 	b_ET_C1_ether_5long
   5  6 	b_C1_C1_mid_5long
   6  7 	b_C1_C1_mid
   7  8 	b_C1_C1_end
   4  9 	b_ET_C1_ether_5long
   9 10 	b_C1_C1_mid_5long
  10 11 	b_C1_C1_mid
  11 12 	b_C1_C1_end

[angles]
;  i  j  k 	name 	(using named angletypes from martini_v3.0.0_ffbonded_v2.itp)
;  i  j  k 	funct 	angle 	force.c.
   1  2  3 	a_NC3_PO4_ET_def
   2  3  5 	a_PO4_ET_C_def
   4  3  5 	a_ET_ET_C_ether
   3  4  9 	a_ET_ET_C_ether
   3  5  6 	a_ET_C1_C1_ether
   5  6  7 	a_C1_C1_C1_def
   6  7  8 	a_C1_C1_C1_def
   4  9 10 	a_ET_C1_C1_ether
   9 10 11 	a_C1_C1_C1_def
  10 11 12 	a_C1_C1_C1_def


;;;;;; Martini lipid topology for di-C20:0 EC (DKEC), generated using:
; The Martini lipid itp generator version M3.l01  Args are: -alname DKEC -alhead 'C P' -allink 'E E' -altail 'cCCCC cCCCC'
; WARNING: Autogenerated and not all lipid headgroup and tail combinations have been tested;
;          used with care and see K.B. Pedersen et al. 2024 for guidance.
;
; Description:
;   A general model ether lipid phosphatidylcholine (EC) lipid corresponding to atomistic C20:0 diarachidoyl tails.
; Parameterization:
;   This topology follows the standard Martini 3.0 lipid definitions and building block rules. 
;   Bonded parameters and mapping have been optimized as described in K.B. Pedersen et al. 2024.
; Reference(s): 
;   K.B. Pedersen et al. The Martini 3 Lipidome: Expanded and Refined Parameters Improve Lipid Phase Behaviour, TBD 2024 
;   P.C.T. Souza et al. Martini 3: a general purpose force field for coarse-grained molecular dynamics, 
;   Nat. Methods; 2021. doi: 10.1038/s41592-021-01098-3
; Created: 2024.07.12
;
; Molecular topology and mapping of indices:
; NC3-PO4-ET1-C1A-C2A-C3A-C4A-C5A
;          |
;         ET2-C1B-C2B-C3B-C4B-C5B
;
;  1 - 2 - 3 - 5 - 6 - 7 - 8 - 9 
;          |
;          4 - 10- 11- 12- 13- 14
;
;@INSANE alhead=C P, allink=E E, altail=CCCCC CCCCC, alname=DKEC, charge=0.0
;@RESNTEST DKE==DKEC if: atoms[0]==NC3
;@BEADS NC3 PO4 ET1 ET2 C1A C2A C3A C4A C5A C1B C2B C3B C4B C5B 
;@BONDS NC3-PO4 PO4-ET1 PO4-ET2 ET1-ET2 ET1-C1A C1A-C2A C2A-C3A C3A-C4A C4A-C5A ET2-C1B C1B-C2B C2B-C3B C3B-C4B C4B-C5B 
;

[moleculetype]
; molname      nrexcl
  DKEC          1

[atoms]
; id 	type 	resnr 	residu 	atom 	cgnr 	charge    (mass)
   1     Q1   1  DKEC  NC3   1 	1.0
   2     Q5   1  DKEC  PO4   2 	-1.0
   3   SN3a   1  DKEC  ET1   3 	0
   4   SN3a   1  DKEC  ET2   4 	0
   5    SC1   1  DKEC  C1A   5 	0
   6     C1   1  DKEC  C2A   6 	0
   7     C1   1  DKEC  C3A   7 	0
   8     C1   1  DKEC  C4A   8 	0
   9     C1   1  DKEC  C5A   9 	0
  10    SC1   1  DKEC  C1B  10 	0
  11     C1   1  DKEC  C2B  11 	0
  12     C1   1  DKEC  C3B  12 	0
  13     C1   1  DKEC  C4B  13 	0
  14     C1   1  DKEC  C5B  14 	0

[bonds]
;  i  j 	name 	(using named bondtypes from martini_v3.0.0_ffbonded_v2.itp)
;  i  j 	funct 	force.c.
   1  2 	b_NC3_PO4_def
   2  3 	b_PO4_ET_def
   2  4 	b_PO4_ET_def_long
   3  4 	b_ET_ET_ether
   3  5 	b_ET_SC1_ether
   5  6 	b_SC1_C1_mid
   6  7 	b_C1_C1_mid
   7  8 	b_C1_C1_mid
   8  9 	b_C1_C1_end
   4 10 	b_ET_SC1_ether
  10 11 	b_SC1_C1_mid
  11 12 	b_C1_C1_mid
  12 13 	b_C1_C1_mid
  13 14 	b_C1_C1_end

[angles]
;  i  j  k 	name 	(using named angletypes from martini_v3.0.0_ffbonded_v2.itp)
;  i  j  k 	funct 	angle 	force.c.
   1  2  3 	a_NC3_PO4_ET_def
   2  3  5 	a_PO4_ET_C_def
   4  3  5 	a_ET_ET_C_ether
   3  4 10 	a_ET_ET_C_ether
   3  5  6 	a_ET_C1_C1_ether
   5  6  7 	a_C1_C1_C1_def
   6  7  8 	a_C1_C1_C1_def
   7  8  9 	a_C1_C1_C1_def
   4 10 11 	a_ET_C1_C1_ether
  10 11 12 	a_C1_C1_C1_def
  11 12 13 	a_C1_C1_C1_def
  12 13 14 	a_C1_C1_C1_def


;;;;;; Martini lipid topology for di-C22:0 EC (DBEC), generated using:
; The Martini lipid itp generator version M3.l01  Args are: -alname DBEC -alhead 'C P' -allink 'E E' -altail 'CCCCC CCCCC'
; WARNING: Autogenerated and not all lipid headgroup and tail combinations have been tested;
;          used with care and see K.B. Pedersen et al. 2024 for guidance.
;
; Description:
;   A general model ether lipid phosphatidylcholine (EC) lipid corresponding to atomistic C22:0 dibehenoyl tails.
; Parameterization:
;   This topology follows the standard Martini 3.0 lipid definitions and building block rules. 
;   Bonded parameters and mapping have been optimized as described in K.B. Pedersen et al. 2024.
; Reference(s): 
;   K.B. Pedersen et al. The Martini 3 Lipidome: Expanded and Refined Parameters Improve Lipid Phase Behaviour, TBD 2024 
;   P.C.T. Souza et al. Martini 3: a general purpose force field for coarse-grained molecular dynamics, 
;   Nat. Methods; 2021. doi: 10.1038/s41592-021-01098-3
; Created: 2024.07.12
;
; Molecular topology and mapping of indices:
; NC3-PO4-ET1-C1A-C2A-C3A-C4A-C5A
;          |
;         ET2-C1B-C2B-C3B-C4B-C5B
;
;  1 - 2 - 3 - 5 - 6 - 7 - 8 - 9 
;          |
;          4 - 10- 11- 12- 13- 14
;
;@INSANE alhead=C P, allink=E E, altail=CCCCC CCCCC, alname=DBEC, charge=0.0
;@RESNTEST DBE==DBEC if: atoms[0]==NC3
;@BEADS NC3 PO4 ET1 ET2 C1A C2A C3A C4A C5A C1B C2B C3B C4B C5B 
;@BONDS NC3-PO4 PO4-ET1 PO4-ET2 ET1-ET2 ET1-C1A C1A-C2A C2A-C3A C3A-C4A C4A-C5A ET2-C1B C1B-C2B C2B-C3B C3B-C4B C4B-C5B 
;

[moleculetype]
; molname      nrexcl
  DBEC          1

[atoms]
; id 	type 	resnr 	residu 	atom 	cgnr 	charge    (mass)
   1     Q1   1  DBEC  NC3   1 	1.0
   2     Q5   1  DBEC  PO4   2 	-1.0
   3   SN3a   1  DBEC  ET1   3 	0
   4   SN3a   1  DBEC  ET2   4 	0
   5     C1   1  DBEC  C1A   5 	0
   6     C1   1  DBEC  C2A   6 	0
   7     C1   1  DBEC  C3A   7 	0
   8     C1   1  DBEC  C4A   8 	0
   9     C1   1  DBEC  C5A   9 	0
  10     C1   1  DBEC  C1B  10 	0
  11     C1   1  DBEC  C2B  11 	0
  12     C1   1  DBEC  C3B  12 	0
  13     C1   1  DBEC  C4B  13 	0
  14     C1   1  DBEC  C5B  14 	0

[bonds]
;  i  j 	name 	(using named bondtypes from martini_v3.0.0_ffbonded_v2.itp)
;  i  j 	funct 	force.c.
   1  2 	b_NC3_PO4_def
   2  3 	b_PO4_ET_def
   2  4 	b_PO4_ET_def_long
   3  4 	b_ET_ET_ether
   3  5 	b_ET_C1_ether_5long
   5  6 	b_C1_C1_mid_5long
   6  7 	b_C1_C1_mid
   7  8 	b_C1_C1_mid
   8  9 	b_C1_C1_end
   4 10 	b_ET_C1_ether_5long
  10 11 	b_C1_C1_mid_5long
  11 12 	b_C1_C1_mid
  12 13 	b_C1_C1_mid
  13 14 	b_C1_C1_end

[angles]
;  i  j  k 	name 	(using named angletypes from martini_v3.0.0_ffbonded_v2.itp)
;  i  j  k 	funct 	angle 	force.c.
   1  2  3 	a_NC3_PO4_ET_def
   2  3  5 	a_PO4_ET_C_def
   4  3  5 	a_ET_ET_C_ether
   3  4 10 	a_ET_ET_C_ether
   3  5  6 	a_ET_C1_C1_ether
   5  6  7 	a_C1_C1_C1_def
   6  7  8 	a_C1_C1_C1_def
   7  8  9 	a_C1_C1_C1_def
   4 10 11 	a_ET_C1_C1_ether
  10 11 12 	a_C1_C1_C1_def
  11 12 13 	a_C1_C1_C1_def
  12 13 14 	a_C1_C1_C1_def


;;;;;; Martini lipid topology for di-C24:0 EC (DXEC), generated using:
; The Martini lipid itp generator version M3.l01  Args are: -alname DXEC -alhead 'C P' -allink 'E E' -altail 'cCCCCC cCCCCC'
; WARNING: Autogenerated and not all lipid headgroup and tail combinations have been tested;
;          used with care and see K.B. Pedersen et al. 2024 for guidance.
;
; Description:
;   A general model ether lipid phosphatidylcholine (EC) lipid corresponding to atomistic C24:0 dilignoceroyl tails.
; Parameterization:
;   This topology follows the standard Martini 3.0 lipid definitions and building block rules. 
;   Bonded parameters and mapping have been optimized as described in K.B. Pedersen et al. 2024.
; Reference(s): 
;   K.B. Pedersen et al. The Martini 3 Lipidome: Expanded and Refined Parameters Improve Lipid Phase Behaviour, TBD 2024 
;   P.C.T. Souza et al. Martini 3: a general purpose force field for coarse-grained molecular dynamics, 
;   Nat. Methods; 2021. doi: 10.1038/s41592-021-01098-3
; Created: 2024.07.12
;
; Molecular topology and mapping of indices:
; NC3-PO4-ET1-C1A-C2A-C3A-C4A-C5A-C6A
;          |
;         ET2-C1B-C2B-C3B-C4B-C5B-C6B
;
;  1 - 2 - 3 - 5 - 6 - 7 - 8 - 9 - 10
;          |
;          4 - 11- 12- 13- 14- 15- 16
;
;@INSANE alhead=C P, allink=E E, altail=CCCCCC CCCCCC, alname=DXEC, charge=0.0
;@RESNTEST DXE==DXEC if: atoms[0]==NC3
;@BEADS NC3 PO4 ET1 ET2 C1A C2A C3A C4A C5A C6A C1B C2B C3B C4B C5B C6B 
;@BONDS NC3-PO4 PO4-ET1 PO4-ET2 ET1-ET2 ET1-C1A C1A-C2A C2A-C3A C3A-C4A C4A-C5A C5A-C6A ET2-C1B C1B-C2B C2B-C3B C3B-C4B C4B-C5B C5B-C6B 
;

[moleculetype]
; molname      nrexcl
  DXEC          1

[atoms]
; id 	type 	resnr 	residu 	atom 	cgnr 	charge    (mass)
   1     Q1   1  DXEC  NC3   1 	1.0
   2     Q5   1  DXEC  PO4   2 	-1.0
   3   SN3a   1  DXEC  ET1   3 	0
   4   SN3a   1  DXEC  ET2   4 	0
   5    SC1   1  DXEC  C1A   5 	0
   6     C1   1  DXEC  C2A   6 	0
   7     C1   1  DXEC  C3A   7 	0
   8     C1   1  DXEC  C4A   8 	0
   9     C1   1  DXEC  C5A   9 	0
  10     C1   1  DXEC  C6A  10 	0
  11    SC1   1  DXEC  C1B  11 	0
  12     C1   1  DXEC  C2B  12 	0
  13     C1   1  DXEC  C3B  13 	0
  14     C1   1  DXEC  C4B  14 	0
  15     C1   1  DXEC  C5B  15 	0
  16     C1   1  DXEC  C6B  16 	0

[bonds]
;  i  j 	name 	(using named bondtypes from martini_v3.0.0_ffbonded_v2.itp)
;  i  j 	funct 	force.c.
   1  2 	b_NC3_PO4_def
   2  3 	b_PO4_ET_def
   2  4 	b_PO4_ET_def_long
   3  4 	b_ET_ET_ether
   3  5 	b_ET_SC1_ether
   5  6 	b_SC1_C1_mid
   6  7 	b_C1_C1_mid
   7  8 	b_C1_C1_mid
   8  9 	b_C1_C1_mid
   9 10 	b_C1_C1_end
   4 11 	b_ET_SC1_ether
  11 12 	b_SC1_C1_mid
  12 13 	b_C1_C1_mid
  13 14 	b_C1_C1_mid
  14 15 	b_C1_C1_mid
  15 16 	b_C1_C1_end

[angles]
;  i  j  k 	name 	(using named angletypes from martini_v3.0.0_ffbonded_v2.itp)
;  i  j  k 	funct 	angle 	force.c.
   1  2  3 	a_NC3_PO4_ET_def
   2  3  5 	a_PO4_ET_C_def
   4  3  5 	a_ET_ET_C_ether
   3  4 11 	a_ET_ET_C_ether
   3  5  6 	a_ET_C1_C1_ether
   5  6  7 	a_C1_C1_C1_def
   6  7  8 	a_C1_C1_C1_def
   7  8  9 	a_C1_C1_C1_def
   8  9 10 	a_C1_C1_C1_def
   4 11 12 	a_ET_C1_C1_ether
  11 12 13 	a_C1_C1_C1_def
  12 13 14 	a_C1_C1_C1_def
  13 14 15 	a_C1_C1_C1_def
  14 15 16 	a_C1_C1_C1_def


;;;;;; Martini lipid topology for di-C26:0 EC (DCEC), generated using:
; The Martini lipid itp generator version M3.l01  Args are: -alname DCEC -alhead 'C P' -allink 'E E' -altail 'CCCCCC CCCCCC'
; WARNING: Autogenerated and not all lipid headgroup and tail combinations have been tested;
;          used with care and see K.B. Pedersen et al. 2024 for guidance.
;
; Description:
;   A general model ether lipid phosphatidylcholine (EC) lipid corresponding to atomistic C26:0 dihexacosanoyl tails.
; Parameterization:
;   This topology follows the standard Martini 3.0 lipid definitions and building block rules. 
;   Bonded parameters and mapping have been optimized as described in K.B. Pedersen et al. 2024.
; Reference(s): 
;   K.B. Pedersen et al. The Martini 3 Lipidome: Expanded and Refined Parameters Improve Lipid Phase Behaviour, TBD 2024 
;   P.C.T. Souza et al. Martini 3: a general purpose force field for coarse-grained molecular dynamics, 
;   Nat. Methods; 2021. doi: 10.1038/s41592-021-01098-3
; Created: 2024.07.12
;
; Molecular topology and mapping of indices:
; NC3-PO4-ET1-C1A-C2A-C3A-C4A-C5A-C6A
;          |
;         ET2-C1B-C2B-C3B-C4B-C5B-C6B
;
;  1 - 2 - 3 - 5 - 6 - 7 - 8 - 9 - 10
;          |
;          4 - 11- 12- 13- 14- 15- 16
;
;@INSANE alhead=C P, allink=E E, altail=CCCCCC CCCCCC, alname=DCEC, charge=0.0
;@RESNTEST DCE==DCEC if: atoms[0]==NC3
;@BEADS NC3 PO4 ET1 ET2 C1A C2A C3A C4A C5A C6A C1B C2B C3B C4B C5B C6B 
;@BONDS NC3-PO4 PO4-ET1 PO4-ET2 ET1-ET2 ET1-C1A C1A-C2A C2A-C3A C3A-C4A C4A-C5A C5A-C6A ET2-C1B C1B-C2B C2B-C3B C3B-C4B C4B-C5B C5B-C6B 
;

[moleculetype]
; molname      nrexcl
  DCEC          1

[atoms]
; id 	type 	resnr 	residu 	atom 	cgnr 	charge    (mass)
   1     Q1   1  DCEC  NC3   1 	1.0
   2     Q5   1  DCEC  PO4   2 	-1.0
   3   SN3a   1  DCEC  ET1   3 	0
   4   SN3a   1  DCEC  ET2   4 	0
   5     C1   1  DCEC  C1A   5 	0
   6     C1   1  DCEC  C2A   6 	0
   7     C1   1  DCEC  C3A   7 	0
   8     C1   1  DCEC  C4A   8 	0
   9     C1   1  DCEC  C5A   9 	0
  10     C1   1  DCEC  C6A  10 	0
  11     C1   1  DCEC  C1B  11 	0
  12     C1   1  DCEC  C2B  12 	0
  13     C1   1  DCEC  C3B  13 	0
  14     C1   1  DCEC  C4B  14 	0
  15     C1   1  DCEC  C5B  15 	0
  16     C1   1  DCEC  C6B  16 	0

[bonds]
;  i  j 	name 	(using named bondtypes from martini_v3.0.0_ffbonded_v2.itp)
;  i  j 	funct 	force.c.
   1  2 	b_NC3_PO4_def
   2  3 	b_PO4_ET_def
   2  4 	b_PO4_ET_def_long
   3  4 	b_ET_ET_ether
   3  5 	b_ET_C1_ether_5long
   5  6 	b_C1_C1_mid_5long
   6  7 	b_C1_C1_mid
   7  8 	b_C1_C1_mid
   8  9 	b_C1_C1_mid
   9 10 	b_C1_C1_end
   4 11 	b_ET_C1_ether_5long
  11 12 	b_C1_C1_mid_5long
  12 13 	b_C1_C1_mid
  13 14 	b_C1_C1_mid
  14 15 	b_C1_C1_mid
  15 16 	b_C1_C1_end

[angles]
;  i  j  k 	name 	(using named angletypes from martini_v3.0.0_ffbonded_v2.itp)
;  i  j  k 	funct 	angle 	force.c.
   1  2  3 	a_NC3_PO4_ET_def
   2  3  5 	a_PO4_ET_C_def
   4  3  5 	a_ET_ET_C_ether
   3  4 11 	a_ET_ET_C_ether
   3  5  6 	a_ET_C1_C1_ether
   5  6  7 	a_C1_C1_C1_def
   6  7  8 	a_C1_C1_C1_def
   7  8  9 	a_C1_C1_C1_def
   8  9 10 	a_C1_C1_C1_def
   4 11 12 	a_ET_C1_C1_ether
  11 12 13 	a_C1_C1_C1_def
  12 13 14 	a_C1_C1_C1_def
  13 14 15 	a_C1_C1_C1_def
  14 15 16 	a_C1_C1_C1_def


;;;;;; Martini lipid topology for di-C14:1 EC (DREC), generated using:
; The Martini lipid itp generator version M3.l01  Args are: -alname DREC -alhead 'C P' -allink 'E E' -altail 'CDC CDC'
; WARNING: Autogenerated and not all lipid headgroup and tail combinations have been tested;
;          used with care and see K.B. Pedersen et al. 2024 for guidance.
;
; Description:
;   A general model ether lipid phosphatidylcholine (EC) lipid corresponding to atomistic C14:1(9c) dimyristoleoyl tails.
; Parameterization:
;   This topology follows the standard Martini 3.0 lipid definitions and building block rules. 
;   Bonded parameters and mapping have been optimized as described in K.B. Pedersen et al. 2024.
; Reference(s): 
;   K.B. Pedersen et al. The Martini 3 Lipidome: Expanded and Refined Parameters Improve Lipid Phase Behaviour, TBD 2024 
;   P.C.T. Souza et al. Martini 3: a general purpose force field for coarse-grained molecular dynamics, 
;   Nat. Methods; 2021. doi: 10.1038/s41592-021-01098-3
; Created: 2024.07.12
;
; Molecular topology and mapping of indices:
; NC3-PO4-ET1-C1A-D2A-C3A
;          |
;         ET2-C1B-D2B-C3B
;
;  1 - 2 - 3 - 5 - 6 - 7 
;          |
;          4 - 8 - 9 - 10
;
;@INSANE alhead=C P, allink=E E, altail=CDC CDC, alname=DREC, charge=0.0
;@RESNTEST DRE==DREC if: atoms[0]==NC3
;@BEADS NC3 PO4 ET1 ET2 C1A D2A C3A C1B D2B C3B 
;@BONDS NC3-PO4 PO4-ET1 PO4-ET2 ET1-ET2 ET1-C1A C1A-D2A D2A-C3A ET2-C1B C1B-D2B D2B-C3B 
;

[moleculetype]
; molname      nrexcl
  DREC          1

[atoms]
; id 	type 	resnr 	residu 	atom 	cgnr 	charge    (mass)
   1     Q1   1  DREC  NC3   1 	1.0
   2     Q5   1  DREC  PO4   2 	-1.0
   3   SN3a   1  DREC  ET1   3 	0
   4   SN3a   1  DREC  ET2   4 	0
   5     C1   1  DREC  C1A   5 	0
   6    C4h   1  DREC  D2A   6 	0
   7     C1   1  DREC  C3A   7 	0
   8     C1   1  DREC  C1B   8 	0
   9    C4h   1  DREC  D2B   9 	0
  10     C1   1  DREC  C3B  10 	0

[bonds]
;  i  j 	name 	(using named bondtypes from martini_v3.0.0_ffbonded_v2.itp)
;  i  j 	funct 	force.c.
   1  2 	b_NC3_PO4_def
   2  3 	b_PO4_ET_def
   2  4 	b_PO4_ET_def_long
   3  4 	b_ET_ET_ether
   3  5 	b_ET_C1_ether_5long
   5  6 	b_C1_C4_mid_5long
   6  7 	b_C4_C1_end
   4  8 	b_ET_C1_ether_5long
   8  9 	b_C1_C4_mid_5long
   9 10 	b_C4_C1_end

[angles]
;  i  j  k 	name 	(using named angletypes from martini_v3.0.0_ffbonded_v2.itp)
;  i  j  k 	funct 	angle 	force.c.
   1  2  3 	a_NC3_PO4_ET_def
   2  3  5 	a_PO4_ET_C_def
   4  3  5 	a_ET_ET_C_ether
   3  4  8 	a_ET_ET_C_ether
   3  5  6 	a_ET_C1_C4_ether
   5  6  7 	a_C1_C4_C1_def
   4  8  9 	a_ET_C1_C4_ether
   8  9 10 	a_C1_C4_C1_def


;;;;;; Martini lipid topology for di-C16:1 EC (DYEC), generated using:
; The Martini lipid itp generator version M3.l01  Args are: -alname DYEC -alhead 'C P' -allink 'E E' -altail 'cCDC cCDC'
; WARNING: Autogenerated and not all lipid headgroup and tail combinations have been tested;
;          used with care and see K.B. Pedersen et al. 2024 for guidance.
;
; Description:
;   A general model ether lipid phosphatidylcholine (EC) lipid corresponding to atomistic C16:1(9c) dipalmitoleoyl tails.
; Parameterization:
;   This topology follows the standard Martini 3.0 lipid definitions and building block rules. 
;   Bonded parameters and mapping have been optimized as described in K.B. Pedersen et al. 2024.
; Reference(s): 
;   K.B. Pedersen et al. The Martini 3 Lipidome: Expanded and Refined Parameters Improve Lipid Phase Behaviour, TBD 2024 
;   P.C.T. Souza et al. Martini 3: a general purpose force field for coarse-grained molecular dynamics, 
;   Nat. Methods; 2021. doi: 10.1038/s41592-021-01098-3
; Created: 2024.07.12
;
; Molecular topology and mapping of indices:
; NC3-PO4-ET1-C1A-C2A-D3A-C4A
;          |
;         ET2-C1B-C2B-D3B-C4B
;
;  1 - 2 - 3 - 5 - 6 - 7 - 8 
;          |
;          4 - 9 - 10- 11- 12
;
;@INSANE alhead=C P, allink=E E, altail=CCDC CCDC, alname=DYEC, charge=0.0
;@RESNTEST DYE==DYEC if: atoms[0]==NC3
;@BEADS NC3 PO4 ET1 ET2 C1A C2A D3A C4A C1B C2B D3B C4B 
;@BONDS NC3-PO4 PO4-ET1 PO4-ET2 ET1-ET2 ET1-C1A C1A-C2A C2A-D3A D3A-C4A ET2-C1B C1B-C2B C2B-D3B D3B-C4B 
;

[moleculetype]
; molname      nrexcl
  DYEC          1

[atoms]
; id 	type 	resnr 	residu 	atom 	cgnr 	charge    (mass)
   1     Q1   1  DYEC  NC3   1 	1.0
   2     Q5   1  DYEC  PO4   2 	-1.0
   3   SN3a   1  DYEC  ET1   3 	0
   4   SN3a   1  DYEC  ET2   4 	0
   5    SC1   1  DYEC  C1A   5 	0
   6     C1   1  DYEC  C2A   6 	0
   7    C4h   1  DYEC  D3A   7 	0
   8     C1   1  DYEC  C4A   8 	0
   9    SC1   1  DYEC  C1B   9 	0
  10     C1   1  DYEC  C2B  10 	0
  11    C4h   1  DYEC  D3B  11 	0
  12     C1   1  DYEC  C4B  12 	0

[bonds]
;  i  j 	name 	(using named bondtypes from martini_v3.0.0_ffbonded_v2.itp)
;  i  j 	funct 	force.c.
   1  2 	b_NC3_PO4_def
   2  3 	b_PO4_ET_def
   2  4 	b_PO4_ET_def_long
   3  4 	b_ET_ET_ether
   3  5 	b_ET_SC1_ether
   5  6 	b_SC1_C1_mid
   6  7 	b_C1_C4_mid
   7  8 	b_C4_C1_end
   4  9 	b_ET_SC1_ether
   9 10 	b_SC1_C1_mid
  10 11 	b_C1_C4_mid
  11 12 	b_C4_C1_end

[angles]
;  i  j  k 	name 	(using named angletypes from martini_v3.0.0_ffbonded_v2.itp)
;  i  j  k 	funct 	angle 	force.c.
   1  2  3 	a_NC3_PO4_ET_def
   2  3  5 	a_PO4_ET_C_def
   4  3  5 	a_ET_ET_C_ether
   3  4  9 	a_ET_ET_C_ether
   3  5  6 	a_ET_C1_C1_ether
   5  6  7 	a_C1_C1_C4_def
   6  7  8 	a_C1_C4_C1_def
   4  9 10 	a_ET_C1_C1_ether
   9 10 11 	a_C1_C1_C4_def
  10 11 12 	a_C1_C4_C1_def


;;;;;; Martini lipid topology for di-C18:1 EC (DOEC), generated using:
; The Martini lipid itp generator version M3.l01  Args are: -alname DOEC -alhead 'C P' -allink 'E E' -altail 'CDCC CDCC'
; WARNING: Autogenerated and not all lipid headgroup and tail combinations have been tested;
;          used with care and see K.B. Pedersen et al. 2024 for guidance.
;
; Description:
;   A general model ether lipid phosphatidylcholine (EC) lipid corresponding to atomistic C18:1(9c) dioleoyl (DOEC) tails.
; Parameterization:
;   This topology follows the standard Martini 3.0 lipid definitions and building block rules. 
;   Bonded parameters and mapping have been optimized as described in K.B. Pedersen et al. 2024.
; Reference(s): 
;   K.B. Pedersen et al. The Martini 3 Lipidome: Expanded and Refined Parameters Improve Lipid Phase Behaviour, TBD 2024 
;   P.C.T. Souza et al. Martini 3: a general purpose force field for coarse-grained molecular dynamics, 
;   Nat. Methods; 2021. doi: 10.1038/s41592-021-01098-3
; Created: 2024.07.12
;
; Molecular topology and mapping of indices:
; NC3-PO4-ET1-C1A-D2A-C3A-C4A
;          |
;         ET2-C1B-D2B-C3B-C4B
;
;  1 - 2 - 3 - 5 - 6 - 7 - 8 
;          |
;          4 - 9 - 10- 11- 12
;
;@INSANE alhead=C P, allink=E E, altail=CDCC CDCC, alname=DOEC, charge=0.0
;@RESNTEST DOE==DOEC if: atoms[0]==NC3
;@BEADS NC3 PO4 ET1 ET2 C1A D2A C3A C4A C1B D2B C3B C4B 
;@BONDS NC3-PO4 PO4-ET1 PO4-ET2 ET1-ET2 ET1-C1A C1A-D2A D2A-C3A C3A-C4A ET2-C1B C1B-D2B D2B-C3B C3B-C4B 
;

[moleculetype]
; molname      nrexcl
  DOEC          1

[atoms]
; id 	type 	resnr 	residu 	atom 	cgnr 	charge    (mass)
   1     Q1   1  DOEC  NC3   1 	1.0
   2     Q5   1  DOEC  PO4   2 	-1.0
   3   SN3a   1  DOEC  ET1   3 	0
   4   SN3a   1  DOEC  ET2   4 	0
   5     C1   1  DOEC  C1A   5 	0
   6    C4h   1  DOEC  D2A   6 	0
   7     C1   1  DOEC  C3A   7 	0
   8     C1   1  DOEC  C4A   8 	0
   9     C1   1  DOEC  C1B   9 	0
  10    C4h   1  DOEC  D2B  10 	0
  11     C1   1  DOEC  C3B  11 	0
  12     C1   1  DOEC  C4B  12 	0

[bonds]
;  i  j 	name 	(using named bondtypes from martini_v3.0.0_ffbonded_v2.itp)
;  i  j 	funct 	force.c.
   1  2 	b_NC3_PO4_def
   2  3 	b_PO4_ET_def
   2  4 	b_PO4_ET_def_long
   3  4 	b_ET_ET_ether
   3  5 	b_ET_C1_ether_5long
   5  6 	b_C1_C4_mid_5long
   6  7 	b_C4_C1_mid
   7  8 	b_C1_C1_end
   4  9 	b_ET_C1_ether_5long
   9 10 	b_C1_C4_mid_5long
  10 11 	b_C4_C1_mid
  11 12 	b_C1_C1_end

[angles]
;  i  j  k 	name 	(using named angletypes from martini_v3.0.0_ffbonded_v2.itp)
;  i  j  k 	funct 	angle 	force.c.
   1  2  3 	a_NC3_PO4_ET_def
   2  3  5 	a_PO4_ET_C_def
   4  3  5 	a_ET_ET_C_ether
   3  4  9 	a_ET_ET_C_ether
   3  5  6 	a_ET_C1_C4_ether
   5  6  7 	a_C1_C4_C1_def
   6  7  8 	a_C4_C1_C1_def
   4  9 10 	a_ET_C1_C4_ether
   9 10 11 	a_C1_C4_C1_def
  10 11 12 	a_C4_C1_C1_def


;;;;;; Martini lipid topology for di-C18:1 EC (DVEC), generated using:
; The Martini lipid itp generator version M3.l01  Args are: -alname DVEC -alhead 'C P' -allink 'E E' -altail 'CCDC CCDC'
; WARNING: Autogenerated and not all lipid headgroup and tail combinations have been tested;
;          used with care and see K.B. Pedersen et al. 2024 for guidance.
;
; Description:
;   A general model ether lipid phosphatidylcholine (EC) lipid corresponding to atomistic C18:1(11c) cis-vaccenic acid tails.
; Parameterization:
;   This topology follows the standard Martini 3.0 lipid definitions and building block rules. 
;   Bonded parameters and mapping have been optimized as described in K.B. Pedersen et al. 2024.
; Reference(s): 
;   K.B. Pedersen et al. The Martini 3 Lipidome: Expanded and Refined Parameters Improve Lipid Phase Behaviour, TBD 2024 
;   P.C.T. Souza et al. Martini 3: a general purpose force field for coarse-grained molecular dynamics, 
;   Nat. Methods; 2021. doi: 10.1038/s41592-021-01098-3
; Created: 2024.07.12
;
; Molecular topology and mapping of indices:
; NC3-PO4-ET1-C1A-C2A-D3A-C4A
;          |
;         ET2-C1B-C2B-D3B-C4B
;
;  1 - 2 - 3 - 5 - 6 - 7 - 8 
;          |
;          4 - 9 - 10- 11- 12
;
;@INSANE alhead=C P, allink=E E, altail=CCDC CCDC, alname=DVEC, charge=0.0
;@RESNTEST DVE==DVEC if: atoms[0]==NC3
;@BEADS NC3 PO4 ET1 ET2 C1A C2A D3A C4A C1B C2B D3B C4B 
;@BONDS NC3-PO4 PO4-ET1 PO4-ET2 ET1-ET2 ET1-C1A C1A-C2A C2A-D3A D3A-C4A ET2-C1B C1B-C2B C2B-D3B D3B-C4B 
;

[moleculetype]
; molname      nrexcl
  DVEC          1

[atoms]
; id 	type 	resnr 	residu 	atom 	cgnr 	charge    (mass)
   1     Q1   1  DVEC  NC3   1 	1.0
   2     Q5   1  DVEC  PO4   2 	-1.0
   3   SN3a   1  DVEC  ET1   3 	0
   4   SN3a   1  DVEC  ET2   4 	0
   5     C1   1  DVEC  C1A   5 	0
   6     C1   1  DVEC  C2A   6 	0
   7    C4h   1  DVEC  D3A   7 	0
   8     C1   1  DVEC  C4A   8 	0
   9     C1   1  DVEC  C1B   9 	0
  10     C1   1  DVEC  C2B  10 	0
  11    C4h   1  DVEC  D3B  11 	0
  12     C1   1  DVEC  C4B  12 	0

[bonds]
;  i  j 	name 	(using named bondtypes from martini_v3.0.0_ffbonded_v2.itp)
;  i  j 	funct 	force.c.
   1  2 	b_NC3_PO4_def
   2  3 	b_PO4_ET_def
   2  4 	b_PO4_ET_def_long
   3  4 	b_ET_ET_ether
   3  5 	b_ET_C1_ether_5long
   5  6 	b_C1_C1_mid_5long
   6  7 	b_C1_C4_mid
   7  8 	b_C4_C1_end
   4  9 	b_ET_C1_ether_5long
   9 10 	b_C1_C1_mid_5long
  10 11 	b_C1_C4_mid
  11 12 	b_C4_C1_end

[angles]
;  i  j  k 	name 	(using named angletypes from martini_v3.0.0_ffbonded_v2.itp)
;  i  j  k 	funct 	angle 	force.c.
   1  2  3 	a_NC3_PO4_ET_def
   2  3  5 	a_PO4_ET_C_def
   4  3  5 	a_ET_ET_C_ether
   3  4  9 	a_ET_ET_C_ether
   3  5  6 	a_ET_C1_C1_ether
   5  6  7 	a_C1_C1_C4_def
   6  7  8 	a_C1_C4_C1_def
   4  9 10 	a_ET_C1_C1_ether
   9 10 11 	a_C1_C1_C4_def
  10 11 12 	a_C1_C4_C1_def


;;;;;; Martini lipid topology for di-C20:1 EC (DGEC), generated using:
; The Martini lipid itp generator version M3.l01  Args are: -alname DGEC -alhead 'C P' -allink 'E E' -altail 'cCDCC cCDCC'
; WARNING: Autogenerated and not all lipid headgroup and tail combinations have been tested;
;          used with care and see K.B. Pedersen et al. 2024 for guidance.
;
; Description:
;   A general model ether lipid phosphatidylcholine (EC) lipid corresponding to atomistic C20:1(11c) di-gondoic acid tails.
; Parameterization:
;   This topology follows the standard Martini 3.0 lipid definitions and building block rules. 
;   Bonded parameters and mapping have been optimized as described in K.B. Pedersen et al. 2024.
; Reference(s): 
;   K.B. Pedersen et al. The Martini 3 Lipidome: Expanded and Refined Parameters Improve Lipid Phase Behaviour, TBD 2024 
;   P.C.T. Souza et al. Martini 3: a general purpose force field for coarse-grained molecular dynamics, 
;   Nat. Methods; 2021. doi: 10.1038/s41592-021-01098-3
; Created: 2024.07.12
;
; Molecular topology and mapping of indices:
; NC3-PO4-ET1-C1A-C2A-D3A-C4A-C5A
;          |
;         ET2-C1B-C2B-D3B-C4B-C5B
;
;  1 - 2 - 3 - 5 - 6 - 7 - 8 - 9 
;          |
;          4 - 10- 11- 12- 13- 14
;
;@INSANE alhead=C P, allink=E E, altail=CCDCC CCDCC, alname=DGEC, charge=0.0
;@RESNTEST DGE==DGEC if: atoms[0]==NC3
;@BEADS NC3 PO4 ET1 ET2 C1A C2A D3A C4A C5A C1B C2B D3B C4B C5B 
;@BONDS NC3-PO4 PO4-ET1 PO4-ET2 ET1-ET2 ET1-C1A C1A-C2A C2A-D3A D3A-C4A C4A-C5A ET2-C1B C1B-C2B C2B-D3B D3B-C4B C4B-C5B 
;

[moleculetype]
; molname      nrexcl
  DGEC          1

[atoms]
; id 	type 	resnr 	residu 	atom 	cgnr 	charge    (mass)
   1     Q1   1  DGEC  NC3   1 	1.0
   2     Q5   1  DGEC  PO4   2 	-1.0
   3   SN3a   1  DGEC  ET1   3 	0
   4   SN3a   1  DGEC  ET2   4 	0
   5    SC1   1  DGEC  C1A   5 	0
   6     C1   1  DGEC  C2A   6 	0
   7    C4h   1  DGEC  D3A   7 	0
   8     C1   1  DGEC  C4A   8 	0
   9     C1   1  DGEC  C5A   9 	0
  10    SC1   1  DGEC  C1B  10 	0
  11     C1   1  DGEC  C2B  11 	0
  12    C4h   1  DGEC  D3B  12 	0
  13     C1   1  DGEC  C4B  13 	0
  14     C1   1  DGEC  C5B  14 	0

[bonds]
;  i  j 	name 	(using named bondtypes from martini_v3.0.0_ffbonded_v2.itp)
;  i  j 	funct 	force.c.
   1  2 	b_NC3_PO4_def
   2  3 	b_PO4_ET_def
   2  4 	b_PO4_ET_def_long
   3  4 	b_ET_ET_ether
   3  5 	b_ET_SC1_ether
   5  6 	b_SC1_C1_mid
   6  7 	b_C1_C4_mid
   7  8 	b_C4_C1_mid
   8  9 	b_C1_C1_end
   4 10 	b_ET_SC1_ether
  10 11 	b_SC1_C1_mid
  11 12 	b_C1_C4_mid
  12 13 	b_C4_C1_mid
  13 14 	b_C1_C1_end

[angles]
;  i  j  k 	name 	(using named angletypes from martini_v3.0.0_ffbonded_v2.itp)
;  i  j  k 	funct 	angle 	force.c.
   1  2  3 	a_NC3_PO4_ET_def
   2  3  5 	a_PO4_ET_C_def
   4  3  5 	a_ET_ET_C_ether
   3  4 10 	a_ET_ET_C_ether
   3  5  6 	a_ET_C1_C1_ether
   5  6  7 	a_C1_C1_C4_def
   6  7  8 	a_C1_C4_C1_def
   7  8  9 	a_C4_C1_C1_def
   4 10 11 	a_ET_C1_C1_ether
  10 11 12 	a_C1_C1_C4_def
  11 12 13 	a_C1_C4_C1_def
  12 13 14 	a_C4_C1_C1_def


;;;;;; Martini lipid topology for di-C22:1 EC (DEEC), generated using:
; The Martini lipid itp generator version M3.l01  Args are: -alname DEEC -alhead 'C P' -allink 'E E' -altail 'CCDCC CCDCC'
; WARNING: Autogenerated and not all lipid headgroup and tail combinations have been tested;
;          used with care and see K.B. Pedersen et al. 2024 for guidance.
;
; Description:
;   A general model ether lipid phosphatidylcholine (EC) lipid corresponding to atomistic C22:1(11c) or C22:1(13c) dierucoyl tails.
; Parameterization:
;   This topology follows the standard Martini 3.0 lipid definitions and building block rules. 
;   Bonded parameters and mapping have been optimized as described in K.B. Pedersen et al. 2024.
; Reference(s): 
;   K.B. Pedersen et al. The Martini 3 Lipidome: Expanded and Refined Parameters Improve Lipid Phase Behaviour, TBD 2024 
;   P.C.T. Souza et al. Martini 3: a general purpose force field for coarse-grained molecular dynamics, 
;   Nat. Methods; 2021. doi: 10.1038/s41592-021-01098-3
; Created: 2024.07.12
;
; Molecular topology and mapping of indices:
; NC3-PO4-ET1-C1A-C2A-D3A-C4A-C5A
;          |
;         ET2-C1B-C2B-D3B-C4B-C5B
;
;  1 - 2 - 3 - 5 - 6 - 7 - 8 - 9 
;          |
;          4 - 10- 11- 12- 13- 14
;
;@INSANE alhead=C P, allink=E E, altail=CCDCC CCDCC, alname=DEEC, charge=0.0
;@RESNTEST DEE==DEEC if: atoms[0]==NC3
;@BEADS NC3 PO4 ET1 ET2 C1A C2A D3A C4A C5A C1B C2B D3B C4B C5B 
;@BONDS NC3-PO4 PO4-ET1 PO4-ET2 ET1-ET2 ET1-C1A C1A-C2A C2A-D3A D3A-C4A C4A-C5A ET2-C1B C1B-C2B C2B-D3B D3B-C4B C4B-C5B 
;

[moleculetype]
; molname      nrexcl
  DEEC          1

[atoms]
; id 	type 	resnr 	residu 	atom 	cgnr 	charge    (mass)
   1     Q1   1  DEEC  NC3   1 	1.0
   2     Q5   1  DEEC  PO4   2 	-1.0
   3   SN3a   1  DEEC  ET1   3 	0
   4   SN3a   1  DEEC  ET2   4 	0
   5     C1   1  DEEC  C1A   5 	0
   6     C1   1  DEEC  C2A   6 	0
   7    C4h   1  DEEC  D3A   7 	0
   8     C1   1  DEEC  C4A   8 	0
   9     C1   1  DEEC  C5A   9 	0
  10     C1   1  DEEC  C1B  10 	0
  11     C1   1  DEEC  C2B  11 	0
  12    C4h   1  DEEC  D3B  12 	0
  13     C1   1  DEEC  C4B  13 	0
  14     C1   1  DEEC  C5B  14 	0

[bonds]
;  i  j 	name 	(using named bondtypes from martini_v3.0.0_ffbonded_v2.itp)
;  i  j 	funct 	force.c.
   1  2 	b_NC3_PO4_def
   2  3 	b_PO4_ET_def
   2  4 	b_PO4_ET_def_long
   3  4 	b_ET_ET_ether
   3  5 	b_ET_C1_ether_5long
   5  6 	b_C1_C1_mid_5long
   6  7 	b_C1_C4_mid
   7  8 	b_C4_C1_mid
   8  9 	b_C1_C1_end
   4 10 	b_ET_C1_ether_5long
  10 11 	b_C1_C1_mid_5long
  11 12 	b_C1_C4_mid
  12 13 	b_C4_C1_mid
  13 14 	b_C1_C1_end

[angles]
;  i  j  k 	name 	(using named angletypes from martini_v3.0.0_ffbonded_v2.itp)
;  i  j  k 	funct 	angle 	force.c.
   1  2  3 	a_NC3_PO4_ET_def
   2  3  5 	a_PO4_ET_C_def
   4  3  5 	a_ET_ET_C_ether
   3  4 10 	a_ET_ET_C_ether
   3  5  6 	a_ET_C1_C1_ether
   5  6  7 	a_C1_C1_C4_def
   6  7  8 	a_C1_C4_C1_def
   7  8  9 	a_C4_C1_C1_def
   4 10 11 	a_ET_C1_C1_ether
  10 11 12 	a_C1_C1_C4_def
  11 12 13 	a_C1_C4_C1_def
  12 13 14 	a_C4_C1_C1_def


;;;;;; Martini lipid topology for di-C24:1 EC (DNEC), generated using:
; The Martini lipid itp generator version M3.l01  Args are: -alname DNEC -alhead 'C P' -allink 'E E' -altail 'cCCDCC cCCDCC'
; WARNING: Autogenerated and not all lipid headgroup and tail combinations have been tested;
;          used with care and see K.B. Pedersen et al. 2024 for guidance.
;
; Description:
;   A general model ether lipid phosphatidylcholine (EC) lipid corresponding to atomistic C24:1(15c) di-nervonic acid tails.
; Parameterization:
;   This topology follows the standard Martini 3.0 lipid definitions and building block rules. 
;   Bonded parameters and mapping have been optimized as described in K.B. Pedersen et al. 2024.
; Reference(s): 
;   K.B. Pedersen et al. The Martini 3 Lipidome: Expanded and Refined Parameters Improve Lipid Phase Behaviour, TBD 2024 
;   P.C.T. Souza et al. Martini 3: a general purpose force field for coarse-grained molecular dynamics, 
;   Nat. Methods; 2021. doi: 10.1038/s41592-021-01098-3
; Created: 2024.07.12
;
; Molecular topology and mapping of indices:
; NC3-PO4-ET1-C1A-C2A-C3A-D4A-C5A-C6A
;          |
;         ET2-C1B-C2B-C3B-D4B-C5B-C6B
;
;  1 - 2 - 3 - 5 - 6 - 7 - 8 - 9 - 10
;          |
;          4 - 11- 12- 13- 14- 15- 16
;
;@INSANE alhead=C P, allink=E E, altail=CCCDCC CCCDCC, alname=DNEC, charge=0.0
;@RESNTEST DNE==DNEC if: atoms[0]==NC3
;@BEADS NC3 PO4 ET1 ET2 C1A C2A C3A D4A C5A C6A C1B C2B C3B D4B C5B C6B 
;@BONDS NC3-PO4 PO4-ET1 PO4-ET2 ET1-ET2 ET1-C1A C1A-C2A C2A-C3A C3A-D4A D4A-C5A C5A-C6A ET2-C1B C1B-C2B C2B-C3B C3B-D4B D4B-C5B C5B-C6B 
;

[moleculetype]
; molname      nrexcl
  DNEC          1

[atoms]
; id 	type 	resnr 	residu 	atom 	cgnr 	charge    (mass)
   1     Q1   1  DNEC  NC3   1 	1.0
   2     Q5   1  DNEC  PO4   2 	-1.0
   3   SN3a   1  DNEC  ET1   3 	0
   4   SN3a   1  DNEC  ET2   4 	0
   5    SC1   1  DNEC  C1A   5 	0
   6     C1   1  DNEC  C2A   6 	0
   7     C1   1  DNEC  C3A   7 	0
   8    C4h   1  DNEC  D4A   8 	0
   9     C1   1  DNEC  C5A   9 	0
  10     C1   1  DNEC  C6A  10 	0
  11    SC1   1  DNEC  C1B  11 	0
  12     C1   1  DNEC  C2B  12 	0
  13     C1   1  DNEC  C3B  13 	0
  14    C4h   1  DNEC  D4B  14 	0
  15     C1   1  DNEC  C5B  15 	0
  16     C1   1  DNEC  C6B  16 	0

[bonds]
;  i  j 	name 	(using named bondtypes from martini_v3.0.0_ffbonded_v2.itp)
;  i  j 	funct 	force.c.
   1  2 	b_NC3_PO4_def
   2  3 	b_PO4_ET_def
   2  4 	b_PO4_ET_def_long
   3  4 	b_ET_ET_ether
   3  5 	b_ET_SC1_ether
   5  6 	b_SC1_C1_mid
   6  7 	b_C1_C1_mid
   7  8 	b_C1_C4_mid
   8  9 	b_C4_C1_mid
   9 10 	b_C1_C1_end
   4 11 	b_ET_SC1_ether
  11 12 	b_SC1_C1_mid
  12 13 	b_C1_C1_mid
  13 14 	b_C1_C4_mid
  14 15 	b_C4_C1_mid
  15 16 	b_C1_C1_end

[angles]
;  i  j  k 	name 	(using named angletypes from martini_v3.0.0_ffbonded_v2.itp)
;  i  j  k 	funct 	angle 	force.c.
   1  2  3 	a_NC3_PO4_ET_def
   2  3  5 	a_PO4_ET_C_def
   4  3  5 	a_ET_ET_C_ether
   3  4 11 	a_ET_ET_C_ether
   3  5  6 	a_ET_C1_C1_ether
   5  6  7 	a_C1_C1_C1_def
   6  7  8 	a_C1_C1_C4_def
   7  8  9 	a_C1_C4_C1_def
   8  9 10 	a_C4_C1_C1_def
   4 11 12 	a_ET_C1_C1_ether
  11 12 13 	a_C1_C1_C1_def
  12 13 14 	a_C1_C1_C4_def
  13 14 15 	a_C1_C4_C1_def
  14 15 16 	a_C4_C1_C1_def


;;;;;; Martini lipid topology for di-C18:2 EC (DLEC), generated using:
; The Martini lipid itp generator version M3.l01  Args are: -alname DLEC -alhead 'C P' -allink 'E E' -altail 'CDDC CDDC'
; WARNING: Autogenerated and not all lipid headgroup and tail combinations have been tested;
;          used with care and see K.B. Pedersen et al. 2024 for guidance.
;
; Description:
;   A general model ether lipid phosphatidylcholine (EC) lipid corresponding to atomistic C18:2(9c;12c) dilinoleoyl (DLEC or DLiEC) tails.
; Parameterization:
;   This topology follows the standard Martini 3.0 lipid definitions and building block rules. 
;   Bonded parameters and mapping have been optimized as described in K.B. Pedersen et al. 2024.
; Reference(s): 
;   K.B. Pedersen et al. The Martini 3 Lipidome: Expanded and Refined Parameters Improve Lipid Phase Behaviour, TBD 2024 
;   P.C.T. Souza et al. Martini 3: a general purpose force field for coarse-grained molecular dynamics, 
;   Nat. Methods; 2021. doi: 10.1038/s41592-021-01098-3
; Created: 2024.07.12
;
; Molecular topology and mapping of indices:
; NC3-PO4-ET1-C1A-D2A-D3A-C4A
;          |
;         ET2-C1B-D2B-D3B-C4B
;
;  1 - 2 - 3 - 5 - 6 - 7 - 8 
;          |
;          4 - 9 - 10- 11- 12
;
;@INSANE alhead=C P, allink=E E, altail=CDDC CDDC, alname=DLEC, charge=0.0
;@RESNTEST DLE==DLEC if: atoms[0]==NC3
;@BEADS NC3 PO4 ET1 ET2 C1A D2A D3A C4A C1B D2B D3B C4B 
;@BONDS NC3-PO4 PO4-ET1 PO4-ET2 ET1-ET2 ET1-C1A C1A-D2A D2A-D3A D3A-C4A ET2-C1B C1B-D2B D2B-D3B D3B-C4B 
;

[moleculetype]
; molname      nrexcl
  DLEC          1

[atoms]
; id 	type 	resnr 	residu 	atom 	cgnr 	charge    (mass)
   1     Q1   1  DLEC  NC3   1 	1.0
   2     Q5   1  DLEC  PO4   2 	-1.0
   3   SN3a   1  DLEC  ET1   3 	0
   4   SN3a   1  DLEC  ET2   4 	0
   5     C1   1  DLEC  C1A   5 	0
   6    C4h   1  DLEC  D2A   6 	0
   7    C4h   1  DLEC  D3A   7 	0
   8     C1   1  DLEC  C4A   8 	0
   9     C1   1  DLEC  C1B   9 	0
  10    C4h   1  DLEC  D2B  10 	0
  11    C4h   1  DLEC  D3B  11 	0
  12     C1   1  DLEC  C4B  12 	0

[bonds]
;  i  j 	name 	(using named bondtypes from martini_v3.0.0_ffbonded_v2.itp)
;  i  j 	funct 	force.c.
   1  2 	b_NC3_PO4_def
   2  3 	b_PO4_ET_def
   2  4 	b_PO4_ET_def_long
   3  4 	b_ET_ET_ether
   3  5 	b_ET_C1_ether_5long
   5  6 	b_C1_C4_mid_5long
   6  7 	b_C4_C4_mid
   7  8 	b_C4_C1_end
   4  9 	b_ET_C1_ether_5long
   9 10 	b_C1_C4_mid_5long
  10 11 	b_C4_C4_mid
  11 12 	b_C4_C1_end

[angles]
;  i  j  k 	name 	(using named angletypes from martini_v3.0.0_ffbonded_v2.itp)
;  i  j  k 	funct 	angle 	force.c.
   1  2  3 	a_NC3_PO4_ET_def
   2  3  5 	a_PO4_ET_C_def
   4  3  5 	a_ET_ET_C_ether
   3  4  9 	a_ET_ET_C_ether
   3  5  6 	a_ET_C1_C4_ether
   5  6  7 	a_C1_C4_C4_def
   6  7  8 	a_C4_C4_C1_def
   4  9 10 	a_ET_C1_C4_ether
   9 10 11 	a_C1_C4_C4_def
  10 11 12 	a_C4_C4_C1_def


;;;;;; Martini lipid topology for di-C18:3 EC (DFEC), generated using:
; The Martini lipid itp generator version M3.l01  Args are: -alname DFEC -alhead 'C P' -allink 'E E' -altail 'CDDD CDDD'
; WARNING: Autogenerated and not all lipid headgroup and tail combinations have been tested;
;          used with care and see K.B. Pedersen et al. 2024 for guidance.
;
; Description:
;   A general model ether lipid phosphatidylcholine (EC) lipid corresponding to atomistic C18:3(9c;12c;15c) di-alpha-linolenic acid tails.
; Parameterization:
;   This topology follows the standard Martini 3.0 lipid definitions and building block rules. 
;   Bonded parameters and mapping have been optimized as described in K.B. Pedersen et al. 2024.
; Reference(s): 
;   K.B. Pedersen et al. The Martini 3 Lipidome: Expanded and Refined Parameters Improve Lipid Phase Behaviour, TBD 2024 
;   P.C.T. Souza et al. Martini 3: a general purpose force field for coarse-grained molecular dynamics, 
;   Nat. Methods; 2021. doi: 10.1038/s41592-021-01098-3
; Created: 2024.07.12
;
; Molecular topology and mapping of indices:
; NC3-PO4-ET1-C1A-D2A-D3A-D4A
;          |
;         ET2-C1B-D2B-D3B-D4B
;
;  1 - 2 - 3 - 5 - 6 - 7 - 8 
;          |
;          4 - 9 - 10- 11- 12
;
;@INSANE alhead=C P, allink=E E, altail=CDDD CDDD, alname=DFEC, charge=0.0
;@RESNTEST DFE==DFEC if: atoms[0]==NC3
;@BEADS NC3 PO4 ET1 ET2 C1A D2A D3A D4A C1B D2B D3B D4B 
;@BONDS NC3-PO4 PO4-ET1 PO4-ET2 ET1-ET2 ET1-C1A C1A-D2A D2A-D3A D3A-D4A ET2-C1B C1B-D2B D2B-D3B D3B-D4B 
;

[moleculetype]
; molname      nrexcl
  DFEC          1

[atoms]
; id 	type 	resnr 	residu 	atom 	cgnr 	charge    (mass)
   1     Q1   1  DFEC  NC3   1 	1.0
   2     Q5   1  DFEC  PO4   2 	-1.0
   3   SN3a   1  DFEC  ET1   3 	0
   4   SN3a   1  DFEC  ET2   4 	0
   5     C1   1  DFEC  C1A   5 	0
   6    C4h   1  DFEC  D2A   6 	0
   7    C4h   1  DFEC  D3A   7 	0
   8    C4h   1  DFEC  D4A   8 	0
   9     C1   1  DFEC  C1B   9 	0
  10    C4h   1  DFEC  D2B  10 	0
  11    C4h   1  DFEC  D3B  11 	0
  12    C4h   1  DFEC  D4B  12 	0

[bonds]
;  i  j 	name 	(using named bondtypes from martini_v3.0.0_ffbonded_v2.itp)
;  i  j 	funct 	force.c.
   1  2 	b_NC3_PO4_def
   2  3 	b_PO4_ET_def
   2  4 	b_PO4_ET_def_long
   3  4 	b_ET_ET_ether
   3  5 	b_ET_C1_ether_5long
   5  6 	b_C1_C4_mid_5long
   6  7 	b_C4_C4_mid
   7  8 	b_C4_C4_end
   4  9 	b_ET_C1_ether_5long
   9 10 	b_C1_C4_mid_5long
  10 11 	b_C4_C4_mid
  11 12 	b_C4_C4_end

[angles]
;  i  j  k 	name 	(using named angletypes from martini_v3.0.0_ffbonded_v2.itp)
;  i  j  k 	funct 	angle 	force.c.
   1  2  3 	a_NC3_PO4_ET_def
   2  3  5 	a_PO4_ET_C_def
   4  3  5 	a_ET_ET_C_ether
   3  4  9 	a_ET_ET_C_ether
   3  5  6 	a_ET_C1_C4_ether
   5  6  7 	a_C1_C4_C4_def
   6  7  8 	a_C4_C4_C4_def
   4  9 10 	a_ET_C1_C4_ether
   9 10 11 	a_C1_C4_C4_def
  10 11 12 	a_C4_C4_C4_def


;;;;;; Martini lipid topology for di-C20:4 EC (DAEC), generated using:
; The Martini lipid itp generator version M3.l01  Args are: -alname DAEC -alhead 'C P' -allink 'E E' -altail 'cFFDC cFFDC'
; WARNING: Autogenerated and not all lipid headgroup and tail combinations have been tested;
;          used with care and see K.B. Pedersen et al. 2024 for guidance.
;
; Description:
;   A general model ether lipid phosphatidylcholine (EC) lipid corresponding to atomistic C20:4(5c;8c;11c;14c) di-arachidonic acid (AA) tails.
; Parameterization:
;   This topology follows the standard Martini 3.0 lipid definitions and building block rules. 
;   Bonded parameters and mapping have been optimized as described in K.B. Pedersen et al. 2024.
; Reference(s): 
;   K.B. Pedersen et al. The Martini 3 Lipidome: Expanded and Refined Parameters Improve Lipid Phase Behaviour, TBD 2024 
;   P.C.T. Souza et al. Martini 3: a general purpose force field for coarse-grained molecular dynamics, 
;   Nat. Methods; 2021. doi: 10.1038/s41592-021-01098-3
; Created: 2024.07.12
;
; Molecular topology and mapping of indices:
; NC3-PO4-ET1-C1A-D2A-D3A-D4A-C5A
;          |
;         ET2-C1B-D2B-D3B-D4B-C5B
;
;  1 - 2 - 3 - 5 - 6 - 7 - 8 - 9 
;          |
;          4 - 10- 11- 12- 13- 14
;
;@INSANE alhead=C P, allink=E E, altail=CDDDC CDDDC, alname=DAEC, charge=0.0
;@RESNTEST DAE==DAEC if: atoms[0]==NC3
;@BEADS NC3 PO4 ET1 ET2 C1A D2A D3A D4A C5A C1B D2B D3B D4B C5B 
;@BONDS NC3-PO4 PO4-ET1 PO4-ET2 ET1-ET2 ET1-C1A C1A-D2A D2A-D3A D3A-D4A D4A-C5A ET2-C1B C1B-D2B D2B-D3B D3B-D4B D4B-C5B 
;

[moleculetype]
; molname      nrexcl
  DAEC          1

[atoms]
; id 	type 	resnr 	residu 	atom 	cgnr 	charge    (mass)
   1     Q1   1  DAEC  NC3   1 	1.0
   2     Q5   1  DAEC  PO4   2 	-1.0
   3   SN3a   1  DAEC  ET1   3 	0
   4   SN3a   1  DAEC  ET2   4 	0
   5    SC1   1  DAEC  C1A   5 	0
   6    C5h   1  DAEC  D2A   6 	0
   7    C5h   1  DAEC  D3A   7 	0
   8    C4h   1  DAEC  D4A   8 	0
   9     C1   1  DAEC  C5A   9 	0
  10    SC1   1  DAEC  C1B  10 	0
  11    C5h   1  DAEC  D2B  11 	0
  12    C5h   1  DAEC  D3B  12 	0
  13    C4h   1  DAEC  D4B  13 	0
  14     C1   1  DAEC  C5B  14 	0

[bonds]
;  i  j 	name 	(using named bondtypes from martini_v3.0.0_ffbonded_v2.itp)
;  i  j 	funct 	force.c.
   1  2 	b_NC3_PO4_def
   2  3 	b_PO4_ET_def
   2  4 	b_PO4_ET_def_long
   3  4 	b_ET_ET_ether
   3  5 	b_ET_SC1_ether
   5  6 	b_SC1_C4_mid
   6  7 	b_C4_C4_mid
   7  8 	b_C4_C4_mid
   8  9 	b_C4_C1_end
   4 10 	b_ET_SC1_ether
  10 11 	b_SC1_C4_mid
  11 12 	b_C4_C4_mid
  12 13 	b_C4_C4_mid
  13 14 	b_C4_C1_end

[angles]
;  i  j  k 	name 	(using named angletypes from martini_v3.0.0_ffbonded_v2.itp)
;  i  j  k 	funct 	angle 	force.c.
   1  2  3 	a_NC3_PO4_ET_def
   2  3  5 	a_PO4_ET_C_def
   4  3  5 	a_ET_ET_C_ether
   3  4 10 	a_ET_ET_C_ether
   3  5  6 	a_ET_C1_C4_ether
   5  6  7 	a_C1_C4_C4_def
   6  7  8 	a_C4_C4_C4_def
   7  8  9 	a_C4_C4_C1_def
   4 10 11 	a_ET_C1_C4_ether
  10 11 12 	a_C1_C4_C4_def
  11 12 13 	a_C4_C4_C4_def
  12 13 14 	a_C4_C4_C1_def


;;;;;; Martini lipid topology for di-C22:6 EC (DDEC), generated using:
; The Martini lipid itp generator version M3.l01  Args are: -alname DDEC -alhead 'C P' -allink 'E E' -altail 'DFFDD DFFDD'
; WARNING: Autogenerated and not all lipid headgroup and tail combinations have been tested;
;          used with care and see K.B. Pedersen et al. 2024 for guidance.
;
; Description:
;   A general model ether lipid phosphatidylcholine (EC) lipid corresponding to atomistic C22:6(4c;7c;10c;13c;16c;19c) di-docosahexaenoic acid tails.
; Parameterization:
;   This topology follows the standard Martini 3.0 lipid definitions and building block rules. 
;   Bonded parameters and mapping have been optimized as described in K.B. Pedersen et al. 2024.
; Reference(s): 
;   K.B. Pedersen et al. The Martini 3 Lipidome: Expanded and Refined Parameters Improve Lipid Phase Behaviour, TBD 2024 
;   P.C.T. Souza et al. Martini 3: a general purpose force field for coarse-grained molecular dynamics, 
;   Nat. Methods; 2021. doi: 10.1038/s41592-021-01098-3
; Created: 2024.07.12
;
; Molecular topology and mapping of indices:
; NC3-PO4-ET1-D1A-D2A-D3A-D4A-D5A
;          |
;         ET2-D1B-D2B-D3B-D4B-D5B
;
;  1 - 2 - 3 - 5 - 6 - 7 - 8 - 9 
;          |
;          4 - 10- 11- 12- 13- 14
;
;@INSANE alhead=C P, allink=E E, altail=DDDDD DDDDD, alname=DDEC, charge=0.0
;@RESNTEST DDE==DDEC if: atoms[0]==NC3
;@BEADS NC3 PO4 ET1 ET2 D1A D2A D3A D4A D5A D1B D2B D3B D4B D5B 
;@BONDS NC3-PO4 PO4-ET1 PO4-ET2 ET1-ET2 ET1-D1A D1A-D2A D2A-D3A D3A-D4A D4A-D5A ET2-D1B D1B-D2B D2B-D3B D3B-D4B D4B-D5B 
;

[moleculetype]
; molname      nrexcl
  DDEC          1

[atoms]
; id 	type 	resnr 	residu 	atom 	cgnr 	charge    (mass)
   1     Q1   1  DDEC  NC3   1 	1.0
   2     Q5   1  DDEC  PO4   2 	-1.0
   3   SN3a   1  DDEC  ET1   3 	0
   4   SN3a   1  DDEC  ET2   4 	0
   5    C4h   1  DDEC  D1A   5 	0
   6    C5h   1  DDEC  D2A   6 	0
   7    C5h   1  DDEC  D3A   7 	0
   8    C4h   1  DDEC  D4A   8 	0
   9    C4h   1  DDEC  D5A   9 	0
  10    C4h   1  DDEC  D1B  10 	0
  11    C5h   1  DDEC  D2B  11 	0
  12    C5h   1  DDEC  D3B  12 	0
  13    C4h   1  DDEC  D4B  13 	0
  14    C4h   1  DDEC  D5B  14 	0

[bonds]
;  i  j 	name 	(using named bondtypes from martini_v3.0.0_ffbonded_v2.itp)
;  i  j 	funct 	force.c.
   1  2 	b_NC3_PO4_def
   2  3 	b_PO4_ET_def
   2  4 	b_PO4_ET_def_long
   3  4 	b_ET_ET_ether
   3  5 	b_ET_C4_ether_5long
   5  6 	b_C4_C4_mid_5long
   6  7 	b_C4_C4_mid
   7  8 	b_C4_C4_mid
   8  9 	b_C4_C4_end
   4 10 	b_ET_C4_ether_5long
  10 11 	b_C4_C4_mid_5long
  11 12 	b_C4_C4_mid
  12 13 	b_C4_C4_mid
  13 14 	b_C4_C4_end

[angles]
;  i  j  k 	name 	(using named angletypes from martini_v3.0.0_ffbonded_v2.itp)
;  i  j  k 	funct 	angle 	force.c.
   1  2  3 	a_NC3_PO4_ET_def
   2  3  5 	a_PO4_ET_C_def
   4  3  5 	a_ET_ET_C_ether
   3  4 10 	a_ET_ET_C_ether
   3  5  6 	a_ET_C4_C4_ether
   5  6  7 	a_C4_C4_C4_def
   6  7  8 	a_C4_C4_C4_def
   7  8  9 	a_C4_C4_C4_def
   4 10 11 	a_ET_C4_C4_ether
  10 11 12 	a_C4_C4_C4_def
  11 12 13 	a_C4_C4_C4_def
  12 13 14 	a_C4_C4_C4_def


;;;;;; Martini lipid topology for C16:0/16:1 EC (PYEC), generated using:
; The Martini lipid itp generator version M3.l01  Args are: -alname PYEC -alhead 'C P' -allink 'E E' -altail 'cCDC cCCC'
; WARNING: Autogenerated and not all lipid headgroup and tail combinations have been tested;
;          used with care and see K.B. Pedersen et al. 2024 for guidance.
;
; Description:
;   A general model ether lipid phosphatidylcholine (EC) lipid corresponding to atomistic C16:0/16:1(9c) 1-palmitoyl-2-palmitoleoyl tails.
; Parameterization:
;   This topology follows the standard Martini 3.0 lipid definitions and building block rules. 
;   Bonded parameters and mapping have been optimized as described in K.B. Pedersen et al. 2024.
; Reference(s): 
;   K.B. Pedersen et al. The Martini 3 Lipidome: Expanded and Refined Parameters Improve Lipid Phase Behaviour, TBD 2024 
;   P.C.T. Souza et al. Martini 3: a general purpose force field for coarse-grained molecular dynamics, 
;   Nat. Methods; 2021. doi: 10.1038/s41592-021-01098-3
; Created: 2024.07.12
;
; Molecular topology and mapping of indices:
; NC3-PO4-ET1-C1A-C2A-D3A-C4A
;          |
;         ET2-C1B-C2B-C3B-C4B
;
;  1 - 2 - 3 - 5 - 6 - 7 - 8 
;          |
;          4 - 9 - 10- 11- 12
;
;@INSANE alhead=C P, allink=E E, altail=CCDC CCCC, alname=PYEC, charge=0.0
;@RESNTEST PYE==PYEC if: atoms[0]==NC3
;@BEADS NC3 PO4 ET1 ET2 C1A C2A D3A C4A C1B C2B C3B C4B 
;@BONDS NC3-PO4 PO4-ET1 PO4-ET2 ET1-ET2 ET1-C1A C1A-C2A C2A-D3A D3A-C4A ET2-C1B C1B-C2B C2B-C3B C3B-C4B 
;

[moleculetype]
; molname      nrexcl
  PYEC          1

[atoms]
; id 	type 	resnr 	residu 	atom 	cgnr 	charge    (mass)
   1     Q1   1  PYEC  NC3   1 	1.0
   2     Q5   1  PYEC  PO4   2 	-1.0
   3   SN3a   1  PYEC  ET1   3 	0
   4   SN3a   1  PYEC  ET2   4 	0
   5    SC1   1  PYEC  C1A   5 	0
   6     C1   1  PYEC  C2A   6 	0
   7    C4h   1  PYEC  D3A   7 	0
   8     C1   1  PYEC  C4A   8 	0
   9    SC1   1  PYEC  C1B   9 	0
  10     C1   1  PYEC  C2B  10 	0
  11     C1   1  PYEC  C3B  11 	0
  12     C1   1  PYEC  C4B  12 	0

[bonds]
;  i  j 	name 	(using named bondtypes from martini_v3.0.0_ffbonded_v2.itp)
;  i  j 	funct 	force.c.
   1  2 	b_NC3_PO4_def
   2  3 	b_PO4_ET_def
   2  4 	b_PO4_ET_def_long
   3  4 	b_ET_ET_ether
   3  5 	b_ET_SC1_ether
   5  6 	b_SC1_C1_mid
   6  7 	b_C1_C4_mid
   7  8 	b_C4_C1_end
   4  9 	b_ET_SC1_ether
   9 10 	b_SC1_C1_mid
  10 11 	b_C1_C1_mid
  11 12 	b_C1_C1_end

[angles]
;  i  j  k 	name 	(using named angletypes from martini_v3.0.0_ffbonded_v2.itp)
;  i  j  k 	funct 	angle 	force.c.
   1  2  3 	a_NC3_PO4_ET_def
   2  3  5 	a_PO4_ET_C_def
   4  3  5 	a_ET_ET_C_ether
   3  4  9 	a_ET_ET_C_ether
   3  5  6 	a_ET_C1_C1_ether
   5  6  7 	a_C1_C1_C4_def
   6  7  8 	a_C1_C4_C1_def
   4  9 10 	a_ET_C1_C1_ether
   9 10 11 	a_C1_C1_C1_def
  10 11 12 	a_C1_C1_C1_def


;;;;;; Martini lipid topology for C16:0/18:0 EC (PSEC), generated using:
; The Martini lipid itp generator version M3.l01  Args are: -alname PSEC -alhead 'C P' -allink 'E E' -altail 'CCCC cCCC'
; WARNING: Autogenerated and not all lipid headgroup and tail combinations have been tested;
;          used with care and see K.B. Pedersen et al. 2024 for guidance.
;
; Description:
;   A general model ether lipid phosphatidylcholine (EC) lipid corresponding to atomistic C16:0/18:0 1-palmitoyl-2-stearoyl tails.
; Parameterization:
;   This topology follows the standard Martini 3.0 lipid definitions and building block rules. 
;   Bonded parameters and mapping have been optimized as described in K.B. Pedersen et al. 2024.
; Reference(s): 
;   K.B. Pedersen et al. The Martini 3 Lipidome: Expanded and Refined Parameters Improve Lipid Phase Behaviour, TBD 2024 
;   P.C.T. Souza et al. Martini 3: a general purpose force field for coarse-grained molecular dynamics, 
;   Nat. Methods; 2021. doi: 10.1038/s41592-021-01098-3
; Created: 2024.07.12
;
; Molecular topology and mapping of indices:
; NC3-PO4-ET1-C1A-C2A-C3A-C4A
;          |
;         ET2-C1B-C2B-C3B-C4B
;
;  1 - 2 - 3 - 5 - 6 - 7 - 8 
;          |
;          4 - 9 - 10- 11- 12
;
;@INSANE alhead=C P, allink=E E, altail=CCCC CCCC, alname=PSEC, charge=0.0
;@RESNTEST PSE==PSEC if: atoms[0]==NC3
;@BEADS NC3 PO4 ET1 ET2 C1A C2A C3A C4A C1B C2B C3B C4B 
;@BONDS NC3-PO4 PO4-ET1 PO4-ET2 ET1-ET2 ET1-C1A C1A-C2A C2A-C3A C3A-C4A ET2-C1B C1B-C2B C2B-C3B C3B-C4B 
;

[moleculetype]
; molname      nrexcl
  PSEC          1

[atoms]
; id 	type 	resnr 	residu 	atom 	cgnr 	charge    (mass)
   1     Q1   1  PSEC  NC3   1 	1.0
   2     Q5   1  PSEC  PO4   2 	-1.0
   3   SN3a   1  PSEC  ET1   3 	0
   4   SN3a   1  PSEC  ET2   4 	0
   5     C1   1  PSEC  C1A   5 	0
   6     C1   1  PSEC  C2A   6 	0
   7     C1   1  PSEC  C3A   7 	0
   8     C1   1  PSEC  C4A   8 	0
   9    SC1   1  PSEC  C1B   9 	0
  10     C1   1  PSEC  C2B  10 	0
  11     C1   1  PSEC  C3B  11 	0
  12     C1   1  PSEC  C4B  12 	0

[bonds]
;  i  j 	name 	(using named bondtypes from martini_v3.0.0_ffbonded_v2.itp)
;  i  j 	funct 	force.c.
   1  2 	b_NC3_PO4_def
   2  3 	b_PO4_ET_def
   2  4 	b_PO4_ET_def_long
   3  4 	b_ET_ET_ether
   3  5 	b_ET_C1_ether_5long
   5  6 	b_C1_C1_mid_5long
   6  7 	b_C1_C1_mid
   7  8 	b_C1_C1_end
   4  9 	b_ET_SC1_ether
   9 10 	b_SC1_C1_mid
  10 11 	b_C1_C1_mid
  11 12 	b_C1_C1_end

[angles]
;  i  j  k 	name 	(using named angletypes from martini_v3.0.0_ffbonded_v2.itp)
;  i  j  k 	funct 	angle 	force.c.
   1  2  3 	a_NC3_PO4_ET_def
   2  3  5 	a_PO4_ET_C_def
   4  3  5 	a_ET_ET_C_ether
   3  4  9 	a_ET_ET_C_ether
   3  5  6 	a_ET_C1_C1_ether
   5  6  7 	a_C1_C1_C1_def
   6  7  8 	a_C1_C1_C1_def
   4  9 10 	a_ET_C1_C1_ether
   9 10 11 	a_C1_C1_C1_def
  10 11 12 	a_C1_C1_C1_def


;;;;;; Martini lipid topology for C16:0/18:1 EC (POEC), generated using:
; The Martini lipid itp generator version M3.l01  Args are: -alname POEC -alhead 'C P' -allink 'E E' -altail 'CDCC cCCC'
; WARNING: Autogenerated and not all lipid headgroup and tail combinations have been tested;
;          used with care and see K.B. Pedersen et al. 2024 for guidance.
;
; Description:
;   A general model ether lipid phosphatidylcholine (EC) lipid corresponding to atomistic C16:0/18:1(9c) 1-palmitoyl-2-oleoyl (POEC) tails.
; Parameterization:
;   This topology follows the standard Martini 3.0 lipid definitions and building block rules. 
;   Bonded parameters and mapping have been optimized as described in K.B. Pedersen et al. 2024.
; Reference(s): 
;   K.B. Pedersen et al. The Martini 3 Lipidome: Expanded and Refined Parameters Improve Lipid Phase Behaviour, TBD 2024 
;   P.C.T. Souza et al. Martini 3: a general purpose force field for coarse-grained molecular dynamics, 
;   Nat. Methods; 2021. doi: 10.1038/s41592-021-01098-3
; Created: 2024.07.12
;
; Molecular topology and mapping of indices:
; NC3-PO4-ET1-C1A-D2A-C3A-C4A
;          |
;         ET2-C1B-C2B-C3B-C4B
;
;  1 - 2 - 3 - 5 - 6 - 7 - 8 
;          |
;          4 - 9 - 10- 11- 12
;
;@INSANE alhead=C P, allink=E E, altail=CDCC CCCC, alname=POEC, charge=0.0
;@RESNTEST POE==POEC if: atoms[0]==NC3
;@BEADS NC3 PO4 ET1 ET2 C1A D2A C3A C4A C1B C2B C3B C4B 
;@BONDS NC3-PO4 PO4-ET1 PO4-ET2 ET1-ET2 ET1-C1A C1A-D2A D2A-C3A C3A-C4A ET2-C1B C1B-C2B C2B-C3B C3B-C4B 
;

[moleculetype]
; molname      nrexcl
  POEC          1

[atoms]
; id 	type 	resnr 	residu 	atom 	cgnr 	charge    (mass)
   1     Q1   1  POEC  NC3   1 	1.0
   2     Q5   1  POEC  PO4   2 	-1.0
   3   SN3a   1  POEC  ET1   3 	0
   4   SN3a   1  POEC  ET2   4 	0
   5     C1   1  POEC  C1A   5 	0
   6    C4h   1  POEC  D2A   6 	0
   7     C1   1  POEC  C3A   7 	0
   8     C1   1  POEC  C4A   8 	0
   9    SC1   1  POEC  C1B   9 	0
  10     C1   1  POEC  C2B  10 	0
  11     C1   1  POEC  C3B  11 	0
  12     C1   1  POEC  C4B  12 	0

[bonds]
;  i  j 	name 	(using named bondtypes from martini_v3.0.0_ffbonded_v2.itp)
;  i  j 	funct 	force.c.
   1  2 	b_NC3_PO4_def
   2  3 	b_PO4_ET_def
   2  4 	b_PO4_ET_def_long
   3  4 	b_ET_ET_ether
   3  5 	b_ET_C1_ether_5long
   5  6 	b_C1_C4_mid_5long
   6  7 	b_C4_C1_mid
   7  8 	b_C1_C1_end
   4  9 	b_ET_SC1_ether
   9 10 	b_SC1_C1_mid
  10 11 	b_C1_C1_mid
  11 12 	b_C1_C1_end

[angles]
;  i  j  k 	name 	(using named angletypes from martini_v3.0.0_ffbonded_v2.itp)
;  i  j  k 	funct 	angle 	force.c.
   1  2  3 	a_NC3_PO4_ET_def
   2  3  5 	a_PO4_ET_C_def
   4  3  5 	a_ET_ET_C_ether
   3  4  9 	a_ET_ET_C_ether
   3  5  6 	a_ET_C1_C4_ether
   5  6  7 	a_C1_C4_C1_def
   6  7  8 	a_C4_C1_C1_def
   4  9 10 	a_ET_C1_C1_ether
   9 10 11 	a_C1_C1_C1_def
  10 11 12 	a_C1_C1_C1_def


;;;;;; Martini lipid topology for C16:0/18:2 EC (PLEC), generated using:
; The Martini lipid itp generator version M3.l01  Args are: -alname PLEC -alhead 'C P' -allink 'E E' -altail 'CDDC cCCC'
; WARNING: Autogenerated and not all lipid headgroup and tail combinations have been tested;
;          used with care and see K.B. Pedersen et al. 2024 for guidance.
;
; Description:
;   A general model ether lipid phosphatidylcholine (EC) lipid corresponding to atomistic C16:0/18:2(9c;12c) 1-palmitoyl-2-linoleoyl tails.
; Parameterization:
;   This topology follows the standard Martini 3.0 lipid definitions and building block rules. 
;   Bonded parameters and mapping have been optimized as described in K.B. Pedersen et al. 2024.
; Reference(s): 
;   K.B. Pedersen et al. The Martini 3 Lipidome: Expanded and Refined Parameters Improve Lipid Phase Behaviour, TBD 2024 
;   P.C.T. Souza et al. Martini 3: a general purpose force field for coarse-grained molecular dynamics, 
;   Nat. Methods; 2021. doi: 10.1038/s41592-021-01098-3
; Created: 2024.07.12
;
; Molecular topology and mapping of indices:
; NC3-PO4-ET1-C1A-D2A-D3A-C4A
;          |
;         ET2-C1B-C2B-C3B-C4B
;
;  1 - 2 - 3 - 5 - 6 - 7 - 8 
;          |
;          4 - 9 - 10- 11- 12
;
;@INSANE alhead=C P, allink=E E, altail=CDDC CCCC, alname=PLEC, charge=0.0
;@RESNTEST PLE==PLEC if: atoms[0]==NC3
;@BEADS NC3 PO4 ET1 ET2 C1A D2A D3A C4A C1B C2B C3B C4B 
;@BONDS NC3-PO4 PO4-ET1 PO4-ET2 ET1-ET2 ET1-C1A C1A-D2A D2A-D3A D3A-C4A ET2-C1B C1B-C2B C2B-C3B C3B-C4B 
;

[moleculetype]
; molname      nrexcl
  PLEC          1

[atoms]
; id 	type 	resnr 	residu 	atom 	cgnr 	charge    (mass)
   1     Q1   1  PLEC  NC3   1 	1.0
   2     Q5   1  PLEC  PO4   2 	-1.0
   3   SN3a   1  PLEC  ET1   3 	0
   4   SN3a   1  PLEC  ET2   4 	0
   5     C1   1  PLEC  C1A   5 	0
   6    C4h   1  PLEC  D2A   6 	0
   7    C4h   1  PLEC  D3A   7 	0
   8     C1   1  PLEC  C4A   8 	0
   9    SC1   1  PLEC  C1B   9 	0
  10     C1   1  PLEC  C2B  10 	0
  11     C1   1  PLEC  C3B  11 	0
  12     C1   1  PLEC  C4B  12 	0

[bonds]
;  i  j 	name 	(using named bondtypes from martini_v3.0.0_ffbonded_v2.itp)
;  i  j 	funct 	force.c.
   1  2 	b_NC3_PO4_def
   2  3 	b_PO4_ET_def
   2  4 	b_PO4_ET_def_long
   3  4 	b_ET_ET_ether
   3  5 	b_ET_C1_ether_5long
   5  6 	b_C1_C4_mid_5long
   6  7 	b_C4_C4_mid
   7  8 	b_C4_C1_end
   4  9 	b_ET_SC1_ether
   9 10 	b_SC1_C1_mid
  10 11 	b_C1_C1_mid
  11 12 	b_C1_C1_end

[angles]
;  i  j  k 	name 	(using named angletypes from martini_v3.0.0_ffbonded_v2.itp)
;  i  j  k 	funct 	angle 	force.c.
   1  2  3 	a_NC3_PO4_ET_def
   2  3  5 	a_PO4_ET_C_def
   4  3  5 	a_ET_ET_C_ether
   3  4  9 	a_ET_ET_C_ether
   3  5  6 	a_ET_C1_C4_ether
   5  6  7 	a_C1_C4_C4_def
   6  7  8 	a_C4_C4_C1_def
   4  9 10 	a_ET_C1_C1_ether
   9 10 11 	a_C1_C1_C1_def
  10 11 12 	a_C1_C1_C1_def


;;;;;; Martini lipid topology for C16:0/18:3 EC (PFEC), generated using:
; The Martini lipid itp generator version M3.l01  Args are: -alname PFEC -alhead 'C P' -allink 'E E' -altail 'CDDD cCCC'
; WARNING: Autogenerated and not all lipid headgroup and tail combinations have been tested;
;          used with care and see K.B. Pedersen et al. 2024 for guidance.
;
; Description:
;   A general model ether lipid phosphatidylcholine (EC) lipid corresponding to atomistic C16:0/18:3(9c;12c;15c) 1-palmitoyl-2-alpha-linolenic acid tails.
; Parameterization:
;   This topology follows the standard Martini 3.0 lipid definitions and building block rules. 
;   Bonded parameters and mapping have been optimized as described in K.B. Pedersen et al. 2024.
; Reference(s): 
;   K.B. Pedersen et al. The Martini 3 Lipidome: Expanded and Refined Parameters Improve Lipid Phase Behaviour, TBD 2024 
;   P.C.T. Souza et al. Martini 3: a general purpose force field for coarse-grained molecular dynamics, 
;   Nat. Methods; 2021. doi: 10.1038/s41592-021-01098-3
; Created: 2024.07.12
;
; Molecular topology and mapping of indices:
; NC3-PO4-ET1-C1A-D2A-D3A-D4A
;          |
;         ET2-C1B-C2B-C3B-C4B
;
;  1 - 2 - 3 - 5 - 6 - 7 - 8 
;          |
;          4 - 9 - 10- 11- 12
;
;@INSANE alhead=C P, allink=E E, altail=CDDD CCCC, alname=PFEC, charge=0.0
;@RESNTEST PFE==PFEC if: atoms[0]==NC3
;@BEADS NC3 PO4 ET1 ET2 C1A D2A D3A D4A C1B C2B C3B C4B 
;@BONDS NC3-PO4 PO4-ET1 PO4-ET2 ET1-ET2 ET1-C1A C1A-D2A D2A-D3A D3A-D4A ET2-C1B C1B-C2B C2B-C3B C3B-C4B 
;

[moleculetype]
; molname      nrexcl
  PFEC          1

[atoms]
; id 	type 	resnr 	residu 	atom 	cgnr 	charge    (mass)
   1     Q1   1  PFEC  NC3   1 	1.0
   2     Q5   1  PFEC  PO4   2 	-1.0
   3   SN3a   1  PFEC  ET1   3 	0
   4   SN3a   1  PFEC  ET2   4 	0
   5     C1   1  PFEC  C1A   5 	0
   6    C4h   1  PFEC  D2A   6 	0
   7    C4h   1  PFEC  D3A   7 	0
   8    C4h   1  PFEC  D4A   8 	0
   9    SC1   1  PFEC  C1B   9 	0
  10     C1   1  PFEC  C2B  10 	0
  11     C1   1  PFEC  C3B  11 	0
  12     C1   1  PFEC  C4B  12 	0

[bonds]
;  i  j 	name 	(using named bondtypes from martini_v3.0.0_ffbonded_v2.itp)
;  i  j 	funct 	force.c.
   1  2 	b_NC3_PO4_def
   2  3 	b_PO4_ET_def
   2  4 	b_PO4_ET_def_long
   3  4 	b_ET_ET_ether
   3  5 	b_ET_C1_ether_5long
   5  6 	b_C1_C4_mid_5long
   6  7 	b_C4_C4_mid
   7  8 	b_C4_C4_end
   4  9 	b_ET_SC1_ether
   9 10 	b_SC1_C1_mid
  10 11 	b_C1_C1_mid
  11 12 	b_C1_C1_end

[angles]
;  i  j  k 	name 	(using named angletypes from martini_v3.0.0_ffbonded_v2.itp)
;  i  j  k 	funct 	angle 	force.c.
   1  2  3 	a_NC3_PO4_ET_def
   2  3  5 	a_PO4_ET_C_def
   4  3  5 	a_ET_ET_C_ether
   3  4  9 	a_ET_ET_C_ether
   3  5  6 	a_ET_C1_C4_ether
   5  6  7 	a_C1_C4_C4_def
   6  7  8 	a_C4_C4_C4_def
   4  9 10 	a_ET_C1_C1_ether
   9 10 11 	a_C1_C1_C1_def
  10 11 12 	a_C1_C1_C1_def


;;;;;; Martini lipid topology for C16:0/20:2 EC (PIEC), generated using:
; The Martini lipid itp generator version M3.l01  Args are: -alname PIEC -alhead 'C P' -allink 'E E' -altail 'cCDDC cCCC'
; WARNING: Autogenerated and not all lipid headgroup and tail combinations have been tested;
;          used with care and see K.B. Pedersen et al. 2024 for guidance.
;
; Description:
;   A general model ether lipid phosphatidylcholine (EC) lipid corresponding to atomistic C16:0/20:2(11c;14c) 1-palmitoyl-2-eicosadienoyl tails.
; Parameterization:
;   This topology follows the standard Martini 3.0 lipid definitions and building block rules. 
;   Bonded parameters and mapping have been optimized as described in K.B. Pedersen et al. 2024.
; Reference(s): 
;   K.B. Pedersen et al. The Martini 3 Lipidome: Expanded and Refined Parameters Improve Lipid Phase Behaviour, TBD 2024 
;   P.C.T. Souza et al. Martini 3: a general purpose force field for coarse-grained molecular dynamics, 
;   Nat. Methods; 2021. doi: 10.1038/s41592-021-01098-3
; Created: 2024.07.12
;
; Molecular topology and mapping of indices:
; NC3-PO4-ET1-C1A-C2A-D3A-D4A-C5A
;          |
;         ET2-C1B-C2B-C3B-C4B
;
;  1 - 2 - 3 - 5 - 6 - 7 - 8 - 9 
;          |
;          4 - 10- 11- 12- 13
;
;@INSANE alhead=C P, allink=E E, altail=CCDDC CCCC, alname=PIEC, charge=0.0
;@RESNTEST PIE==PIEC if: atoms[0]==NC3
;@BEADS NC3 PO4 ET1 ET2 C1A C2A D3A D4A C5A C1B C2B C3B C4B 
;@BONDS NC3-PO4 PO4-ET1 PO4-ET2 ET1-ET2 ET1-C1A C1A-C2A C2A-D3A D3A-D4A D4A-C5A ET2-C1B C1B-C2B C2B-C3B C3B-C4B 
;

[moleculetype]
; molname      nrexcl
  PIEC          1

[atoms]
; id 	type 	resnr 	residu 	atom 	cgnr 	charge    (mass)
   1     Q1   1  PIEC  NC3   1 	1.0
   2     Q5   1  PIEC  PO4   2 	-1.0
   3   SN3a   1  PIEC  ET1   3 	0
   4   SN3a   1  PIEC  ET2   4 	0
   5    SC1   1  PIEC  C1A   5 	0
   6     C1   1  PIEC  C2A   6 	0
   7    C4h   1  PIEC  D3A   7 	0
   8    C4h   1  PIEC  D4A   8 	0
   9     C1   1  PIEC  C5A   9 	0
  10    SC1   1  PIEC  C1B  10 	0
  11     C1   1  PIEC  C2B  11 	0
  12     C1   1  PIEC  C3B  12 	0
  13     C1   1  PIEC  C4B  13 	0

[bonds]
;  i  j 	name 	(using named bondtypes from martini_v3.0.0_ffbonded_v2.itp)
;  i  j 	funct 	force.c.
   1  2 	b_NC3_PO4_def
   2  3 	b_PO4_ET_def
   2  4 	b_PO4_ET_def_long
   3  4 	b_ET_ET_ether
   3  5 	b_ET_SC1_ether
   5  6 	b_SC1_C1_mid
   6  7 	b_C1_C4_mid
   7  8 	b_C4_C4_mid
   8  9 	b_C4_C1_end
   4 10 	b_ET_SC1_ether
  10 11 	b_SC1_C1_mid
  11 12 	b_C1_C1_mid
  12 13 	b_C1_C1_end

[angles]
;  i  j  k 	name 	(using named angletypes from martini_v3.0.0_ffbonded_v2.itp)
;  i  j  k 	funct 	angle 	force.c.
   1  2  3 	a_NC3_PO4_ET_def
   2  3  5 	a_PO4_ET_C_def
   4  3  5 	a_ET_ET_C_ether
   3  4 10 	a_ET_ET_C_ether
   3  5  6 	a_ET_C1_C1_ether
   5  6  7 	a_C1_C1_C4_def
   6  7  8 	a_C1_C4_C4_def
   7  8  9 	a_C4_C4_C1_def
   4 10 11 	a_ET_C1_C1_ether
  10 11 12 	a_C1_C1_C1_def
  11 12 13 	a_C1_C1_C1_def


;;;;;; Martini lipid topology for C16:0/20:3 EC (PQEC), generated using:
; The Martini lipid itp generator version M3.l01  Args are: -alname PQEC -alhead 'C P' -allink 'E E' -altail 'cDDDC cCCC'
; WARNING: Autogenerated and not all lipid headgroup and tail combinations have been tested;
;          used with care and see K.B. Pedersen et al. 2024 for guidance.
;
; Description:
;   A general model ether lipid phosphatidylcholine (EC) lipid corresponding to atomistic C18:0/20:2(8c;11c;14c) 1-palmitoyl-2-eicosatrienoyl tails.
; Parameterization:
;   This topology follows the standard Martini 3.0 lipid definitions and building block rules. 
;   Bonded parameters and mapping have been optimized as described in K.B. Pedersen et al. 2024.
; Reference(s): 
;   K.B. Pedersen et al. The Martini 3 Lipidome: Expanded and Refined Parameters Improve Lipid Phase Behaviour, TBD 2024 
;   P.C.T. Souza et al. Martini 3: a general purpose force field for coarse-grained molecular dynamics, 
;   Nat. Methods; 2021. doi: 10.1038/s41592-021-01098-3
; Created: 2024.07.12
;
; Molecular topology and mapping of indices:
; NC3-PO4-ET1-C1A-D2A-D3A-D4A-C5A
;          |
;         ET2-C1B-C2B-C3B-C4B
;
;  1 - 2 - 3 - 5 - 6 - 7 - 8 - 9 
;          |
;          4 - 10- 11- 12- 13
;
;@INSANE alhead=C P, allink=E E, altail=CDDDC CCCC, alname=PQEC, charge=0.0
;@RESNTEST PQE==PQEC if: atoms[0]==NC3
;@BEADS NC3 PO4 ET1 ET2 C1A D2A D3A D4A C5A C1B C2B C3B C4B 
;@BONDS NC3-PO4 PO4-ET1 PO4-ET2 ET1-ET2 ET1-C1A C1A-D2A D2A-D3A D3A-D4A D4A-C5A ET2-C1B C1B-C2B C2B-C3B C3B-C4B 
;

[moleculetype]
; molname      nrexcl
  PQEC          1

[atoms]
; id 	type 	resnr 	residu 	atom 	cgnr 	charge    (mass)
   1     Q1   1  PQEC  NC3   1 	1.0
   2     Q5   1  PQEC  PO4   2 	-1.0
   3   SN3a   1  PQEC  ET1   3 	0
   4   SN3a   1  PQEC  ET2   4 	0
   5    SC1   1  PQEC  C1A   5 	0
   6    C4h   1  PQEC  D2A   6 	0
   7    C4h   1  PQEC  D3A   7 	0
   8    C4h   1  PQEC  D4A   8 	0
   9     C1   1  PQEC  C5A   9 	0
  10    SC1   1  PQEC  C1B  10 	0
  11     C1   1  PQEC  C2B  11 	0
  12     C1   1  PQEC  C3B  12 	0
  13     C1   1  PQEC  C4B  13 	0

[bonds]
;  i  j 	name 	(using named bondtypes from martini_v3.0.0_ffbonded_v2.itp)
;  i  j 	funct 	force.c.
   1  2 	b_NC3_PO4_def
   2  3 	b_PO4_ET_def
   2  4 	b_PO4_ET_def_long
   3  4 	b_ET_ET_ether
   3  5 	b_ET_SC1_ether
   5  6 	b_SC1_C4_mid
   6  7 	b_C4_C4_mid
   7  8 	b_C4_C4_mid
   8  9 	b_C4_C1_end
   4 10 	b_ET_SC1_ether
  10 11 	b_SC1_C1_mid
  11 12 	b_C1_C1_mid
  12 13 	b_C1_C1_end

[angles]
;  i  j  k 	name 	(using named angletypes from martini_v3.0.0_ffbonded_v2.itp)
;  i  j  k 	funct 	angle 	force.c.
   1  2  3 	a_NC3_PO4_ET_def
   2  3  5 	a_PO4_ET_C_def
   4  3  5 	a_ET_ET_C_ether
   3  4 10 	a_ET_ET_C_ether
   3  5  6 	a_ET_C1_C4_ether
   5  6  7 	a_C1_C4_C4_def
   6  7  8 	a_C4_C4_C4_def
   7  8  9 	a_C4_C4_C1_def
   4 10 11 	a_ET_C1_C1_ether
  10 11 12 	a_C1_C1_C1_def
  11 12 13 	a_C1_C1_C1_def


;;;;;; Martini lipid topology for C16:0/20:4 EC (PAEC), generated using:
; The Martini lipid itp generator version M3.l01  Args are: -alname PAEC -alhead 'C P' -allink 'E E' -altail 'cFFDC cCCC'
; WARNING: Autogenerated and not all lipid headgroup and tail combinations have been tested;
;          used with care and see K.B. Pedersen et al. 2024 for guidance.
;
; Description:
;   A general model ether lipid phosphatidylcholine (EC) lipid corresponding to atomistic C16:0/20:4(5c;8c;11c;14c) 1-palmitoyl-2-arachidonoyl tails.
; Parameterization:
;   This topology follows the standard Martini 3.0 lipid definitions and building block rules. 
;   Bonded parameters and mapping have been optimized as described in K.B. Pedersen et al. 2024.
; Reference(s): 
;   K.B. Pedersen et al. The Martini 3 Lipidome: Expanded and Refined Parameters Improve Lipid Phase Behaviour, TBD 2024 
;   P.C.T. Souza et al. Martini 3: a general purpose force field for coarse-grained molecular dynamics, 
;   Nat. Methods; 2021. doi: 10.1038/s41592-021-01098-3
; Created: 2024.07.12
;
; Molecular topology and mapping of indices:
; NC3-PO4-ET1-C1A-D2A-D3A-D4A-C5A
;          |
;         ET2-C1B-C2B-C3B-C4B
;
;  1 - 2 - 3 - 5 - 6 - 7 - 8 - 9 
;          |
;          4 - 10- 11- 12- 13
;
;@INSANE alhead=C P, allink=E E, altail=CDDDC CCCC, alname=PAEC, charge=0.0
;@RESNTEST PAE==PAEC if: atoms[0]==NC3
;@BEADS NC3 PO4 ET1 ET2 C1A D2A D3A D4A C5A C1B C2B C3B C4B 
;@BONDS NC3-PO4 PO4-ET1 PO4-ET2 ET1-ET2 ET1-C1A C1A-D2A D2A-D3A D3A-D4A D4A-C5A ET2-C1B C1B-C2B C2B-C3B C3B-C4B 
;

[moleculetype]
; molname      nrexcl
  PAEC          1

[atoms]
; id 	type 	resnr 	residu 	atom 	cgnr 	charge    (mass)
   1     Q1   1  PAEC  NC3   1 	1.0
   2     Q5   1  PAEC  PO4   2 	-1.0
   3   SN3a   1  PAEC  ET1   3 	0
   4   SN3a   1  PAEC  ET2   4 	0
   5    SC1   1  PAEC  C1A   5 	0
   6    C5h   1  PAEC  D2A   6 	0
   7    C5h   1  PAEC  D3A   7 	0
   8    C4h   1  PAEC  D4A   8 	0
   9     C1   1  PAEC  C5A   9 	0
  10    SC1   1  PAEC  C1B  10 	0
  11     C1   1  PAEC  C2B  11 	0
  12     C1   1  PAEC  C3B  12 	0
  13     C1   1  PAEC  C4B  13 	0

[bonds]
;  i  j 	name 	(using named bondtypes from martini_v3.0.0_ffbonded_v2.itp)
;  i  j 	funct 	force.c.
   1  2 	b_NC3_PO4_def
   2  3 	b_PO4_ET_def
   2  4 	b_PO4_ET_def_long
   3  4 	b_ET_ET_ether
   3  5 	b_ET_SC1_ether
   5  6 	b_SC1_C4_mid
   6  7 	b_C4_C4_mid
   7  8 	b_C4_C4_mid
   8  9 	b_C4_C1_end
   4 10 	b_ET_SC1_ether
  10 11 	b_SC1_C1_mid
  11 12 	b_C1_C1_mid
  12 13 	b_C1_C1_end

[angles]
;  i  j  k 	name 	(using named angletypes from martini_v3.0.0_ffbonded_v2.itp)
;  i  j  k 	funct 	angle 	force.c.
   1  2  3 	a_NC3_PO4_ET_def
   2  3  5 	a_PO4_ET_C_def
   4  3  5 	a_ET_ET_C_ether
   3  4 10 	a_ET_ET_C_ether
   3  5  6 	a_ET_C1_C4_ether
   5  6  7 	a_C1_C4_C4_def
   6  7  8 	a_C4_C4_C4_def
   7  8  9 	a_C4_C4_C1_def
   4 10 11 	a_ET_C1_C1_ether
  10 11 12 	a_C1_C1_C1_def
  11 12 13 	a_C1_C1_C1_def


;;;;;; Martini lipid topology for C16:0/22:1 EC (PEEC), generated using:
; The Martini lipid itp generator version M3.l01  Args are: -alname PEEC -alhead 'C P' -allink 'E E' -altail 'CCDCC cCCC'
; WARNING: Autogenerated and not all lipid headgroup and tail combinations have been tested;
;          used with care and see K.B. Pedersen et al. 2024 for guidance.
;
; Description:
;   A general model ether lipid phosphatidylcholine (EC) lipid corresponding to atomistic C16:0/22:1 1-palmitoyl-2-erucoyl tails.
; Parameterization:
;   This topology follows the standard Martini 3.0 lipid definitions and building block rules. 
;   Bonded parameters and mapping have been optimized as described in K.B. Pedersen et al. 2024.
; Reference(s): 
;   K.B. Pedersen et al. The Martini 3 Lipidome: Expanded and Refined Parameters Improve Lipid Phase Behaviour, TBD 2024 
;   P.C.T. Souza et al. Martini 3: a general purpose force field for coarse-grained molecular dynamics, 
;   Nat. Methods; 2021. doi: 10.1038/s41592-021-01098-3
; Created: 2024.07.12
;
; Molecular topology and mapping of indices:
; NC3-PO4-ET1-C1A-C2A-D3A-C4A-C5A
;          |
;         ET2-C1B-C2B-C3B-C4B
;
;  1 - 2 - 3 - 5 - 6 - 7 - 8 - 9 
;          |
;          4 - 10- 11- 12- 13
;
;@INSANE alhead=C P, allink=E E, altail=CCDCC CCCC, alname=PEEC, charge=0.0
;@RESNTEST PEE==PEEC if: atoms[0]==NC3
;@BEADS NC3 PO4 ET1 ET2 C1A C2A D3A C4A C5A C1B C2B C3B C4B 
;@BONDS NC3-PO4 PO4-ET1 PO4-ET2 ET1-ET2 ET1-C1A C1A-C2A C2A-D3A D3A-C4A C4A-C5A ET2-C1B C1B-C2B C2B-C3B C3B-C4B 
;

[moleculetype]
; molname      nrexcl
  PEEC          1

[atoms]
; id 	type 	resnr 	residu 	atom 	cgnr 	charge    (mass)
   1     Q1   1  PEEC  NC3   1 	1.0
   2     Q5   1  PEEC  PO4   2 	-1.0
   3   SN3a   1  PEEC  ET1   3 	0
   4   SN3a   1  PEEC  ET2   4 	0
   5     C1   1  PEEC  C1A   5 	0
   6     C1   1  PEEC  C2A   6 	0
   7    C4h   1  PEEC  D3A   7 	0
   8     C1   1  PEEC  C4A   8 	0
   9     C1   1  PEEC  C5A   9 	0
  10    SC1   1  PEEC  C1B  10 	0
  11     C1   1  PEEC  C2B  11 	0
  12     C1   1  PEEC  C3B  12 	0
  13     C1   1  PEEC  C4B  13 	0

[bonds]
;  i  j 	name 	(using named bondtypes from martini_v3.0.0_ffbonded_v2.itp)
;  i  j 	funct 	force.c.
   1  2 	b_NC3_PO4_def
   2  3 	b_PO4_ET_def
   2  4 	b_PO4_ET_def_long
   3  4 	b_ET_ET_ether
   3  5 	b_ET_C1_ether_5long
   5  6 	b_C1_C1_mid_5long
   6  7 	b_C1_C4_mid
   7  8 	b_C4_C1_mid
   8  9 	b_C1_C1_end
   4 10 	b_ET_SC1_ether
  10 11 	b_SC1_C1_mid
  11 12 	b_C1_C1_mid
  12 13 	b_C1_C1_end

[angles]
;  i  j  k 	name 	(using named angletypes from martini_v3.0.0_ffbonded_v2.itp)
;  i  j  k 	funct 	angle 	force.c.
   1  2  3 	a_NC3_PO4_ET_def
   2  3  5 	a_PO4_ET_C_def
   4  3  5 	a_ET_ET_C_ether
   3  4 10 	a_ET_ET_C_ether
   3  5  6 	a_ET_C1_C1_ether
   5  6  7 	a_C1_C1_C4_def
   6  7  8 	a_C1_C4_C1_def
   7  8  9 	a_C4_C1_C1_def
   4 10 11 	a_ET_C1_C1_ether
  10 11 12 	a_C1_C1_C1_def
  11 12 13 	a_C1_C1_C1_def


;;;;;; Martini lipid topology for C16:0/22:6 EC (PDEC), generated using:
; The Martini lipid itp generator version M3.l01  Args are: -alname PDEC -alhead 'C P' -allink 'E E' -altail 'DFFDD cCCC'
; WARNING: Autogenerated and not all lipid headgroup and tail combinations have been tested;
;          used with care and see K.B. Pedersen et al. 2024 for guidance.
;
; Description:
;   A general model ether lipid phosphatidylcholine (EC) lipid corresponding to atomistic C16:0/22:6(4c;7c;10c;13c;16c;19c) 1-palmitoyl-2-docosahexaenoyl tails.
; Parameterization:
;   This topology follows the standard Martini 3.0 lipid definitions and building block rules. 
;   Bonded parameters and mapping have been optimized as described in K.B. Pedersen et al. 2024.
; Reference(s): 
;   K.B. Pedersen et al. The Martini 3 Lipidome: Expanded and Refined Parameters Improve Lipid Phase Behaviour, TBD 2024 
;   P.C.T. Souza et al. Martini 3: a general purpose force field for coarse-grained molecular dynamics, 
;   Nat. Methods; 2021. doi: 10.1038/s41592-021-01098-3
; Created: 2024.07.12
;
; Molecular topology and mapping of indices:
; NC3-PO4-ET1-D1A-D2A-D3A-D4A-D5A
;          |
;         ET2-C1B-C2B-C3B-C4B
;
;  1 - 2 - 3 - 5 - 6 - 7 - 8 - 9 
;          |
;          4 - 10- 11- 12- 13
;
;@INSANE alhead=C P, allink=E E, altail=DDDDD CCCC, alname=PDEC, charge=0.0
;@RESNTEST PDE==PDEC if: atoms[0]==NC3
;@BEADS NC3 PO4 ET1 ET2 D1A D2A D3A D4A D5A C1B C2B C3B C4B 
;@BONDS NC3-PO4 PO4-ET1 PO4-ET2 ET1-ET2 ET1-D1A D1A-D2A D2A-D3A D3A-D4A D4A-D5A ET2-C1B C1B-C2B C2B-C3B C3B-C4B 
;

[moleculetype]
; molname      nrexcl
  PDEC          1

[atoms]
; id 	type 	resnr 	residu 	atom 	cgnr 	charge    (mass)
   1     Q1   1  PDEC  NC3   1 	1.0
   2     Q5   1  PDEC  PO4   2 	-1.0
   3   SN3a   1  PDEC  ET1   3 	0
   4   SN3a   1  PDEC  ET2   4 	0
   5    C4h   1  PDEC  D1A   5 	0
   6    C5h   1  PDEC  D2A   6 	0
   7    C5h   1  PDEC  D3A   7 	0
   8    C4h   1  PDEC  D4A   8 	0
   9    C4h   1  PDEC  D5A   9 	0
  10    SC1   1  PDEC  C1B  10 	0
  11     C1   1  PDEC  C2B  11 	0
  12     C1   1  PDEC  C3B  12 	0
  13     C1   1  PDEC  C4B  13 	0

[bonds]
;  i  j 	name 	(using named bondtypes from martini_v3.0.0_ffbonded_v2.itp)
;  i  j 	funct 	force.c.
   1  2 	b_NC3_PO4_def
   2  3 	b_PO4_ET_def
   2  4 	b_PO4_ET_def_long
   3  4 	b_ET_ET_ether
   3  5 	b_ET_C4_ether_5long
   5  6 	b_C4_C4_mid_5long
   6  7 	b_C4_C4_mid
   7  8 	b_C4_C4_mid
   8  9 	b_C4_C4_end
   4 10 	b_ET_SC1_ether
  10 11 	b_SC1_C1_mid
  11 12 	b_C1_C1_mid
  12 13 	b_C1_C1_end

[angles]
;  i  j  k 	name 	(using named angletypes from martini_v3.0.0_ffbonded_v2.itp)
;  i  j  k 	funct 	angle 	force.c.
   1  2  3 	a_NC3_PO4_ET_def
   2  3  5 	a_PO4_ET_C_def
   4  3  5 	a_ET_ET_C_ether
   3  4 10 	a_ET_ET_C_ether
   3  5  6 	a_ET_C4_C4_ether
   5  6  7 	a_C4_C4_C4_def
   6  7  8 	a_C4_C4_C4_def
   7  8  9 	a_C4_C4_C4_def
   4 10 11 	a_ET_C1_C1_ether
  10 11 12 	a_C1_C1_C1_def
  11 12 13 	a_C1_C1_C1_def


;;;;;; Martini lipid topology for C16:1/18:1 EC (YOEC), generated using:
; The Martini lipid itp generator version M3.l01  Args are: -alname YOEC -alhead 'C P' -allink 'E E' -altail 'CDCC cCDC'
; WARNING: Autogenerated and not all lipid headgroup and tail combinations have been tested;
;          used with care and see K.B. Pedersen et al. 2024 for guidance.
;
; Description:
;   A general model ether lipid phosphatidylcholine (EC) lipid corresponding to atomistic C16:1(9c)/18:1(9c) 1-palmitoleoyl-2-oleoyl tails.
; Parameterization:
;   This topology follows the standard Martini 3.0 lipid definitions and building block rules. 
;   Bonded parameters and mapping have been optimized as described in K.B. Pedersen et al. 2024.
; Reference(s): 
;   K.B. Pedersen et al. The Martini 3 Lipidome: Expanded and Refined Parameters Improve Lipid Phase Behaviour, TBD 2024 
;   P.C.T. Souza et al. Martini 3: a general purpose force field for coarse-grained molecular dynamics, 
;   Nat. Methods; 2021. doi: 10.1038/s41592-021-01098-3
; Created: 2024.07.12
;
; Molecular topology and mapping of indices:
; NC3-PO4-ET1-C1A-D2A-C3A-C4A
;          |
;         ET2-C1B-C2B-D3B-C4B
;
;  1 - 2 - 3 - 5 - 6 - 7 - 8 
;          |
;          4 - 9 - 10- 11- 12
;
;@INSANE alhead=C P, allink=E E, altail=CDCC CCDC, alname=YOEC, charge=0.0
;@RESNTEST YOE==YOEC if: atoms[0]==NC3
;@BEADS NC3 PO4 ET1 ET2 C1A D2A C3A C4A C1B C2B D3B C4B 
;@BONDS NC3-PO4 PO4-ET1 PO4-ET2 ET1-ET2 ET1-C1A C1A-D2A D2A-C3A C3A-C4A ET2-C1B C1B-C2B C2B-D3B D3B-C4B 
;

[moleculetype]
; molname      nrexcl
  YOEC          1

[atoms]
; id 	type 	resnr 	residu 	atom 	cgnr 	charge    (mass)
   1     Q1   1  YOEC  NC3   1 	1.0
   2     Q5   1  YOEC  PO4   2 	-1.0
   3   SN3a   1  YOEC  ET1   3 	0
   4   SN3a   1  YOEC  ET2   4 	0
   5     C1   1  YOEC  C1A   5 	0
   6    C4h   1  YOEC  D2A   6 	0
   7     C1   1  YOEC  C3A   7 	0
   8     C1   1  YOEC  C4A   8 	0
   9    SC1   1  YOEC  C1B   9 	0
  10     C1   1  YOEC  C2B  10 	0
  11    C4h   1  YOEC  D3B  11 	0
  12     C1   1  YOEC  C4B  12 	0

[bonds]
;  i  j 	name 	(using named bondtypes from martini_v3.0.0_ffbonded_v2.itp)
;  i  j 	funct 	force.c.
   1  2 	b_NC3_PO4_def
   2  3 	b_PO4_ET_def
   2  4 	b_PO4_ET_def_long
   3  4 	b_ET_ET_ether
   3  5 	b_ET_C1_ether_5long
   5  6 	b_C1_C4_mid_5long
   6  7 	b_C4_C1_mid
   7  8 	b_C1_C1_end
   4  9 	b_ET_SC1_ether
   9 10 	b_SC1_C1_mid
  10 11 	b_C1_C4_mid
  11 12 	b_C4_C1_end

[angles]
;  i  j  k 	name 	(using named angletypes from martini_v3.0.0_ffbonded_v2.itp)
;  i  j  k 	funct 	angle 	force.c.
   1  2  3 	a_NC3_PO4_ET_def
   2  3  5 	a_PO4_ET_C_def
   4  3  5 	a_ET_ET_C_ether
   3  4  9 	a_ET_ET_C_ether
   3  5  6 	a_ET_C1_C4_ether
   5  6  7 	a_C1_C4_C1_def
   6  7  8 	a_C4_C1_C1_def
   4  9 10 	a_ET_C1_C1_ether
   9 10 11 	a_C1_C1_C4_def
  10 11 12 	a_C1_C4_C1_def


;;;;;; Martini lipid topology for C18:0/18:1 EC (SOEC), generated using:
; The Martini lipid itp generator version M3.l01  Args are: -alname SOEC -alhead 'C P' -allink 'E E' -altail 'CDCC CCCC'
; WARNING: Autogenerated and not all lipid headgroup and tail combinations have been tested;
;          used with care and see K.B. Pedersen et al. 2024 for guidance.
;
; Description:
;   A general model ether lipid phosphatidylcholine (EC) lipid corresponding to atomistic C18:0/18:1(9c) 1-stearoyl-2-oleoyl (SOEC) tails.
; Parameterization:
;   This topology follows the standard Martini 3.0 lipid definitions and building block rules. 
;   Bonded parameters and mapping have been optimized as described in K.B. Pedersen et al. 2024.
; Reference(s): 
;   K.B. Pedersen et al. The Martini 3 Lipidome: Expanded and Refined Parameters Improve Lipid Phase Behaviour, TBD 2024 
;   P.C.T. Souza et al. Martini 3: a general purpose force field for coarse-grained molecular dynamics, 
;   Nat. Methods; 2021. doi: 10.1038/s41592-021-01098-3
; Created: 2024.07.12
;
; Molecular topology and mapping of indices:
; NC3-PO4-ET1-C1A-D2A-C3A-C4A
;          |
;         ET2-C1B-C2B-C3B-C4B
;
;  1 - 2 - 3 - 5 - 6 - 7 - 8 
;          |
;          4 - 9 - 10- 11- 12
;
;@INSANE alhead=C P, allink=E E, altail=CDCC CCCC, alname=SOEC, charge=0.0
;@RESNTEST SOE==SOEC if: atoms[0]==NC3
;@BEADS NC3 PO4 ET1 ET2 C1A D2A C3A C4A C1B C2B C3B C4B 
;@BONDS NC3-PO4 PO4-ET1 PO4-ET2 ET1-ET2 ET1-C1A C1A-D2A D2A-C3A C3A-C4A ET2-C1B C1B-C2B C2B-C3B C3B-C4B 
;

[moleculetype]
; molname      nrexcl
  SOEC          1

[atoms]
; id 	type 	resnr 	residu 	atom 	cgnr 	charge    (mass)
   1     Q1   1  SOEC  NC3   1 	1.0
   2     Q5   1  SOEC  PO4   2 	-1.0
   3   SN3a   1  SOEC  ET1   3 	0
   4   SN3a   1  SOEC  ET2   4 	0
   5     C1   1  SOEC  C1A   5 	0
   6    C4h   1  SOEC  D2A   6 	0
   7     C1   1  SOEC  C3A   7 	0
   8     C1   1  SOEC  C4A   8 	0
   9     C1   1  SOEC  C1B   9 	0
  10     C1   1  SOEC  C2B  10 	0
  11     C1   1  SOEC  C3B  11 	0
  12     C1   1  SOEC  C4B  12 	0

[bonds]
;  i  j 	name 	(using named bondtypes from martini_v3.0.0_ffbonded_v2.itp)
;  i  j 	funct 	force.c.
   1  2 	b_NC3_PO4_def
   2  3 	b_PO4_ET_def
   2  4 	b_PO4_ET_def_long
   3  4 	b_ET_ET_ether
   3  5 	b_ET_C1_ether_5long
   5  6 	b_C1_C4_mid_5long
   6  7 	b_C4_C1_mid
   7  8 	b_C1_C1_end
   4  9 	b_ET_C1_ether_5long
   9 10 	b_C1_C1_mid_5long
  10 11 	b_C1_C1_mid
  11 12 	b_C1_C1_end

[angles]
;  i  j  k 	name 	(using named angletypes from martini_v3.0.0_ffbonded_v2.itp)
;  i  j  k 	funct 	angle 	force.c.
   1  2  3 	a_NC3_PO4_ET_def
   2  3  5 	a_PO4_ET_C_def
   4  3  5 	a_ET_ET_C_ether
   3  4  9 	a_ET_ET_C_ether
   3  5  6 	a_ET_C1_C4_ether
   5  6  7 	a_C1_C4_C1_def
   6  7  8 	a_C4_C1_C1_def
   4  9 10 	a_ET_C1_C1_ether
   9 10 11 	a_C1_C1_C1_def
  10 11 12 	a_C1_C1_C1_def


;;;;;; Martini lipid topology for C18:0/18:2 EC (SLEC), generated using:
; The Martini lipid itp generator version M3.l01  Args are: -alname SLEC -alhead 'C P' -allink 'E E' -altail 'CDDC CCCC'
; WARNING: Autogenerated and not all lipid headgroup and tail combinations have been tested;
;          used with care and see K.B. Pedersen et al. 2024 for guidance.
;
; Description:
;   A general model ether lipid phosphatidylcholine (EC) lipid corresponding to atomistic C18:0/18:2(9c;12c) 1-stearoyl-2-linoleoyl tails.
; Parameterization:
;   This topology follows the standard Martini 3.0 lipid definitions and building block rules. 
;   Bonded parameters and mapping have been optimized as described in K.B. Pedersen et al. 2024.
; Reference(s): 
;   K.B. Pedersen et al. The Martini 3 Lipidome: Expanded and Refined Parameters Improve Lipid Phase Behaviour, TBD 2024 
;   P.C.T. Souza et al. Martini 3: a general purpose force field for coarse-grained molecular dynamics, 
;   Nat. Methods; 2021. doi: 10.1038/s41592-021-01098-3
; Created: 2024.07.12
;
; Molecular topology and mapping of indices:
; NC3-PO4-ET1-C1A-D2A-D3A-C4A
;          |
;         ET2-C1B-C2B-C3B-C4B
;
;  1 - 2 - 3 - 5 - 6 - 7 - 8 
;          |
;          4 - 9 - 10- 11- 12
;
;@INSANE alhead=C P, allink=E E, altail=CDDC CCCC, alname=SLEC, charge=0.0
;@RESNTEST SLE==SLEC if: atoms[0]==NC3
;@BEADS NC3 PO4 ET1 ET2 C1A D2A D3A C4A C1B C2B C3B C4B 
;@BONDS NC3-PO4 PO4-ET1 PO4-ET2 ET1-ET2 ET1-C1A C1A-D2A D2A-D3A D3A-C4A ET2-C1B C1B-C2B C2B-C3B C3B-C4B 
;

[moleculetype]
; molname      nrexcl
  SLEC          1

[atoms]
; id 	type 	resnr 	residu 	atom 	cgnr 	charge    (mass)
   1     Q1   1  SLEC  NC3   1 	1.0
   2     Q5   1  SLEC  PO4   2 	-1.0
   3   SN3a   1  SLEC  ET1   3 	0
   4   SN3a   1  SLEC  ET2   4 	0
   5     C1   1  SLEC  C1A   5 	0
   6    C4h   1  SLEC  D2A   6 	0
   7    C4h   1  SLEC  D3A   7 	0
   8     C1   1  SLEC  C4A   8 	0
   9     C1   1  SLEC  C1B   9 	0
  10     C1   1  SLEC  C2B  10 	0
  11     C1   1  SLEC  C3B  11 	0
  12     C1   1  SLEC  C4B  12 	0

[bonds]
;  i  j 	name 	(using named bondtypes from martini_v3.0.0_ffbonded_v2.itp)
;  i  j 	funct 	force.c.
   1  2 	b_NC3_PO4_def
   2  3 	b_PO4_ET_def
   2  4 	b_PO4_ET_def_long
   3  4 	b_ET_ET_ether
   3  5 	b_ET_C1_ether_5long
   5  6 	b_C1_C4_mid_5long
   6  7 	b_C4_C4_mid
   7  8 	b_C4_C1_end
   4  9 	b_ET_C1_ether_5long
   9 10 	b_C1_C1_mid_5long
  10 11 	b_C1_C1_mid
  11 12 	b_C1_C1_end

[angles]
;  i  j  k 	name 	(using named angletypes from martini_v3.0.0_ffbonded_v2.itp)
;  i  j  k 	funct 	angle 	force.c.
   1  2  3 	a_NC3_PO4_ET_def
   2  3  5 	a_PO4_ET_C_def
   4  3  5 	a_ET_ET_C_ether
   3  4  9 	a_ET_ET_C_ether
   3  5  6 	a_ET_C1_C4_ether
   5  6  7 	a_C1_C4_C4_def
   6  7  8 	a_C4_C4_C1_def
   4  9 10 	a_ET_C1_C1_ether
   9 10 11 	a_C1_C1_C1_def
  10 11 12 	a_C1_C1_C1_def


;;;;;; Martini lipid topology for C18:0/20:4 EC (SAEC), generated using:
; The Martini lipid itp generator version M3.l01  Args are: -alname SAEC -alhead 'C P' -allink 'E E' -altail 'cFFDC CCCC'
; WARNING: Autogenerated and not all lipid headgroup and tail combinations have been tested;
;          used with care and see K.B. Pedersen et al. 2024 for guidance.
;
; Description:
;   A general model ether lipid phosphatidylcholine (EC) lipid corresponding to atomistic C16:0/20:4(5c;8c;11c;14c) 1-stearoyl-2-arachidonoyl tails.
; Parameterization:
;   This topology follows the standard Martini 3.0 lipid definitions and building block rules. 
;   Bonded parameters and mapping have been optimized as described in K.B. Pedersen et al. 2024.
; Reference(s): 
;   K.B. Pedersen et al. The Martini 3 Lipidome: Expanded and Refined Parameters Improve Lipid Phase Behaviour, TBD 2024 
;   P.C.T. Souza et al. Martini 3: a general purpose force field for coarse-grained molecular dynamics, 
;   Nat. Methods; 2021. doi: 10.1038/s41592-021-01098-3
; Created: 2024.07.12
;
; Molecular topology and mapping of indices:
; NC3-PO4-ET1-C1A-D2A-D3A-D4A-C5A
;          |
;         ET2-C1B-C2B-C3B-C4B
;
;  1 - 2 - 3 - 5 - 6 - 7 - 8 - 9 
;          |
;          4 - 10- 11- 12- 13
;
;@INSANE alhead=C P, allink=E E, altail=CDDDC CCCC, alname=SAEC, charge=0.0
;@RESNTEST SAE==SAEC if: atoms[0]==NC3
;@BEADS NC3 PO4 ET1 ET2 C1A D2A D3A D4A C5A C1B C2B C3B C4B 
;@BONDS NC3-PO4 PO4-ET1 PO4-ET2 ET1-ET2 ET1-C1A C1A-D2A D2A-D3A D3A-D4A D4A-C5A ET2-C1B C1B-C2B C2B-C3B C3B-C4B 
;

[moleculetype]
; molname      nrexcl
  SAEC          1

[atoms]
; id 	type 	resnr 	residu 	atom 	cgnr 	charge    (mass)
   1     Q1   1  SAEC  NC3   1 	1.0
   2     Q5   1  SAEC  PO4   2 	-1.0
   3   SN3a   1  SAEC  ET1   3 	0
   4   SN3a   1  SAEC  ET2   4 	0
   5    SC1   1  SAEC  C1A   5 	0
   6    C5h   1  SAEC  D2A   6 	0
   7    C5h   1  SAEC  D3A   7 	0
   8    C4h   1  SAEC  D4A   8 	0
   9     C1   1  SAEC  C5A   9 	0
  10     C1   1  SAEC  C1B  10 	0
  11     C1   1  SAEC  C2B  11 	0
  12     C1   1  SAEC  C3B  12 	0
  13     C1   1  SAEC  C4B  13 	0

[bonds]
;  i  j 	name 	(using named bondtypes from martini_v3.0.0_ffbonded_v2.itp)
;  i  j 	funct 	force.c.
   1  2 	b_NC3_PO4_def
   2  3 	b_PO4_ET_def
   2  4 	b_PO4_ET_def_long
   3  4 	b_ET_ET_ether
   3  5 	b_ET_SC1_ether
   5  6 	b_SC1_C4_mid
   6  7 	b_C4_C4_mid
   7  8 	b_C4_C4_mid
   8  9 	b_C4_C1_end
   4 10 	b_ET_C1_ether_5long
  10 11 	b_C1_C1_mid_5long
  11 12 	b_C1_C1_mid
  12 13 	b_C1_C1_end

[angles]
;  i  j  k 	name 	(using named angletypes from martini_v3.0.0_ffbonded_v2.itp)
;  i  j  k 	funct 	angle 	force.c.
   1  2  3 	a_NC3_PO4_ET_def
   2  3  5 	a_PO4_ET_C_def
   4  3  5 	a_ET_ET_C_ether
   3  4 10 	a_ET_ET_C_ether
   3  5  6 	a_ET_C1_C4_ether
   5  6  7 	a_C1_C4_C4_def
   6  7  8 	a_C4_C4_C4_def
   7  8  9 	a_C4_C4_C1_def
   4 10 11 	a_ET_C1_C1_ether
  10 11 12 	a_C1_C1_C1_def
  11 12 13 	a_C1_C1_C1_def


;;;;;; Martini lipid topology for C18:0/22:6 EC (SDEC), generated using:
; The Martini lipid itp generator version M3.l01  Args are: -alname SDEC -alhead 'C P' -allink 'E E' -altail 'DFFDD CCCC'
; WARNING: Autogenerated and not all lipid headgroup and tail combinations have been tested;
;          used with care and see K.B. Pedersen et al. 2024 for guidance.
;
; Description:
;   A general model ether lipid phosphatidylcholine (EC) lipid corresponding to atomistic C18:0/22:6(4c;7c;10c;13c;16c;19c) 1-stearoyl-2-docosahexaenoyl tails.
; Parameterization:
;   This topology follows the standard Martini 3.0 lipid definitions and building block rules. 
;   Bonded parameters and mapping have been optimized as described in K.B. Pedersen et al. 2024.
; Reference(s): 
;   K.B. Pedersen et al. The Martini 3 Lipidome: Expanded and Refined Parameters Improve Lipid Phase Behaviour, TBD 2024 
;   P.C.T. Souza et al. Martini 3: a general purpose force field for coarse-grained molecular dynamics, 
;   Nat. Methods; 2021. doi: 10.1038/s41592-021-01098-3
; Created: 2024.07.12
;
; Molecular topology and mapping of indices:
; NC3-PO4-ET1-D1A-D2A-D3A-D4A-D5A
;          |
;         ET2-C1B-C2B-C3B-C4B
;
;  1 - 2 - 3 - 5 - 6 - 7 - 8 - 9 
;          |
;          4 - 10- 11- 12- 13
;
;@INSANE alhead=C P, allink=E E, altail=DDDDD CCCC, alname=SDEC, charge=0.0
;@RESNTEST SDE==SDEC if: atoms[0]==NC3
;@BEADS NC3 PO4 ET1 ET2 D1A D2A D3A D4A D5A C1B C2B C3B C4B 
;@BONDS NC3-PO4 PO4-ET1 PO4-ET2 ET1-ET2 ET1-D1A D1A-D2A D2A-D3A D3A-D4A D4A-D5A ET2-C1B C1B-C2B C2B-C3B C3B-C4B 
;

[moleculetype]
; molname      nrexcl
  SDEC          1

[atoms]
; id 	type 	resnr 	residu 	atom 	cgnr 	charge    (mass)
   1     Q1   1  SDEC  NC3   1 	1.0
   2     Q5   1  SDEC  PO4   2 	-1.0
   3   SN3a   1  SDEC  ET1   3 	0
   4   SN3a   1  SDEC  ET2   4 	0
   5    C4h   1  SDEC  D1A   5 	0
   6    C5h   1  SDEC  D2A   6 	0
   7    C5h   1  SDEC  D3A   7 	0
   8    C4h   1  SDEC  D4A   8 	0
   9    C4h   1  SDEC  D5A   9 	0
  10     C1   1  SDEC  C1B  10 	0
  11     C1   1  SDEC  C2B  11 	0
  12     C1   1  SDEC  C3B  12 	0
  13     C1   1  SDEC  C4B  13 	0

[bonds]
;  i  j 	name 	(using named bondtypes from martini_v3.0.0_ffbonded_v2.itp)
;  i  j 	funct 	force.c.
   1  2 	b_NC3_PO4_def
   2  3 	b_PO4_ET_def
   2  4 	b_PO4_ET_def_long
   3  4 	b_ET_ET_ether
   3  5 	b_ET_C4_ether_5long
   5  6 	b_C4_C4_mid_5long
   6  7 	b_C4_C4_mid
   7  8 	b_C4_C4_mid
   8  9 	b_C4_C4_end
   4 10 	b_ET_C1_ether_5long
  10 11 	b_C1_C1_mid_5long
  11 12 	b_C1_C1_mid
  12 13 	b_C1_C1_end

[angles]
;  i  j  k 	name 	(using named angletypes from martini_v3.0.0_ffbonded_v2.itp)
;  i  j  k 	funct 	angle 	force.c.
   1  2  3 	a_NC3_PO4_ET_def
   2  3  5 	a_PO4_ET_C_def
   4  3  5 	a_ET_ET_C_ether
   3  4 10 	a_ET_ET_C_ether
   3  5  6 	a_ET_C4_C4_ether
   5  6  7 	a_C4_C4_C4_def
   6  7  8 	a_C4_C4_C4_def
   7  8  9 	a_C4_C4_C4_def
   4 10 11 	a_ET_C1_C1_ether
  10 11 12 	a_C1_C1_C1_def
  11 12 13 	a_C1_C1_C1_def


;;;;;; Martini lipid topology for C18:1/18:2 EC (OLEC), generated using:
; The Martini lipid itp generator version M3.l01  Args are: -alname OLEC -alhead 'C P' -allink 'E E' -altail 'CDDC CDCC'
; WARNING: Autogenerated and not all lipid headgroup and tail combinations have been tested;
;          used with care and see K.B. Pedersen et al. 2024 for guidance.
;
; Description:
;   A general model ether lipid phosphatidylcholine (EC) lipid corresponding to atomistic C18:1(9c)/18:2(9c;12c) 1-oleoyl-2-linoleoyl  tails.
; Parameterization:
;   This topology follows the standard Martini 3.0 lipid definitions and building block rules. 
;   Bonded parameters and mapping have been optimized as described in K.B. Pedersen et al. 2024.
; Reference(s): 
;   K.B. Pedersen et al. The Martini 3 Lipidome: Expanded and Refined Parameters Improve Lipid Phase Behaviour, TBD 2024 
;   P.C.T. Souza et al. Martini 3: a general purpose force field for coarse-grained molecular dynamics, 
;   Nat. Methods; 2021. doi: 10.1038/s41592-021-01098-3
; Created: 2024.07.12
;
; Molecular topology and mapping of indices:
; NC3-PO4-ET1-C1A-D2A-D3A-C4A
;          |
;         ET2-C1B-D2B-C3B-C4B
;
;  1 - 2 - 3 - 5 - 6 - 7 - 8 
;          |
;          4 - 9 - 10- 11- 12
;
;@INSANE alhead=C P, allink=E E, altail=CDDC CDCC, alname=OLEC, charge=0.0
;@RESNTEST OLE==OLEC if: atoms[0]==NC3
;@BEADS NC3 PO4 ET1 ET2 C1A D2A D3A C4A C1B D2B C3B C4B 
;@BONDS NC3-PO4 PO4-ET1 PO4-ET2 ET1-ET2 ET1-C1A C1A-D2A D2A-D3A D3A-C4A ET2-C1B C1B-D2B D2B-C3B C3B-C4B 
;

[moleculetype]
; molname      nrexcl
  OLEC          1

[atoms]
; id 	type 	resnr 	residu 	atom 	cgnr 	charge    (mass)
   1     Q1   1  OLEC  NC3   1 	1.0
   2     Q5   1  OLEC  PO4   2 	-1.0
   3   SN3a   1  OLEC  ET1   3 	0
   4   SN3a   1  OLEC  ET2   4 	0
   5     C1   1  OLEC  C1A   5 	0
   6    C4h   1  OLEC  D2A   6 	0
   7    C4h   1  OLEC  D3A   7 	0
   8     C1   1  OLEC  C4A   8 	0
   9     C1   1  OLEC  C1B   9 	0
  10    C4h   1  OLEC  D2B  10 	0
  11     C1   1  OLEC  C3B  11 	0
  12     C1   1  OLEC  C4B  12 	0

[bonds]
;  i  j 	name 	(using named bondtypes from martini_v3.0.0_ffbonded_v2.itp)
;  i  j 	funct 	force.c.
   1  2 	b_NC3_PO4_def
   2  3 	b_PO4_ET_def
   2  4 	b_PO4_ET_def_long
   3  4 	b_ET_ET_ether
   3  5 	b_ET_C1_ether_5long
   5  6 	b_C1_C4_mid_5long
   6  7 	b_C4_C4_mid
   7  8 	b_C4_C1_end
   4  9 	b_ET_C1_ether_5long
   9 10 	b_C1_C4_mid_5long
  10 11 	b_C4_C1_mid
  11 12 	b_C1_C1_end

[angles]
;  i  j  k 	name 	(using named angletypes from martini_v3.0.0_ffbonded_v2.itp)
;  i  j  k 	funct 	angle 	force.c.
   1  2  3 	a_NC3_PO4_ET_def
   2  3  5 	a_PO4_ET_C_def
   4  3  5 	a_ET_ET_C_ether
   3  4  9 	a_ET_ET_C_ether
   3  5  6 	a_ET_C1_C4_ether
   5  6  7 	a_C1_C4_C4_def
   6  7  8 	a_C4_C4_C1_def
   4  9 10 	a_ET_C1_C4_ether
   9 10 11 	a_C1_C4_C1_def
  10 11 12 	a_C4_C1_C1_def


;;;;;; Martini lipid topology for C18:1/22:1 EC (OEEC), generated using:
; The Martini lipid itp generator version M3.l01  Args are: -alname OEEC -alhead 'C P' -allink 'E E' -altail 'CCDCC CDCC'
; WARNING: Autogenerated and not all lipid headgroup and tail combinations have been tested;
;          used with care and see K.B. Pedersen et al. 2024 for guidance.
;
; Description:
;   A general model ether lipid phosphatidylcholine (EC) lipid corresponding to atomistic C18:1(9c)/22:1(13c) 1-oleoyl-2-dierucoyl tails.
; Parameterization:
;   This topology follows the standard Martini 3.0 lipid definitions and building block rules. 
;   Bonded parameters and mapping have been optimized as described in K.B. Pedersen et al. 2024.
; Reference(s): 
;   K.B. Pedersen et al. The Martini 3 Lipidome: Expanded and Refined Parameters Improve Lipid Phase Behaviour, TBD 2024 
;   P.C.T. Souza et al. Martini 3: a general purpose force field for coarse-grained molecular dynamics, 
;   Nat. Methods; 2021. doi: 10.1038/s41592-021-01098-3
; Created: 2024.07.12
;
; Molecular topology and mapping of indices:
; NC3-PO4-ET1-C1A-C2A-D3A-C4A-C5A
;          |
;         ET2-C1B-D2B-C3B-C4B
;
;  1 - 2 - 3 - 5 - 6 - 7 - 8 - 9 
;          |
;          4 - 10- 11- 12- 13
;
;@INSANE alhead=C P, allink=E E, altail=CCDCC CDCC, alname=OEEC, charge=0.0
;@RESNTEST OEE==OEEC if: atoms[0]==NC3
;@BEADS NC3 PO4 ET1 ET2 C1A C2A D3A C4A C5A C1B D2B C3B C4B 
;@BONDS NC3-PO4 PO4-ET1 PO4-ET2 ET1-ET2 ET1-C1A C1A-C2A C2A-D3A D3A-C4A C4A-C5A ET2-C1B C1B-D2B D2B-C3B C3B-C4B 
;

[moleculetype]
; molname      nrexcl
  OEEC          1

[atoms]
; id 	type 	resnr 	residu 	atom 	cgnr 	charge    (mass)
   1     Q1   1  OEEC  NC3   1 	1.0
   2     Q5   1  OEEC  PO4   2 	-1.0
   3   SN3a   1  OEEC  ET1   3 	0
   4   SN3a   1  OEEC  ET2   4 	0
   5     C1   1  OEEC  C1A   5 	0
   6     C1   1  OEEC  C2A   6 	0
   7    C4h   1  OEEC  D3A   7 	0
   8     C1   1  OEEC  C4A   8 	0
   9     C1   1  OEEC  C5A   9 	0
  10     C1   1  OEEC  C1B  10 	0
  11    C4h   1  OEEC  D2B  11 	0
  12     C1   1  OEEC  C3B  12 	0
  13     C1   1  OEEC  C4B  13 	0

[bonds]
;  i  j 	name 	(using named bondtypes from martini_v3.0.0_ffbonded_v2.itp)
;  i  j 	funct 	force.c.
   1  2 	b_NC3_PO4_def
   2  3 	b_PO4_ET_def
   2  4 	b_PO4_ET_def_long
   3  4 	b_ET_ET_ether
   3  5 	b_ET_C1_ether_5long
   5  6 	b_C1_C1_mid_5long
   6  7 	b_C1_C4_mid
   7  8 	b_C4_C1_mid
   8  9 	b_C1_C1_end
   4 10 	b_ET_C1_ether_5long
  10 11 	b_C1_C4_mid_5long
  11 12 	b_C4_C1_mid
  12 13 	b_C1_C1_end

[angles]
;  i  j  k 	name 	(using named angletypes from martini_v3.0.0_ffbonded_v2.itp)
;  i  j  k 	funct 	angle 	force.c.
   1  2  3 	a_NC3_PO4_ET_def
   2  3  5 	a_PO4_ET_C_def
   4  3  5 	a_ET_ET_C_ether
   3  4 10 	a_ET_ET_C_ether
   3  5  6 	a_ET_C1_C1_ether
   5  6  7 	a_C1_C1_C4_def
   6  7  8 	a_C1_C4_C1_def
   7  8  9 	a_C4_C1_C1_def
   4 10 11 	a_ET_C1_C4_ether
  10 11 12 	a_C1_C4_C1_def
  11 12 13 	a_C4_C1_C1_def


;;;;;; Martini lipid topology for C18:1/22:6 EC (ODEC), generated using:
; The Martini lipid itp generator version M3.l01  Args are: -alname ODEC -alhead 'C P' -allink 'E E' -altail 'DFFDD CDCC'
; WARNING: Autogenerated and not all lipid headgroup and tail combinations have been tested;
;          used with care and see K.B. Pedersen et al. 2024 for guidance.
;
; Description:
;   A general model ether lipid phosphatidylcholine (EC) lipid corresponding to atomistic C18:1(9c)/22:6(4c;7c;10c;13c;16c;19c) 1-oleoyl-2-docosahexaenoic acid tails.
; Parameterization:
;   This topology follows the standard Martini 3.0 lipid definitions and building block rules. 
;   Bonded parameters and mapping have been optimized as described in K.B. Pedersen et al. 2024.
; Reference(s): 
;   K.B. Pedersen et al. The Martini 3 Lipidome: Expanded and Refined Parameters Improve Lipid Phase Behaviour, TBD 2024 
;   P.C.T. Souza et al. Martini 3: a general purpose force field for coarse-grained molecular dynamics, 
;   Nat. Methods; 2021. doi: 10.1038/s41592-021-01098-3
; Created: 2024.07.12
;
; Molecular topology and mapping of indices:
; NC3-PO4-ET1-D1A-D2A-D3A-D4A-D5A
;          |
;         ET2-C1B-D2B-C3B-C4B
;
;  1 - 2 - 3 - 5 - 6 - 7 - 8 - 9 
;          |
;          4 - 10- 11- 12- 13
;
;@INSANE alhead=C P, allink=E E, altail=DDDDD CDCC, alname=ODEC, charge=0.0
;@RESNTEST ODE==ODEC if: atoms[0]==NC3
;@BEADS NC3 PO4 ET1 ET2 D1A D2A D3A D4A D5A C1B D2B C3B C4B 
;@BONDS NC3-PO4 PO4-ET1 PO4-ET2 ET1-ET2 ET1-D1A D1A-D2A D2A-D3A D3A-D4A D4A-D5A ET2-C1B C1B-D2B D2B-C3B C3B-C4B 
;

[moleculetype]
; molname      nrexcl
  ODEC          1

[atoms]
; id 	type 	resnr 	residu 	atom 	cgnr 	charge    (mass)
   1     Q1   1  ODEC  NC3   1 	1.0
   2     Q5   1  ODEC  PO4   2 	-1.0
   3   SN3a   1  ODEC  ET1   3 	0
   4   SN3a   1  ODEC  ET2   4 	0
   5    C4h   1  ODEC  D1A   5 	0
   6    C5h   1  ODEC  D2A   6 	0
   7    C5h   1  ODEC  D3A   7 	0
   8    C4h   1  ODEC  D4A   8 	0
   9    C4h   1  ODEC  D5A   9 	0
  10     C1   1  ODEC  C1B  10 	0
  11    C4h   1  ODEC  D2B  11 	0
  12     C1   1  ODEC  C3B  12 	0
  13     C1   1  ODEC  C4B  13 	0

[bonds]
;  i  j 	name 	(using named bondtypes from martini_v3.0.0_ffbonded_v2.itp)
;  i  j 	funct 	force.c.
   1  2 	b_NC3_PO4_def
   2  3 	b_PO4_ET_def
   2  4 	b_PO4_ET_def_long
   3  4 	b_ET_ET_ether
   3  5 	b_ET_C4_ether_5long
   5  6 	b_C4_C4_mid_5long
   6  7 	b_C4_C4_mid
   7  8 	b_C4_C4_mid
   8  9 	b_C4_C4_end
   4 10 	b_ET_C1_ether_5long
  10 11 	b_C1_C4_mid_5long
  11 12 	b_C4_C1_mid
  12 13 	b_C1_C1_end

[angles]
;  i  j  k 	name 	(using named angletypes from martini_v3.0.0_ffbonded_v2.itp)
;  i  j  k 	funct 	angle 	force.c.
   1  2  3 	a_NC3_PO4_ET_def
   2  3  5 	a_PO4_ET_C_def
   4  3  5 	a_ET_ET_C_ether
   3  4 10 	a_ET_ET_C_ether
   3  5  6 	a_ET_C4_C4_ether
   5  6  7 	a_C4_C4_C4_def
   6  7  8 	a_C4_C4_C4_def
   7  8  9 	a_C4_C4_C4_def
   4 10 11 	a_ET_C1_C4_ether
  10 11 12 	a_C1_C4_C1_def
  11 12 13 	a_C4_C1_C1_def


;;;;;; Martini lipid topology for C18:2/18:3 EC (LFEC), generated using:
; The Martini lipid itp generator version M3.l01  Args are: -alname LFEC -alhead 'C P' -allink 'E E' -altail 'CDDD CDDC'
; WARNING: Autogenerated and not all lipid headgroup and tail combinations have been tested;
;          used with care and see K.B. Pedersen et al. 2024 for guidance.
;
; Description:
;   A general model ether lipid phosphatidylcholine (EC) lipid corresponding to atomistic C18:2(9c;12c)/18:3(9c;12c;15c) 1-dilinoleoyl-2-alpha-linolenic acid  tails.
; Parameterization:
;   This topology follows the standard Martini 3.0 lipid definitions and building block rules. 
;   Bonded parameters and mapping have been optimized as described in K.B. Pedersen et al. 2024.
; Reference(s): 
;   K.B. Pedersen et al. The Martini 3 Lipidome: Expanded and Refined Parameters Improve Lipid Phase Behaviour, TBD 2024 
;   P.C.T. Souza et al. Martini 3: a general purpose force field for coarse-grained molecular dynamics, 
;   Nat. Methods; 2021. doi: 10.1038/s41592-021-01098-3
; Created: 2024.07.12
;
; Molecular topology and mapping of indices:
; NC3-PO4-ET1-C1A-D2A-D3A-D4A
;          |
;         ET2-C1B-D2B-D3B-C4B
;
;  1 - 2 - 3 - 5 - 6 - 7 - 8 
;          |
;          4 - 9 - 10- 11- 12
;
;@INSANE alhead=C P, allink=E E, altail=CDDD CDDC, alname=LFEC, charge=0.0
;@RESNTEST LFE==LFEC if: atoms[0]==NC3
;@BEADS NC3 PO4 ET1 ET2 C1A D2A D3A D4A C1B D2B D3B C4B 
;@BONDS NC3-PO4 PO4-ET1 PO4-ET2 ET1-ET2 ET1-C1A C1A-D2A D2A-D3A D3A-D4A ET2-C1B C1B-D2B D2B-D3B D3B-C4B 
;

[moleculetype]
; molname      nrexcl
  LFEC          1

[atoms]
; id 	type 	resnr 	residu 	atom 	cgnr 	charge    (mass)
   1     Q1   1  LFEC  NC3   1 	1.0
   2     Q5   1  LFEC  PO4   2 	-1.0
   3   SN3a   1  LFEC  ET1   3 	0
   4   SN3a   1  LFEC  ET2   4 	0
   5     C1   1  LFEC  C1A   5 	0
   6    C4h   1  LFEC  D2A   6 	0
   7    C4h   1  LFEC  D3A   7 	0
   8    C4h   1  LFEC  D4A   8 	0
   9     C1   1  LFEC  C1B   9 	0
  10    C4h   1  LFEC  D2B  10 	0
  11    C4h   1  LFEC  D3B  11 	0
  12     C1   1  LFEC  C4B  12 	0

[bonds]
;  i  j 	name 	(using named bondtypes from martini_v3.0.0_ffbonded_v2.itp)
;  i  j 	funct 	force.c.
   1  2 	b_NC3_PO4_def
   2  3 	b_PO4_ET_def
   2  4 	b_PO4_ET_def_long
   3  4 	b_ET_ET_ether
   3  5 	b_ET_C1_ether_5long
   5  6 	b_C1_C4_mid_5long
   6  7 	b_C4_C4_mid
   7  8 	b_C4_C4_end
   4  9 	b_ET_C1_ether_5long
   9 10 	b_C1_C4_mid_5long
  10 11 	b_C4_C4_mid
  11 12 	b_C4_C1_end

[angles]
;  i  j  k 	name 	(using named angletypes from martini_v3.0.0_ffbonded_v2.itp)
;  i  j  k 	funct 	angle 	force.c.
   1  2  3 	a_NC3_PO4_ET_def
   2  3  5 	a_PO4_ET_C_def
   4  3  5 	a_ET_ET_C_ether
   3  4  9 	a_ET_ET_C_ether
   3  5  6 	a_ET_C1_C4_ether
   5  6  7 	a_C1_C4_C4_def
   6  7  8 	a_C4_C4_C4_def
   4  9 10 	a_ET_C1_C4_ether
   9 10 11 	a_C1_C4_C4_def
  10 11 12 	a_C4_C4_C1_def
