# Supplementary material for: The Martini 3 Lipidome: Expanded and Refined Parameters Improve Lipid Phase Behavior
Source: ACS Cent Sci. 2025 Jul 31;11(9):1598–610. doi: 10.1021/acscentsci.5c00755 (PMC12464760; doi:10.1021/acscentsci.5c00755)
Supplement: Supplementary file 2 [file oc5c00755_si_002.zip › M3-Lipidome_Data/openbeta/martini_v3.0.0_etherphospholipids_PE_v2_openbeta.itp]

;
; Ether lipid - Phosphatidylethanolamine - EE
; Collection fo ether lipid phosphatidylethanolamine Martini 3 lipids
;
; Please cite:
; K.B. Pedersen et al. The Martini 3 Lipidome: Expanded and Refined Parameters Improve Lipid Phase Behaviour, TBD 2024 and 
;   P.C.T. Souza et al. Martini 3: a general purpose force field for coarse-grained molecular dynamics, 
;   Nat. Methods; 2021. doi: 10.1038/s41592-021-01098-3
;
; Last updated:  Dec-2024 by Kasper;
; Authors: Kasper B. Pedersen


;;;;;; Martini lipid topology for di-C08:0 EE (DTEE), generated using:
; The Martini lipid itp generator version M3.l01  Args are: -alname DTEE -alhead 'E P' -allink 'E E' -altail 'cC cC'
; WARNING: Autogenerated and not all lipid headgroup and tail combinations have been tested;
;          used with care and see K.B. Pedersen et al. 2024 for guidance.
;
; Description:
;   A general model ether lipid phosphatidylethanolamine (EE) lipid corresponding to atomistic C8:0 dioctanoyl tails.
; Parameterization:
;   This topology follows the standard Martini 3.0 lipid definitions and building block rules. 
;   Bonded parameters and mapping have been optimized as described in K.B. Pedersen et al. 2024.
; Reference(s): 
;   K.B. Pedersen et al. The Martini 3 Lipidome: Expanded and Refined Parameters Improve Lipid Phase Behaviour, TBD 2024 
;   P.C.T. Souza et al. Martini 3: a general purpose force field for coarse-grained molecular dynamics, 
;   Nat. Methods; 2021. doi: 10.1038/s41592-021-01098-3
; Created: 2024.07.12
;
; Molecular topology and mapping of indices:
; NH3-PO4-ET1-C1A-C2A
;          |
;         ET2-C1B-C2B
;
;  1 - 2 - 3 - 5 - 6 
;          |
;          4 - 7 - 8 
;
;@INSANE alhead=E P, allink=E E, altail=CC CC, alname=DTEE, charge=0.0
;@RESNTEST DTE==DTEE if: atoms[0]==NH3
;@BEADS NH3 PO4 ET1 ET2 C1A C2A C1B C2B 
;@BONDS NH3-PO4 PO4-ET1 PO4-ET2 ET1-ET2 ET1-C1A C1A-C2A ET2-C1B C1B-C2B 
;

[moleculetype]
; molname      nrexcl
  DTEE          1

[atoms]
; id 	type 	resnr 	residu 	atom 	cgnr 	charge    (mass)
   1    Q4p   1  DTEE  NH3   1 	1.0
   2     Q5   1  DTEE  PO4   2 	-1.0
   3   SN3a   1  DTEE  ET1   3 	0
   4   SN3a   1  DTEE  ET2   4 	0
   5    SC1   1  DTEE  C1A   5 	0
   6     C1   1  DTEE  C2A   6 	0
   7    SC1   1  DTEE  C1B   7 	0
   8     C1   1  DTEE  C2B   8 	0

[bonds]
;  i  j 	name 	(using named bondtypes from martini_v3.0.0_ffbonded_v2.itp)
;  i  j 	funct 	force.c.
   1  2 	b_NH3_PO4_def
   2  3 	b_PO4_ET_def
   2  4 	b_PO4_ET_def_long
   3  4 	b_ET_ET_ether
   3  5 	b_ET_SC1_ether
   5  6 	b_SC1_C1_end
   4  7 	b_ET_SC1_ether
   7  8 	b_SC1_C1_end

[angles]
;  i  j  k 	name 	(using named angletypes from martini_v3.0.0_ffbonded_v2.itp)
;  i  j  k 	funct 	angle 	force.c.
   1  2  3 	a_NH3_PO4_ET_def
   2  3  5 	a_PO4_ET_C_def
   4  3  5 	a_ET_ET_C_ether
   3  4  7 	a_ET_ET_C_ether
   3  5  6 	a_ET_C1_C1_ether
   4  7  8 	a_ET_C1_C1_ether


;;;;;; Martini lipid topology for di-C10:0 EE (DJEE), generated using:
; The Martini lipid itp generator version M3.l01  Args are: -alname DJEE -alhead 'E P' -allink 'E E' -altail 'CC CC'
; WARNING: Autogenerated and not all lipid headgroup and tail combinations have been tested;
;          used with care and see K.B. Pedersen et al. 2024 for guidance.
;
; Description:
;   A general model ether lipid phosphatidylethanolamine (EE) lipid corresponding to atomistic C10:0 didecanoyl tails.
; Parameterization:
;   This topology follows the standard Martini 3.0 lipid definitions and building block rules. 
;   Bonded parameters and mapping have been optimized as described in K.B. Pedersen et al. 2024.
; Reference(s): 
;   K.B. Pedersen et al. The Martini 3 Lipidome: Expanded and Refined Parameters Improve Lipid Phase Behaviour, TBD 2024 
;   P.C.T. Souza et al. Martini 3: a general purpose force field for coarse-grained molecular dynamics, 
;   Nat. Methods; 2021. doi: 10.1038/s41592-021-01098-3
; Created: 2024.07.12
;
; Molecular topology and mapping of indices:
; NH3-PO4-ET1-C1A-C2A
;          |
;         ET2-C1B-C2B
;
;  1 - 2 - 3 - 5 - 6 
;          |
;          4 - 7 - 8 
;
;@INSANE alhead=E P, allink=E E, altail=CC CC, alname=DJEE, charge=0.0
;@RESNTEST DJE==DJEE if: atoms[0]==NH3
;@BEADS NH3 PO4 ET1 ET2 C1A C2A C1B C2B 
;@BONDS NH3-PO4 PO4-ET1 PO4-ET2 ET1-ET2 ET1-C1A C1A-C2A ET2-C1B C1B-C2B 
;

[moleculetype]
; molname      nrexcl
  DJEE          1

[atoms]
; id 	type 	resnr 	residu 	atom 	cgnr 	charge    (mass)
   1    Q4p   1  DJEE  NH3   1 	1.0
   2     Q5   1  DJEE  PO4   2 	-1.0
   3   SN3a   1  DJEE  ET1   3 	0
   4   SN3a   1  DJEE  ET2   4 	0
   5     C1   1  DJEE  C1A   5 	0
   6     C1   1  DJEE  C2A   6 	0
   7     C1   1  DJEE  C1B   7 	0
   8     C1   1  DJEE  C2B   8 	0

[bonds]
;  i  j 	name 	(using named bondtypes from martini_v3.0.0_ffbonded_v2.itp)
;  i  j 	funct 	force.c.
   1  2 	b_NH3_PO4_def
   2  3 	b_PO4_ET_def
   2  4 	b_PO4_ET_def_long
   3  4 	b_ET_ET_ether
   3  5 	b_ET_C1_ether_5long
   5  6 	b_C1_C1_mid_5long
   4  7 	b_ET_C1_ether_5long
   7  8 	b_C1_C1_mid_5long

[angles]
;  i  j  k 	name 	(using named angletypes from martini_v3.0.0_ffbonded_v2.itp)
;  i  j  k 	funct 	angle 	force.c.
   1  2  3 	a_NH3_PO4_ET_def
   2  3  5 	a_PO4_ET_C_def
   4  3  5 	a_ET_ET_C_ether
   3  4  7 	a_ET_ET_C_ether
   3  5  6 	a_ET_C1_C1_ether
   4  7  8 	a_ET_C1_C1_ether


;;;;;; Martini lipid topology for di-C12:0 EE (DUEE), generated using:
; The Martini lipid itp generator version M3.l01  Args are: -alname DUEE -alhead 'E P' -allink 'E E' -altail 'cCC cCC'
; WARNING: Autogenerated and not all lipid headgroup and tail combinations have been tested;
;          used with care and see K.B. Pedersen et al. 2024 for guidance.
;
; Description:
;   A general model ether lipid phosphatidylethanolamine (EE) lipid corresponding to atomistic C12:0 dilauroyl tails.
; Parameterization:
;   This topology follows the standard Martini 3.0 lipid definitions and building block rules. 
;   Bonded parameters and mapping have been optimized as described in K.B. Pedersen et al. 2024.
; Reference(s): 
;   K.B. Pedersen et al. The Martini 3 Lipidome: Expanded and Refined Parameters Improve Lipid Phase Behaviour, TBD 2024 
;   P.C.T. Souza et al. Martini 3: a general purpose force field for coarse-grained molecular dynamics, 
;   Nat. Methods; 2021. doi: 10.1038/s41592-021-01098-3
; Created: 2024.07.12
;
; Molecular topology and mapping of indices:
; NH3-PO4-ET1-C1A-C2A-C3A
;          |
;         ET2-C1B-C2B-C3B
;
;  1 - 2 - 3 - 5 - 6 - 7 
;          |
;          4 - 8 - 9 - 10
;
;@INSANE alhead=E P, allink=E E, altail=CCC CCC, alname=DUEE, charge=0.0
;@RESNTEST DUE==DUEE if: atoms[0]==NH3
;@BEADS NH3 PO4 ET1 ET2 C1A C2A C3A C1B C2B C3B 
;@BONDS NH3-PO4 PO4-ET1 PO4-ET2 ET1-ET2 ET1-C1A C1A-C2A C2A-C3A ET2-C1B C1B-C2B C2B-C3B 
;

[moleculetype]
; molname      nrexcl
  DUEE          1

[atoms]
; id 	type 	resnr 	residu 	atom 	cgnr 	charge    (mass)
   1    Q4p   1  DUEE  NH3   1 	1.0
   2     Q5   1  DUEE  PO4   2 	-1.0
   3   SN3a   1  DUEE  ET1   3 	0
   4   SN3a   1  DUEE  ET2   4 	0
   5    SC1   1  DUEE  C1A   5 	0
   6     C1   1  DUEE  C2A   6 	0
   7     C1   1  DUEE  C3A   7 	0
   8    SC1   1  DUEE  C1B   8 	0
   9     C1   1  DUEE  C2B   9 	0
  10     C1   1  DUEE  C3B  10 	0

[bonds]
;  i  j 	name 	(using named bondtypes from martini_v3.0.0_ffbonded_v2.itp)
;  i  j 	funct 	force.c.
   1  2 	b_NH3_PO4_def
   2  3 	b_PO4_ET_def
   2  4 	b_PO4_ET_def_long
   3  4 	b_ET_ET_ether
   3  5 	b_ET_SC1_ether
   5  6 	b_SC1_C1_mid
   6  7 	b_C1_C1_end
   4  8 	b_ET_SC1_ether
   8  9 	b_SC1_C1_mid
   9 10 	b_C1_C1_end

[angles]
;  i  j  k 	name 	(using named angletypes from martini_v3.0.0_ffbonded_v2.itp)
;  i  j  k 	funct 	angle 	force.c.
   1  2  3 	a_NH3_PO4_ET_def
   2  3  5 	a_PO4_ET_C_def
   4  3  5 	a_ET_ET_C_ether
   3  4  8 	a_ET_ET_C_ether
   3  5  6 	a_ET_C1_C1_ether
   5  6  7 	a_C1_C1_C1_def
   4  8  9 	a_ET_C1_C1_ether
   8  9 10 	a_C1_C1_C1_def


;;;;;; Martini lipid topology for di-C14:0 EE (DMEE), generated using:
; The Martini lipid itp generator version M3.l01  Args are: -alname DMEE -alhead 'E P' -allink 'E E' -altail 'CCC CCC'
; WARNING: Autogenerated and not all lipid headgroup and tail combinations have been tested;
;          used with care and see K.B. Pedersen et al. 2024 for guidance.
;
; Description:
;   A general model ether lipid phosphatidylethanolamine (EE) lipid corresponding to atomistic C14:0 dimyristoyl (DMEE) tails.
; Parameterization:
;   This topology follows the standard Martini 3.0 lipid definitions and building block rules. 
;   Bonded parameters and mapping have been optimized as described in K.B. Pedersen et al. 2024.
; Reference(s): 
;   K.B. Pedersen et al. The Martini 3 Lipidome: Expanded and Refined Parameters Improve Lipid Phase Behaviour, TBD 2024 
;   P.C.T. Souza et al. Martini 3: a general purpose force field for coarse-grained molecular dynamics, 
;   Nat. Methods; 2021. doi: 10.1038/s41592-021-01098-3
; Created: 2024.07.12
;
; Molecular topology and mapping of indices:
; NH3-PO4-ET1-C1A-C2A-C3A
;          |
;         ET2-C1B-C2B-C3B
;
;  1 - 2 - 3 - 5 - 6 - 7 
;          |
;          4 - 8 - 9 - 10
;
;@INSANE alhead=E P, allink=E E, altail=CCC CCC, alname=DMEE, charge=0.0
;@RESNTEST DME==DMEE if: atoms[0]==NH3
;@BEADS NH3 PO4 ET1 ET2 C1A C2A C3A C1B C2B C3B 
;@BONDS NH3-PO4 PO4-ET1 PO4-ET2 ET1-ET2 ET1-C1A C1A-C2A C2A-C3A ET2-C1B C1B-C2B C2B-C3B 
;

[moleculetype]
; molname      nrexcl
  DMEE          1

[atoms]
; id 	type 	resnr 	residu 	atom 	cgnr 	charge    (mass)
   1    Q4p   1  DMEE  NH3   1 	1.0
   2     Q5   1  DMEE  PO4   2 	-1.0
   3   SN3a   1  DMEE  ET1   3 	0
   4   SN3a   1  DMEE  ET2   4 	0
   5     C1   1  DMEE  C1A   5 	0
   6     C1   1  DMEE  C2A   6 	0
   7     C1   1  DMEE  C3A   7 	0
   8     C1   1  DMEE  C1B   8 	0
   9     C1   1  DMEE  C2B   9 	0
  10     C1   1  DMEE  C3B  10 	0

[bonds]
;  i  j 	name 	(using named bondtypes from martini_v3.0.0_ffbonded_v2.itp)
;  i  j 	funct 	force.c.
   1  2 	b_NH3_PO4_def
   2  3 	b_PO4_ET_def
   2  4 	b_PO4_ET_def_long
   3  4 	b_ET_ET_ether
   3  5 	b_ET_C1_ether_5long
   5  6 	b_C1_C1_mid_5long
   6  7 	b_C1_C1_end
   4  8 	b_ET_C1_ether_5long
   8  9 	b_C1_C1_mid_5long
   9 10 	b_C1_C1_end

[angles]
;  i  j  k 	name 	(using named angletypes from martini_v3.0.0_ffbonded_v2.itp)
;  i  j  k 	funct 	angle 	force.c.
   1  2  3 	a_NH3_PO4_ET_def
   2  3  5 	a_PO4_ET_C_def
   4  3  5 	a_ET_ET_C_ether
   3  4  8 	a_ET_ET_C_ether
   3  5  6 	a_ET_C1_C1_ether
   5  6  7 	a_C1_C1_C1_def
   4  8  9 	a_ET_C1_C1_ether
   8  9 10 	a_C1_C1_C1_def


;;;;;; Martini lipid topology for di-C16:0 EE (DPEE), generated using:
; The Martini lipid itp generator version M3.l01  Args are: -alname DPEE -alhead 'E P' -allink 'E E' -altail 'cCCC cCCC'
; WARNING: Autogenerated and not all lipid headgroup and tail combinations have been tested;
;          used with care and see K.B. Pedersen et al. 2024 for guidance.
;
; Description:
;   A general model ether lipid phosphatidylethanolamine (EE) lipid corresponding to atomistic C16:0 dipalmitoyl (DPEE) tails.
; Parameterization:
;   This topology follows the standard Martini 3.0 lipid definitions and building block rules. 
;   Bonded parameters and mapping have been optimized as described in K.B. Pedersen et al. 2024.
; Reference(s): 
;   K.B. Pedersen et al. The Martini 3 Lipidome: Expanded and Refined Parameters Improve Lipid Phase Behaviour, TBD 2024 
;   P.C.T. Souza et al. Martini 3: a general purpose force field for coarse-grained molecular dynamics, 
;   Nat. Methods; 2021. doi: 10.1038/s41592-021-01098-3
; Created: 2024.07.12
;
; Molecular topology and mapping of indices:
; NH3-PO4-ET1-C1A-C2A-C3A-C4A
;          |
;         ET2-C1B-C2B-C3B-C4B
;
;  1 - 2 - 3 - 5 - 6 - 7 - 8 
;          |
;          4 - 9 - 10- 11- 12
;
;@INSANE alhead=E P, allink=E E, altail=CCCC CCCC, alname=DPEE, charge=0.0
;@RESNTEST DPE==DPEE if: atoms[0]==NH3
;@BEADS NH3 PO4 ET1 ET2 C1A C2A C3A C4A C1B C2B C3B C4B 
;@BONDS NH3-PO4 PO4-ET1 PO4-ET2 ET1-ET2 ET1-C1A C1A-C2A C2A-C3A C3A-C4A ET2-C1B C1B-C2B C2B-C3B C3B-C4B 
;

[moleculetype]
; molname      nrexcl
  DPEE          1

[atoms]
; id 	type 	resnr 	residu 	atom 	cgnr 	charge    (mass)
   1    Q4p   1  DPEE  NH3   1 	1.0
   2     Q5   1  DPEE  PO4   2 	-1.0
   3   SN3a   1  DPEE  ET1   3 	0
   4   SN3a   1  DPEE  ET2   4 	0
   5    SC1   1  DPEE  C1A   5 	0
   6     C1   1  DPEE  C2A   6 	0
   7     C1   1  DPEE  C3A   7 	0
   8     C1   1  DPEE  C4A   8 	0
   9    SC1   1  DPEE  C1B   9 	0
  10     C1   1  DPEE  C2B  10 	0
  11     C1   1  DPEE  C3B  11 	0
  12     C1   1  DPEE  C4B  12 	0

[bonds]
;  i  j 	name 	(using named bondtypes from martini_v3.0.0_ffbonded_v2.itp)
;  i  j 	funct 	force.c.
   1  2 	b_NH3_PO4_def
   2  3 	b_PO4_ET_def
   2  4 	b_PO4_ET_def_long
   3  4 	b_ET_ET_ether
   3  5 	b_ET_SC1_ether
   5  6 	b_SC1_C1_mid
   6  7 	b_C1_C1_mid
   7  8 	b_C1_C1_end
   4  9 	b_ET_SC1_ether
   9 10 	b_SC1_C1_mid
  10 11 	b_C1_C1_mid
  11 12 	b_C1_C1_end

[angles]
;  i  j  k 	name 	(using named angletypes from martini_v3.0.0_ffbonded_v2.itp)
;  i  j  k 	funct 	angle 	force.c.
   1  2  3 	a_NH3_PO4_ET_def
   2  3  5 	a_PO4_ET_C_def
   4  3  5 	a_ET_ET_C_ether
   3  4  9 	a_ET_ET_C_ether
   3  5  6 	a_ET_C1_C1_ether
   5  6  7 	a_C1_C1_C1_def
   6  7  8 	a_C1_C1_C1_def
   4  9 10 	a_ET_C1_C1_ether
   9 10 11 	a_C1_C1_C1_def
  10 11 12 	a_C1_C1_C1_def


;;;;;; Martini lipid topology for di-C18:0 EE (DSEE), generated using:
; The Martini lipid itp generator version M3.l01  Args are: -alname DSEE -alhead 'E P' -allink 'E E' -altail 'CCCC CCCC'
; WARNING: Autogenerated and not all lipid headgroup and tail combinations have been tested;
;          used with care and see K.B. Pedersen et al. 2024 for guidance.
;
; Description:
;   A general model ether lipid phosphatidylethanolamine (EE) lipid corresponding to atomistic C18:0 distearoyl (DSEE) tails.
; Parameterization:
;   This topology follows the standard Martini 3.0 lipid definitions and building block rules. 
;   Bonded parameters and mapping have been optimized as described in K.B. Pedersen et al. 2024.
; Reference(s): 
;   K.B. Pedersen et al. The Martini 3 Lipidome: Expanded and Refined Parameters Improve Lipid Phase Behaviour, TBD 2024 
;   P.C.T. Souza et al. Martini 3: a general purpose force field for coarse-grained molecular dynamics, 
;   Nat. Methods; 2021. doi: 10.1038/s41592-021-01098-3
; Created: 2024.07.12
;
; Molecular topology and mapping of indices:
; NH3-PO4-ET1-C1A-C2A-C3A-C4A
;          |
;         ET2-C1B-C2B-C3B-C4B
;
;  1 - 2 - 3 - 5 - 6 - 7 - 8 
;          |
;          4 - 9 - 10- 11- 12
;
;@INSANE alhead=E P, allink=E E, altail=CCCC CCCC, alname=DSEE, charge=0.0
;@RESNTEST DSE==DSEE if: atoms[0]==NH3
;@BEADS NH3 PO4 ET1 ET2 C1A C2A C3A C4A C1B C2B C3B C4B 
;@BONDS NH3-PO4 PO4-ET1 PO4-ET2 ET1-ET2 ET1-C1A C1A-C2A C2A-C3A C3A-C4A ET2-C1B C1B-C2B C2B-C3B C3B-C4B 
;

[moleculetype]
; molname      nrexcl
  DSEE          1

[atoms]
; id 	type 	resnr 	residu 	atom 	cgnr 	charge    (mass)
   1    Q4p   1  DSEE  NH3   1 	1.0
   2     Q5   1  DSEE  PO4   2 	-1.0
   3   SN3a   1  DSEE  ET1   3 	0
   4   SN3a   1  DSEE  ET2   4 	0
   5     C1   1  DSEE  C1A   5 	0
   6     C1   1  DSEE  C2A   6 	0
   7     C1   1  DSEE  C3A   7 	0
   8     C1   1  DSEE  C4A   8 	0
   9     C1   1  DSEE  C1B   9 	0
  10     C1   1  DSEE  C2B  10 	0
  11     C1   1  DSEE  C3B  11 	0
  12     C1   1  DSEE  C4B  12 	0

[bonds]
;  i  j 	name 	(using named bondtypes from martini_v3.0.0_ffbonded_v2.itp)
;  i  j 	funct 	force.c.
   1  2 	b_NH3_PO4_def
   2  3 	b_PO4_ET_def
   2  4 	b_PO4_ET_def_long
   3  4 	b_ET_ET_ether
   3  5 	b_ET_C1_ether_5long
   5  6 	b_C1_C1_mid_5long
   6  7 	b_C1_C1_mid
   7  8 	b_C1_C1_end
   4  9 	b_ET_C1_ether_5long
   9 10 	b_C1_C1_mid_5long
  10 11 	b_C1_C1_mid
  11 12 	b_C1_C1_end

[angles]
;  i  j  k 	name 	(using named angletypes from martini_v3.0.0_ffbonded_v2.itp)
;  i  j  k 	funct 	angle 	force.c.
   1  2  3 	a_NH3_PO4_ET_def
   2  3  5 	a_PO4_ET_C_def
   4  3  5 	a_ET_ET_C_ether
   3  4  9 	a_ET_ET_C_ether
   3  5  6 	a_ET_C1_C1_ether
   5  6  7 	a_C1_C1_C1_def
   6  7  8 	a_C1_C1_C1_def
   4  9 10 	a_ET_C1_C1_ether
   9 10 11 	a_C1_C1_C1_def
  10 11 12 	a_C1_C1_C1_def


;;;;;; Martini lipid topology for di-C20:0 EE (DKEE), generated using:
; The Martini lipid itp generator version M3.l01  Args are: -alname DKEE -alhead 'E P' -allink 'E E' -altail 'cCCCC cCCCC'
; WARNING: Autogenerated and not all lipid headgroup and tail combinations have been tested;
;          used with care and see K.B. Pedersen et al. 2024 for guidance.
;
; Description:
;   A general model ether lipid phosphatidylethanolamine (EE) lipid corresponding to atomistic C20:0 diarachidoyl tails.
; Parameterization:
;   This topology follows the standard Martini 3.0 lipid definitions and building block rules. 
;   Bonded parameters and mapping have been optimized as described in K.B. Pedersen et al. 2024.
; Reference(s): 
;   K.B. Pedersen et al. The Martini 3 Lipidome: Expanded and Refined Parameters Improve Lipid Phase Behaviour, TBD 2024 
;   P.C.T. Souza et al. Martini 3: a general purpose force field for coarse-grained molecular dynamics, 
;   Nat. Methods; 2021. doi: 10.1038/s41592-021-01098-3
; Created: 2024.07.12
;
; Molecular topology and mapping of indices:
; NH3-PO4-ET1-C1A-C2A-C3A-C4A-C5A
;          |
;         ET2-C1B-C2B-C3B-C4B-C5B
;
;  1 - 2 - 3 - 5 - 6 - 7 - 8 - 9 
;          |
;          4 - 10- 11- 12- 13- 14
;
;@INSANE alhead=E P, allink=E E, altail=CCCCC CCCCC, alname=DKEE, charge=0.0
;@RESNTEST DKE==DKEE if: atoms[0]==NH3
;@BEADS NH3 PO4 ET1 ET2 C1A C2A C3A C4A C5A C1B C2B C3B C4B C5B 
;@BONDS NH3-PO4 PO4-ET1 PO4-ET2 ET1-ET2 ET1-C1A C1A-C2A C2A-C3A C3A-C4A C4A-C5A ET2-C1B C1B-C2B C2B-C3B C3B-C4B C4B-C5B 
;

[moleculetype]
; molname      nrexcl
  DKEE          1

[atoms]
; id 	type 	resnr 	residu 	atom 	cgnr 	charge    (mass)
   1    Q4p   1  DKEE  NH3   1 	1.0
   2     Q5   1  DKEE  PO4   2 	-1.0
   3   SN3a   1  DKEE  ET1   3 	0
   4   SN3a   1  DKEE  ET2   4 	0
   5    SC1   1  DKEE  C1A   5 	0
   6     C1   1  DKEE  C2A   6 	0
   7     C1   1  DKEE  C3A   7 	0
   8     C1   1  DKEE  C4A   8 	0
   9     C1   1  DKEE  C5A   9 	0
  10    SC1   1  DKEE  C1B  10 	0
  11     C1   1  DKEE  C2B  11 	0
  12     C1   1  DKEE  C3B  12 	0
  13     C1   1  DKEE  C4B  13 	0
  14     C1   1  DKEE  C5B  14 	0

[bonds]
;  i  j 	name 	(using named bondtypes from martini_v3.0.0_ffbonded_v2.itp)
;  i  j 	funct 	force.c.
   1  2 	b_NH3_PO4_def
   2  3 	b_PO4_ET_def
   2  4 	b_PO4_ET_def_long
   3  4 	b_ET_ET_ether
   3  5 	b_ET_SC1_ether
   5  6 	b_SC1_C1_mid
   6  7 	b_C1_C1_mid
   7  8 	b_C1_C1_mid
   8  9 	b_C1_C1_end
   4 10 	b_ET_SC1_ether
  10 11 	b_SC1_C1_mid
  11 12 	b_C1_C1_mid
  12 13 	b_C1_C1_mid
  13 14 	b_C1_C1_end

[angles]
;  i  j  k 	name 	(using named angletypes from martini_v3.0.0_ffbonded_v2.itp)
;  i  j  k 	funct 	angle 	force.c.
   1  2  3 	a_NH3_PO4_ET_def
   2  3  5 	a_PO4_ET_C_def
   4  3  5 	a_ET_ET_C_ether
   3  4 10 	a_ET_ET_C_ether
   3  5  6 	a_ET_C1_C1_ether
   5  6  7 	a_C1_C1_C1_def
   6  7  8 	a_C1_C1_C1_def
   7  8  9 	a_C1_C1_C1_def
   4 10 11 	a_ET_C1_C1_ether
  10 11 12 	a_C1_C1_C1_def
  11 12 13 	a_C1_C1_C1_def
  12 13 14 	a_C1_C1_C1_def


;;;;;; Martini lipid topology for di-C22:0 EE (DBEE), generated using:
; The Martini lipid itp generator version M3.l01  Args are: -alname DBEE -alhead 'E P' -allink 'E E' -altail 'CCCCC CCCCC'
; WARNING: Autogenerated and not all lipid headgroup and tail combinations have been tested;
;          used with care and see K.B. Pedersen et al. 2024 for guidance.
;
; Description:
;   A general model ether lipid phosphatidylethanolamine (EE) lipid corresponding to atomistic C22:0 dibehenoyl tails.
; Parameterization:
;   This topology follows the standard Martini 3.0 lipid definitions and building block rules. 
;   Bonded parameters and mapping have been optimized as described in K.B. Pedersen et al. 2024.
; Reference(s): 
;   K.B. Pedersen et al. The Martini 3 Lipidome: Expanded and Refined Parameters Improve Lipid Phase Behaviour, TBD 2024 
;   P.C.T. Souza et al. Martini 3: a general purpose force field for coarse-grained molecular dynamics, 
;   Nat. Methods; 2021. doi: 10.1038/s41592-021-01098-3
; Created: 2024.07.12
;
; Molecular topology and mapping of indices:
; NH3-PO4-ET1-C1A-C2A-C3A-C4A-C5A
;          |
;         ET2-C1B-C2B-C3B-C4B-C5B
;
;  1 - 2 - 3 - 5 - 6 - 7 - 8 - 9 
;          |
;          4 - 10- 11- 12- 13- 14
;
;@INSANE alhead=E P, allink=E E, altail=CCCCC CCCCC, alname=DBEE, charge=0.0
;@RESNTEST DBE==DBEE if: atoms[0]==NH3
;@BEADS NH3 PO4 ET1 ET2 C1A C2A C3A C4A C5A C1B C2B C3B C4B C5B 
;@BONDS NH3-PO4 PO4-ET1 PO4-ET2 ET1-ET2 ET1-C1A C1A-C2A C2A-C3A C3A-C4A C4A-C5A ET2-C1B C1B-C2B C2B-C3B C3B-C4B C4B-C5B 
;

[moleculetype]
; molname      nrexcl
  DBEE          1

[atoms]
; id 	type 	resnr 	residu 	atom 	cgnr 	charge    (mass)
   1    Q4p   1  DBEE  NH3   1 	1.0
   2     Q5   1  DBEE  PO4   2 	-1.0
   3   SN3a   1  DBEE  ET1   3 	0
   4   SN3a   1  DBEE  ET2   4 	0
   5     C1   1  DBEE  C1A   5 	0
   6     C1   1  DBEE  C2A   6 	0
   7     C1   1  DBEE  C3A   7 	0
   8     C1   1  DBEE  C4A   8 	0
   9     C1   1  DBEE  C5A   9 	0
  10     C1   1  DBEE  C1B  10 	0
  11     C1   1  DBEE  C2B  11 	0
  12     C1   1  DBEE  C3B  12 	0
  13     C1   1  DBEE  C4B  13 	0
  14     C1   1  DBEE  C5B  14 	0

[bonds]
;  i  j 	name 	(using named bondtypes from martini_v3.0.0_ffbonded_v2.itp)
;  i  j 	funct 	force.c.
   1  2 	b_NH3_PO4_def
   2  3 	b_PO4_ET_def
   2  4 	b_PO4_ET_def_long
   3  4 	b_ET_ET_ether
   3  5 	b_ET_C1_ether_5long
   5  6 	b_C1_C1_mid_5long
   6  7 	b_C1_C1_mid
   7  8 	b_C1_C1_mid
   8  9 	b_C1_C1_end
   4 10 	b_ET_C1_ether_5long
  10 11 	b_C1_C1_mid_5long
  11 12 	b_C1_C1_mid
  12 13 	b_C1_C1_mid
  13 14 	b_C1_C1_end

[angles]
;  i  j  k 	name 	(using named angletypes from martini_v3.0.0_ffbonded_v2.itp)
;  i  j  k 	funct 	angle 	force.c.
   1  2  3 	a_NH3_PO4_ET_def
   2  3  5 	a_PO4_ET_C_def
   4  3  5 	a_ET_ET_C_ether
   3  4 10 	a_ET_ET_C_ether
   3  5  6 	a_ET_C1_C1_ether
   5  6  7 	a_C1_C1_C1_def
   6  7  8 	a_C1_C1_C1_def
   7  8  9 	a_C1_C1_C1_def
   4 10 11 	a_ET_C1_C1_ether
  10 11 12 	a_C1_C1_C1_def
  11 12 13 	a_C1_C1_C1_def
  12 13 14 	a_C1_C1_C1_def


;;;;;; Martini lipid topology for di-C24:0 EE (DXEE), generated using:
; The Martini lipid itp generator version M3.l01  Args are: -alname DXEE -alhead 'E P' -allink 'E E' -altail 'cCCCCC cCCCCC'
; WARNING: Autogenerated and not all lipid headgroup and tail combinations have been tested;
;          used with care and see K.B. Pedersen et al. 2024 for guidance.
;
; Description:
;   A general model ether lipid phosphatidylethanolamine (EE) lipid corresponding to atomistic C24:0 dilignoceroyl tails.
; Parameterization:
;   This topology follows the standard Martini 3.0 lipid definitions and building block rules. 
;   Bonded parameters and mapping have been optimized as described in K.B. Pedersen et al. 2024.
; Reference(s): 
;   K.B. Pedersen et al. The Martini 3 Lipidome: Expanded and Refined Parameters Improve Lipid Phase Behaviour, TBD 2024 
;   P.C.T. Souza et al. Martini 3: a general purpose force field for coarse-grained molecular dynamics, 
;   Nat. Methods; 2021. doi: 10.1038/s41592-021-01098-3
; Created: 2024.07.12
;
; Molecular topology and mapping of indices:
; NH3-PO4-ET1-C1A-C2A-C3A-C4A-C5A-C6A
;          |
;         ET2-C1B-C2B-C3B-C4B-C5B-C6B
;
;  1 - 2 - 3 - 5 - 6 - 7 - 8 - 9 - 10
;          |
;          4 - 11- 12- 13- 14- 15- 16
;
;@INSANE alhead=E P, allink=E E, altail=CCCCCC CCCCCC, alname=DXEE, charge=0.0
;@RESNTEST DXE==DXEE if: atoms[0]==NH3
;@BEADS NH3 PO4 ET1 ET2 C1A C2A C3A C4A C5A C6A C1B C2B C3B C4B C5B C6B 
;@BONDS NH3-PO4 PO4-ET1 PO4-ET2 ET1-ET2 ET1-C1A C1A-C2A C2A-C3A C3A-C4A C4A-C5A C5A-C6A ET2-C1B C1B-C2B C2B-C3B C3B-C4B C4B-C5B C5B-C6B 
;

[moleculetype]
; molname      nrexcl
  DXEE          1

[atoms]
; id 	type 	resnr 	residu 	atom 	cgnr 	charge    (mass)
   1    Q4p   1  DXEE  NH3   1 	1.0
   2     Q5   1  DXEE  PO4   2 	-1.0
   3   SN3a   1  DXEE  ET1   3 	0
   4   SN3a   1  DXEE  ET2   4 	0
   5    SC1   1  DXEE  C1A   5 	0
   6     C1   1  DXEE  C2A   6 	0
   7     C1   1  DXEE  C3A   7 	0
   8     C1   1  DXEE  C4A   8 	0
   9     C1   1  DXEE  C5A   9 	0
  10     C1   1  DXEE  C6A  10 	0
  11    SC1   1  DXEE  C1B  11 	0
  12     C1   1  DXEE  C2B  12 	0
  13     C1   1  DXEE  C3B  13 	0
  14     C1   1  DXEE  C4B  14 	0
  15     C1   1  DXEE  C5B  15 	0
  16     C1   1  DXEE  C6B  16 	0

[bonds]
;  i  j 	name 	(using named bondtypes from martini_v3.0.0_ffbonded_v2.itp)
;  i  j 	funct 	force.c.
   1  2 	b_NH3_PO4_def
   2  3 	b_PO4_ET_def
   2  4 	b_PO4_ET_def_long
   3  4 	b_ET_ET_ether
   3  5 	b_ET_SC1_ether
   5  6 	b_SC1_C1_mid
   6  7 	b_C1_C1_mid
   7  8 	b_C1_C1_mid
   8  9 	b_C1_C1_mid
   9 10 	b_C1_C1_end
   4 11 	b_ET_SC1_ether
  11 12 	b_SC1_C1_mid
  12 13 	b_C1_C1_mid
  13 14 	b_C1_C1_mid
  14 15 	b_C1_C1_mid
  15 16 	b_C1_C1_end

[angles]
;  i  j  k 	name 	(using named angletypes from martini_v3.0.0_ffbonded_v2.itp)
;  i  j  k 	funct 	angle 	force.c.
   1  2  3 	a_NH3_PO4_ET_def
   2  3  5 	a_PO4_ET_C_def
   4  3  5 	a_ET_ET_C_ether
   3  4 11 	a_ET_ET_C_ether
   3  5  6 	a_ET_C1_C1_ether
   5  6  7 	a_C1_C1_C1_def
   6  7  8 	a_C1_C1_C1_def
   7  8  9 	a_C1_C1_C1_def
   8  9 10 	a_C1_C1_C1_def
   4 11 12 	a_ET_C1_C1_ether
  11 12 13 	a_C1_C1_C1_def
  12 13 14 	a_C1_C1_C1_def
  13 14 15 	a_C1_C1_C1_def
  14 15 16 	a_C1_C1_C1_def


;;;;;; Martini lipid topology for di-C26:0 EE (DCEE), generated using:
; The Martini lipid itp generator version M3.l01  Args are: -alname DCEE -alhead 'E P' -allink 'E E' -altail 'CCCCCC CCCCCC'
; WARNING: Autogenerated and not all lipid headgroup and tail combinations have been tested;
;          used with care and see K.B. Pedersen et al. 2024 for guidance.
;
; Description:
;   A general model ether lipid phosphatidylethanolamine (EE) lipid corresponding to atomistic C26:0 dihexacosanoyl tails.
; Parameterization:
;   This topology follows the standard Martini 3.0 lipid definitions and building block rules. 
;   Bonded parameters and mapping have been optimized as described in K.B. Pedersen et al. 2024.
; Reference(s): 
;   K.B. Pedersen et al. The Martini 3 Lipidome: Expanded and Refined Parameters Improve Lipid Phase Behaviour, TBD 2024 
;   P.C.T. Souza et al. Martini 3: a general purpose force field for coarse-grained molecular dynamics, 
;   Nat. Methods; 2021. doi: 10.1038/s41592-021-01098-3
; Created: 2024.07.12
;
; Molecular topology and mapping of indices:
; NH3-PO4-ET1-C1A-C2A-C3A-C4A-C5A-C6A
;          |
;         ET2-C1B-C2B-C3B-C4B-C5B-C6B
;
;  1 - 2 - 3 - 5 - 6 - 7 - 8 - 9 - 10
;          |
;          4 - 11- 12- 13- 14- 15- 16
;
;@INSANE alhead=E P, allink=E E, altail=CCCCCC CCCCCC, alname=DCEE, charge=0.0
;@RESNTEST DCE==DCEE if: atoms[0]==NH3
;@BEADS NH3 PO4 ET1 ET2 C1A C2A C3A C4A C5A C6A C1B C2B C3B C4B C5B C6B 
;@BONDS NH3-PO4 PO4-ET1 PO4-ET2 ET1-ET2 ET1-C1A C1A-C2A C2A-C3A C3A-C4A C4A-C5A C5A-C6A ET2-C1B C1B-C2B C2B-C3B C3B-C4B C4B-C5B C5B-C6B 
;

[moleculetype]
; molname      nrexcl
  DCEE          1

[atoms]
; id 	type 	resnr 	residu 	atom 	cgnr 	charge    (mass)
   1    Q4p   1  DCEE  NH3   1 	1.0
   2     Q5   1  DCEE  PO4   2 	-1.0
   3   SN3a   1  DCEE  ET1   3 	0
   4   SN3a   1  DCEE  ET2   4 	0
   5     C1   1  DCEE  C1A   5 	0
   6     C1   1  DCEE  C2A   6 	0
   7     C1   1  DCEE  C3A   7 	0
   8     C1   1  DCEE  C4A   8 	0
   9     C1   1  DCEE  C5A   9 	0
  10     C1   1  DCEE  C6A  10 	0
  11     C1   1  DCEE  C1B  11 	0
  12     C1   1  DCEE  C2B  12 	0
  13     C1   1  DCEE  C3B  13 	0
  14     C1   1  DCEE  C4B  14 	0
  15     C1   1  DCEE  C5B  15 	0
  16     C1   1  DCEE  C6B  16 	0

[bonds]
;  i  j 	name 	(using named bondtypes from martini_v3.0.0_ffbonded_v2.itp)
;  i  j 	funct 	force.c.
   1  2 	b_NH3_PO4_def
   2  3 	b_PO4_ET_def
   2  4 	b_PO4_ET_def_long
   3  4 	b_ET_ET_ether
   3  5 	b_ET_C1_ether_5long
   5  6 	b_C1_C1_mid_5long
   6  7 	b_C1_C1_mid
   7  8 	b_C1_C1_mid
   8  9 	b_C1_C1_mid
   9 10 	b_C1_C1_end
   4 11 	b_ET_C1_ether_5long
  11 12 	b_C1_C1_mid_5long
  12 13 	b_C1_C1_mid
  13 14 	b_C1_C1_mid
  14 15 	b_C1_C1_mid
  15 16 	b_C1_C1_end

[angles]
;  i  j  k 	name 	(using named angletypes from martini_v3.0.0_ffbonded_v2.itp)
;  i  j  k 	funct 	angle 	force.c.
   1  2  3 	a_NH3_PO4_ET_def
   2  3  5 	a_PO4_ET_C_def
   4  3  5 	a_ET_ET_C_ether
   3  4 11 	a_ET_ET_C_ether
   3  5  6 	a_ET_C1_C1_ether
   5  6  7 	a_C1_C1_C1_def
   6  7  8 	a_C1_C1_C1_def
   7  8  9 	a_C1_C1_C1_def
   8  9 10 	a_C1_C1_C1_def
   4 11 12 	a_ET_C1_C1_ether
  11 12 13 	a_C1_C1_C1_def
  12 13 14 	a_C1_C1_C1_def
  13 14 15 	a_C1_C1_C1_def
  14 15 16 	a_C1_C1_C1_def


;;;;;; Martini lipid topology for di-C14:1 EE (DREE), generated using:
; The Martini lipid itp generator version M3.l01  Args are: -alname DREE -alhead 'E P' -allink 'E E' -altail 'CDC CDC'
; WARNING: Autogenerated and not all lipid headgroup and tail combinations have been tested;
;          used with care and see K.B. Pedersen et al. 2024 for guidance.
;
; Description:
;   A general model ether lipid phosphatidylethanolamine (EE) lipid corresponding to atomistic C14:1(9c) dimyristoleoyl tails.
; Parameterization:
;   This topology follows the standard Martini 3.0 lipid definitions and building block rules. 
;   Bonded parameters and mapping have been optimized as described in K.B. Pedersen et al. 2024.
; Reference(s): 
;   K.B. Pedersen et al. The Martini 3 Lipidome: Expanded and Refined Parameters Improve Lipid Phase Behaviour, TBD 2024 
;   P.C.T. Souza et al. Martini 3: a general purpose force field for coarse-grained molecular dynamics, 
;   Nat. Methods; 2021. doi: 10.1038/s41592-021-01098-3
; Created: 2024.07.12
;
; Molecular topology and mapping of indices:
; NH3-PO4-ET1-C1A-D2A-C3A
;          |
;         ET2-C1B-D2B-C3B
;
;  1 - 2 - 3 - 5 - 6 - 7 
;          |
;          4 - 8 - 9 - 10
;
;@INSANE alhead=E P, allink=E E, altail=CDC CDC, alname=DREE, charge=0.0
;@RESNTEST DRE==DREE if: atoms[0]==NH3
;@BEADS NH3 PO4 ET1 ET2 C1A D2A C3A C1B D2B C3B 
;@BONDS NH3-PO4 PO4-ET1 PO4-ET2 ET1-ET2 ET1-C1A C1A-D2A D2A-C3A ET2-C1B C1B-D2B D2B-C3B 
;

[moleculetype]
; molname      nrexcl
  DREE          1

[atoms]
; id 	type 	resnr 	residu 	atom 	cgnr 	charge    (mass)
   1    Q4p   1  DREE  NH3   1 	1.0
   2     Q5   1  DREE  PO4   2 	-1.0
   3   SN3a   1  DREE  ET1   3 	0
   4   SN3a   1  DREE  ET2   4 	0
   5     C1   1  DREE  C1A   5 	0
   6    C4h   1  DREE  D2A   6 	0
   7     C1   1  DREE  C3A   7 	0
   8     C1   1  DREE  C1B   8 	0
   9    C4h   1  DREE  D2B   9 	0
  10     C1   1  DREE  C3B  10 	0

[bonds]
;  i  j 	name 	(using named bondtypes from martini_v3.0.0_ffbonded_v2.itp)
;  i  j 	funct 	force.c.
   1  2 	b_NH3_PO4_def
   2  3 	b_PO4_ET_def
   2  4 	b_PO4_ET_def_long
   3  4 	b_ET_ET_ether
   3  5 	b_ET_C1_ether_5long
   5  6 	b_C1_C4_mid_5long
   6  7 	b_C4_C1_end
   4  8 	b_ET_C1_ether_5long
   8  9 	b_C1_C4_mid_5long
   9 10 	b_C4_C1_end

[angles]
;  i  j  k 	name 	(using named angletypes from martini_v3.0.0_ffbonded_v2.itp)
;  i  j  k 	funct 	angle 	force.c.
   1  2  3 	a_NH3_PO4_ET_def
   2  3  5 	a_PO4_ET_C_def
   4  3  5 	a_ET_ET_C_ether
   3  4  8 	a_ET_ET_C_ether
   3  5  6 	a_ET_C1_C4_ether
   5  6  7 	a_C1_C4_C1_def
   4  8  9 	a_ET_C1_C4_ether
   8  9 10 	a_C1_C4_C1_def


;;;;;; Martini lipid topology for di-C16:1 EE (DYEE), generated using:
; The Martini lipid itp generator version M3.l01  Args are: -alname DYEE -alhead 'E P' -allink 'E E' -altail 'cCDC cCDC'
; WARNING: Autogenerated and not all lipid headgroup and tail combinations have been tested;
;          used with care and see K.B. Pedersen et al. 2024 for guidance.
;
; Description:
;   A general model ether lipid phosphatidylethanolamine (EE) lipid corresponding to atomistic C16:1(9c) dipalmitoleoyl tails.
; Parameterization:
;   This topology follows the standard Martini 3.0 lipid definitions and building block rules. 
;   Bonded parameters and mapping have been optimized as described in K.B. Pedersen et al. 2024.
; Reference(s): 
;   K.B. Pedersen et al. The Martini 3 Lipidome: Expanded and Refined Parameters Improve Lipid Phase Behaviour, TBD 2024 
;   P.C.T. Souza et al. Martini 3: a general purpose force field for coarse-grained molecular dynamics, 
;   Nat. Methods; 2021. doi: 10.1038/s41592-021-01098-3
; Created: 2024.07.12
;
; Molecular topology and mapping of indices:
; NH3-PO4-ET1-C1A-C2A-D3A-C4A
;          |
;         ET2-C1B-C2B-D3B-C4B
;
;  1 - 2 - 3 - 5 - 6 - 7 - 8 
;          |
;          4 - 9 - 10- 11- 12
;
;@INSANE alhead=E P, allink=E E, altail=CCDC CCDC, alname=DYEE, charge=0.0
;@RESNTEST DYE==DYEE if: atoms[0]==NH3
;@BEADS NH3 PO4 ET1 ET2 C1A C2A D3A C4A C1B C2B D3B C4B 
;@BONDS NH3-PO4 PO4-ET1 PO4-ET2 ET1-ET2 ET1-C1A C1A-C2A C2A-D3A D3A-C4A ET2-C1B C1B-C2B C2B-D3B D3B-C4B 
;

[moleculetype]
; molname      nrexcl
  DYEE          1

[atoms]
; id 	type 	resnr 	residu 	atom 	cgnr 	charge    (mass)
   1    Q4p   1  DYEE  NH3   1 	1.0
   2     Q5   1  DYEE  PO4   2 	-1.0
   3   SN3a   1  DYEE  ET1   3 	0
   4   SN3a   1  DYEE  ET2   4 	0
   5    SC1   1  DYEE  C1A   5 	0
   6     C1   1  DYEE  C2A   6 	0
   7    C4h   1  DYEE  D3A   7 	0
   8     C1   1  DYEE  C4A   8 	0
   9    SC1   1  DYEE  C1B   9 	0
  10     C1   1  DYEE  C2B  10 	0
  11    C4h   1  DYEE  D3B  11 	0
  12     C1   1  DYEE  C4B  12 	0

[bonds]
;  i  j 	name 	(using named bondtypes from martini_v3.0.0_ffbonded_v2.itp)
;  i  j 	funct 	force.c.
   1  2 	b_NH3_PO4_def
   2  3 	b_PO4_ET_def
   2  4 	b_PO4_ET_def_long
   3  4 	b_ET_ET_ether
   3  5 	b_ET_SC1_ether
   5  6 	b_SC1_C1_mid
   6  7 	b_C1_C4_mid
   7  8 	b_C4_C1_end
   4  9 	b_ET_SC1_ether
   9 10 	b_SC1_C1_mid
  10 11 	b_C1_C4_mid
  11 12 	b_C4_C1_end

[angles]
;  i  j  k 	name 	(using named angletypes from martini_v3.0.0_ffbonded_v2.itp)
;  i  j  k 	funct 	angle 	force.c.
   1  2  3 	a_NH3_PO4_ET_def
   2  3  5 	a_PO4_ET_C_def
   4  3  5 	a_ET_ET_C_ether
   3  4  9 	a_ET_ET_C_ether
   3  5  6 	a_ET_C1_C1_ether
   5  6  7 	a_C1_C1_C4_def
   6  7  8 	a_C1_C4_C1_def
   4  9 10 	a_ET_C1_C1_ether
   9 10 11 	a_C1_C1_C4_def
  10 11 12 	a_C1_C4_C1_def


;;;;;; Martini lipid topology for di-C18:1 EE (DOEE), generated using:
; The Martini lipid itp generator version M3.l01  Args are: -alname DOEE -alhead 'E P' -allink 'E E' -altail 'CDCC CDCC'
; WARNING: Autogenerated and not all lipid headgroup and tail combinations have been tested;
;          used with care and see K.B. Pedersen et al. 2024 for guidance.
;
; Description:
;   A general model ether lipid phosphatidylethanolamine (EE) lipid corresponding to atomistic C18:1(9c) dioleoyl (DOEE) tails.
; Parameterization:
;   This topology follows the standard Martini 3.0 lipid definitions and building block rules. 
;   Bonded parameters and mapping have been optimized as described in K.B. Pedersen et al. 2024.
; Reference(s): 
;   K.B. Pedersen et al. The Martini 3 Lipidome: Expanded and Refined Parameters Improve Lipid Phase Behaviour, TBD 2024 
;   P.C.T. Souza et al. Martini 3: a general purpose force field for coarse-grained molecular dynamics, 
;   Nat. Methods; 2021. doi: 10.1038/s41592-021-01098-3
; Created: 2024.07.12
;
; Molecular topology and mapping of indices:
; NH3-PO4-ET1-C1A-D2A-C3A-C4A
;          |
;         ET2-C1B-D2B-C3B-C4B
;
;  1 - 2 - 3 - 5 - 6 - 7 - 8 
;          |
;          4 - 9 - 10- 11- 12
;
;@INSANE alhead=E P, allink=E E, altail=CDCC CDCC, alname=DOEE, charge=0.0
;@RESNTEST DOE==DOEE if: atoms[0]==NH3
;@BEADS NH3 PO4 ET1 ET2 C1A D2A C3A C4A C1B D2B C3B C4B 
;@BONDS NH3-PO4 PO4-ET1 PO4-ET2 ET1-ET2 ET1-C1A C1A-D2A D2A-C3A C3A-C4A ET2-C1B C1B-D2B D2B-C3B C3B-C4B 
;

[moleculetype]
; molname      nrexcl
  DOEE          1

[atoms]
; id 	type 	resnr 	residu 	atom 	cgnr 	charge    (mass)
   1    Q4p   1  DOEE  NH3   1 	1.0
   2     Q5   1  DOEE  PO4   2 	-1.0
   3   SN3a   1  DOEE  ET1   3 	0
   4   SN3a   1  DOEE  ET2   4 	0
   5     C1   1  DOEE  C1A   5 	0
   6    C4h   1  DOEE  D2A   6 	0
   7     C1   1  DOEE  C3A   7 	0
   8     C1   1  DOEE  C4A   8 	0
   9     C1   1  DOEE  C1B   9 	0
  10    C4h   1  DOEE  D2B  10 	0
  11     C1   1  DOEE  C3B  11 	0
  12     C1   1  DOEE  C4B  12 	0

[bonds]
;  i  j 	name 	(using named bondtypes from martini_v3.0.0_ffbonded_v2.itp)
;  i  j 	funct 	force.c.
   1  2 	b_NH3_PO4_def
   2  3 	b_PO4_ET_def
   2  4 	b_PO4_ET_def_long
   3  4 	b_ET_ET_ether
   3  5 	b_ET_C1_ether_5long
   5  6 	b_C1_C4_mid_5long
   6  7 	b_C4_C1_mid
   7  8 	b_C1_C1_end
   4  9 	b_ET_C1_ether_5long
   9 10 	b_C1_C4_mid_5long
  10 11 	b_C4_C1_mid
  11 12 	b_C1_C1_end

[angles]
;  i  j  k 	name 	(using named angletypes from martini_v3.0.0_ffbonded_v2.itp)
;  i  j  k 	funct 	angle 	force.c.
   1  2  3 	a_NH3_PO4_ET_def
   2  3  5 	a_PO4_ET_C_def
   4  3  5 	a_ET_ET_C_ether
   3  4  9 	a_ET_ET_C_ether
   3  5  6 	a_ET_C1_C4_ether
   5  6  7 	a_C1_C4_C1_def
   6  7  8 	a_C4_C1_C1_def
   4  9 10 	a_ET_C1_C4_ether
   9 10 11 	a_C1_C4_C1_def
  10 11 12 	a_C4_C1_C1_def


;;;;;; Martini lipid topology for di-C18:1 EE (DVEE), generated using:
; The Martini lipid itp generator version M3.l01  Args are: -alname DVEE -alhead 'E P' -allink 'E E' -altail 'CCDC CCDC'
; WARNING: Autogenerated and not all lipid headgroup and tail combinations have been tested;
;          used with care and see K.B. Pedersen et al. 2024 for guidance.
;
; Description:
;   A general model ether lipid phosphatidylethanolamine (EE) lipid corresponding to atomistic C18:1(11c) cis-vaccenic acid tails.
; Parameterization:
;   This topology follows the standard Martini 3.0 lipid definitions and building block rules. 
;   Bonded parameters and mapping have been optimized as described in K.B. Pedersen et al. 2024.
; Reference(s): 
;   K.B. Pedersen et al. The Martini 3 Lipidome: Expanded and Refined Parameters Improve Lipid Phase Behaviour, TBD 2024 
;   P.C.T. Souza et al. Martini 3: a general purpose force field for coarse-grained molecular dynamics, 
;   Nat. Methods; 2021. doi: 10.1038/s41592-021-01098-3
; Created: 2024.07.12
;
; Molecular topology and mapping of indices:
; NH3-PO4-ET1-C1A-C2A-D3A-C4A
;          |
;         ET2-C1B-C2B-D3B-C4B
;
;  1 - 2 - 3 - 5 - 6 - 7 - 8 
;          |
;          4 - 9 - 10- 11- 12
;
;@INSANE alhead=E P, allink=E E, altail=CCDC CCDC, alname=DVEE, charge=0.0
;@RESNTEST DVE==DVEE if: atoms[0]==NH3
;@BEADS NH3 PO4 ET1 ET2 C1A C2A D3A C4A C1B C2B D3B C4B 
;@BONDS NH3-PO4 PO4-ET1 PO4-ET2 ET1-ET2 ET1-C1A C1A-C2A C2A-D3A D3A-C4A ET2-C1B C1B-C2B C2B-D3B D3B-C4B 
;

[moleculetype]
; molname      nrexcl
  DVEE          1

[atoms]
; id 	type 	resnr 	residu 	atom 	cgnr 	charge    (mass)
   1    Q4p   1  DVEE  NH3   1 	1.0
   2     Q5   1  DVEE  PO4   2 	-1.0
   3   SN3a   1  DVEE  ET1   3 	0
   4   SN3a   1  DVEE  ET2   4 	0
   5     C1   1  DVEE  C1A   5 	0
   6     C1   1  DVEE  C2A   6 	0
   7    C4h   1  DVEE  D3A   7 	0
   8     C1   1  DVEE  C4A   8 	0
   9     C1   1  DVEE  C1B   9 	0
  10     C1   1  DVEE  C2B  10 	0
  11    C4h   1  DVEE  D3B  11 	0
  12     C1   1  DVEE  C4B  12 	0

[bonds]
;  i  j 	name 	(using named bondtypes from martini_v3.0.0_ffbonded_v2.itp)
;  i  j 	funct 	force.c.
   1  2 	b_NH3_PO4_def
   2  3 	b_PO4_ET_def
   2  4 	b_PO4_ET_def_long
   3  4 	b_ET_ET_ether
   3  5 	b_ET_C1_ether_5long
   5  6 	b_C1_C1_mid_5long
   6  7 	b_C1_C4_mid
   7  8 	b_C4_C1_end
   4  9 	b_ET_C1_ether_5long
   9 10 	b_C1_C1_mid_5long
  10 11 	b_C1_C4_mid
  11 12 	b_C4_C1_end

[angles]
;  i  j  k 	name 	(using named angletypes from martini_v3.0.0_ffbonded_v2.itp)
;  i  j  k 	funct 	angle 	force.c.
   1  2  3 	a_NH3_PO4_ET_def
   2  3  5 	a_PO4_ET_C_def
   4  3  5 	a_ET_ET_C_ether
   3  4  9 	a_ET_ET_C_ether
   3  5  6 	a_ET_C1_C1_ether
   5  6  7 	a_C1_C1_C4_def
   6  7  8 	a_C1_C4_C1_def
   4  9 10 	a_ET_C1_C1_ether
   9 10 11 	a_C1_C1_C4_def
  10 11 12 	a_C1_C4_C1_def


;;;;;; Martini lipid topology for di-C20:1 EE (DGEE), generated using:
; The Martini lipid itp generator version M3.l01  Args are: -alname DGEE -alhead 'E P' -allink 'E E' -altail 'cCDCC cCDCC'
; WARNING: Autogenerated and not all lipid headgroup and tail combinations have been tested;
;          used with care and see K.B. Pedersen et al. 2024 for guidance.
;
; Description:
;   A general model ether lipid phosphatidylethanolamine (EE) lipid corresponding to atomistic C20:1(11c) di-gondoic acid tails.
; Parameterization:
;   This topology follows the standard Martini 3.0 lipid definitions and building block rules. 
;   Bonded parameters and mapping have been optimized as described in K.B. Pedersen et al. 2024.
; Reference(s): 
;   K.B. Pedersen et al. The Martini 3 Lipidome: Expanded and Refined Parameters Improve Lipid Phase Behaviour, TBD 2024 
;   P.C.T. Souza et al. Martini 3: a general purpose force field for coarse-grained molecular dynamics, 
;   Nat. Methods; 2021. doi: 10.1038/s41592-021-01098-3
; Created: 2024.07.12
;
; Molecular topology and mapping of indices:
; NH3-PO4-ET1-C1A-C2A-D3A-C4A-C5A
;          |
;         ET2-C1B-C2B-D3B-C4B-C5B
;
;  1 - 2 - 3 - 5 - 6 - 7 - 8 - 9 
;          |
;          4 - 10- 11- 12- 13- 14
;
;@INSANE alhead=E P, allink=E E, altail=CCDCC CCDCC, alname=DGEE, charge=0.0
;@RESNTEST DGE==DGEE if: atoms[0]==NH3
;@BEADS NH3 PO4 ET1 ET2 C1A C2A D3A C4A C5A C1B C2B D3B C4B C5B 
;@BONDS NH3-PO4 PO4-ET1 PO4-ET2 ET1-ET2 ET1-C1A C1A-C2A C2A-D3A D3A-C4A C4A-C5A ET2-C1B C1B-C2B C2B-D3B D3B-C4B C4B-C5B 
;

[moleculetype]
; molname      nrexcl
  DGEE          1

[atoms]
; id 	type 	resnr 	residu 	atom 	cgnr 	charge    (mass)
   1    Q4p   1  DGEE  NH3   1 	1.0
   2     Q5   1  DGEE  PO4   2 	-1.0
   3   SN3a   1  DGEE  ET1   3 	0
   4   SN3a   1  DGEE  ET2   4 	0
   5    SC1   1  DGEE  C1A   5 	0
   6     C1   1  DGEE  C2A   6 	0
   7    C4h   1  DGEE  D3A   7 	0
   8     C1   1  DGEE  C4A   8 	0
   9     C1   1  DGEE  C5A   9 	0
  10    SC1   1  DGEE  C1B  10 	0
  11     C1   1  DGEE  C2B  11 	0
  12    C4h   1  DGEE  D3B  12 	0
  13     C1   1  DGEE  C4B  13 	0
  14     C1   1  DGEE  C5B  14 	0

[bonds]
;  i  j 	name 	(using named bondtypes from martini_v3.0.0_ffbonded_v2.itp)
;  i  j 	funct 	force.c.
   1  2 	b_NH3_PO4_def
   2  3 	b_PO4_ET_def
   2  4 	b_PO4_ET_def_long
   3  4 	b_ET_ET_ether
   3  5 	b_ET_SC1_ether
   5  6 	b_SC1_C1_mid
   6  7 	b_C1_C4_mid
   7  8 	b_C4_C1_mid
   8  9 	b_C1_C1_end
   4 10 	b_ET_SC1_ether
  10 11 	b_SC1_C1_mid
  11 12 	b_C1_C4_mid
  12 13 	b_C4_C1_mid
  13 14 	b_C1_C1_end

[angles]
;  i  j  k 	name 	(using named angletypes from martini_v3.0.0_ffbonded_v2.itp)
;  i  j  k 	funct 	angle 	force.c.
   1  2  3 	a_NH3_PO4_ET_def
   2  3  5 	a_PO4_ET_C_def
   4  3  5 	a_ET_ET_C_ether
   3  4 10 	a_ET_ET_C_ether
   3  5  6 	a_ET_C1_C1_ether
   5  6  7 	a_C1_C1_C4_def
   6  7  8 	a_C1_C4_C1_def
   7  8  9 	a_C4_C1_C1_def
   4 10 11 	a_ET_C1_C1_ether
  10 11 12 	a_C1_C1_C4_def
  11 12 13 	a_C1_C4_C1_def
  12 13 14 	a_C4_C1_C1_def


;;;;;; Martini lipid topology for di-C22:1 EE (DEEE), generated using:
; The Martini lipid itp generator version M3.l01  Args are: -alname DEEE -alhead 'E P' -allink 'E E' -altail 'CCDCC CCDCC'
; WARNING: Autogenerated and not all lipid headgroup and tail combinations have been tested;
;          used with care and see K.B. Pedersen et al. 2024 for guidance.
;
; Description:
;   A general model ether lipid phosphatidylethanolamine (EE) lipid corresponding to atomistic C22:1(11c) or C22:1(13c) dierucoyl tails.
; Parameterization:
;   This topology follows the standard Martini 3.0 lipid definitions and building block rules. 
;   Bonded parameters and mapping have been optimized as described in K.B. Pedersen et al. 2024.
; Reference(s): 
;   K.B. Pedersen et al. The Martini 3 Lipidome: Expanded and Refined Parameters Improve Lipid Phase Behaviour, TBD 2024 
;   P.C.T. Souza et al. Martini 3: a general purpose force field for coarse-grained molecular dynamics, 
;   Nat. Methods; 2021. doi: 10.1038/s41592-021-01098-3
; Created: 2024.07.12
;
; Molecular topology and mapping of indices:
; NH3-PO4-ET1-C1A-C2A-D3A-C4A-C5A
;          |
;         ET2-C1B-C2B-D3B-C4B-C5B
;
;  1 - 2 - 3 - 5 - 6 - 7 - 8 - 9 
;          |
;          4 - 10- 11- 12- 13- 14
;
;@INSANE alhead=E P, allink=E E, altail=CCDCC CCDCC, alname=DEEE, charge=0.0
;@RESNTEST DEE==DEEE if: atoms[0]==NH3
;@BEADS NH3 PO4 ET1 ET2 C1A C2A D3A C4A C5A C1B C2B D3B C4B C5B 
;@BONDS NH3-PO4 PO4-ET1 PO4-ET2 ET1-ET2 ET1-C1A C1A-C2A C2A-D3A D3A-C4A C4A-C5A ET2-C1B C1B-C2B C2B-D3B D3B-C4B C4B-C5B 
;

[moleculetype]
; molname      nrexcl
  DEEE          1

[atoms]
; id 	type 	resnr 	residu 	atom 	cgnr 	charge    (mass)
   1    Q4p   1  DEEE  NH3   1 	1.0
   2     Q5   1  DEEE  PO4   2 	-1.0
   3   SN3a   1  DEEE  ET1   3 	0
   4   SN3a   1  DEEE  ET2   4 	0
   5     C1   1  DEEE  C1A   5 	0
   6     C1   1  DEEE  C2A   6 	0
   7    C4h   1  DEEE  D3A   7 	0
   8     C1   1  DEEE  C4A   8 	0
   9     C1   1  DEEE  C5A   9 	0
  10     C1   1  DEEE  C1B  10 	0
  11     C1   1  DEEE  C2B  11 	0
  12    C4h   1  DEEE  D3B  12 	0
  13     C1   1  DEEE  C4B  13 	0
  14     C1   1  DEEE  C5B  14 	0

[bonds]
;  i  j 	name 	(using named bondtypes from martini_v3.0.0_ffbonded_v2.itp)
;  i  j 	funct 	force.c.
   1  2 	b_NH3_PO4_def
   2  3 	b_PO4_ET_def
   2  4 	b_PO4_ET_def_long
   3  4 	b_ET_ET_ether
   3  5 	b_ET_C1_ether_5long
   5  6 	b_C1_C1_mid_5long
   6  7 	b_C1_C4_mid
   7  8 	b_C4_C1_mid
   8  9 	b_C1_C1_end
   4 10 	b_ET_C1_ether_5long
  10 11 	b_C1_C1_mid_5long
  11 12 	b_C1_C4_mid
  12 13 	b_C4_C1_mid
  13 14 	b_C1_C1_end

[angles]
;  i  j  k 	name 	(using named angletypes from martini_v3.0.0_ffbonded_v2.itp)
;  i  j  k 	funct 	angle 	force.c.
   1  2  3 	a_NH3_PO4_ET_def
   2  3  5 	a_PO4_ET_C_def
   4  3  5 	a_ET_ET_C_ether
   3  4 10 	a_ET_ET_C_ether
   3  5  6 	a_ET_C1_C1_ether
   5  6  7 	a_C1_C1_C4_def
   6  7  8 	a_C1_C4_C1_def
   7  8  9 	a_C4_C1_C1_def
   4 10 11 	a_ET_C1_C1_ether
  10 11 12 	a_C1_C1_C4_def
  11 12 13 	a_C1_C4_C1_def
  12 13 14 	a_C4_C1_C1_def


;;;;;; Martini lipid topology for di-C24:1 EE (DNEE), generated using:
; The Martini lipid itp generator version M3.l01  Args are: -alname DNEE -alhead 'E P' -allink 'E E' -altail 'cCCDCC cCCDCC'
; WARNING: Autogenerated and not all lipid headgroup and tail combinations have been tested;
;          used with care and see K.B. Pedersen et al. 2024 for guidance.
;
; Description:
;   A general model ether lipid phosphatidylethanolamine (EE) lipid corresponding to atomistic C24:1(15c) di-nervonic acid tails.
; Parameterization:
;   This topology follows the standard Martini 3.0 lipid definitions and building block rules. 
;   Bonded parameters and mapping have been optimized as described in K.B. Pedersen et al. 2024.
; Reference(s): 
;   K.B. Pedersen et al. The Martini 3 Lipidome: Expanded and Refined Parameters Improve Lipid Phase Behaviour, TBD 2024 
;   P.C.T. Souza et al. Martini 3: a general purpose force field for coarse-grained molecular dynamics, 
;   Nat. Methods; 2021. doi: 10.1038/s41592-021-01098-3
; Created: 2024.07.12
;
; Molecular topology and mapping of indices:
; NH3-PO4-ET1-C1A-C2A-C3A-D4A-C5A-C6A
;          |
;         ET2-C1B-C2B-C3B-D4B-C5B-C6B
;
;  1 - 2 - 3 - 5 - 6 - 7 - 8 - 9 - 10
;          |
;          4 - 11- 12- 13- 14- 15- 16
;
;@INSANE alhead=E P, allink=E E, altail=CCCDCC CCCDCC, alname=DNEE, charge=0.0
;@RESNTEST DNE==DNEE if: atoms[0]==NH3
;@BEADS NH3 PO4 ET1 ET2 C1A C2A C3A D4A C5A C6A C1B C2B C3B D4B C5B C6B 
;@BONDS NH3-PO4 PO4-ET1 PO4-ET2 ET1-ET2 ET1-C1A C1A-C2A C2A-C3A C3A-D4A D4A-C5A C5A-C6A ET2-C1B C1B-C2B C2B-C3B C3B-D4B D4B-C5B C5B-C6B 
;

[moleculetype]
; molname      nrexcl
  DNEE          1

[atoms]
; id 	type 	resnr 	residu 	atom 	cgnr 	charge    (mass)
   1    Q4p   1  DNEE  NH3   1 	1.0
   2     Q5   1  DNEE  PO4   2 	-1.0
   3   SN3a   1  DNEE  ET1   3 	0
   4   SN3a   1  DNEE  ET2   4 	0
   5    SC1   1  DNEE  C1A   5 	0
   6     C1   1  DNEE  C2A   6 	0
   7     C1   1  DNEE  C3A   7 	0
   8    C4h   1  DNEE  D4A   8 	0
   9     C1   1  DNEE  C5A   9 	0
  10     C1   1  DNEE  C6A  10 	0
  11    SC1   1  DNEE  C1B  11 	0
  12     C1   1  DNEE  C2B  12 	0
  13     C1   1  DNEE  C3B  13 	0
  14    C4h   1  DNEE  D4B  14 	0
  15     C1   1  DNEE  C5B  15 	0
  16     C1   1  DNEE  C6B  16 	0

[bonds]
;  i  j 	name 	(using named bondtypes from martini_v3.0.0_ffbonded_v2.itp)
;  i  j 	funct 	force.c.
   1  2 	b_NH3_PO4_def
   2  3 	b_PO4_ET_def
   2  4 	b_PO4_ET_def_long
   3  4 	b_ET_ET_ether
   3  5 	b_ET_SC1_ether
   5  6 	b_SC1_C1_mid
   6  7 	b_C1_C1_mid
   7  8 	b_C1_C4_mid
   8  9 	b_C4_C1_mid
   9 10 	b_C1_C1_end
   4 11 	b_ET_SC1_ether
  11 12 	b_SC1_C1_mid
  12 13 	b_C1_C1_mid
  13 14 	b_C1_C4_mid
  14 15 	b_C4_C1_mid
  15 16 	b_C1_C1_end

[angles]
;  i  j  k 	name 	(using named angletypes from martini_v3.0.0_ffbonded_v2.itp)
;  i  j  k 	funct 	angle 	force.c.
   1  2  3 	a_NH3_PO4_ET_def
   2  3  5 	a_PO4_ET_C_def
   4  3  5 	a_ET_ET_C_ether
   3  4 11 	a_ET_ET_C_ether
   3  5  6 	a_ET_C1_C1_ether
   5  6  7 	a_C1_C1_C1_def
   6  7  8 	a_C1_C1_C4_def
   7  8  9 	a_C1_C4_C1_def
   8  9 10 	a_C4_C1_C1_def
   4 11 12 	a_ET_C1_C1_ether
  11 12 13 	a_C1_C1_C1_def
  12 13 14 	a_C1_C1_C4_def
  13 14 15 	a_C1_C4_C1_def
  14 15 16 	a_C4_C1_C1_def


;;;;;; Martini lipid topology for di-C18:2 EE (DLEE), generated using:
; The Martini lipid itp generator version M3.l01  Args are: -alname DLEE -alhead 'E P' -allink 'E E' -altail 'CDDC CDDC'
; WARNING: Autogenerated and not all lipid headgroup and tail combinations have been tested;
;          used with care and see K.B. Pedersen et al. 2024 for guidance.
;
; Description:
;   A general model ether lipid phosphatidylethanolamine (EE) lipid corresponding to atomistic C18:2(9c;12c) dilinoleoyl (DLEE or DLiEE) tails.
; Parameterization:
;   This topology follows the standard Martini 3.0 lipid definitions and building block rules. 
;   Bonded parameters and mapping have been optimized as described in K.B. Pedersen et al. 2024.
; Reference(s): 
;   K.B. Pedersen et al. The Martini 3 Lipidome: Expanded and Refined Parameters Improve Lipid Phase Behaviour, TBD 2024 
;   P.C.T. Souza et al. Martini 3: a general purpose force field for coarse-grained molecular dynamics, 
;   Nat. Methods; 2021. doi: 10.1038/s41592-021-01098-3
; Created: 2024.07.12
;
; Molecular topology and mapping of indices:
; NH3-PO4-ET1-C1A-D2A-D3A-C4A
;          |
;         ET2-C1B-D2B-D3B-C4B
;
;  1 - 2 - 3 - 5 - 6 - 7 - 8 
;          |
;          4 - 9 - 10- 11- 12
;
;@INSANE alhead=E P, allink=E E, altail=CDDC CDDC, alname=DLEE, charge=0.0
;@RESNTEST DLE==DLEE if: atoms[0]==NH3
;@BEADS NH3 PO4 ET1 ET2 C1A D2A D3A C4A C1B D2B D3B C4B 
;@BONDS NH3-PO4 PO4-ET1 PO4-ET2 ET1-ET2 ET1-C1A C1A-D2A D2A-D3A D3A-C4A ET2-C1B C1B-D2B D2B-D3B D3B-C4B 
;

[moleculetype]
; molname      nrexcl
  DLEE          1

[atoms]
; id 	type 	resnr 	residu 	atom 	cgnr 	charge    (mass)
   1    Q4p   1  DLEE  NH3   1 	1.0
   2     Q5   1  DLEE  PO4   2 	-1.0
   3   SN3a   1  DLEE  ET1   3 	0
   4   SN3a   1  DLEE  ET2   4 	0
   5     C1   1  DLEE  C1A   5 	0
   6    C4h   1  DLEE  D2A   6 	0
   7    C4h   1  DLEE  D3A   7 	0
   8     C1   1  DLEE  C4A   8 	0
   9     C1   1  DLEE  C1B   9 	0
  10    C4h   1  DLEE  D2B  10 	0
  11    C4h   1  DLEE  D3B  11 	0
  12     C1   1  DLEE  C4B  12 	0

[bonds]
;  i  j 	name 	(using named bondtypes from martini_v3.0.0_ffbonded_v2.itp)
;  i  j 	funct 	force.c.
   1  2 	b_NH3_PO4_def
   2  3 	b_PO4_ET_def
   2  4 	b_PO4_ET_def_long
   3  4 	b_ET_ET_ether
   3  5 	b_ET_C1_ether_5long
   5  6 	b_C1_C4_mid_5long
   6  7 	b_C4_C4_mid
   7  8 	b_C4_C1_end
   4  9 	b_ET_C1_ether_5long
   9 10 	b_C1_C4_mid_5long
  10 11 	b_C4_C4_mid
  11 12 	b_C4_C1_end

[angles]
;  i  j  k 	name 	(using named angletypes from martini_v3.0.0_ffbonded_v2.itp)
;  i  j  k 	funct 	angle 	force.c.
   1  2  3 	a_NH3_PO4_ET_def
   2  3  5 	a_PO4_ET_C_def
   4  3  5 	a_ET_ET_C_ether
   3  4  9 	a_ET_ET_C_ether
   3  5  6 	a_ET_C1_C4_ether
   5  6  7 	a_C1_C4_C4_def
   6  7  8 	a_C4_C4_C1_def
   4  9 10 	a_ET_C1_C4_ether
   9 10 11 	a_C1_C4_C4_def
  10 11 12 	a_C4_C4_C1_def


;;;;;; Martini lipid topology for di-C18:3 EE (DFEE), generated using:
; The Martini lipid itp generator version M3.l01  Args are: -alname DFEE -alhead 'E P' -allink 'E E' -altail 'CDDD CDDD'
; WARNING: Autogenerated and not all lipid headgroup and tail combinations have been tested;
;          used with care and see K.B. Pedersen et al. 2024 for guidance.
;
; Description:
;   A general model ether lipid phosphatidylethanolamine (EE) lipid corresponding to atomistic C18:3(9c;12c;15c) di-alpha-linolenic acid tails.
; Parameterization:
;   This topology follows the standard Martini 3.0 lipid definitions and building block rules. 
;   Bonded parameters and mapping have been optimized as described in K.B. Pedersen et al. 2024.
; Reference(s): 
;   K.B. Pedersen et al. The Martini 3 Lipidome: Expanded and Refined Parameters Improve Lipid Phase Behaviour, TBD 2024 
;   P.C.T. Souza et al. Martini 3: a general purpose force field for coarse-grained molecular dynamics, 
;   Nat. Methods; 2021. doi: 10.1038/s41592-021-01098-3
; Created: 2024.07.12
;
; Molecular topology and mapping of indices:
; NH3-PO4-ET1-C1A-D2A-D3A-D4A
;          |
;         ET2-C1B-D2B-D3B-D4B
;
;  1 - 2 - 3 - 5 - 6 - 7 - 8 
;          |
;          4 - 9 - 10- 11- 12
;
;@INSANE alhead=E P, allink=E E, altail=CDDD CDDD, alname=DFEE, charge=0.0
;@RESNTEST DFE==DFEE if: atoms[0]==NH3
;@BEADS NH3 PO4 ET1 ET2 C1A D2A D3A D4A C1B D2B D3B D4B 
;@BONDS NH3-PO4 PO4-ET1 PO4-ET2 ET1-ET2 ET1-C1A C1A-D2A D2A-D3A D3A-D4A ET2-C1B C1B-D2B D2B-D3B D3B-D4B 
;

[moleculetype]
; molname      nrexcl
  DFEE          1

[atoms]
; id 	type 	resnr 	residu 	atom 	cgnr 	charge    (mass)
   1    Q4p   1  DFEE  NH3   1 	1.0
   2     Q5   1  DFEE  PO4   2 	-1.0
   3   SN3a   1  DFEE  ET1   3 	0
   4   SN3a   1  DFEE  ET2   4 	0
   5     C1   1  DFEE  C1A   5 	0
   6    C4h   1  DFEE  D2A   6 	0
   7    C4h   1  DFEE  D3A   7 	0
   8    C4h   1  DFEE  D4A   8 	0
   9     C1   1  DFEE  C1B   9 	0
  10    C4h   1  DFEE  D2B  10 	0
  11    C4h   1  DFEE  D3B  11 	0
  12    C4h   1  DFEE  D4B  12 	0

[bonds]
;  i  j 	name 	(using named bondtypes from martini_v3.0.0_ffbonded_v2.itp)
;  i  j 	funct 	force.c.
   1  2 	b_NH3_PO4_def
   2  3 	b_PO4_ET_def
   2  4 	b_PO4_ET_def_long
   3  4 	b_ET_ET_ether
   3  5 	b_ET_C1_ether_5long
   5  6 	b_C1_C4_mid_5long
   6  7 	b_C4_C4_mid
   7  8 	b_C4_C4_end
   4  9 	b_ET_C1_ether_5long
   9 10 	b_C1_C4_mid_5long
  10 11 	b_C4_C4_mid
  11 12 	b_C4_C4_end

[angles]
;  i  j  k 	name 	(using named angletypes from martini_v3.0.0_ffbonded_v2.itp)
;  i  j  k 	funct 	angle 	force.c.
   1  2  3 	a_NH3_PO4_ET_def
   2  3  5 	a_PO4_ET_C_def
   4  3  5 	a_ET_ET_C_ether
   3  4  9 	a_ET_ET_C_ether
   3  5  6 	a_ET_C1_C4_ether
   5  6  7 	a_C1_C4_C4_def
   6  7  8 	a_C4_C4_C4_def
   4  9 10 	a_ET_C1_C4_ether
   9 10 11 	a_C1_C4_C4_def
  10 11 12 	a_C4_C4_C4_def


;;;;;; Martini lipid topology for di-C20:4 EE (DAEE), generated using:
; The Martini lipid itp generator version M3.l01  Args are: -alname DAEE -alhead 'E P' -allink 'E E' -altail 'cFFDC cFFDC'
; WARNING: Autogenerated and not all lipid headgroup and tail combinations have been tested;
;          used with care and see K.B. Pedersen et al. 2024 for guidance.
;
; Description:
;   A general model ether lipid phosphatidylethanolamine (EE) lipid corresponding to atomistic C20:4(5c;8c;11c;14c) di-arachidonic acid (AA) tails.
; Parameterization:
;   This topology follows the standard Martini 3.0 lipid definitions and building block rules. 
;   Bonded parameters and mapping have been optimized as described in K.B. Pedersen et al. 2024.
; Reference(s): 
;   K.B. Pedersen et al. The Martini 3 Lipidome: Expanded and Refined Parameters Improve Lipid Phase Behaviour, TBD 2024 
;   P.C.T. Souza et al. Martini 3: a general purpose force field for coarse-grained molecular dynamics, 
;   Nat. Methods; 2021. doi: 10.1038/s41592-021-01098-3
; Created: 2024.07.12
;
; Molecular topology and mapping of indices:
; NH3-PO4-ET1-C1A-D2A-D3A-D4A-C5A
;          |
;         ET2-C1B-D2B-D3B-D4B-C5B
;
;  1 - 2 - 3 - 5 - 6 - 7 - 8 - 9 
;          |
;          4 - 10- 11- 12- 13- 14
;
;@INSANE alhead=E P, allink=E E, altail=CDDDC CDDDC, alname=DAEE, charge=0.0
;@RESNTEST DAE==DAEE if: atoms[0]==NH3
;@BEADS NH3 PO4 ET1 ET2 C1A D2A D3A D4A C5A C1B D2B D3B D4B C5B 
;@BONDS NH3-PO4 PO4-ET1 PO4-ET2 ET1-ET2 ET1-C1A C1A-D2A D2A-D3A D3A-D4A D4A-C5A ET2-C1B C1B-D2B D2B-D3B D3B-D4B D4B-C5B 
;

[moleculetype]
; molname      nrexcl
  DAEE          1

[atoms]
; id 	type 	resnr 	residu 	atom 	cgnr 	charge    (mass)
   1    Q4p   1  DAEE  NH3   1 	1.0
   2     Q5   1  DAEE  PO4   2 	-1.0
   3   SN3a   1  DAEE  ET1   3 	0
   4   SN3a   1  DAEE  ET2   4 	0
   5    SC1   1  DAEE  C1A   5 	0
   6    C5h   1  DAEE  D2A   6 	0
   7    C5h   1  DAEE  D3A   7 	0
   8    C4h   1  DAEE  D4A   8 	0
   9     C1   1  DAEE  C5A   9 	0
  10    SC1   1  DAEE  C1B  10 	0
  11    C5h   1  DAEE  D2B  11 	0
  12    C5h   1  DAEE  D3B  12 	0
  13    C4h   1  DAEE  D4B  13 	0
  14     C1   1  DAEE  C5B  14 	0

[bonds]
;  i  j 	name 	(using named bondtypes from martini_v3.0.0_ffbonded_v2.itp)
;  i  j 	funct 	force.c.
   1  2 	b_NH3_PO4_def
   2  3 	b_PO4_ET_def
   2  4 	b_PO4_ET_def_long
   3  4 	b_ET_ET_ether
   3  5 	b_ET_SC1_ether
   5  6 	b_SC1_C4_mid
   6  7 	b_C4_C4_mid
   7  8 	b_C4_C4_mid
   8  9 	b_C4_C1_end
   4 10 	b_ET_SC1_ether
  10 11 	b_SC1_C4_mid
  11 12 	b_C4_C4_mid
  12 13 	b_C4_C4_mid
  13 14 	b_C4_C1_end

[angles]
;  i  j  k 	name 	(using named angletypes from martini_v3.0.0_ffbonded_v2.itp)
;  i  j  k 	funct 	angle 	force.c.
   1  2  3 	a_NH3_PO4_ET_def
   2  3  5 	a_PO4_ET_C_def
   4  3  5 	a_ET_ET_C_ether
   3  4 10 	a_ET_ET_C_ether
   3  5  6 	a_ET_C1_C4_ether
   5  6  7 	a_C1_C4_C4_def
   6  7  8 	a_C4_C4_C4_def
   7  8  9 	a_C4_C4_C1_def
   4 10 11 	a_ET_C1_C4_ether
  10 11 12 	a_C1_C4_C4_def
  11 12 13 	a_C4_C4_C4_def
  12 13 14 	a_C4_C4_C1_def


;;;;;; Martini lipid topology for di-C22:6 EE (DDEE), generated using:
; The Martini lipid itp generator version M3.l01  Args are: -alname DDEE -alhead 'E P' -allink 'E E' -altail 'DFFDD DFFDD'
; WARNING: Autogenerated and not all lipid headgroup and tail combinations have been tested;
;          used with care and see K.B. Pedersen et al. 2024 for guidance.
;
; Description:
;   A general model ether lipid phosphatidylethanolamine (EE) lipid corresponding to atomistic C22:6(4c;7c;10c;13c;16c;19c) di-docosahexaenoic acid tails.
; Parameterization:
;   This topology follows the standard Martini 3.0 lipid definitions and building block rules. 
;   Bonded parameters and mapping have been optimized as described in K.B. Pedersen et al. 2024.
; Reference(s): 
;   K.B. Pedersen et al. The Martini 3 Lipidome: Expanded and Refined Parameters Improve Lipid Phase Behaviour, TBD 2024 
;   P.C.T. Souza et al. Martini 3: a general purpose force field for coarse-grained molecular dynamics, 
;   Nat. Methods; 2021. doi: 10.1038/s41592-021-01098-3
; Created: 2024.07.12
;
; Molecular topology and mapping of indices:
; NH3-PO4-ET1-D1A-D2A-D3A-D4A-D5A
;          |
;         ET2-D1B-D2B-D3B-D4B-D5B
;
;  1 - 2 - 3 - 5 - 6 - 7 - 8 - 9 
;          |
;          4 - 10- 11- 12- 13- 14
;
;@INSANE alhead=E P, allink=E E, altail=DDDDD DDDDD, alname=DDEE, charge=0.0
;@RESNTEST DDE==DDEE if: atoms[0]==NH3
;@BEADS NH3 PO4 ET1 ET2 D1A D2A D3A D4A D5A D1B D2B D3B D4B D5B 
;@BONDS NH3-PO4 PO4-ET1 PO4-ET2 ET1-ET2 ET1-D1A D1A-D2A D2A-D3A D3A-D4A D4A-D5A ET2-D1B D1B-D2B D2B-D3B D3B-D4B D4B-D5B 
;

[moleculetype]
; molname      nrexcl
  DDEE          1

[atoms]
; id 	type 	resnr 	residu 	atom 	cgnr 	charge    (mass)
   1    Q4p   1  DDEE  NH3   1 	1.0
   2     Q5   1  DDEE  PO4   2 	-1.0
   3   SN3a   1  DDEE  ET1   3 	0
   4   SN3a   1  DDEE  ET2   4 	0
   5    C4h   1  DDEE  D1A   5 	0
   6    C5h   1  DDEE  D2A   6 	0
   7    C5h   1  DDEE  D3A   7 	0
   8    C4h   1  DDEE  D4A   8 	0
   9    C4h   1  DDEE  D5A   9 	0
  10    C4h   1  DDEE  D1B  10 	0
  11    C5h   1  DDEE  D2B  11 	0
  12    C5h   1  DDEE  D3B  12 	0
  13    C4h   1  DDEE  D4B  13 	0
  14    C4h   1  DDEE  D5B  14 	0

[bonds]
;  i  j 	name 	(using named bondtypes from martini_v3.0.0_ffbonded_v2.itp)
;  i  j 	funct 	force.c.
   1  2 	b_NH3_PO4_def
   2  3 	b_PO4_ET_def
   2  4 	b_PO4_ET_def_long
   3  4 	b_ET_ET_ether
   3  5 	b_ET_C4_ether_5long
   5  6 	b_C4_C4_mid_5long
   6  7 	b_C4_C4_mid
   7  8 	b_C4_C4_mid
   8  9 	b_C4_C4_end
   4 10 	b_ET_C4_ether_5long
  10 11 	b_C4_C4_mid_5long
  11 12 	b_C4_C4_mid
  12 13 	b_C4_C4_mid
  13 14 	b_C4_C4_end

[angles]
;  i  j  k 	name 	(using named angletypes from martini_v3.0.0_ffbonded_v2.itp)
;  i  j  k 	funct 	angle 	force.c.
   1  2  3 	a_NH3_PO4_ET_def
   2  3  5 	a_PO4_ET_C_def
   4  3  5 	a_ET_ET_C_ether
   3  4 10 	a_ET_ET_C_ether
   3  5  6 	a_ET_C4_C4_ether
   5  6  7 	a_C4_C4_C4_def
   6  7  8 	a_C4_C4_C4_def
   7  8  9 	a_C4_C4_C4_def
   4 10 11 	a_ET_C4_C4_ether
  10 11 12 	a_C4_C4_C4_def
  11 12 13 	a_C4_C4_C4_def
  12 13 14 	a_C4_C4_C4_def


;;;;;; Martini lipid topology for C16:0/16:1 EE (PYEE), generated using:
; The Martini lipid itp generator version M3.l01  Args are: -alname PYEE -alhead 'E P' -allink 'E E' -altail 'cCDC cCCC'
; WARNING: Autogenerated and not all lipid headgroup and tail combinations have been tested;
;          used with care and see K.B. Pedersen et al. 2024 for guidance.
;
; Description:
;   A general model ether lipid phosphatidylethanolamine (EE) lipid corresponding to atomistic C16:0/16:1(9c) 1-palmitoyl-2-palmitoleoyl tails.
; Parameterization:
;   This topology follows the standard Martini 3.0 lipid definitions and building block rules. 
;   Bonded parameters and mapping have been optimized as described in K.B. Pedersen et al. 2024.
; Reference(s): 
;   K.B. Pedersen et al. The Martini 3 Lipidome: Expanded and Refined Parameters Improve Lipid Phase Behaviour, TBD 2024 
;   P.C.T. Souza et al. Martini 3: a general purpose force field for coarse-grained molecular dynamics, 
;   Nat. Methods; 2021. doi: 10.1038/s41592-021-01098-3
; Created: 2024.07.12
;
; Molecular topology and mapping of indices:
; NH3-PO4-ET1-C1A-C2A-D3A-C4A
;          |
;         ET2-C1B-C2B-C3B-C4B
;
;  1 - 2 - 3 - 5 - 6 - 7 - 8 
;          |
;          4 - 9 - 10- 11- 12
;
;@INSANE alhead=E P, allink=E E, altail=CCDC CCCC, alname=PYEE, charge=0.0
;@RESNTEST PYE==PYEE if: atoms[0]==NH3
;@BEADS NH3 PO4 ET1 ET2 C1A C2A D3A C4A C1B C2B C3B C4B 
;@BONDS NH3-PO4 PO4-ET1 PO4-ET2 ET1-ET2 ET1-C1A C1A-C2A C2A-D3A D3A-C4A ET2-C1B C1B-C2B C2B-C3B C3B-C4B 
;

[moleculetype]
; molname      nrexcl
  PYEE          1

[atoms]
; id 	type 	resnr 	residu 	atom 	cgnr 	charge    (mass)
   1    Q4p   1  PYEE  NH3   1 	1.0
   2     Q5   1  PYEE  PO4   2 	-1.0
   3   SN3a   1  PYEE  ET1   3 	0
   4   SN3a   1  PYEE  ET2   4 	0
   5    SC1   1  PYEE  C1A   5 	0
   6     C1   1  PYEE  C2A   6 	0
   7    C4h   1  PYEE  D3A   7 	0
   8     C1   1  PYEE  C4A   8 	0
   9    SC1   1  PYEE  C1B   9 	0
  10     C1   1  PYEE  C2B  10 	0
  11     C1   1  PYEE  C3B  11 	0
  12     C1   1  PYEE  C4B  12 	0

[bonds]
;  i  j 	name 	(using named bondtypes from martini_v3.0.0_ffbonded_v2.itp)
;  i  j 	funct 	force.c.
   1  2 	b_NH3_PO4_def
   2  3 	b_PO4_ET_def
   2  4 	b_PO4_ET_def_long
   3  4 	b_ET_ET_ether
   3  5 	b_ET_SC1_ether
   5  6 	b_SC1_C1_mid
   6  7 	b_C1_C4_mid
   7  8 	b_C4_C1_end
   4  9 	b_ET_SC1_ether
   9 10 	b_SC1_C1_mid
  10 11 	b_C1_C1_mid
  11 12 	b_C1_C1_end

[angles]
;  i  j  k 	name 	(using named angletypes from martini_v3.0.0_ffbonded_v2.itp)
;  i  j  k 	funct 	angle 	force.c.
   1  2  3 	a_NH3_PO4_ET_def
   2  3  5 	a_PO4_ET_C_def
   4  3  5 	a_ET_ET_C_ether
   3  4  9 	a_ET_ET_C_ether
   3  5  6 	a_ET_C1_C1_ether
   5  6  7 	a_C1_C1_C4_def
   6  7  8 	a_C1_C4_C1_def
   4  9 10 	a_ET_C1_C1_ether
   9 10 11 	a_C1_C1_C1_def
  10 11 12 	a_C1_C1_C1_def


;;;;;; Martini lipid topology for C16:0/18:0 EE (PSEE), generated using:
; The Martini lipid itp generator version M3.l01  Args are: -alname PSEE -alhead 'E P' -allink 'E E' -altail 'CCCC cCCC'
; WARNING: Autogenerated and not all lipid headgroup and tail combinations have been tested;
;          used with care and see K.B. Pedersen et al. 2024 for guidance.
;
; Description:
;   A general model ether lipid phosphatidylethanolamine (EE) lipid corresponding to atomistic C16:0/18:0 1-palmitoyl-2-stearoyl tails.
; Parameterization:
;   This topology follows the standard Martini 3.0 lipid definitions and building block rules. 
;   Bonded parameters and mapping have been optimized as described in K.B. Pedersen et al. 2024.
; Reference(s): 
;   K.B. Pedersen et al. The Martini 3 Lipidome: Expanded and Refined Parameters Improve Lipid Phase Behaviour, TBD 2024 
;   P.C.T. Souza et al. Martini 3: a general purpose force field for coarse-grained molecular dynamics, 
;   Nat. Methods; 2021. doi: 10.1038/s41592-021-01098-3
; Created: 2024.07.12
;
; Molecular topology and mapping of indices:
; NH3-PO4-ET1-C1A-C2A-C3A-C4A
;          |
;         ET2-C1B-C2B-C3B-C4B
;
;  1 - 2 - 3 - 5 - 6 - 7 - 8 
;          |
;          4 - 9 - 10- 11- 12
;
;@INSANE alhead=E P, allink=E E, altail=CCCC CCCC, alname=PSEE, charge=0.0
;@RESNTEST PSE==PSEE if: atoms[0]==NH3
;@BEADS NH3 PO4 ET1 ET2 C1A C2A C3A C4A C1B C2B C3B C4B 
;@BONDS NH3-PO4 PO4-ET1 PO4-ET2 ET1-ET2 ET1-C1A C1A-C2A C2A-C3A C3A-C4A ET2-C1B C1B-C2B C2B-C3B C3B-C4B 
;

[moleculetype]
; molname      nrexcl
  PSEE          1

[atoms]
; id 	type 	resnr 	residu 	atom 	cgnr 	charge    (mass)
   1    Q4p   1  PSEE  NH3   1 	1.0
   2     Q5   1  PSEE  PO4   2 	-1.0
   3   SN3a   1  PSEE  ET1   3 	0
   4   SN3a   1  PSEE  ET2   4 	0
   5     C1   1  PSEE  C1A   5 	0
   6     C1   1  PSEE  C2A   6 	0
   7     C1   1  PSEE  C3A   7 	0
   8     C1   1  PSEE  C4A   8 	0
   9    SC1   1  PSEE  C1B   9 	0
  10     C1   1  PSEE  C2B  10 	0
  11     C1   1  PSEE  C3B  11 	0
  12     C1   1  PSEE  C4B  12 	0

[bonds]
;  i  j 	name 	(using named bondtypes from martini_v3.0.0_ffbonded_v2.itp)
;  i  j 	funct 	force.c.
   1  2 	b_NH3_PO4_def
   2  3 	b_PO4_ET_def
   2  4 	b_PO4_ET_def_long
   3  4 	b_ET_ET_ether
   3  5 	b_ET_C1_ether_5long
   5  6 	b_C1_C1_mid_5long
   6  7 	b_C1_C1_mid
   7  8 	b_C1_C1_end
   4  9 	b_ET_SC1_ether
   9 10 	b_SC1_C1_mid
  10 11 	b_C1_C1_mid
  11 12 	b_C1_C1_end

[angles]
;  i  j  k 	name 	(using named angletypes from martini_v3.0.0_ffbonded_v2.itp)
;  i  j  k 	funct 	angle 	force.c.
   1  2  3 	a_NH3_PO4_ET_def
   2  3  5 	a_PO4_ET_C_def
   4  3  5 	a_ET_ET_C_ether
   3  4  9 	a_ET_ET_C_ether
   3  5  6 	a_ET_C1_C1_ether
   5  6  7 	a_C1_C1_C1_def
   6  7  8 	a_C1_C1_C1_def
   4  9 10 	a_ET_C1_C1_ether
   9 10 11 	a_C1_C1_C1_def
  10 11 12 	a_C1_C1_C1_def


;;;;;; Martini lipid topology for C16:0/18:1 EE (POEE), generated using:
; The Martini lipid itp generator version M3.l01  Args are: -alname POEE -alhead 'E P' -allink 'E E' -altail 'CDCC cCCC'
; WARNING: Autogenerated and not all lipid headgroup and tail combinations have been tested;
;          used with care and see K.B. Pedersen et al. 2024 for guidance.
;
; Description:
;   A general model ether lipid phosphatidylethanolamine (EE) lipid corresponding to atomistic C16:0/18:1(9c) 1-palmitoyl-2-oleoyl (POEE) tails.
; Parameterization:
;   This topology follows the standard Martini 3.0 lipid definitions and building block rules. 
;   Bonded parameters and mapping have been optimized as described in K.B. Pedersen et al. 2024.
; Reference(s): 
;   K.B. Pedersen et al. The Martini 3 Lipidome: Expanded and Refined Parameters Improve Lipid Phase Behaviour, TBD 2024 
;   P.C.T. Souza et al. Martini 3: a general purpose force field for coarse-grained molecular dynamics, 
;   Nat. Methods; 2021. doi: 10.1038/s41592-021-01098-3
; Created: 2024.07.12
;
; Molecular topology and mapping of indices:
; NH3-PO4-ET1-C1A-D2A-C3A-C4A
;          |
;         ET2-C1B-C2B-C3B-C4B
;
;  1 - 2 - 3 - 5 - 6 - 7 - 8 
;          |
;          4 - 9 - 10- 11- 12
;
;@INSANE alhead=E P, allink=E E, altail=CDCC CCCC, alname=POEE, charge=0.0
;@RESNTEST POE==POEE if: atoms[0]==NH3
;@BEADS NH3 PO4 ET1 ET2 C1A D2A C3A C4A C1B C2B C3B C4B 
;@BONDS NH3-PO4 PO4-ET1 PO4-ET2 ET1-ET2 ET1-C1A C1A-D2A D2A-C3A C3A-C4A ET2-C1B C1B-C2B C2B-C3B C3B-C4B 
;

[moleculetype]
; molname      nrexcl
  POEE          1

[atoms]
; id 	type 	resnr 	residu 	atom 	cgnr 	charge    (mass)
   1    Q4p   1  POEE  NH3   1 	1.0
   2     Q5   1  POEE  PO4   2 	-1.0
   3   SN3a   1  POEE  ET1   3 	0
   4   SN3a   1  POEE  ET2   4 	0
   5     C1   1  POEE  C1A   5 	0
   6    C4h   1  POEE  D2A   6 	0
   7     C1   1  POEE  C3A   7 	0
   8     C1   1  POEE  C4A   8 	0
   9    SC1   1  POEE  C1B   9 	0
  10     C1   1  POEE  C2B  10 	0
  11     C1   1  POEE  C3B  11 	0
  12     C1   1  POEE  C4B  12 	0

[bonds]
;  i  j 	name 	(using named bondtypes from martini_v3.0.0_ffbonded_v2.itp)
;  i  j 	funct 	force.c.
   1  2 	b_NH3_PO4_def
   2  3 	b_PO4_ET_def
   2  4 	b_PO4_ET_def_long
   3  4 	b_ET_ET_ether
   3  5 	b_ET_C1_ether_5long
   5  6 	b_C1_C4_mid_5long
   6  7 	b_C4_C1_mid
   7  8 	b_C1_C1_end
   4  9 	b_ET_SC1_ether
   9 10 	b_SC1_C1_mid
  10 11 	b_C1_C1_mid
  11 12 	b_C1_C1_end

[angles]
;  i  j  k 	name 	(using named angletypes from martini_v3.0.0_ffbonded_v2.itp)
;  i  j  k 	funct 	angle 	force.c.
   1  2  3 	a_NH3_PO4_ET_def
   2  3  5 	a_PO4_ET_C_def
   4  3  5 	a_ET_ET_C_ether
   3  4  9 	a_ET_ET_C_ether
   3  5  6 	a_ET_C1_C4_ether
   5  6  7 	a_C1_C4_C1_def
   6  7  8 	a_C4_C1_C1_def
   4  9 10 	a_ET_C1_C1_ether
   9 10 11 	a_C1_C1_C1_def
  10 11 12 	a_C1_C1_C1_def


;;;;;; Martini lipid topology for C16:0/18:2 EE (PLEE), generated using:
; The Martini lipid itp generator version M3.l01  Args are: -alname PLEE -alhead 'E P' -allink 'E E' -altail 'CDDC cCCC'
; WARNING: Autogenerated and not all lipid headgroup and tail combinations have been tested;
;          used with care and see K.B. Pedersen et al. 2024 for guidance.
;
; Description:
;   A general model ether lipid phosphatidylethanolamine (EE) lipid corresponding to atomistic C16:0/18:2(9c;12c) 1-palmitoyl-2-linoleoyl tails.
; Parameterization:
;   This topology follows the standard Martini 3.0 lipid definitions and building block rules. 
;   Bonded parameters and mapping have been optimized as described in K.B. Pedersen et al. 2024.
; Reference(s): 
;   K.B. Pedersen et al. The Martini 3 Lipidome: Expanded and Refined Parameters Improve Lipid Phase Behaviour, TBD 2024 
;   P.C.T. Souza et al. Martini 3: a general purpose force field for coarse-grained molecular dynamics, 
;   Nat. Methods; 2021. doi: 10.1038/s41592-021-01098-3
; Created: 2024.07.12
;
; Molecular topology and mapping of indices:
; NH3-PO4-ET1-C1A-D2A-D3A-C4A
;          |
;         ET2-C1B-C2B-C3B-C4B
;
;  1 - 2 - 3 - 5 - 6 - 7 - 8 
;          |
;          4 - 9 - 10- 11- 12
;
;@INSANE alhead=E P, allink=E E, altail=CDDC CCCC, alname=PLEE, charge=0.0
;@RESNTEST PLE==PLEE if: atoms[0]==NH3
;@BEADS NH3 PO4 ET1 ET2 C1A D2A D3A C4A C1B C2B C3B C4B 
;@BONDS NH3-PO4 PO4-ET1 PO4-ET2 ET1-ET2 ET1-C1A C1A-D2A D2A-D3A D3A-C4A ET2-C1B C1B-C2B C2B-C3B C3B-C4B 
;

[moleculetype]
; molname      nrexcl
  PLEE          1

[atoms]
; id 	type 	resnr 	residu 	atom 	cgnr 	charge    (mass)
   1    Q4p   1  PLEE  NH3   1 	1.0
   2     Q5   1  PLEE  PO4   2 	-1.0
   3   SN3a   1  PLEE  ET1   3 	0
   4   SN3a   1  PLEE  ET2   4 	0
   5     C1   1  PLEE  C1A   5 	0
   6    C4h   1  PLEE  D2A   6 	0
   7    C4h   1  PLEE  D3A   7 	0
   8     C1   1  PLEE  C4A   8 	0
   9    SC1   1  PLEE  C1B   9 	0
  10     C1   1  PLEE  C2B  10 	0
  11     C1   1  PLEE  C3B  11 	0
  12     C1   1  PLEE  C4B  12 	0

[bonds]
;  i  j 	name 	(using named bondtypes from martini_v3.0.0_ffbonded_v2.itp)
;  i  j 	funct 	force.c.
   1  2 	b_NH3_PO4_def
   2  3 	b_PO4_ET_def
   2  4 	b_PO4_ET_def_long
   3  4 	b_ET_ET_ether
   3  5 	b_ET_C1_ether_5long
   5  6 	b_C1_C4_mid_5long
   6  7 	b_C4_C4_mid
   7  8 	b_C4_C1_end
   4  9 	b_ET_SC1_ether
   9 10 	b_SC1_C1_mid
  10 11 	b_C1_C1_mid
  11 12 	b_C1_C1_end

[angles]
;  i  j  k 	name 	(using named angletypes from martini_v3.0.0_ffbonded_v2.itp)
;  i  j  k 	funct 	angle 	force.c.
   1  2  3 	a_NH3_PO4_ET_def
   2  3  5 	a_PO4_ET_C_def
   4  3  5 	a_ET_ET_C_ether
   3  4  9 	a_ET_ET_C_ether
   3  5  6 	a_ET_C1_C4_ether
   5  6  7 	a_C1_C4_C4_def
   6  7  8 	a_C4_C4_C1_def
   4  9 10 	a_ET_C1_C1_ether
   9 10 11 	a_C1_C1_C1_def
  10 11 12 	a_C1_C1_C1_def


;;;;;; Martini lipid topology for C16:0/18:3 EE (PFEE), generated using:
; The Martini lipid itp generator version M3.l01  Args are: -alname PFEE -alhead 'E P' -allink 'E E' -altail 'CDDD cCCC'
; WARNING: Autogenerated and not all lipid headgroup and tail combinations have been tested;
;          used with care and see K.B. Pedersen et al. 2024 for guidance.
;
; Description:
;   A general model ether lipid phosphatidylethanolamine (EE) lipid corresponding to atomistic C16:0/18:3(9c;12c;15c) 1-palmitoyl-2-alpha-linolenic acid tails.
; Parameterization:
;   This topology follows the standard Martini 3.0 lipid definitions and building block rules. 
;   Bonded parameters and mapping have been optimized as described in K.B. Pedersen et al. 2024.
; Reference(s): 
;   K.B. Pedersen et al. The Martini 3 Lipidome: Expanded and Refined Parameters Improve Lipid Phase Behaviour, TBD 2024 
;   P.C.T. Souza et al. Martini 3: a general purpose force field for coarse-grained molecular dynamics, 
;   Nat. Methods; 2021. doi: 10.1038/s41592-021-01098-3
; Created: 2024.07.12
;
; Molecular topology and mapping of indices:
; NH3-PO4-ET1-C1A-D2A-D3A-D4A
;          |
;         ET2-C1B-C2B-C3B-C4B
;
;  1 - 2 - 3 - 5 - 6 - 7 - 8 
;          |
;          4 - 9 - 10- 11- 12
;
;@INSANE alhead=E P, allink=E E, altail=CDDD CCCC, alname=PFEE, charge=0.0
;@RESNTEST PFE==PFEE if: atoms[0]==NH3
;@BEADS NH3 PO4 ET1 ET2 C1A D2A D3A D4A C1B C2B C3B C4B 
;@BONDS NH3-PO4 PO4-ET1 PO4-ET2 ET1-ET2 ET1-C1A C1A-D2A D2A-D3A D3A-D4A ET2-C1B C1B-C2B C2B-C3B C3B-C4B 
;

[moleculetype]
; molname      nrexcl
  PFEE          1

[atoms]
; id 	type 	resnr 	residu 	atom 	cgnr 	charge    (mass)
   1    Q4p   1  PFEE  NH3   1 	1.0
   2     Q5   1  PFEE  PO4   2 	-1.0
   3   SN3a   1  PFEE  ET1   3 	0
   4   SN3a   1  PFEE  ET2   4 	0
   5     C1   1  PFEE  C1A   5 	0
   6    C4h   1  PFEE  D2A   6 	0
   7    C4h   1  PFEE  D3A   7 	0
   8    C4h   1  PFEE  D4A   8 	0
   9    SC1   1  PFEE  C1B   9 	0
  10     C1   1  PFEE  C2B  10 	0
  11     C1   1  PFEE  C3B  11 	0
  12     C1   1  PFEE  C4B  12 	0

[bonds]
;  i  j 	name 	(using named bondtypes from martini_v3.0.0_ffbonded_v2.itp)
;  i  j 	funct 	force.c.
   1  2 	b_NH3_PO4_def
   2  3 	b_PO4_ET_def
   2  4 	b_PO4_ET_def_long
   3  4 	b_ET_ET_ether
   3  5 	b_ET_C1_ether_5long
   5  6 	b_C1_C4_mid_5long
   6  7 	b_C4_C4_mid
   7  8 	b_C4_C4_end
   4  9 	b_ET_SC1_ether
   9 10 	b_SC1_C1_mid
  10 11 	b_C1_C1_mid
  11 12 	b_C1_C1_end

[angles]
;  i  j  k 	name 	(using named angletypes from martini_v3.0.0_ffbonded_v2.itp)
;  i  j  k 	funct 	angle 	force.c.
   1  2  3 	a_NH3_PO4_ET_def
   2  3  5 	a_PO4_ET_C_def
   4  3  5 	a_ET_ET_C_ether
   3  4  9 	a_ET_ET_C_ether
   3  5  6 	a_ET_C1_C4_ether
   5  6  7 	a_C1_C4_C4_def
   6  7  8 	a_C4_C4_C4_def
   4  9 10 	a_ET_C1_C1_ether
   9 10 11 	a_C1_C1_C1_def
  10 11 12 	a_C1_C1_C1_def


;;;;;; Martini lipid topology for C16:0/20:2 EE (PIEE), generated using:
; The Martini lipid itp generator version M3.l01  Args are: -alname PIEE -alhead 'E P' -allink 'E E' -altail 'cCDDC cCCC'
; WARNING: Autogenerated and not all lipid headgroup and tail combinations have been tested;
;          used with care and see K.B. Pedersen et al. 2024 for guidance.
;
; Description:
;   A general model ether lipid phosphatidylethanolamine (EE) lipid corresponding to atomistic C16:0/20:2(11c;14c) 1-palmitoyl-2-eicosadienoyl tails.
; Parameterization:
;   This topology follows the standard Martini 3.0 lipid definitions and building block rules. 
;   Bonded parameters and mapping have been optimized as described in K.B. Pedersen et al. 2024.
; Reference(s): 
;   K.B. Pedersen et al. The Martini 3 Lipidome: Expanded and Refined Parameters Improve Lipid Phase Behaviour, TBD 2024 
;   P.C.T. Souza et al. Martini 3: a general purpose force field for coarse-grained molecular dynamics, 
;   Nat. Methods; 2021. doi: 10.1038/s41592-021-01098-3
; Created: 2024.07.12
;
; Molecular topology and mapping of indices:
; NH3-PO4-ET1-C1A-C2A-D3A-D4A-C5A
;          |
;         ET2-C1B-C2B-C3B-C4B
;
;  1 - 2 - 3 - 5 - 6 - 7 - 8 - 9 
;          |
;          4 - 10- 11- 12- 13
;
;@INSANE alhead=E P, allink=E E, altail=CCDDC CCCC, alname=PIEE, charge=0.0
;@RESNTEST PIE==PIEE if: atoms[0]==NH3
;@BEADS NH3 PO4 ET1 ET2 C1A C2A D3A D4A C5A C1B C2B C3B C4B 
;@BONDS NH3-PO4 PO4-ET1 PO4-ET2 ET1-ET2 ET1-C1A C1A-C2A C2A-D3A D3A-D4A D4A-C5A ET2-C1B C1B-C2B C2B-C3B C3B-C4B 
;

[moleculetype]
; molname      nrexcl
  PIEE          1

[atoms]
; id 	type 	resnr 	residu 	atom 	cgnr 	charge    (mass)
   1    Q4p   1  PIEE  NH3   1 	1.0
   2     Q5   1  PIEE  PO4   2 	-1.0
   3   SN3a   1  PIEE  ET1   3 	0
   4   SN3a   1  PIEE  ET2   4 	0
   5    SC1   1  PIEE  C1A   5 	0
   6     C1   1  PIEE  C2A   6 	0
   7    C4h   1  PIEE  D3A   7 	0
   8    C4h   1  PIEE  D4A   8 	0
   9     C1   1  PIEE  C5A   9 	0
  10    SC1   1  PIEE  C1B  10 	0
  11     C1   1  PIEE  C2B  11 	0
  12     C1   1  PIEE  C3B  12 	0
  13     C1   1  PIEE  C4B  13 	0

[bonds]
;  i  j 	name 	(using named bondtypes from martini_v3.0.0_ffbonded_v2.itp)
;  i  j 	funct 	force.c.
   1  2 	b_NH3_PO4_def
   2  3 	b_PO4_ET_def
   2  4 	b_PO4_ET_def_long
   3  4 	b_ET_ET_ether
   3  5 	b_ET_SC1_ether
   5  6 	b_SC1_C1_mid
   6  7 	b_C1_C4_mid
   7  8 	b_C4_C4_mid
   8  9 	b_C4_C1_end
   4 10 	b_ET_SC1_ether
  10 11 	b_SC1_C1_mid
  11 12 	b_C1_C1_mid
  12 13 	b_C1_C1_end

[angles]
;  i  j  k 	name 	(using named angletypes from martini_v3.0.0_ffbonded_v2.itp)
;  i  j  k 	funct 	angle 	force.c.
   1  2  3 	a_NH3_PO4_ET_def
   2  3  5 	a_PO4_ET_C_def
   4  3  5 	a_ET_ET_C_ether
   3  4 10 	a_ET_ET_C_ether
   3  5  6 	a_ET_C1_C1_ether
   5  6  7 	a_C1_C1_C4_def
   6  7  8 	a_C1_C4_C4_def
   7  8  9 	a_C4_C4_C1_def
   4 10 11 	a_ET_C1_C1_ether
  10 11 12 	a_C1_C1_C1_def
  11 12 13 	a_C1_C1_C1_def


;;;;;; Martini lipid topology for C16:0/20:3 EE (PQEE), generated using:
; The Martini lipid itp generator version M3.l01  Args are: -alname PQEE -alhead 'E P' -allink 'E E' -altail 'cDDDC cCCC'
; WARNING: Autogenerated and not all lipid headgroup and tail combinations have been tested;
;          used with care and see K.B. Pedersen et al. 2024 for guidance.
;
; Description:
;   A general model ether lipid phosphatidylethanolamine (EE) lipid corresponding to atomistic C18:0/20:2(8c;11c;14c) 1-palmitoyl-2-eicosatrienoyl tails.
; Parameterization:
;   This topology follows the standard Martini 3.0 lipid definitions and building block rules. 
;   Bonded parameters and mapping have been optimized as described in K.B. Pedersen et al. 2024.
; Reference(s): 
;   K.B. Pedersen et al. The Martini 3 Lipidome: Expanded and Refined Parameters Improve Lipid Phase Behaviour, TBD 2024 
;   P.C.T. Souza et al. Martini 3: a general purpose force field for coarse-grained molecular dynamics, 
;   Nat. Methods; 2021. doi: 10.1038/s41592-021-01098-3
; Created: 2024.07.12
;
; Molecular topology and mapping of indices:
; NH3-PO4-ET1-C1A-D2A-D3A-D4A-C5A
;          |
;         ET2-C1B-C2B-C3B-C4B
;
;  1 - 2 - 3 - 5 - 6 - 7 - 8 - 9 
;          |
;          4 - 10- 11- 12- 13
;
;@INSANE alhead=E P, allink=E E, altail=CDDDC CCCC, alname=PQEE, charge=0.0
;@RESNTEST PQE==PQEE if: atoms[0]==NH3
;@BEADS NH3 PO4 ET1 ET2 C1A D2A D3A D4A C5A C1B C2B C3B C4B 
;@BONDS NH3-PO4 PO4-ET1 PO4-ET2 ET1-ET2 ET1-C1A C1A-D2A D2A-D3A D3A-D4A D4A-C5A ET2-C1B C1B-C2B C2B-C3B C3B-C4B 
;

[moleculetype]
; molname      nrexcl
  PQEE          1

[atoms]
; id 	type 	resnr 	residu 	atom 	cgnr 	charge    (mass)
   1    Q4p   1  PQEE  NH3   1 	1.0
   2     Q5   1  PQEE  PO4   2 	-1.0
   3   SN3a   1  PQEE  ET1   3 	0
   4   SN3a   1  PQEE  ET2   4 	0
   5    SC1   1  PQEE  C1A   5 	0
   6    C4h   1  PQEE  D2A   6 	0
   7    C4h   1  PQEE  D3A   7 	0
   8    C4h   1  PQEE  D4A   8 	0
   9     C1   1  PQEE  C5A   9 	0
  10    SC1   1  PQEE  C1B  10 	0
  11     C1   1  PQEE  C2B  11 	0
  12     C1   1  PQEE  C3B  12 	0
  13     C1   1  PQEE  C4B  13 	0

[bonds]
;  i  j 	name 	(using named bondtypes from martini_v3.0.0_ffbonded_v2.itp)
;  i  j 	funct 	force.c.
   1  2 	b_NH3_PO4_def
   2  3 	b_PO4_ET_def
   2  4 	b_PO4_ET_def_long
   3  4 	b_ET_ET_ether
   3  5 	b_ET_SC1_ether
   5  6 	b_SC1_C4_mid
   6  7 	b_C4_C4_mid
   7  8 	b_C4_C4_mid
   8  9 	b_C4_C1_end
   4 10 	b_ET_SC1_ether
  10 11 	b_SC1_C1_mid
  11 12 	b_C1_C1_mid
  12 13 	b_C1_C1_end

[angles]
;  i  j  k 	name 	(using named angletypes from martini_v3.0.0_ffbonded_v2.itp)
;  i  j  k 	funct 	angle 	force.c.
   1  2  3 	a_NH3_PO4_ET_def
   2  3  5 	a_PO4_ET_C_def
   4  3  5 	a_ET_ET_C_ether
   3  4 10 	a_ET_ET_C_ether
   3  5  6 	a_ET_C1_C4_ether
   5  6  7 	a_C1_C4_C4_def
   6  7  8 	a_C4_C4_C4_def
   7  8  9 	a_C4_C4_C1_def
   4 10 11 	a_ET_C1_C1_ether
  10 11 12 	a_C1_C1_C1_def
  11 12 13 	a_C1_C1_C1_def


;;;;;; Martini lipid topology for C16:0/20:4 EE (PAEE), generated using:
; The Martini lipid itp generator version M3.l01  Args are: -alname PAEE -alhead 'E P' -allink 'E E' -altail 'cFFDC cCCC'
; WARNING: Autogenerated and not all lipid headgroup and tail combinations have been tested;
;          used with care and see K.B. Pedersen et al. 2024 for guidance.
;
; Description:
;   A general model ether lipid phosphatidylethanolamine (EE) lipid corresponding to atomistic C16:0/20:4(5c;8c;11c;14c) 1-palmitoyl-2-arachidonoyl tails.
; Parameterization:
;   This topology follows the standard Martini 3.0 lipid definitions and building block rules. 
;   Bonded parameters and mapping have been optimized as described in K.B. Pedersen et al. 2024.
; Reference(s): 
;   K.B. Pedersen et al. The Martini 3 Lipidome: Expanded and Refined Parameters Improve Lipid Phase Behaviour, TBD 2024 
;   P.C.T. Souza et al. Martini 3: a general purpose force field for coarse-grained molecular dynamics, 
;   Nat. Methods; 2021. doi: 10.1038/s41592-021-01098-3
; Created: 2024.07.12
;
; Molecular topology and mapping of indices:
; NH3-PO4-ET1-C1A-D2A-D3A-D4A-C5A
;          |
;         ET2-C1B-C2B-C3B-C4B
;
;  1 - 2 - 3 - 5 - 6 - 7 - 8 - 9 
;          |
;          4 - 10- 11- 12- 13
;
;@INSANE alhead=E P, allink=E E, altail=CDDDC CCCC, alname=PAEE, charge=0.0
;@RESNTEST PAE==PAEE if: atoms[0]==NH3
;@BEADS NH3 PO4 ET1 ET2 C1A D2A D3A D4A C5A C1B C2B C3B C4B 
;@BONDS NH3-PO4 PO4-ET1 PO4-ET2 ET1-ET2 ET1-C1A C1A-D2A D2A-D3A D3A-D4A D4A-C5A ET2-C1B C1B-C2B C2B-C3B C3B-C4B 
;

[moleculetype]
; molname      nrexcl
  PAEE          1

[atoms]
; id 	type 	resnr 	residu 	atom 	cgnr 	charge    (mass)
   1    Q4p   1  PAEE  NH3   1 	1.0
   2     Q5   1  PAEE  PO4   2 	-1.0
   3   SN3a   1  PAEE  ET1   3 	0
   4   SN3a   1  PAEE  ET2   4 	0
   5    SC1   1  PAEE  C1A   5 	0
   6    C5h   1  PAEE  D2A   6 	0
   7    C5h   1  PAEE  D3A   7 	0
   8    C4h   1  PAEE  D4A   8 	0
   9     C1   1  PAEE  C5A   9 	0
  10    SC1   1  PAEE  C1B  10 	0
  11     C1   1  PAEE  C2B  11 	0
  12     C1   1  PAEE  C3B  12 	0
  13     C1   1  PAEE  C4B  13 	0

[bonds]
;  i  j 	name 	(using named bondtypes from martini_v3.0.0_ffbonded_v2.itp)
;  i  j 	funct 	force.c.
   1  2 	b_NH3_PO4_def
   2  3 	b_PO4_ET_def
   2  4 	b_PO4_ET_def_long
   3  4 	b_ET_ET_ether
   3  5 	b_ET_SC1_ether
   5  6 	b_SC1_C4_mid
   6  7 	b_C4_C4_mid
   7  8 	b_C4_C4_mid
   8  9 	b_C4_C1_end
   4 10 	b_ET_SC1_ether
  10 11 	b_SC1_C1_mid
  11 12 	b_C1_C1_mid
  12 13 	b_C1_C1_end

[angles]
;  i  j  k 	name 	(using named angletypes from martini_v3.0.0_ffbonded_v2.itp)
;  i  j  k 	funct 	angle 	force.c.
   1  2  3 	a_NH3_PO4_ET_def
   2  3  5 	a_PO4_ET_C_def
   4  3  5 	a_ET_ET_C_ether
   3  4 10 	a_ET_ET_C_ether
   3  5  6 	a_ET_C1_C4_ether
   5  6  7 	a_C1_C4_C4_def
   6  7  8 	a_C4_C4_C4_def
   7  8  9 	a_C4_C4_C1_def
   4 10 11 	a_ET_C1_C1_ether
  10 11 12 	a_C1_C1_C1_def
  11 12 13 	a_C1_C1_C1_def


;;;;;; Martini lipid topology for C16:0/22:1 EE (PEEE), generated using:
; The Martini lipid itp generator version M3.l01  Args are: -alname PEEE -alhead 'E P' -allink 'E E' -altail 'CCDCC cCCC'
; WARNING: Autogenerated and not all lipid headgroup and tail combinations have been tested;
;          used with care and see K.B. Pedersen et al. 2024 for guidance.
;
; Description:
;   A general model ether lipid phosphatidylethanolamine (EE) lipid corresponding to atomistic C16:0/22:1 1-palmitoyl-2-erucoyl tails.
; Parameterization:
;   This topology follows the standard Martini 3.0 lipid definitions and building block rules. 
;   Bonded parameters and mapping have been optimized as described in K.B. Pedersen et al. 2024.
; Reference(s): 
;   K.B. Pedersen et al. The Martini 3 Lipidome: Expanded and Refined Parameters Improve Lipid Phase Behaviour, TBD 2024 
;   P.C.T. Souza et al. Martini 3: a general purpose force field for coarse-grained molecular dynamics, 
;   Nat. Methods; 2021. doi: 10.1038/s41592-021-01098-3
; Created: 2024.07.12
;
; Molecular topology and mapping of indices:
; NH3-PO4-ET1-C1A-C2A-D3A-C4A-C5A
;          |
;         ET2-C1B-C2B-C3B-C4B
;
;  1 - 2 - 3 - 5 - 6 - 7 - 8 - 9 
;          |
;          4 - 10- 11- 12- 13
;
;@INSANE alhead=E P, allink=E E, altail=CCDCC CCCC, alname=PEEE, charge=0.0
;@RESNTEST PEE==PEEE if: atoms[0]==NH3
;@BEADS NH3 PO4 ET1 ET2 C1A C2A D3A C4A C5A C1B C2B C3B C4B 
;@BONDS NH3-PO4 PO4-ET1 PO4-ET2 ET1-ET2 ET1-C1A C1A-C2A C2A-D3A D3A-C4A C4A-C5A ET2-C1B C1B-C2B C2B-C3B C3B-C4B 
;

[moleculetype]
; molname      nrexcl
  PEEE          1

[atoms]
; id 	type 	resnr 	residu 	atom 	cgnr 	charge    (mass)
   1    Q4p   1  PEEE  NH3   1 	1.0
   2     Q5   1  PEEE  PO4   2 	-1.0
   3   SN3a   1  PEEE  ET1   3 	0
   4   SN3a   1  PEEE  ET2   4 	0
   5     C1   1  PEEE  C1A   5 	0
   6     C1   1  PEEE  C2A   6 	0
   7    C4h   1  PEEE  D3A   7 	0
   8     C1   1  PEEE  C4A   8 	0
   9     C1   1  PEEE  C5A   9 	0
  10    SC1   1  PEEE  C1B  10 	0
  11     C1   1  PEEE  C2B  11 	0
  12     C1   1  PEEE  C3B  12 	0
  13     C1   1  PEEE  C4B  13 	0

[bonds]
;  i  j 	name 	(using named bondtypes from martini_v3.0.0_ffbonded_v2.itp)
;  i  j 	funct 	force.c.
   1  2 	b_NH3_PO4_def
   2  3 	b_PO4_ET_def
   2  4 	b_PO4_ET_def_long
   3  4 	b_ET_ET_ether
   3  5 	b_ET_C1_ether_5long
   5  6 	b_C1_C1_mid_5long
   6  7 	b_C1_C4_mid
   7  8 	b_C4_C1_mid
   8  9 	b_C1_C1_end
   4 10 	b_ET_SC1_ether
  10 11 	b_SC1_C1_mid
  11 12 	b_C1_C1_mid
  12 13 	b_C1_C1_end

[angles]
;  i  j  k 	name 	(using named angletypes from martini_v3.0.0_ffbonded_v2.itp)
;  i  j  k 	funct 	angle 	force.c.
   1  2  3 	a_NH3_PO4_ET_def
   2  3  5 	a_PO4_ET_C_def
   4  3  5 	a_ET_ET_C_ether
   3  4 10 	a_ET_ET_C_ether
   3  5  6 	a_ET_C1_C1_ether
   5  6  7 	a_C1_C1_C4_def
   6  7  8 	a_C1_C4_C1_def
   7  8  9 	a_C4_C1_C1_def
   4 10 11 	a_ET_C1_C1_ether
  10 11 12 	a_C1_C1_C1_def
  11 12 13 	a_C1_C1_C1_def


;;;;;; Martini lipid topology for C16:0/22:6 EE (PDEE), generated using:
; The Martini lipid itp generator version M3.l01  Args are: -alname PDEE -alhead 'E P' -allink 'E E' -altail 'DFFDD cCCC'
; WARNING: Autogenerated and not all lipid headgroup and tail combinations have been tested;
;          used with care and see K.B. Pedersen et al. 2024 for guidance.
;
; Description:
;   A general model ether lipid phosphatidylethanolamine (EE) lipid corresponding to atomistic C16:0/22:6(4c;7c;10c;13c;16c;19c) 1-palmitoyl-2-docosahexaenoyl tails.
; Parameterization:
;   This topology follows the standard Martini 3.0 lipid definitions and building block rules. 
;   Bonded parameters and mapping have been optimized as described in K.B. Pedersen et al. 2024.
; Reference(s): 
;   K.B. Pedersen et al. The Martini 3 Lipidome: Expanded and Refined Parameters Improve Lipid Phase Behaviour, TBD 2024 
;   P.C.T. Souza et al. Martini 3: a general purpose force field for coarse-grained molecular dynamics, 
;   Nat. Methods; 2021. doi: 10.1038/s41592-021-01098-3
; Created: 2024.07.12
;
; Molecular topology and mapping of indices:
; NH3-PO4-ET1-D1A-D2A-D3A-D4A-D5A
;          |
;         ET2-C1B-C2B-C3B-C4B
;
;  1 - 2 - 3 - 5 - 6 - 7 - 8 - 9 
;          |
;          4 - 10- 11- 12- 13
;
;@INSANE alhead=E P, allink=E E, altail=DDDDD CCCC, alname=PDEE, charge=0.0
;@RESNTEST PDE==PDEE if: atoms[0]==NH3
;@BEADS NH3 PO4 ET1 ET2 D1A D2A D3A D4A D5A C1B C2B C3B C4B 
;@BONDS NH3-PO4 PO4-ET1 PO4-ET2 ET1-ET2 ET1-D1A D1A-D2A D2A-D3A D3A-D4A D4A-D5A ET2-C1B C1B-C2B C2B-C3B C3B-C4B 
;

[moleculetype]
; molname      nrexcl
  PDEE          1

[atoms]
; id 	type 	resnr 	residu 	atom 	cgnr 	charge    (mass)
   1    Q4p   1  PDEE  NH3   1 	1.0
   2     Q5   1  PDEE  PO4   2 	-1.0
   3   SN3a   1  PDEE  ET1   3 	0
   4   SN3a   1  PDEE  ET2   4 	0
   5    C4h   1  PDEE  D1A   5 	0
   6    C5h   1  PDEE  D2A   6 	0
   7    C5h   1  PDEE  D3A   7 	0
   8    C4h   1  PDEE  D4A   8 	0
   9    C4h   1  PDEE  D5A   9 	0
  10    SC1   1  PDEE  C1B  10 	0
  11     C1   1  PDEE  C2B  11 	0
  12     C1   1  PDEE  C3B  12 	0
  13     C1   1  PDEE  C4B  13 	0

[bonds]
;  i  j 	name 	(using named bondtypes from martini_v3.0.0_ffbonded_v2.itp)
;  i  j 	funct 	force.c.
   1  2 	b_NH3_PO4_def
   2  3 	b_PO4_ET_def
   2  4 	b_PO4_ET_def_long
   3  4 	b_ET_ET_ether
   3  5 	b_ET_C4_ether_5long
   5  6 	b_C4_C4_mid_5long
   6  7 	b_C4_C4_mid
   7  8 	b_C4_C4_mid
   8  9 	b_C4_C4_end
   4 10 	b_ET_SC1_ether
  10 11 	b_SC1_C1_mid
  11 12 	b_C1_C1_mid
  12 13 	b_C1_C1_end

[angles]
;  i  j  k 	name 	(using named angletypes from martini_v3.0.0_ffbonded_v2.itp)
;  i  j  k 	funct 	angle 	force.c.
   1  2  3 	a_NH3_PO4_ET_def
   2  3  5 	a_PO4_ET_C_def
   4  3  5 	a_ET_ET_C_ether
   3  4 10 	a_ET_ET_C_ether
   3  5  6 	a_ET_C4_C4_ether
   5  6  7 	a_C4_C4_C4_def
   6  7  8 	a_C4_C4_C4_def
   7  8  9 	a_C4_C4_C4_def
   4 10 11 	a_ET_C1_C1_ether
  10 11 12 	a_C1_C1_C1_def
  11 12 13 	a_C1_C1_C1_def


;;;;;; Martini lipid topology for C16:1/18:1 EE (YOEE), generated using:
; The Martini lipid itp generator version M3.l01  Args are: -alname YOEE -alhead 'E P' -allink 'E E' -altail 'CDCC cCDC'
; WARNING: Autogenerated and not all lipid headgroup and tail combinations have been tested;
;          used with care and see K.B. Pedersen et al. 2024 for guidance.
;
; Description:
;   A general model ether lipid phosphatidylethanolamine (EE) lipid corresponding to atomistic C16:1(9c)/18:1(9c) 1-palmitoleoyl-2-oleoyl tails.
; Parameterization:
;   This topology follows the standard Martini 3.0 lipid definitions and building block rules. 
;   Bonded parameters and mapping have been optimized as described in K.B. Pedersen et al. 2024.
; Reference(s): 
;   K.B. Pedersen et al. The Martini 3 Lipidome: Expanded and Refined Parameters Improve Lipid Phase Behaviour, TBD 2024 
;   P.C.T. Souza et al. Martini 3: a general purpose force field for coarse-grained molecular dynamics, 
;   Nat. Methods; 2021. doi: 10.1038/s41592-021-01098-3
; Created: 2024.07.12
;
; Molecular topology and mapping of indices:
; NH3-PO4-ET1-C1A-D2A-C3A-C4A
;          |
;         ET2-C1B-C2B-D3B-C4B
;
;  1 - 2 - 3 - 5 - 6 - 7 - 8 
;          |
;          4 - 9 - 10- 11- 12
;
;@INSANE alhead=E P, allink=E E, altail=CDCC CCDC, alname=YOEE, charge=0.0
;@RESNTEST YOE==YOEE if: atoms[0]==NH3
;@BEADS NH3 PO4 ET1 ET2 C1A D2A C3A C4A C1B C2B D3B C4B 
;@BONDS NH3-PO4 PO4-ET1 PO4-ET2 ET1-ET2 ET1-C1A C1A-D2A D2A-C3A C3A-C4A ET2-C1B C1B-C2B C2B-D3B D3B-C4B 
;

[moleculetype]
; molname      nrexcl
  YOEE          1

[atoms]
; id 	type 	resnr 	residu 	atom 	cgnr 	charge    (mass)
   1    Q4p   1  YOEE  NH3   1 	1.0
   2     Q5   1  YOEE  PO4   2 	-1.0
   3   SN3a   1  YOEE  ET1   3 	0
   4   SN3a   1  YOEE  ET2   4 	0
   5     C1   1  YOEE  C1A   5 	0
   6    C4h   1  YOEE  D2A   6 	0
   7     C1   1  YOEE  C3A   7 	0
   8     C1   1  YOEE  C4A   8 	0
   9    SC1   1  YOEE  C1B   9 	0
  10     C1   1  YOEE  C2B  10 	0
  11    C4h   1  YOEE  D3B  11 	0
  12     C1   1  YOEE  C4B  12 	0

[bonds]
;  i  j 	name 	(using named bondtypes from martini_v3.0.0_ffbonded_v2.itp)
;  i  j 	funct 	force.c.
   1  2 	b_NH3_PO4_def
   2  3 	b_PO4_ET_def
   2  4 	b_PO4_ET_def_long
   3  4 	b_ET_ET_ether
   3  5 	b_ET_C1_ether_5long
   5  6 	b_C1_C4_mid_5long
   6  7 	b_C4_C1_mid
   7  8 	b_C1_C1_end
   4  9 	b_ET_SC1_ether
   9 10 	b_SC1_C1_mid
  10 11 	b_C1_C4_mid
  11 12 	b_C4_C1_end

[angles]
;  i  j  k 	name 	(using named angletypes from martini_v3.0.0_ffbonded_v2.itp)
;  i  j  k 	funct 	angle 	force.c.
   1  2  3 	a_NH3_PO4_ET_def
   2  3  5 	a_PO4_ET_C_def
   4  3  5 	a_ET_ET_C_ether
   3  4  9 	a_ET_ET_C_ether
   3  5  6 	a_ET_C1_C4_ether
   5  6  7 	a_C1_C4_C1_def
   6  7  8 	a_C4_C1_C1_def
   4  9 10 	a_ET_C1_C1_ether
   9 10 11 	a_C1_C1_C4_def
  10 11 12 	a_C1_C4_C1_def


;;;;;; Martini lipid topology for C18:0/18:1 EE (SOEE), generated using:
; The Martini lipid itp generator version M3.l01  Args are: -alname SOEE -alhead 'E P' -allink 'E E' -altail 'CDCC CCCC'
; WARNING: Autogenerated and not all lipid headgroup and tail combinations have been tested;
;          used with care and see K.B. Pedersen et al. 2024 for guidance.
;
; Description:
;   A general model ether lipid phosphatidylethanolamine (EE) lipid corresponding to atomistic C18:0/18:1(9c) 1-stearoyl-2-oleoyl (SOEE) tails.
; Parameterization:
;   This topology follows the standard Martini 3.0 lipid definitions and building block rules. 
;   Bonded parameters and mapping have been optimized as described in K.B. Pedersen et al. 2024.
; Reference(s): 
;   K.B. Pedersen et al. The Martini 3 Lipidome: Expanded and Refined Parameters Improve Lipid Phase Behaviour, TBD 2024 
;   P.C.T. Souza et al. Martini 3: a general purpose force field for coarse-grained molecular dynamics, 
;   Nat. Methods; 2021. doi: 10.1038/s41592-021-01098-3
; Created: 2024.07.12
;
; Molecular topology and mapping of indices:
; NH3-PO4-ET1-C1A-D2A-C3A-C4A
;          |
;         ET2-C1B-C2B-C3B-C4B
;
;  1 - 2 - 3 - 5 - 6 - 7 - 8 
;          |
;          4 - 9 - 10- 11- 12
;
;@INSANE alhead=E P, allink=E E, altail=CDCC CCCC, alname=SOEE, charge=0.0
;@RESNTEST SOE==SOEE if: atoms[0]==NH3
;@BEADS NH3 PO4 ET1 ET2 C1A D2A C3A C4A C1B C2B C3B C4B 
;@BONDS NH3-PO4 PO4-ET1 PO4-ET2 ET1-ET2 ET1-C1A C1A-D2A D2A-C3A C3A-C4A ET2-C1B C1B-C2B C2B-C3B C3B-C4B 
;

[moleculetype]
; molname      nrexcl
  SOEE          1

[atoms]
; id 	type 	resnr 	residu 	atom 	cgnr 	charge    (mass)
   1    Q4p   1  SOEE  NH3   1 	1.0
   2     Q5   1  SOEE  PO4   2 	-1.0
   3   SN3a   1  SOEE  ET1   3 	0
   4   SN3a   1  SOEE  ET2   4 	0
   5     C1   1  SOEE  C1A   5 	0
   6    C4h   1  SOEE  D2A   6 	0
   7     C1   1  SOEE  C3A   7 	0
   8     C1   1  SOEE  C4A   8 	0
   9     C1   1  SOEE  C1B   9 	0
  10     C1   1  SOEE  C2B  10 	0
  11     C1   1  SOEE  C3B  11 	0
  12     C1   1  SOEE  C4B  12 	0

[bonds]
;  i  j 	name 	(using named bondtypes from martini_v3.0.0_ffbonded_v2.itp)
;  i  j 	funct 	force.c.
   1  2 	b_NH3_PO4_def
   2  3 	b_PO4_ET_def
   2  4 	b_PO4_ET_def_long
   3  4 	b_ET_ET_ether
   3  5 	b_ET_C1_ether_5long
   5  6 	b_C1_C4_mid_5long
   6  7 	b_C4_C1_mid
   7  8 	b_C1_C1_end
   4  9 	b_ET_C1_ether_5long
   9 10 	b_C1_C1_mid_5long
  10 11 	b_C1_C1_mid
  11 12 	b_C1_C1_end

[angles]
;  i  j  k 	name 	(using named angletypes from martini_v3.0.0_ffbonded_v2.itp)
;  i  j  k 	funct 	angle 	force.c.
   1  2  3 	a_NH3_PO4_ET_def
   2  3  5 	a_PO4_ET_C_def
   4  3  5 	a_ET_ET_C_ether
   3  4  9 	a_ET_ET_C_ether
   3  5  6 	a_ET_C1_C4_ether
   5  6  7 	a_C1_C4_C1_def
   6  7  8 	a_C4_C1_C1_def
   4  9 10 	a_ET_C1_C1_ether
   9 10 11 	a_C1_C1_C1_def
  10 11 12 	a_C1_C1_C1_def


;;;;;; Martini lipid topology for C18:0/18:2 EE (SLEE), generated using:
; The Martini lipid itp generator version M3.l01  Args are: -alname SLEE -alhead 'E P' -allink 'E E' -altail 'CDDC CCCC'
; WARNING: Autogenerated and not all lipid headgroup and tail combinations have been tested;
;          used with care and see K.B. Pedersen et al. 2024 for guidance.
;
; Description:
;   A general model ether lipid phosphatidylethanolamine (EE) lipid corresponding to atomistic C18:0/18:2(9c;12c) 1-stearoyl-2-linoleoyl tails.
; Parameterization:
;   This topology follows the standard Martini 3.0 lipid definitions and building block rules. 
;   Bonded parameters and mapping have been optimized as described in K.B. Pedersen et al. 2024.
; Reference(s): 
;   K.B. Pedersen et al. The Martini 3 Lipidome: Expanded and Refined Parameters Improve Lipid Phase Behaviour, TBD 2024 
;   P.C.T. Souza et al. Martini 3: a general purpose force field for coarse-grained molecular dynamics, 
;   Nat. Methods; 2021. doi: 10.1038/s41592-021-01098-3
; Created: 2024.07.12
;
; Molecular topology and mapping of indices:
; NH3-PO4-ET1-C1A-D2A-D3A-C4A
;          |
;         ET2-C1B-C2B-C3B-C4B
;
;  1 - 2 - 3 - 5 - 6 - 7 - 8 
;          |
;          4 - 9 - 10- 11- 12
;
;@INSANE alhead=E P, allink=E E, altail=CDDC CCCC, alname=SLEE, charge=0.0
;@RESNTEST SLE==SLEE if: atoms[0]==NH3
;@BEADS NH3 PO4 ET1 ET2 C1A D2A D3A C4A C1B C2B C3B C4B 
;@BONDS NH3-PO4 PO4-ET1 PO4-ET2 ET1-ET2 ET1-C1A C1A-D2A D2A-D3A D3A-C4A ET2-C1B C1B-C2B C2B-C3B C3B-C4B 
;

[moleculetype]
; molname      nrexcl
  SLEE          1

[atoms]
; id 	type 	resnr 	residu 	atom 	cgnr 	charge    (mass)
   1    Q4p   1  SLEE  NH3   1 	1.0
   2     Q5   1  SLEE  PO4   2 	-1.0
   3   SN3a   1  SLEE  ET1   3 	0
   4   SN3a   1  SLEE  ET2   4 	0
   5     C1   1  SLEE  C1A   5 	0
   6    C4h   1  SLEE  D2A   6 	0
   7    C4h   1  SLEE  D3A   7 	0
   8     C1   1  SLEE  C4A   8 	0
   9     C1   1  SLEE  C1B   9 	0
  10     C1   1  SLEE  C2B  10 	0
  11     C1   1  SLEE  C3B  11 	0
  12     C1   1  SLEE  C4B  12 	0

[bonds]
;  i  j 	name 	(using named bondtypes from martini_v3.0.0_ffbonded_v2.itp)
;  i  j 	funct 	force.c.
   1  2 	b_NH3_PO4_def
   2  3 	b_PO4_ET_def
   2  4 	b_PO4_ET_def_long
   3  4 	b_ET_ET_ether
   3  5 	b_ET_C1_ether_5long
   5  6 	b_C1_C4_mid_5long
   6  7 	b_C4_C4_mid
   7  8 	b_C4_C1_end
   4  9 	b_ET_C1_ether_5long
   9 10 	b_C1_C1_mid_5long
  10 11 	b_C1_C1_mid
  11 12 	b_C1_C1_end

[angles]
;  i  j  k 	name 	(using named angletypes from martini_v3.0.0_ffbonded_v2.itp)
;  i  j  k 	funct 	angle 	force.c.
   1  2  3 	a_NH3_PO4_ET_def
   2  3  5 	a_PO4_ET_C_def
   4  3  5 	a_ET_ET_C_ether
   3  4  9 	a_ET_ET_C_ether
   3  5  6 	a_ET_C1_C4_ether
   5  6  7 	a_C1_C4_C4_def
   6  7  8 	a_C4_C4_C1_def
   4  9 10 	a_ET_C1_C1_ether
   9 10 11 	a_C1_C1_C1_def
  10 11 12 	a_C1_C1_C1_def


;;;;;; Martini lipid topology for C18:0/20:4 EE (SAEE), generated using:
; The Martini lipid itp generator version M3.l01  Args are: -alname SAEE -alhead 'E P' -allink 'E E' -altail 'cFFDC CCCC'
; WARNING: Autogenerated and not all lipid headgroup and tail combinations have been tested;
;          used with care and see K.B. Pedersen et al. 2024 for guidance.
;
; Description:
;   A general model ether lipid phosphatidylethanolamine (EE) lipid corresponding to atomistic C16:0/20:4(5c;8c;11c;14c) 1-stearoyl-2-arachidonoyl tails.
; Parameterization:
;   This topology follows the standard Martini 3.0 lipid definitions and building block rules. 
;   Bonded parameters and mapping have been optimized as described in K.B. Pedersen et al. 2024.
; Reference(s): 
;   K.B. Pedersen et al. The Martini 3 Lipidome: Expanded and Refined Parameters Improve Lipid Phase Behaviour, TBD 2024 
;   P.C.T. Souza et al. Martini 3: a general purpose force field for coarse-grained molecular dynamics, 
;   Nat. Methods; 2021. doi: 10.1038/s41592-021-01098-3
; Created: 2024.07.12
;
; Molecular topology and mapping of indices:
; NH3-PO4-ET1-C1A-D2A-D3A-D4A-C5A
;          |
;         ET2-C1B-C2B-C3B-C4B
;
;  1 - 2 - 3 - 5 - 6 - 7 - 8 - 9 
;          |
;          4 - 10- 11- 12- 13
;
;@INSANE alhead=E P, allink=E E, altail=CDDDC CCCC, alname=SAEE, charge=0.0
;@RESNTEST SAE==SAEE if: atoms[0]==NH3
;@BEADS NH3 PO4 ET1 ET2 C1A D2A D3A D4A C5A C1B C2B C3B C4B 
;@BONDS NH3-PO4 PO4-ET1 PO4-ET2 ET1-ET2 ET1-C1A C1A-D2A D2A-D3A D3A-D4A D4A-C5A ET2-C1B C1B-C2B C2B-C3B C3B-C4B 
;

[moleculetype]
; molname      nrexcl
  SAEE          1

[atoms]
; id 	type 	resnr 	residu 	atom 	cgnr 	charge    (mass)
   1    Q4p   1  SAEE  NH3   1 	1.0
   2     Q5   1  SAEE  PO4   2 	-1.0
   3   SN3a   1  SAEE  ET1   3 	0
   4   SN3a   1  SAEE  ET2   4 	0
   5    SC1   1  SAEE  C1A   5 	0
   6    C5h   1  SAEE  D2A   6 	0
   7    C5h   1  SAEE  D3A   7 	0
   8    C4h   1  SAEE  D4A   8 	0
   9     C1   1  SAEE  C5A   9 	0
  10     C1   1  SAEE  C1B  10 	0
  11     C1   1  SAEE  C2B  11 	0
  12     C1   1  SAEE  C3B  12 	0
  13     C1   1  SAEE  C4B  13 	0

[bonds]
;  i  j 	name 	(using named bondtypes from martini_v3.0.0_ffbonded_v2.itp)
;  i  j 	funct 	force.c.
   1  2 	b_NH3_PO4_def
   2  3 	b_PO4_ET_def
   2  4 	b_PO4_ET_def_long
   3  4 	b_ET_ET_ether
   3  5 	b_ET_SC1_ether
   5  6 	b_SC1_C4_mid
   6  7 	b_C4_C4_mid
   7  8 	b_C4_C4_mid
   8  9 	b_C4_C1_end
   4 10 	b_ET_C1_ether_5long
  10 11 	b_C1_C1_mid_5long
  11 12 	b_C1_C1_mid
  12 13 	b_C1_C1_end

[angles]
;  i  j  k 	name 	(using named angletypes from martini_v3.0.0_ffbonded_v2.itp)
;  i  j  k 	funct 	angle 	force.c.
   1  2  3 	a_NH3_PO4_ET_def
   2  3  5 	a_PO4_ET_C_def
   4  3  5 	a_ET_ET_C_ether
   3  4 10 	a_ET_ET_C_ether
   3  5  6 	a_ET_C1_C4_ether
   5  6  7 	a_C1_C4_C4_def
   6  7  8 	a_C4_C4_C4_def
   7  8  9 	a_C4_C4_C1_def
   4 10 11 	a_ET_C1_C1_ether
  10 11 12 	a_C1_C1_C1_def
  11 12 13 	a_C1_C1_C1_def


;;;;;; Martini lipid topology for C18:0/22:6 EE (SDEE), generated using:
; The Martini lipid itp generator version M3.l01  Args are: -alname SDEE -alhead 'E P' -allink 'E E' -altail 'DFFDD CCCC'
; WARNING: Autogenerated and not all lipid headgroup and tail combinations have been tested;
;          used with care and see K.B. Pedersen et al. 2024 for guidance.
;
; Description:
;   A general model ether lipid phosphatidylethanolamine (EE) lipid corresponding to atomistic C18:0/22:6(4c;7c;10c;13c;16c;19c) 1-stearoyl-2-docosahexaenoyl tails.
; Parameterization:
;   This topology follows the standard Martini 3.0 lipid definitions and building block rules. 
;   Bonded parameters and mapping have been optimized as described in K.B. Pedersen et al. 2024.
; Reference(s): 
;   K.B. Pedersen et al. The Martini 3 Lipidome: Expanded and Refined Parameters Improve Lipid Phase Behaviour, TBD 2024 
;   P.C.T. Souza et al. Martini 3: a general purpose force field for coarse-grained molecular dynamics, 
;   Nat. Methods; 2021. doi: 10.1038/s41592-021-01098-3
; Created: 2024.07.12
;
; Molecular topology and mapping of indices:
; NH3-PO4-ET1-D1A-D2A-D3A-D4A-D5A
;          |
;         ET2-C1B-C2B-C3B-C4B
;
;  1 - 2 - 3 - 5 - 6 - 7 - 8 - 9 
;          |
;          4 - 10- 11- 12- 13
;
;@INSANE alhead=E P, allink=E E, altail=DDDDD CCCC, alname=SDEE, charge=0.0
;@RESNTEST SDE==SDEE if: atoms[0]==NH3
;@BEADS NH3 PO4 ET1 ET2 D1A D2A D3A D4A D5A C1B C2B C3B C4B 
;@BONDS NH3-PO4 PO4-ET1 PO4-ET2 ET1-ET2 ET1-D1A D1A-D2A D2A-D3A D3A-D4A D4A-D5A ET2-C1B C1B-C2B C2B-C3B C3B-C4B 
;

[moleculetype]
; molname      nrexcl
  SDEE          1

[atoms]
; id 	type 	resnr 	residu 	atom 	cgnr 	charge    (mass)
   1    Q4p   1  SDEE  NH3   1 	1.0
   2     Q5   1  SDEE  PO4   2 	-1.0
   3   SN3a   1  SDEE  ET1   3 	0
   4   SN3a   1  SDEE  ET2   4 	0
   5    C4h   1  SDEE  D1A   5 	0
   6    C5h   1  SDEE  D2A   6 	0
   7    C5h   1  SDEE  D3A   7 	0
   8    C4h   1  SDEE  D4A   8 	0
   9    C4h   1  SDEE  D5A   9 	0
  10     C1   1  SDEE  C1B  10 	0
  11     C1   1  SDEE  C2B  11 	0
  12     C1   1  SDEE  C3B  12 	0
  13     C1   1  SDEE  C4B  13 	0

[bonds]
;  i  j 	name 	(using named bondtypes from martini_v3.0.0_ffbonded_v2.itp)
;  i  j 	funct 	force.c.
   1  2 	b_NH3_PO4_def
   2  3 	b_PO4_ET_def
   2  4 	b_PO4_ET_def_long
   3  4 	b_ET_ET_ether
   3  5 	b_ET_C4_ether_5long
   5  6 	b_C4_C4_mid_5long
   6  7 	b_C4_C4_mid
   7  8 	b_C4_C4_mid
   8  9 	b_C4_C4_end
   4 10 	b_ET_C1_ether_5long
  10 11 	b_C1_C1_mid_5long
  11 12 	b_C1_C1_mid
  12 13 	b_C1_C1_end

[angles]
;  i  j  k 	name 	(using named angletypes from martini_v3.0.0_ffbonded_v2.itp)
;  i  j  k 	funct 	angle 	force.c.
   1  2  3 	a_NH3_PO4_ET_def
   2  3  5 	a_PO4_ET_C_def
   4  3  5 	a_ET_ET_C_ether
   3  4 10 	a_ET_ET_C_ether
   3  5  6 	a_ET_C4_C4_ether
   5  6  7 	a_C4_C4_C4_def
   6  7  8 	a_C4_C4_C4_def
   7  8  9 	a_C4_C4_C4_def
   4 10 11 	a_ET_C1_C1_ether
  10 11 12 	a_C1_C1_C1_def
  11 12 13 	a_C1_C1_C1_def


;;;;;; Martini lipid topology for C18:1/18:2 EE (OLEE), generated using:
; The Martini lipid itp generator version M3.l01  Args are: -alname OLEE -alhead 'E P' -allink 'E E' -altail 'CDDC CDCC'
; WARNING: Autogenerated and not all lipid headgroup and tail combinations have been tested;
;          used with care and see K.B. Pedersen et al. 2024 for guidance.
;
; Description:
;   A general model ether lipid phosphatidylethanolamine (EE) lipid corresponding to atomistic C18:1(9c)/18:2(9c;12c) 1-oleoyl-2-linoleoyl  tails.
; Parameterization:
;   This topology follows the standard Martini 3.0 lipid definitions and building block rules. 
;   Bonded parameters and mapping have been optimized as described in K.B. Pedersen et al. 2024.
; Reference(s): 
;   K.B. Pedersen et al. The Martini 3 Lipidome: Expanded and Refined Parameters Improve Lipid Phase Behaviour, TBD 2024 
;   P.C.T. Souza et al. Martini 3: a general purpose force field for coarse-grained molecular dynamics, 
;   Nat. Methods; 2021. doi: 10.1038/s41592-021-01098-3
; Created: 2024.07.12
;
; Molecular topology and mapping of indices:
; NH3-PO4-ET1-C1A-D2A-D3A-C4A
;          |
;         ET2-C1B-D2B-C3B-C4B
;
;  1 - 2 - 3 - 5 - 6 - 7 - 8 
;          |
;          4 - 9 - 10- 11- 12
;
;@INSANE alhead=E P, allink=E E, altail=CDDC CDCC, alname=OLEE, charge=0.0
;@RESNTEST OLE==OLEE if: atoms[0]==NH3
;@BEADS NH3 PO4 ET1 ET2 C1A D2A D3A C4A C1B D2B C3B C4B 
;@BONDS NH3-PO4 PO4-ET1 PO4-ET2 ET1-ET2 ET1-C1A C1A-D2A D2A-D3A D3A-C4A ET2-C1B C1B-D2B D2B-C3B C3B-C4B 
;

[moleculetype]
; molname      nrexcl
  OLEE          1

[atoms]
; id 	type 	resnr 	residu 	atom 	cgnr 	charge    (mass)
   1    Q4p   1  OLEE  NH3   1 	1.0
   2     Q5   1  OLEE  PO4   2 	-1.0
   3   SN3a   1  OLEE  ET1   3 	0
   4   SN3a   1  OLEE  ET2   4 	0
   5     C1   1  OLEE  C1A   5 	0
   6    C4h   1  OLEE  D2A   6 	0
   7    C4h   1  OLEE  D3A   7 	0
   8     C1   1  OLEE  C4A   8 	0
   9     C1   1  OLEE  C1B   9 	0
  10    C4h   1  OLEE  D2B  10 	0
  11     C1   1  OLEE  C3B  11 	0
  12     C1   1  OLEE  C4B  12 	0

[bonds]
;  i  j 	name 	(using named bondtypes from martini_v3.0.0_ffbonded_v2.itp)
;  i  j 	funct 	force.c.
   1  2 	b_NH3_PO4_def
   2  3 	b_PO4_ET_def
   2  4 	b_PO4_ET_def_long
   3  4 	b_ET_ET_ether
   3  5 	b_ET_C1_ether_5long
   5  6 	b_C1_C4_mid_5long
   6  7 	b_C4_C4_mid
   7  8 	b_C4_C1_end
   4  9 	b_ET_C1_ether_5long
   9 10 	b_C1_C4_mid_5long
  10 11 	b_C4_C1_mid
  11 12 	b_C1_C1_end

[angles]
;  i  j  k 	name 	(using named angletypes from martini_v3.0.0_ffbonded_v2.itp)
;  i  j  k 	funct 	angle 	force.c.
   1  2  3 	a_NH3_PO4_ET_def
   2  3  5 	a_PO4_ET_C_def
   4  3  5 	a_ET_ET_C_ether
   3  4  9 	a_ET_ET_C_ether
   3  5  6 	a_ET_C1_C4_ether
   5  6  7 	a_C1_C4_C4_def
   6  7  8 	a_C4_C4_C1_def
   4  9 10 	a_ET_C1_C4_ether
   9 10 11 	a_C1_C4_C1_def
  10 11 12 	a_C4_C1_C1_def


;;;;;; Martini lipid topology for C18:1/22:1 EE (OEEE), generated using:
; The Martini lipid itp generator version M3.l01  Args are: -alname OEEE -alhead 'E P' -allink 'E E' -altail 'CCDCC CDCC'
; WARNING: Autogenerated and not all lipid headgroup and tail combinations have been tested;
;          used with care and see K.B. Pedersen et al. 2024 for guidance.
;
; Description:
;   A general model ether lipid phosphatidylethanolamine (EE) lipid corresponding to atomistic C18:1(9c)/22:1(13c) 1-oleoyl-2-dierucoyl tails.
; Parameterization:
;   This topology follows the standard Martini 3.0 lipid definitions and building block rules. 
;   Bonded parameters and mapping have been optimized as described in K.B. Pedersen et al. 2024.
; Reference(s): 
;   K.B. Pedersen et al. The Martini 3 Lipidome: Expanded and Refined Parameters Improve Lipid Phase Behaviour, TBD 2024 
;   P.C.T. Souza et al. Martini 3: a general purpose force field for coarse-grained molecular dynamics, 
;   Nat. Methods; 2021. doi: 10.1038/s41592-021-01098-3
; Created: 2024.07.12
;
; Molecular topology and mapping of indices:
; NH3-PO4-ET1-C1A-C2A-D3A-C4A-C5A
;          |
;         ET2-C1B-D2B-C3B-C4B
;
;  1 - 2 - 3 - 5 - 6 - 7 - 8 - 9 
;          |
;          4 - 10- 11- 12- 13
;
;@INSANE alhead=E P, allink=E E, altail=CCDCC CDCC, alname=OEEE, charge=0.0
;@RESNTEST OEE==OEEE if: atoms[0]==NH3
;@BEADS NH3 PO4 ET1 ET2 C1A C2A D3A C4A C5A C1B D2B C3B C4B 
;@BONDS NH3-PO4 PO4-ET1 PO4-ET2 ET1-ET2 ET1-C1A C1A-C2A C2A-D3A D3A-C4A C4A-C5A ET2-C1B C1B-D2B D2B-C3B C3B-C4B 
;

[moleculetype]
; molname      nrexcl
  OEEE          1

[atoms]
; id 	type 	resnr 	residu 	atom 	cgnr 	charge    (mass)
   1    Q4p   1  OEEE  NH3   1 	1.0
   2     Q5   1  OEEE  PO4   2 	-1.0
   3   SN3a   1  OEEE  ET1   3 	0
   4   SN3a   1  OEEE  ET2   4 	0
   5     C1   1  OEEE  C1A   5 	0
   6     C1   1  OEEE  C2A   6 	0
   7    C4h   1  OEEE  D3A   7 	0
   8     C1   1  OEEE  C4A   8 	0
   9     C1   1  OEEE  C5A   9 	0
  10     C1   1  OEEE  C1B  10 	0
  11    C4h   1  OEEE  D2B  11 	0
  12     C1   1  OEEE  C3B  12 	0
  13     C1   1  OEEE  C4B  13 	0

[bonds]
;  i  j 	name 	(using named bondtypes from martini_v3.0.0_ffbonded_v2.itp)
;  i  j 	funct 	force.c.
   1  2 	b_NH3_PO4_def
   2  3 	b_PO4_ET_def
   2  4 	b_PO4_ET_def_long
   3  4 	b_ET_ET_ether
   3  5 	b_ET_C1_ether_5long
   5  6 	b_C1_C1_mid_5long
   6  7 	b_C1_C4_mid
   7  8 	b_C4_C1_mid
   8  9 	b_C1_C1_end
   4 10 	b_ET_C1_ether_5long
  10 11 	b_C1_C4_mid_5long
  11 12 	b_C4_C1_mid
  12 13 	b_C1_C1_end

[angles]
;  i  j  k 	name 	(using named angletypes from martini_v3.0.0_ffbonded_v2.itp)
;  i  j  k 	funct 	angle 	force.c.
   1  2  3 	a_NH3_PO4_ET_def
   2  3  5 	a_PO4_ET_C_def
   4  3  5 	a_ET_ET_C_ether
   3  4 10 	a_ET_ET_C_ether
   3  5  6 	a_ET_C1_C1_ether
   5  6  7 	a_C1_C1_C4_def
   6  7  8 	a_C1_C4_C1_def
   7  8  9 	a_C4_C1_C1_def
   4 10 11 	a_ET_C1_C4_ether
  10 11 12 	a_C1_C4_C1_def
  11 12 13 	a_C4_C1_C1_def


;;;;;; Martini lipid topology for C18:1/22:6 EE (ODEE), generated using:
; The Martini lipid itp generator version M3.l01  Args are: -alname ODEE -alhead 'E P' -allink 'E E' -altail 'DFFDD CDCC'
; WARNING: Autogenerated and not all lipid headgroup and tail combinations have been tested;
;          used with care and see K.B. Pedersen et al. 2024 for guidance.
;
; Description:
;   A general model ether lipid phosphatidylethanolamine (EE) lipid corresponding to atomistic C18:1(9c)/22:6(4c;7c;10c;13c;16c;19c) 1-oleoyl-2-docosahexaenoic acid tails.
; Parameterization:
;   This topology follows the standard Martini 3.0 lipid definitions and building block rules. 
;   Bonded parameters and mapping have been optimized as described in K.B. Pedersen et al. 2024.
; Reference(s): 
;   K.B. Pedersen et al. The Martini 3 Lipidome: Expanded and Refined Parameters Improve Lipid Phase Behaviour, TBD 2024 
;   P.C.T. Souza et al. Martini 3: a general purpose force field for coarse-grained molecular dynamics, 
;   Nat. Methods; 2021. doi: 10.1038/s41592-021-01098-3
; Created: 2024.07.12
;
; Molecular topology and mapping of indices:
; NH3-PO4-ET1-D1A-D2A-D3A-D4A-D5A
;          |
;         ET2-C1B-D2B-C3B-C4B
;
;  1 - 2 - 3 - 5 - 6 - 7 - 8 - 9 
;          |
;          4 - 10- 11- 12- 13
;
;@INSANE alhead=E P, allink=E E, altail=DDDDD CDCC, alname=ODEE, charge=0.0
;@RESNTEST ODE==ODEE if: atoms[0]==NH3
;@BEADS NH3 PO4 ET1 ET2 D1A D2A D3A D4A D5A C1B D2B C3B C4B 
;@BONDS NH3-PO4 PO4-ET1 PO4-ET2 ET1-ET2 ET1-D1A D1A-D2A D2A-D3A D3A-D4A D4A-D5A ET2-C1B C1B-D2B D2B-C3B C3B-C4B 
;

[moleculetype]
; molname      nrexcl
  ODEE          1

[atoms]
; id 	type 	resnr 	residu 	atom 	cgnr 	charge    (mass)
   1    Q4p   1  ODEE  NH3   1 	1.0
   2     Q5   1  ODEE  PO4   2 	-1.0
   3   SN3a   1  ODEE  ET1   3 	0
   4   SN3a   1  ODEE  ET2   4 	0
   5    C4h   1  ODEE  D1A   5 	0
   6    C5h   1  ODEE  D2A   6 	0
   7    C5h   1  ODEE  D3A   7 	0
   8    C4h   1  ODEE  D4A   8 	0
   9    C4h   1  ODEE  D5A   9 	0
  10     C1   1  ODEE  C1B  10 	0
  11    C4h   1  ODEE  D2B  11 	0
  12     C1   1  ODEE  C3B  12 	0
  13     C1   1  ODEE  C4B  13 	0

[bonds]
;  i  j 	name 	(using named bondtypes from martini_v3.0.0_ffbonded_v2.itp)
;  i  j 	funct 	force.c.
   1  2 	b_NH3_PO4_def
   2  3 	b_PO4_ET_def
   2  4 	b_PO4_ET_def_long
   3  4 	b_ET_ET_ether
   3  5 	b_ET_C4_ether_5long
   5  6 	b_C4_C4_mid_5long
   6  7 	b_C4_C4_mid
   7  8 	b_C4_C4_mid
   8  9 	b_C4_C4_end
   4 10 	b_ET_C1_ether_5long
  10 11 	b_C1_C4_mid_5long
  11 12 	b_C4_C1_mid
  12 13 	b_C1_C1_end

[angles]
;  i  j  k 	name 	(using named angletypes from martini_v3.0.0_ffbonded_v2.itp)
;  i  j  k 	funct 	angle 	force.c.
   1  2  3 	a_NH3_PO4_ET_def
   2  3  5 	a_PO4_ET_C_def
   4  3  5 	a_ET_ET_C_ether
   3  4 10 	a_ET_ET_C_ether
   3  5  6 	a_ET_C4_C4_ether
   5  6  7 	a_C4_C4_C4_def
   6  7  8 	a_C4_C4_C4_def
   7  8  9 	a_C4_C4_C4_def
   4 10 11 	a_ET_C1_C4_ether
  10 11 12 	a_C1_C4_C1_def
  11 12 13 	a_C4_C1_C1_def


;;;;;; Martini lipid topology for C18:2/18:3 EE (LFEE), generated using:
; The Martini lipid itp generator version M3.l01  Args are: -alname LFEE -alhead 'E P' -allink 'E E' -altail 'CDDD CDDC'
; WARNING: Autogenerated and not all lipid headgroup and tail combinations have been tested;
;          used with care and see K.B. Pedersen et al. 2024 for guidance.
;
; Description:
;   A general model ether lipid phosphatidylethanolamine (EE) lipid corresponding to atomistic C18:2(9c;12c)/18:3(9c;12c;15c) 1-dilinoleoyl-2-alpha-linolenic acid  tails.
; Parameterization:
;   This topology follows the standard Martini 3.0 lipid definitions and building block rules. 
;   Bonded parameters and mapping have been optimized as described in K.B. Pedersen et al. 2024.
; Reference(s): 
;   K.B. Pedersen et al. The Martini 3 Lipidome: Expanded and Refined Parameters Improve Lipid Phase Behaviour, TBD 2024 
;   P.C.T. Souza et al. Martini 3: a general purpose force field for coarse-grained molecular dynamics, 
;   Nat. Methods; 2021. doi: 10.1038/s41592-021-01098-3
; Created: 2024.07.12
;
; Molecular topology and mapping of indices:
; NH3-PO4-ET1-C1A-D2A-D3A-D4A
;          |
;         ET2-C1B-D2B-D3B-C4B
;
;  1 - 2 - 3 - 5 - 6 - 7 - 8 
;          |
;          4 - 9 - 10- 11- 12
;
;@INSANE alhead=E P, allink=E E, altail=CDDD CDDC, alname=LFEE, charge=0.0
;@RESNTEST LFE==LFEE if: atoms[0]==NH3
;@BEADS NH3 PO4 ET1 ET2 C1A D2A D3A D4A C1B D2B D3B C4B 
;@BONDS NH3-PO4 PO4-ET1 PO4-ET2 ET1-ET2 ET1-C1A C1A-D2A D2A-D3A D3A-D4A ET2-C1B C1B-D2B D2B-D3B D3B-C4B 
;

[moleculetype]
; molname      nrexcl
  LFEE          1

[atoms]
; id 	type 	resnr 	residu 	atom 	cgnr 	charge    (mass)
   1    Q4p   1  LFEE  NH3   1 	1.0
   2     Q5   1  LFEE  PO4   2 	-1.0
   3   SN3a   1  LFEE  ET1   3 	0
   4   SN3a   1  LFEE  ET2   4 	0
   5     C1   1  LFEE  C1A   5 	0
   6    C4h   1  LFEE  D2A   6 	0
   7    C4h   1  LFEE  D3A   7 	0
   8    C4h   1  LFEE  D4A   8 	0
   9     C1   1  LFEE  C1B   9 	0
  10    C4h   1  LFEE  D2B  10 	0
  11    C4h   1  LFEE  D3B  11 	0
  12     C1   1  LFEE  C4B  12 	0

[bonds]
;  i  j 	name 	(using named bondtypes from martini_v3.0.0_ffbonded_v2.itp)
;  i  j 	funct 	force.c.
   1  2 	b_NH3_PO4_def
   2  3 	b_PO4_ET_def
   2  4 	b_PO4_ET_def_long
   3  4 	b_ET_ET_ether
   3  5 	b_ET_C1_ether_5long
   5  6 	b_C1_C4_mid_5long
   6  7 	b_C4_C4_mid
   7  8 	b_C4_C4_end
   4  9 	b_ET_C1_ether_5long
   9 10 	b_C1_C4_mid_5long
  10 11 	b_C4_C4_mid
  11 12 	b_C4_C1_end

[angles]
;  i  j  k 	name 	(using named angletypes from martini_v3.0.0_ffbonded_v2.itp)
;  i  j  k 	funct 	angle 	force.c.
   1  2  3 	a_NH3_PO4_ET_def
   2  3  5 	a_PO4_ET_C_def
   4  3  5 	a_ET_ET_C_ether
   3  4  9 	a_ET_ET_C_ether
   3  5  6 	a_ET_C1_C4_ether
   5  6  7 	a_C1_C4_C4_def
   6  7  8 	a_C4_C4_C4_def
   4  9 10 	a_ET_C1_C4_ether
   9 10 11 	a_C1_C4_C4_def
  10 11 12 	a_C4_C4_C1_def
