# Supplementary material for: The Martini 3 Lipidome: Expanded and Refined Parameters Improve Lipid Phase Behavior
Source: ACS Cent Sci. 2025 Jul 31;11(9):1598–610. doi: 10.1021/acscentsci.5c00755 (PMC12464760; doi:10.1021/acscentsci.5c00755)
Supplement: Supplementary file 2 [file oc5c00755_si_002.zip › M3-Lipidome_Data/openbeta/martini_v3.0.0_etherphospholipids_PG_v2_openbeta.itp]

;
; Ether lipid - Phosphatidylglycerol - EG
; Collection of ether lipid phosphatidylglycerol Martini 3 lipids
;
; Please cite:
; K.B. Pedersen et al. The Martini 3 Lipidome: Expanded and Refined Parameters Improve Lipid Phase Behaviour, TBD 2024 and 
;   P.C.T. Souza et al. Martini 3: a general purpose force field for coarse-grained molecular dynamics, 
;   Nat. Methods; 2021. doi: 10.1038/s41592-021-01098-3
;
; Last updated:  Dec-2024 by Kasper;
; Authors: Kasper B. Pedersen


;;;;;; Martini lipid topology for di-C08:0 EG (DTEG), generated using:
; The Martini lipid itp generator version M3.l01  Args are: -alname DTEG -alhead 'G P' -allink 'E E' -altail 'cC cC'
; WARNING: Autogenerated and not all lipid headgroup and tail combinations have been tested;
;          used with care and see K.B. Pedersen et al. 2024 for guidance.
;
; Description:
;   A general model ether lipid phosphatidylglycerol (EG) lipid corresponding to atomistic C8:0 dioctanoyl tails.
; Parameterization:
;   This topology follows the standard Martini 3.0 lipid definitions and building block rules. 
;   Bonded parameters and mapping have been optimized as described in K.B. Pedersen et al. 2024.
; Reference(s): 
;   K.B. Pedersen et al. The Martini 3 Lipidome: Expanded and Refined Parameters Improve Lipid Phase Behaviour, TBD 2024 
;   P.C.T. Souza et al. Martini 3: a general purpose force field for coarse-grained molecular dynamics, 
;   Nat. Methods; 2021. doi: 10.1038/s41592-021-01098-3
; Created: 2024.07.12
;
; Molecular topology and mapping of indices:
; GL0-PO4-ET1-C1A-C2A
;          |
;         ET2-C1B-C2B
;
;  1 - 2 - 3 - 5 - 6 
;          |
;          4 - 7 - 8 
;
;@INSANE alhead=G P, allink=E E, altail=CC CC, alname=DTEG, charge=-1.0
;@RESNTEST DTE==DTEG if: atoms[0]==GL0
;@BEADS GL0 PO4 ET1 ET2 C1A C2A C1B C2B 
;@BONDS GL0-PO4 PO4-ET1 PO4-ET2 ET1-ET2 ET1-C1A C1A-C2A ET2-C1B C1B-C2B 
;

[moleculetype]
; molname      nrexcl
  DTEG          1

[atoms]
; id 	type 	resnr 	residu 	atom 	cgnr 	charge    (mass)
   1    P4r   1  DTEG  GL0   1 	0.0
   2     Q5   1  DTEG  PO4   2 	-1.0
   3   SN3a   1  DTEG  ET1   3 	0
   4   SN3a   1  DTEG  ET2   4 	0
   5    SC1   1  DTEG  C1A   5 	0
   6     C1   1  DTEG  C2A   6 	0
   7    SC1   1  DTEG  C1B   7 	0
   8     C1   1  DTEG  C2B   8 	0

[bonds]
;  i  j 	name 	(using named bondtypes from martini_v3.0.0_ffbonded_v2.itp)
;  i  j 	funct 	force.c.
   1  2 	b_GL0_PO4_def
   2  3 	b_PO4_ET_def
   2  4 	b_PO4_ET_def_long
   3  4 	b_ET_ET_ether
   3  5 	b_ET_SC1_ether
   5  6 	b_SC1_C1_end
   4  7 	b_ET_SC1_ether
   7  8 	b_SC1_C1_end

[angles]
;  i  j  k 	name 	(using named angletypes from martini_v3.0.0_ffbonded_v2.itp)
;  i  j  k 	funct 	angle 	force.c.
   1  2  3 	a_GL0_PO4_ET_def
   2  3  5 	a_PO4_ET_C_def
   4  3  5 	a_ET_ET_C_ether
   3  4  7 	a_ET_ET_C_ether
   3  5  6 	a_ET_C1_C1_ether
   4  7  8 	a_ET_C1_C1_ether


;;;;;; Martini lipid topology for di-C10:0 EG (DJEG), generated using:
; The Martini lipid itp generator version M3.l01  Args are: -alname DJEG -alhead 'G P' -allink 'E E' -altail 'CC CC'
; WARNING: Autogenerated and not all lipid headgroup and tail combinations have been tested;
;          used with care and see K.B. Pedersen et al. 2024 for guidance.
;
; Description:
;   A general model ether lipid phosphatidylglycerol (EG) lipid corresponding to atomistic C10:0 didecanoyl tails.
; Parameterization:
;   This topology follows the standard Martini 3.0 lipid definitions and building block rules. 
;   Bonded parameters and mapping have been optimized as described in K.B. Pedersen et al. 2024.
; Reference(s): 
;   K.B. Pedersen et al. The Martini 3 Lipidome: Expanded and Refined Parameters Improve Lipid Phase Behaviour, TBD 2024 
;   P.C.T. Souza et al. Martini 3: a general purpose force field for coarse-grained molecular dynamics, 
;   Nat. Methods; 2021. doi: 10.1038/s41592-021-01098-3
; Created: 2024.07.12
;
; Molecular topology and mapping of indices:
; GL0-PO4-ET1-C1A-C2A
;          |
;         ET2-C1B-C2B
;
;  1 - 2 - 3 - 5 - 6 
;          |
;          4 - 7 - 8 
;
;@INSANE alhead=G P, allink=E E, altail=CC CC, alname=DJEG, charge=-1.0
;@RESNTEST DJE==DJEG if: atoms[0]==GL0
;@BEADS GL0 PO4 ET1 ET2 C1A C2A C1B C2B 
;@BONDS GL0-PO4 PO4-ET1 PO4-ET2 ET1-ET2 ET1-C1A C1A-C2A ET2-C1B C1B-C2B 
;

[moleculetype]
; molname      nrexcl
  DJEG          1

[atoms]
; id 	type 	resnr 	residu 	atom 	cgnr 	charge    (mass)
   1    P4r   1  DJEG  GL0   1 	0.0
   2     Q5   1  DJEG  PO4   2 	-1.0
   3   SN3a   1  DJEG  ET1   3 	0
   4   SN3a   1  DJEG  ET2   4 	0
   5     C1   1  DJEG  C1A   5 	0
   6     C1   1  DJEG  C2A   6 	0
   7     C1   1  DJEG  C1B   7 	0
   8     C1   1  DJEG  C2B   8 	0

[bonds]
;  i  j 	name 	(using named bondtypes from martini_v3.0.0_ffbonded_v2.itp)
;  i  j 	funct 	force.c.
   1  2 	b_GL0_PO4_def
   2  3 	b_PO4_ET_def
   2  4 	b_PO4_ET_def_long
   3  4 	b_ET_ET_ether
   3  5 	b_ET_C1_ether_5long
   5  6 	b_C1_C1_mid_5long
   4  7 	b_ET_C1_ether_5long
   7  8 	b_C1_C1_mid_5long

[angles]
;  i  j  k 	name 	(using named angletypes from martini_v3.0.0_ffbonded_v2.itp)
;  i  j  k 	funct 	angle 	force.c.
   1  2  3 	a_GL0_PO4_ET_def
   2  3  5 	a_PO4_ET_C_def
   4  3  5 	a_ET_ET_C_ether
   3  4  7 	a_ET_ET_C_ether
   3  5  6 	a_ET_C1_C1_ether
   4  7  8 	a_ET_C1_C1_ether


;;;;;; Martini lipid topology for di-C12:0 EG (DUEG), generated using:
; The Martini lipid itp generator version M3.l01  Args are: -alname DUEG -alhead 'G P' -allink 'E E' -altail 'cCC cCC'
; WARNING: Autogenerated and not all lipid headgroup and tail combinations have been tested;
;          used with care and see K.B. Pedersen et al. 2024 for guidance.
;
; Description:
;   A general model ether lipid phosphatidylglycerol (EG) lipid corresponding to atomistic C12:0 dilauroyl tails.
; Parameterization:
;   This topology follows the standard Martini 3.0 lipid definitions and building block rules. 
;   Bonded parameters and mapping have been optimized as described in K.B. Pedersen et al. 2024.
; Reference(s): 
;   K.B. Pedersen et al. The Martini 3 Lipidome: Expanded and Refined Parameters Improve Lipid Phase Behaviour, TBD 2024 
;   P.C.T. Souza et al. Martini 3: a general purpose force field for coarse-grained molecular dynamics, 
;   Nat. Methods; 2021. doi: 10.1038/s41592-021-01098-3
; Created: 2024.07.12
;
; Molecular topology and mapping of indices:
; GL0-PO4-ET1-C1A-C2A-C3A
;          |
;         ET2-C1B-C2B-C3B
;
;  1 - 2 - 3 - 5 - 6 - 7 
;          |
;          4 - 8 - 9 - 10
;
;@INSANE alhead=G P, allink=E E, altail=CCC CCC, alname=DUEG, charge=-1.0
;@RESNTEST DUE==DUEG if: atoms[0]==GL0
;@BEADS GL0 PO4 ET1 ET2 C1A C2A C3A C1B C2B C3B 
;@BONDS GL0-PO4 PO4-ET1 PO4-ET2 ET1-ET2 ET1-C1A C1A-C2A C2A-C3A ET2-C1B C1B-C2B C2B-C3B 
;

[moleculetype]
; molname      nrexcl
  DUEG          1

[atoms]
; id 	type 	resnr 	residu 	atom 	cgnr 	charge    (mass)
   1    P4r   1  DUEG  GL0   1 	0.0
   2     Q5   1  DUEG  PO4   2 	-1.0
   3   SN3a   1  DUEG  ET1   3 	0
   4   SN3a   1  DUEG  ET2   4 	0
   5    SC1   1  DUEG  C1A   5 	0
   6     C1   1  DUEG  C2A   6 	0
   7     C1   1  DUEG  C3A   7 	0
   8    SC1   1  DUEG  C1B   8 	0
   9     C1   1  DUEG  C2B   9 	0
  10     C1   1  DUEG  C3B  10 	0

[bonds]
;  i  j 	name 	(using named bondtypes from martini_v3.0.0_ffbonded_v2.itp)
;  i  j 	funct 	force.c.
   1  2 	b_GL0_PO4_def
   2  3 	b_PO4_ET_def
   2  4 	b_PO4_ET_def_long
   3  4 	b_ET_ET_ether
   3  5 	b_ET_SC1_ether
   5  6 	b_SC1_C1_mid
   6  7 	b_C1_C1_end
   4  8 	b_ET_SC1_ether
   8  9 	b_SC1_C1_mid
   9 10 	b_C1_C1_end

[angles]
;  i  j  k 	name 	(using named angletypes from martini_v3.0.0_ffbonded_v2.itp)
;  i  j  k 	funct 	angle 	force.c.
   1  2  3 	a_GL0_PO4_ET_def
   2  3  5 	a_PO4_ET_C_def
   4  3  5 	a_ET_ET_C_ether
   3  4  8 	a_ET_ET_C_ether
   3  5  6 	a_ET_C1_C1_ether
   5  6  7 	a_C1_C1_C1_def
   4  8  9 	a_ET_C1_C1_ether
   8  9 10 	a_C1_C1_C1_def


;;;;;; Martini lipid topology for di-C14:0 EG (DMEG), generated using:
; The Martini lipid itp generator version M3.l01  Args are: -alname DMEG -alhead 'G P' -allink 'E E' -altail 'CCC CCC'
; WARNING: Autogenerated and not all lipid headgroup and tail combinations have been tested;
;          used with care and see K.B. Pedersen et al. 2024 for guidance.
;
; Description:
;   A general model ether lipid phosphatidylglycerol (EG) lipid corresponding to atomistic C14:0 dimyristoyl (DMEG) tails.
; Parameterization:
;   This topology follows the standard Martini 3.0 lipid definitions and building block rules. 
;   Bonded parameters and mapping have been optimized as described in K.B. Pedersen et al. 2024.
; Reference(s): 
;   K.B. Pedersen et al. The Martini 3 Lipidome: Expanded and Refined Parameters Improve Lipid Phase Behaviour, TBD 2024 
;   P.C.T. Souza et al. Martini 3: a general purpose force field for coarse-grained molecular dynamics, 
;   Nat. Methods; 2021. doi: 10.1038/s41592-021-01098-3
; Created: 2024.07.12
;
; Molecular topology and mapping of indices:
; GL0-PO4-ET1-C1A-C2A-C3A
;          |
;         ET2-C1B-C2B-C3B
;
;  1 - 2 - 3 - 5 - 6 - 7 
;          |
;          4 - 8 - 9 - 10
;
;@INSANE alhead=G P, allink=E E, altail=CCC CCC, alname=DMEG, charge=-1.0
;@RESNTEST DME==DMEG if: atoms[0]==GL0
;@BEADS GL0 PO4 ET1 ET2 C1A C2A C3A C1B C2B C3B 
;@BONDS GL0-PO4 PO4-ET1 PO4-ET2 ET1-ET2 ET1-C1A C1A-C2A C2A-C3A ET2-C1B C1B-C2B C2B-C3B 
;

[moleculetype]
; molname      nrexcl
  DMEG          1

[atoms]
; id 	type 	resnr 	residu 	atom 	cgnr 	charge    (mass)
   1    P4r   1  DMEG  GL0   1 	0.0
   2     Q5   1  DMEG  PO4   2 	-1.0
   3   SN3a   1  DMEG  ET1   3 	0
   4   SN3a   1  DMEG  ET2   4 	0
   5     C1   1  DMEG  C1A   5 	0
   6     C1   1  DMEG  C2A   6 	0
   7     C1   1  DMEG  C3A   7 	0
   8     C1   1  DMEG  C1B   8 	0
   9     C1   1  DMEG  C2B   9 	0
  10     C1   1  DMEG  C3B  10 	0

[bonds]
;  i  j 	name 	(using named bondtypes from martini_v3.0.0_ffbonded_v2.itp)
;  i  j 	funct 	force.c.
   1  2 	b_GL0_PO4_def
   2  3 	b_PO4_ET_def
   2  4 	b_PO4_ET_def_long
   3  4 	b_ET_ET_ether
   3  5 	b_ET_C1_ether_5long
   5  6 	b_C1_C1_mid_5long
   6  7 	b_C1_C1_end
   4  8 	b_ET_C1_ether_5long
   8  9 	b_C1_C1_mid_5long
   9 10 	b_C1_C1_end

[angles]
;  i  j  k 	name 	(using named angletypes from martini_v3.0.0_ffbonded_v2.itp)
;  i  j  k 	funct 	angle 	force.c.
   1  2  3 	a_GL0_PO4_ET_def
   2  3  5 	a_PO4_ET_C_def
   4  3  5 	a_ET_ET_C_ether
   3  4  8 	a_ET_ET_C_ether
   3  5  6 	a_ET_C1_C1_ether
   5  6  7 	a_C1_C1_C1_def
   4  8  9 	a_ET_C1_C1_ether
   8  9 10 	a_C1_C1_C1_def


;;;;;; Martini lipid topology for di-C16:0 EG (DPEG), generated using:
; The Martini lipid itp generator version M3.l01  Args are: -alname DPEG -alhead 'G P' -allink 'E E' -altail 'cCCC cCCC'
; WARNING: Autogenerated and not all lipid headgroup and tail combinations have been tested;
;          used with care and see K.B. Pedersen et al. 2024 for guidance.
;
; Description:
;   A general model ether lipid phosphatidylglycerol (EG) lipid corresponding to atomistic C16:0 dipalmitoyl (DPEG) tails.
; Parameterization:
;   This topology follows the standard Martini 3.0 lipid definitions and building block rules. 
;   Bonded parameters and mapping have been optimized as described in K.B. Pedersen et al. 2024.
; Reference(s): 
;   K.B. Pedersen et al. The Martini 3 Lipidome: Expanded and Refined Parameters Improve Lipid Phase Behaviour, TBD 2024 
;   P.C.T. Souza et al. Martini 3: a general purpose force field for coarse-grained molecular dynamics, 
;   Nat. Methods; 2021. doi: 10.1038/s41592-021-01098-3
; Created: 2024.07.12
;
; Molecular topology and mapping of indices:
; GL0-PO4-ET1-C1A-C2A-C3A-C4A
;          |
;         ET2-C1B-C2B-C3B-C4B
;
;  1 - 2 - 3 - 5 - 6 - 7 - 8 
;          |
;          4 - 9 - 10- 11- 12
;
;@INSANE alhead=G P, allink=E E, altail=CCCC CCCC, alname=DPEG, charge=-1.0
;@RESNTEST DPE==DPEG if: atoms[0]==GL0
;@BEADS GL0 PO4 ET1 ET2 C1A C2A C3A C4A C1B C2B C3B C4B 
;@BONDS GL0-PO4 PO4-ET1 PO4-ET2 ET1-ET2 ET1-C1A C1A-C2A C2A-C3A C3A-C4A ET2-C1B C1B-C2B C2B-C3B C3B-C4B 
;

[moleculetype]
; molname      nrexcl
  DPEG          1

[atoms]
; id 	type 	resnr 	residu 	atom 	cgnr 	charge    (mass)
   1    P4r   1  DPEG  GL0   1 	0.0
   2     Q5   1  DPEG  PO4   2 	-1.0
   3   SN3a   1  DPEG  ET1   3 	0
   4   SN3a   1  DPEG  ET2   4 	0
   5    SC1   1  DPEG  C1A   5 	0
   6     C1   1  DPEG  C2A   6 	0
   7     C1   1  DPEG  C3A   7 	0
   8     C1   1  DPEG  C4A   8 	0
   9    SC1   1  DPEG  C1B   9 	0
  10     C1   1  DPEG  C2B  10 	0
  11     C1   1  DPEG  C3B  11 	0
  12     C1   1  DPEG  C4B  12 	0

[bonds]
;  i  j 	name 	(using named bondtypes from martini_v3.0.0_ffbonded_v2.itp)
;  i  j 	funct 	force.c.
   1  2 	b_GL0_PO4_def
   2  3 	b_PO4_ET_def
   2  4 	b_PO4_ET_def_long
   3  4 	b_ET_ET_ether
   3  5 	b_ET_SC1_ether
   5  6 	b_SC1_C1_mid
   6  7 	b_C1_C1_mid
   7  8 	b_C1_C1_end
   4  9 	b_ET_SC1_ether
   9 10 	b_SC1_C1_mid
  10 11 	b_C1_C1_mid
  11 12 	b_C1_C1_end

[angles]
;  i  j  k 	name 	(using named angletypes from martini_v3.0.0_ffbonded_v2.itp)
;  i  j  k 	funct 	angle 	force.c.
   1  2  3 	a_GL0_PO4_ET_def
   2  3  5 	a_PO4_ET_C_def
   4  3  5 	a_ET_ET_C_ether
   3  4  9 	a_ET_ET_C_ether
   3  5  6 	a_ET_C1_C1_ether
   5  6  7 	a_C1_C1_C1_def
   6  7  8 	a_C1_C1_C1_def
   4  9 10 	a_ET_C1_C1_ether
   9 10 11 	a_C1_C1_C1_def
  10 11 12 	a_C1_C1_C1_def


;;;;;; Martini lipid topology for di-C18:0 EG (DSEG), generated using:
; The Martini lipid itp generator version M3.l01  Args are: -alname DSEG -alhead 'G P' -allink 'E E' -altail 'CCCC CCCC'
; WARNING: Autogenerated and not all lipid headgroup and tail combinations have been tested;
;          used with care and see K.B. Pedersen et al. 2024 for guidance.
;
; Description:
;   A general model ether lipid phosphatidylglycerol (EG) lipid corresponding to atomistic C18:0 distearoyl (DSEG) tails.
; Parameterization:
;   This topology follows the standard Martini 3.0 lipid definitions and building block rules. 
;   Bonded parameters and mapping have been optimized as described in K.B. Pedersen et al. 2024.
; Reference(s): 
;   K.B. Pedersen et al. The Martini 3 Lipidome: Expanded and Refined Parameters Improve Lipid Phase Behaviour, TBD 2024 
;   P.C.T. Souza et al. Martini 3: a general purpose force field for coarse-grained molecular dynamics, 
;   Nat. Methods; 2021. doi: 10.1038/s41592-021-01098-3
; Created: 2024.07.12
;
; Molecular topology and mapping of indices:
; GL0-PO4-ET1-C1A-C2A-C3A-C4A
;          |
;         ET2-C1B-C2B-C3B-C4B
;
;  1 - 2 - 3 - 5 - 6 - 7 - 8 
;          |
;          4 - 9 - 10- 11- 12
;
;@INSANE alhead=G P, allink=E E, altail=CCCC CCCC, alname=DSEG, charge=-1.0
;@RESNTEST DSE==DSEG if: atoms[0]==GL0
;@BEADS GL0 PO4 ET1 ET2 C1A C2A C3A C4A C1B C2B C3B C4B 
;@BONDS GL0-PO4 PO4-ET1 PO4-ET2 ET1-ET2 ET1-C1A C1A-C2A C2A-C3A C3A-C4A ET2-C1B C1B-C2B C2B-C3B C3B-C4B 
;

[moleculetype]
; molname      nrexcl
  DSEG          1

[atoms]
; id 	type 	resnr 	residu 	atom 	cgnr 	charge    (mass)
   1    P4r   1  DSEG  GL0   1 	0.0
   2     Q5   1  DSEG  PO4   2 	-1.0
   3   SN3a   1  DSEG  ET1   3 	0
   4   SN3a   1  DSEG  ET2   4 	0
   5     C1   1  DSEG  C1A   5 	0
   6     C1   1  DSEG  C2A   6 	0
   7     C1   1  DSEG  C3A   7 	0
   8     C1   1  DSEG  C4A   8 	0
   9     C1   1  DSEG  C1B   9 	0
  10     C1   1  DSEG  C2B  10 	0
  11     C1   1  DSEG  C3B  11 	0
  12     C1   1  DSEG  C4B  12 	0

[bonds]
;  i  j 	name 	(using named bondtypes from martini_v3.0.0_ffbonded_v2.itp)
;  i  j 	funct 	force.c.
   1  2 	b_GL0_PO4_def
   2  3 	b_PO4_ET_def
   2  4 	b_PO4_ET_def_long
   3  4 	b_ET_ET_ether
   3  5 	b_ET_C1_ether_5long
   5  6 	b_C1_C1_mid_5long
   6  7 	b_C1_C1_mid
   7  8 	b_C1_C1_end
   4  9 	b_ET_C1_ether_5long
   9 10 	b_C1_C1_mid_5long
  10 11 	b_C1_C1_mid
  11 12 	b_C1_C1_end

[angles]
;  i  j  k 	name 	(using named angletypes from martini_v3.0.0_ffbonded_v2.itp)
;  i  j  k 	funct 	angle 	force.c.
   1  2  3 	a_GL0_PO4_ET_def
   2  3  5 	a_PO4_ET_C_def
   4  3  5 	a_ET_ET_C_ether
   3  4  9 	a_ET_ET_C_ether
   3  5  6 	a_ET_C1_C1_ether
   5  6  7 	a_C1_C1_C1_def
   6  7  8 	a_C1_C1_C1_def
   4  9 10 	a_ET_C1_C1_ether
   9 10 11 	a_C1_C1_C1_def
  10 11 12 	a_C1_C1_C1_def


;;;;;; Martini lipid topology for di-C20:0 EG (DKEG), generated using:
; The Martini lipid itp generator version M3.l01  Args are: -alname DKEG -alhead 'G P' -allink 'E E' -altail 'cCCCC cCCCC'
; WARNING: Autogenerated and not all lipid headgroup and tail combinations have been tested;
;          used with care and see K.B. Pedersen et al. 2024 for guidance.
;
; Description:
;   A general model ether lipid phosphatidylglycerol (EG) lipid corresponding to atomistic C20:0 diarachidoyl tails.
; Parameterization:
;   This topology follows the standard Martini 3.0 lipid definitions and building block rules. 
;   Bonded parameters and mapping have been optimized as described in K.B. Pedersen et al. 2024.
; Reference(s): 
;   K.B. Pedersen et al. The Martini 3 Lipidome: Expanded and Refined Parameters Improve Lipid Phase Behaviour, TBD 2024 
;   P.C.T. Souza et al. Martini 3: a general purpose force field for coarse-grained molecular dynamics, 
;   Nat. Methods; 2021. doi: 10.1038/s41592-021-01098-3
; Created: 2024.07.12
;
; Molecular topology and mapping of indices:
; GL0-PO4-ET1-C1A-C2A-C3A-C4A-C5A
;          |
;         ET2-C1B-C2B-C3B-C4B-C5B
;
;  1 - 2 - 3 - 5 - 6 - 7 - 8 - 9 
;          |
;          4 - 10- 11- 12- 13- 14
;
;@INSANE alhead=G P, allink=E E, altail=CCCCC CCCCC, alname=DKEG, charge=-1.0
;@RESNTEST DKE==DKEG if: atoms[0]==GL0
;@BEADS GL0 PO4 ET1 ET2 C1A C2A C3A C4A C5A C1B C2B C3B C4B C5B 
;@BONDS GL0-PO4 PO4-ET1 PO4-ET2 ET1-ET2 ET1-C1A C1A-C2A C2A-C3A C3A-C4A C4A-C5A ET2-C1B C1B-C2B C2B-C3B C3B-C4B C4B-C5B 
;

[moleculetype]
; molname      nrexcl
  DKEG          1

[atoms]
; id 	type 	resnr 	residu 	atom 	cgnr 	charge    (mass)
   1    P4r   1  DKEG  GL0   1 	0.0
   2     Q5   1  DKEG  PO4   2 	-1.0
   3   SN3a   1  DKEG  ET1   3 	0
   4   SN3a   1  DKEG  ET2   4 	0
   5    SC1   1  DKEG  C1A   5 	0
   6     C1   1  DKEG  C2A   6 	0
   7     C1   1  DKEG  C3A   7 	0
   8     C1   1  DKEG  C4A   8 	0
   9     C1   1  DKEG  C5A   9 	0
  10    SC1   1  DKEG  C1B  10 	0
  11     C1   1  DKEG  C2B  11 	0
  12     C1   1  DKEG  C3B  12 	0
  13     C1   1  DKEG  C4B  13 	0
  14     C1   1  DKEG  C5B  14 	0

[bonds]
;  i  j 	name 	(using named bondtypes from martini_v3.0.0_ffbonded_v2.itp)
;  i  j 	funct 	force.c.
   1  2 	b_GL0_PO4_def
   2  3 	b_PO4_ET_def
   2  4 	b_PO4_ET_def_long
   3  4 	b_ET_ET_ether
   3  5 	b_ET_SC1_ether
   5  6 	b_SC1_C1_mid
   6  7 	b_C1_C1_mid
   7  8 	b_C1_C1_mid
   8  9 	b_C1_C1_end
   4 10 	b_ET_SC1_ether
  10 11 	b_SC1_C1_mid
  11 12 	b_C1_C1_mid
  12 13 	b_C1_C1_mid
  13 14 	b_C1_C1_end

[angles]
;  i  j  k 	name 	(using named angletypes from martini_v3.0.0_ffbonded_v2.itp)
;  i  j  k 	funct 	angle 	force.c.
   1  2  3 	a_GL0_PO4_ET_def
   2  3  5 	a_PO4_ET_C_def
   4  3  5 	a_ET_ET_C_ether
   3  4 10 	a_ET_ET_C_ether
   3  5  6 	a_ET_C1_C1_ether
   5  6  7 	a_C1_C1_C1_def
   6  7  8 	a_C1_C1_C1_def
   7  8  9 	a_C1_C1_C1_def
   4 10 11 	a_ET_C1_C1_ether
  10 11 12 	a_C1_C1_C1_def
  11 12 13 	a_C1_C1_C1_def
  12 13 14 	a_C1_C1_C1_def


;;;;;; Martini lipid topology for di-C22:0 EG (DBEG), generated using:
; The Martini lipid itp generator version M3.l01  Args are: -alname DBEG -alhead 'G P' -allink 'E E' -altail 'CCCCC CCCCC'
; WARNING: Autogenerated and not all lipid headgroup and tail combinations have been tested;
;          used with care and see K.B. Pedersen et al. 2024 for guidance.
;
; Description:
;   A general model ether lipid phosphatidylglycerol (EG) lipid corresponding to atomistic C22:0 dibehenoyl tails.
; Parameterization:
;   This topology follows the standard Martini 3.0 lipid definitions and building block rules. 
;   Bonded parameters and mapping have been optimized as described in K.B. Pedersen et al. 2024.
; Reference(s): 
;   K.B. Pedersen et al. The Martini 3 Lipidome: Expanded and Refined Parameters Improve Lipid Phase Behaviour, TBD 2024 
;   P.C.T. Souza et al. Martini 3: a general purpose force field for coarse-grained molecular dynamics, 
;   Nat. Methods; 2021. doi: 10.1038/s41592-021-01098-3
; Created: 2024.07.12
;
; Molecular topology and mapping of indices:
; GL0-PO4-ET1-C1A-C2A-C3A-C4A-C5A
;          |
;         ET2-C1B-C2B-C3B-C4B-C5B
;
;  1 - 2 - 3 - 5 - 6 - 7 - 8 - 9 
;          |
;          4 - 10- 11- 12- 13- 14
;
;@INSANE alhead=G P, allink=E E, altail=CCCCC CCCCC, alname=DBEG, charge=-1.0
;@RESNTEST DBE==DBEG if: atoms[0]==GL0
;@BEADS GL0 PO4 ET1 ET2 C1A C2A C3A C4A C5A C1B C2B C3B C4B C5B 
;@BONDS GL0-PO4 PO4-ET1 PO4-ET2 ET1-ET2 ET1-C1A C1A-C2A C2A-C3A C3A-C4A C4A-C5A ET2-C1B C1B-C2B C2B-C3B C3B-C4B C4B-C5B 
;

[moleculetype]
; molname      nrexcl
  DBEG          1

[atoms]
; id 	type 	resnr 	residu 	atom 	cgnr 	charge    (mass)
   1    P4r   1  DBEG  GL0   1 	0.0
   2     Q5   1  DBEG  PO4   2 	-1.0
   3   SN3a   1  DBEG  ET1   3 	0
   4   SN3a   1  DBEG  ET2   4 	0
   5     C1   1  DBEG  C1A   5 	0
   6     C1   1  DBEG  C2A   6 	0
   7     C1   1  DBEG  C3A   7 	0
   8     C1   1  DBEG  C4A   8 	0
   9     C1   1  DBEG  C5A   9 	0
  10     C1   1  DBEG  C1B  10 	0
  11     C1   1  DBEG  C2B  11 	0
  12     C1   1  DBEG  C3B  12 	0
  13     C1   1  DBEG  C4B  13 	0
  14     C1   1  DBEG  C5B  14 	0

[bonds]
;  i  j 	name 	(using named bondtypes from martini_v3.0.0_ffbonded_v2.itp)
;  i  j 	funct 	force.c.
   1  2 	b_GL0_PO4_def
   2  3 	b_PO4_ET_def
   2  4 	b_PO4_ET_def_long
   3  4 	b_ET_ET_ether
   3  5 	b_ET_C1_ether_5long
   5  6 	b_C1_C1_mid_5long
   6  7 	b_C1_C1_mid
   7  8 	b_C1_C1_mid
   8  9 	b_C1_C1_end
   4 10 	b_ET_C1_ether_5long
  10 11 	b_C1_C1_mid_5long
  11 12 	b_C1_C1_mid
  12 13 	b_C1_C1_mid
  13 14 	b_C1_C1_end

[angles]
;  i  j  k 	name 	(using named angletypes from martini_v3.0.0_ffbonded_v2.itp)
;  i  j  k 	funct 	angle 	force.c.
   1  2  3 	a_GL0_PO4_ET_def
   2  3  5 	a_PO4_ET_C_def
   4  3  5 	a_ET_ET_C_ether
   3  4 10 	a_ET_ET_C_ether
   3  5  6 	a_ET_C1_C1_ether
   5  6  7 	a_C1_C1_C1_def
   6  7  8 	a_C1_C1_C1_def
   7  8  9 	a_C1_C1_C1_def
   4 10 11 	a_ET_C1_C1_ether
  10 11 12 	a_C1_C1_C1_def
  11 12 13 	a_C1_C1_C1_def
  12 13 14 	a_C1_C1_C1_def


;;;;;; Martini lipid topology for di-C24:0 EG (DXEG), generated using:
; The Martini lipid itp generator version M3.l01  Args are: -alname DXEG -alhead 'G P' -allink 'E E' -altail 'cCCCCC cCCCCC'
; WARNING: Autogenerated and not all lipid headgroup and tail combinations have been tested;
;          used with care and see K.B. Pedersen et al. 2024 for guidance.
;
; Description:
;   A general model ether lipid phosphatidylglycerol (EG) lipid corresponding to atomistic C24:0 dilignoceroyl tails.
; Parameterization:
;   This topology follows the standard Martini 3.0 lipid definitions and building block rules. 
;   Bonded parameters and mapping have been optimized as described in K.B. Pedersen et al. 2024.
; Reference(s): 
;   K.B. Pedersen et al. The Martini 3 Lipidome: Expanded and Refined Parameters Improve Lipid Phase Behaviour, TBD 2024 
;   P.C.T. Souza et al. Martini 3: a general purpose force field for coarse-grained molecular dynamics, 
;   Nat. Methods; 2021. doi: 10.1038/s41592-021-01098-3
; Created: 2024.07.12
;
; Molecular topology and mapping of indices:
; GL0-PO4-ET1-C1A-C2A-C3A-C4A-C5A-C6A
;          |
;         ET2-C1B-C2B-C3B-C4B-C5B-C6B
;
;  1 - 2 - 3 - 5 - 6 - 7 - 8 - 9 - 10
;          |
;          4 - 11- 12- 13- 14- 15- 16
;
;@INSANE alhead=G P, allink=E E, altail=CCCCCC CCCCCC, alname=DXEG, charge=-1.0
;@RESNTEST DXE==DXEG if: atoms[0]==GL0
;@BEADS GL0 PO4 ET1 ET2 C1A C2A C3A C4A C5A C6A C1B C2B C3B C4B C5B C6B 
;@BONDS GL0-PO4 PO4-ET1 PO4-ET2 ET1-ET2 ET1-C1A C1A-C2A C2A-C3A C3A-C4A C4A-C5A C5A-C6A ET2-C1B C1B-C2B C2B-C3B C3B-C4B C4B-C5B C5B-C6B 
;

[moleculetype]
; molname      nrexcl
  DXEG          1

[atoms]
; id 	type 	resnr 	residu 	atom 	cgnr 	charge    (mass)
   1    P4r   1  DXEG  GL0   1 	0.0
   2     Q5   1  DXEG  PO4   2 	-1.0
   3   SN3a   1  DXEG  ET1   3 	0
   4   SN3a   1  DXEG  ET2   4 	0
   5    SC1   1  DXEG  C1A   5 	0
   6     C1   1  DXEG  C2A   6 	0
   7     C1   1  DXEG  C3A   7 	0
   8     C1   1  DXEG  C4A   8 	0
   9     C1   1  DXEG  C5A   9 	0
  10     C1   1  DXEG  C6A  10 	0
  11    SC1   1  DXEG  C1B  11 	0
  12     C1   1  DXEG  C2B  12 	0
  13     C1   1  DXEG  C3B  13 	0
  14     C1   1  DXEG  C4B  14 	0
  15     C1   1  DXEG  C5B  15 	0
  16     C1   1  DXEG  C6B  16 	0

[bonds]
;  i  j 	name 	(using named bondtypes from martini_v3.0.0_ffbonded_v2.itp)
;  i  j 	funct 	force.c.
   1  2 	b_GL0_PO4_def
   2  3 	b_PO4_ET_def
   2  4 	b_PO4_ET_def_long
   3  4 	b_ET_ET_ether
   3  5 	b_ET_SC1_ether
   5  6 	b_SC1_C1_mid
   6  7 	b_C1_C1_mid
   7  8 	b_C1_C1_mid
   8  9 	b_C1_C1_mid
   9 10 	b_C1_C1_end
   4 11 	b_ET_SC1_ether
  11 12 	b_SC1_C1_mid
  12 13 	b_C1_C1_mid
  13 14 	b_C1_C1_mid
  14 15 	b_C1_C1_mid
  15 16 	b_C1_C1_end

[angles]
;  i  j  k 	name 	(using named angletypes from martini_v3.0.0_ffbonded_v2.itp)
;  i  j  k 	funct 	angle 	force.c.
   1  2  3 	a_GL0_PO4_ET_def
   2  3  5 	a_PO4_ET_C_def
   4  3  5 	a_ET_ET_C_ether
   3  4 11 	a_ET_ET_C_ether
   3  5  6 	a_ET_C1_C1_ether
   5  6  7 	a_C1_C1_C1_def
   6  7  8 	a_C1_C1_C1_def
   7  8  9 	a_C1_C1_C1_def
   8  9 10 	a_C1_C1_C1_def
   4 11 12 	a_ET_C1_C1_ether
  11 12 13 	a_C1_C1_C1_def
  12 13 14 	a_C1_C1_C1_def
  13 14 15 	a_C1_C1_C1_def
  14 15 16 	a_C1_C1_C1_def


;;;;;; Martini lipid topology for di-C26:0 EG (DCEG), generated using:
; The Martini lipid itp generator version M3.l01  Args are: -alname DCEG -alhead 'G P' -allink 'E E' -altail 'CCCCCC CCCCCC'
; WARNING: Autogenerated and not all lipid headgroup and tail combinations have been tested;
;          used with care and see K.B. Pedersen et al. 2024 for guidance.
;
; Description:
;   A general model ether lipid phosphatidylglycerol (EG) lipid corresponding to atomistic C26:0 dihexacosanoyl tails.
; Parameterization:
;   This topology follows the standard Martini 3.0 lipid definitions and building block rules. 
;   Bonded parameters and mapping have been optimized as described in K.B. Pedersen et al. 2024.
; Reference(s): 
;   K.B. Pedersen et al. The Martini 3 Lipidome: Expanded and Refined Parameters Improve Lipid Phase Behaviour, TBD 2024 
;   P.C.T. Souza et al. Martini 3: a general purpose force field for coarse-grained molecular dynamics, 
;   Nat. Methods; 2021. doi: 10.1038/s41592-021-01098-3
; Created: 2024.07.12
;
; Molecular topology and mapping of indices:
; GL0-PO4-ET1-C1A-C2A-C3A-C4A-C5A-C6A
;          |
;         ET2-C1B-C2B-C3B-C4B-C5B-C6B
;
;  1 - 2 - 3 - 5 - 6 - 7 - 8 - 9 - 10
;          |
;          4 - 11- 12- 13- 14- 15- 16
;
;@INSANE alhead=G P, allink=E E, altail=CCCCCC CCCCCC, alname=DCEG, charge=-1.0
;@RESNTEST DCE==DCEG if: atoms[0]==GL0
;@BEADS GL0 PO4 ET1 ET2 C1A C2A C3A C4A C5A C6A C1B C2B C3B C4B C5B C6B 
;@BONDS GL0-PO4 PO4-ET1 PO4-ET2 ET1-ET2 ET1-C1A C1A-C2A C2A-C3A C3A-C4A C4A-C5A C5A-C6A ET2-C1B C1B-C2B C2B-C3B C3B-C4B C4B-C5B C5B-C6B 
;

[moleculetype]
; molname      nrexcl
  DCEG          1

[atoms]
; id 	type 	resnr 	residu 	atom 	cgnr 	charge    (mass)
   1    P4r   1  DCEG  GL0   1 	0.0
   2     Q5   1  DCEG  PO4   2 	-1.0
   3   SN3a   1  DCEG  ET1   3 	0
   4   SN3a   1  DCEG  ET2   4 	0
   5     C1   1  DCEG  C1A   5 	0
   6     C1   1  DCEG  C2A   6 	0
   7     C1   1  DCEG  C3A   7 	0
   8     C1   1  DCEG  C4A   8 	0
   9     C1   1  DCEG  C5A   9 	0
  10     C1   1  DCEG  C6A  10 	0
  11     C1   1  DCEG  C1B  11 	0
  12     C1   1  DCEG  C2B  12 	0
  13     C1   1  DCEG  C3B  13 	0
  14     C1   1  DCEG  C4B  14 	0
  15     C1   1  DCEG  C5B  15 	0
  16     C1   1  DCEG  C6B  16 	0

[bonds]
;  i  j 	name 	(using named bondtypes from martini_v3.0.0_ffbonded_v2.itp)
;  i  j 	funct 	force.c.
   1  2 	b_GL0_PO4_def
   2  3 	b_PO4_ET_def
   2  4 	b_PO4_ET_def_long
   3  4 	b_ET_ET_ether
   3  5 	b_ET_C1_ether_5long
   5  6 	b_C1_C1_mid_5long
   6  7 	b_C1_C1_mid
   7  8 	b_C1_C1_mid
   8  9 	b_C1_C1_mid
   9 10 	b_C1_C1_end
   4 11 	b_ET_C1_ether_5long
  11 12 	b_C1_C1_mid_5long
  12 13 	b_C1_C1_mid
  13 14 	b_C1_C1_mid
  14 15 	b_C1_C1_mid
  15 16 	b_C1_C1_end

[angles]
;  i  j  k 	name 	(using named angletypes from martini_v3.0.0_ffbonded_v2.itp)
;  i  j  k 	funct 	angle 	force.c.
   1  2  3 	a_GL0_PO4_ET_def
   2  3  5 	a_PO4_ET_C_def
   4  3  5 	a_ET_ET_C_ether
   3  4 11 	a_ET_ET_C_ether
   3  5  6 	a_ET_C1_C1_ether
   5  6  7 	a_C1_C1_C1_def
   6  7  8 	a_C1_C1_C1_def
   7  8  9 	a_C1_C1_C1_def
   8  9 10 	a_C1_C1_C1_def
   4 11 12 	a_ET_C1_C1_ether
  11 12 13 	a_C1_C1_C1_def
  12 13 14 	a_C1_C1_C1_def
  13 14 15 	a_C1_C1_C1_def
  14 15 16 	a_C1_C1_C1_def


;;;;;; Martini lipid topology for di-C14:1 EG (DREG), generated using:
; The Martini lipid itp generator version M3.l01  Args are: -alname DREG -alhead 'G P' -allink 'E E' -altail 'CDC CDC'
; WARNING: Autogenerated and not all lipid headgroup and tail combinations have been tested;
;          used with care and see K.B. Pedersen et al. 2024 for guidance.
;
; Description:
;   A general model ether lipid phosphatidylglycerol (EG) lipid corresponding to atomistic C14:1(9c) dimyristoleoyl tails.
; Parameterization:
;   This topology follows the standard Martini 3.0 lipid definitions and building block rules. 
;   Bonded parameters and mapping have been optimized as described in K.B. Pedersen et al. 2024.
; Reference(s): 
;   K.B. Pedersen et al. The Martini 3 Lipidome: Expanded and Refined Parameters Improve Lipid Phase Behaviour, TBD 2024 
;   P.C.T. Souza et al. Martini 3: a general purpose force field for coarse-grained molecular dynamics, 
;   Nat. Methods; 2021. doi: 10.1038/s41592-021-01098-3
; Created: 2024.07.12
;
; Molecular topology and mapping of indices:
; GL0-PO4-ET1-C1A-D2A-C3A
;          |
;         ET2-C1B-D2B-C3B
;
;  1 - 2 - 3 - 5 - 6 - 7 
;          |
;          4 - 8 - 9 - 10
;
;@INSANE alhead=G P, allink=E E, altail=CDC CDC, alname=DREG, charge=-1.0
;@RESNTEST DRE==DREG if: atoms[0]==GL0
;@BEADS GL0 PO4 ET1 ET2 C1A D2A C3A C1B D2B C3B 
;@BONDS GL0-PO4 PO4-ET1 PO4-ET2 ET1-ET2 ET1-C1A C1A-D2A D2A-C3A ET2-C1B C1B-D2B D2B-C3B 
;

[moleculetype]
; molname      nrexcl
  DREG          1

[atoms]
; id 	type 	resnr 	residu 	atom 	cgnr 	charge    (mass)
   1    P4r   1  DREG  GL0   1 	0.0
   2     Q5   1  DREG  PO4   2 	-1.0
   3   SN3a   1  DREG  ET1   3 	0
   4   SN3a   1  DREG  ET2   4 	0
   5     C1   1  DREG  C1A   5 	0
   6    C4h   1  DREG  D2A   6 	0
   7     C1   1  DREG  C3A   7 	0
   8     C1   1  DREG  C1B   8 	0
   9    C4h   1  DREG  D2B   9 	0
  10     C1   1  DREG  C3B  10 	0

[bonds]
;  i  j 	name 	(using named bondtypes from martini_v3.0.0_ffbonded_v2.itp)
;  i  j 	funct 	force.c.
   1  2 	b_GL0_PO4_def
   2  3 	b_PO4_ET_def
   2  4 	b_PO4_ET_def_long
   3  4 	b_ET_ET_ether
   3  5 	b_ET_C1_ether_5long
   5  6 	b_C1_C4_mid_5long
   6  7 	b_C4_C1_end
   4  8 	b_ET_C1_ether_5long
   8  9 	b_C1_C4_mid_5long
   9 10 	b_C4_C1_end

[angles]
;  i  j  k 	name 	(using named angletypes from martini_v3.0.0_ffbonded_v2.itp)
;  i  j  k 	funct 	angle 	force.c.
   1  2  3 	a_GL0_PO4_ET_def
   2  3  5 	a_PO4_ET_C_def
   4  3  5 	a_ET_ET_C_ether
   3  4  8 	a_ET_ET_C_ether
   3  5  6 	a_ET_C1_C4_ether
   5  6  7 	a_C1_C4_C1_def
   4  8  9 	a_ET_C1_C4_ether
   8  9 10 	a_C1_C4_C1_def


;;;;;; Martini lipid topology for di-C16:1 EG (DYEG), generated using:
; The Martini lipid itp generator version M3.l01  Args are: -alname DYEG -alhead 'G P' -allink 'E E' -altail 'cCDC cCDC'
; WARNING: Autogenerated and not all lipid headgroup and tail combinations have been tested;
;          used with care and see K.B. Pedersen et al. 2024 for guidance.
;
; Description:
;   A general model ether lipid phosphatidylglycerol (EG) lipid corresponding to atomistic C16:1(9c) dipalmitoleoyl tails.
; Parameterization:
;   This topology follows the standard Martini 3.0 lipid definitions and building block rules. 
;   Bonded parameters and mapping have been optimized as described in K.B. Pedersen et al. 2024.
; Reference(s): 
;   K.B. Pedersen et al. The Martini 3 Lipidome: Expanded and Refined Parameters Improve Lipid Phase Behaviour, TBD 2024 
;   P.C.T. Souza et al. Martini 3: a general purpose force field for coarse-grained molecular dynamics, 
;   Nat. Methods; 2021. doi: 10.1038/s41592-021-01098-3
; Created: 2024.07.12
;
; Molecular topology and mapping of indices:
; GL0-PO4-ET1-C1A-C2A-D3A-C4A
;          |
;         ET2-C1B-C2B-D3B-C4B
;
;  1 - 2 - 3 - 5 - 6 - 7 - 8 
;          |
;          4 - 9 - 10- 11- 12
;
;@INSANE alhead=G P, allink=E E, altail=CCDC CCDC, alname=DYEG, charge=-1.0
;@RESNTEST DYE==DYEG if: atoms[0]==GL0
;@BEADS GL0 PO4 ET1 ET2 C1A C2A D3A C4A C1B C2B D3B C4B 
;@BONDS GL0-PO4 PO4-ET1 PO4-ET2 ET1-ET2 ET1-C1A C1A-C2A C2A-D3A D3A-C4A ET2-C1B C1B-C2B C2B-D3B D3B-C4B 
;

[moleculetype]
; molname      nrexcl
  DYEG          1

[atoms]
; id 	type 	resnr 	residu 	atom 	cgnr 	charge    (mass)
   1    P4r   1  DYEG  GL0   1 	0.0
   2     Q5   1  DYEG  PO4   2 	-1.0
   3   SN3a   1  DYEG  ET1   3 	0
   4   SN3a   1  DYEG  ET2   4 	0
   5    SC1   1  DYEG  C1A   5 	0
   6     C1   1  DYEG  C2A   6 	0
   7    C4h   1  DYEG  D3A   7 	0
   8     C1   1  DYEG  C4A   8 	0
   9    SC1   1  DYEG  C1B   9 	0
  10     C1   1  DYEG  C2B  10 	0
  11    C4h   1  DYEG  D3B  11 	0
  12     C1   1  DYEG  C4B  12 	0

[bonds]
;  i  j 	name 	(using named bondtypes from martini_v3.0.0_ffbonded_v2.itp)
;  i  j 	funct 	force.c.
   1  2 	b_GL0_PO4_def
   2  3 	b_PO4_ET_def
   2  4 	b_PO4_ET_def_long
   3  4 	b_ET_ET_ether
   3  5 	b_ET_SC1_ether
   5  6 	b_SC1_C1_mid
   6  7 	b_C1_C4_mid
   7  8 	b_C4_C1_end
   4  9 	b_ET_SC1_ether
   9 10 	b_SC1_C1_mid
  10 11 	b_C1_C4_mid
  11 12 	b_C4_C1_end

[angles]
;  i  j  k 	name 	(using named angletypes from martini_v3.0.0_ffbonded_v2.itp)
;  i  j  k 	funct 	angle 	force.c.
   1  2  3 	a_GL0_PO4_ET_def
   2  3  5 	a_PO4_ET_C_def
   4  3  5 	a_ET_ET_C_ether
   3  4  9 	a_ET_ET_C_ether
   3  5  6 	a_ET_C1_C1_ether
   5  6  7 	a_C1_C1_C4_def
   6  7  8 	a_C1_C4_C1_def
   4  9 10 	a_ET_C1_C1_ether
   9 10 11 	a_C1_C1_C4_def
  10 11 12 	a_C1_C4_C1_def


;;;;;; Martini lipid topology for di-C18:1 EG (DOEG), generated using:
; The Martini lipid itp generator version M3.l01  Args are: -alname DOEG -alhead 'G P' -allink 'E E' -altail 'CDCC CDCC'
; WARNING: Autogenerated and not all lipid headgroup and tail combinations have been tested;
;          used with care and see K.B. Pedersen et al. 2024 for guidance.
;
; Description:
;   A general model ether lipid phosphatidylglycerol (EG) lipid corresponding to atomistic C18:1(9c) dioleoyl (DOEG) tails.
; Parameterization:
;   This topology follows the standard Martini 3.0 lipid definitions and building block rules. 
;   Bonded parameters and mapping have been optimized as described in K.B. Pedersen et al. 2024.
; Reference(s): 
;   K.B. Pedersen et al. The Martini 3 Lipidome: Expanded and Refined Parameters Improve Lipid Phase Behaviour, TBD 2024 
;   P.C.T. Souza et al. Martini 3: a general purpose force field for coarse-grained molecular dynamics, 
;   Nat. Methods; 2021. doi: 10.1038/s41592-021-01098-3
; Created: 2024.07.12
;
; Molecular topology and mapping of indices:
; GL0-PO4-ET1-C1A-D2A-C3A-C4A
;          |
;         ET2-C1B-D2B-C3B-C4B
;
;  1 - 2 - 3 - 5 - 6 - 7 - 8 
;          |
;          4 - 9 - 10- 11- 12
;
;@INSANE alhead=G P, allink=E E, altail=CDCC CDCC, alname=DOEG, charge=-1.0
;@RESNTEST DOE==DOEG if: atoms[0]==GL0
;@BEADS GL0 PO4 ET1 ET2 C1A D2A C3A C4A C1B D2B C3B C4B 
;@BONDS GL0-PO4 PO4-ET1 PO4-ET2 ET1-ET2 ET1-C1A C1A-D2A D2A-C3A C3A-C4A ET2-C1B C1B-D2B D2B-C3B C3B-C4B 
;

[moleculetype]
; molname      nrexcl
  DOEG          1

[atoms]
; id 	type 	resnr 	residu 	atom 	cgnr 	charge    (mass)
   1    P4r   1  DOEG  GL0   1 	0.0
   2     Q5   1  DOEG  PO4   2 	-1.0
   3   SN3a   1  DOEG  ET1   3 	0
   4   SN3a   1  DOEG  ET2   4 	0
   5     C1   1  DOEG  C1A   5 	0
   6    C4h   1  DOEG  D2A   6 	0
   7     C1   1  DOEG  C3A   7 	0
   8     C1   1  DOEG  C4A   8 	0
   9     C1   1  DOEG  C1B   9 	0
  10    C4h   1  DOEG  D2B  10 	0
  11     C1   1  DOEG  C3B  11 	0
  12     C1   1  DOEG  C4B  12 	0

[bonds]
;  i  j 	name 	(using named bondtypes from martini_v3.0.0_ffbonded_v2.itp)
;  i  j 	funct 	force.c.
   1  2 	b_GL0_PO4_def
   2  3 	b_PO4_ET_def
   2  4 	b_PO4_ET_def_long
   3  4 	b_ET_ET_ether
   3  5 	b_ET_C1_ether_5long
   5  6 	b_C1_C4_mid_5long
   6  7 	b_C4_C1_mid
   7  8 	b_C1_C1_end
   4  9 	b_ET_C1_ether_5long
   9 10 	b_C1_C4_mid_5long
  10 11 	b_C4_C1_mid
  11 12 	b_C1_C1_end

[angles]
;  i  j  k 	name 	(using named angletypes from martini_v3.0.0_ffbonded_v2.itp)
;  i  j  k 	funct 	angle 	force.c.
   1  2  3 	a_GL0_PO4_ET_def
   2  3  5 	a_PO4_ET_C_def
   4  3  5 	a_ET_ET_C_ether
   3  4  9 	a_ET_ET_C_ether
   3  5  6 	a_ET_C1_C4_ether
   5  6  7 	a_C1_C4_C1_def
   6  7  8 	a_C4_C1_C1_def
   4  9 10 	a_ET_C1_C4_ether
   9 10 11 	a_C1_C4_C1_def
  10 11 12 	a_C4_C1_C1_def


;;;;;; Martini lipid topology for di-C18:1 EG (DVEG), generated using:
; The Martini lipid itp generator version M3.l01  Args are: -alname DVEG -alhead 'G P' -allink 'E E' -altail 'CCDC CCDC'
; WARNING: Autogenerated and not all lipid headgroup and tail combinations have been tested;
;          used with care and see K.B. Pedersen et al. 2024 for guidance.
;
; Description:
;   A general model ether lipid phosphatidylglycerol (EG) lipid corresponding to atomistic C18:1(11c) cis-vaccenic acid tails.
; Parameterization:
;   This topology follows the standard Martini 3.0 lipid definitions and building block rules. 
;   Bonded parameters and mapping have been optimized as described in K.B. Pedersen et al. 2024.
; Reference(s): 
;   K.B. Pedersen et al. The Martini 3 Lipidome: Expanded and Refined Parameters Improve Lipid Phase Behaviour, TBD 2024 
;   P.C.T. Souza et al. Martini 3: a general purpose force field for coarse-grained molecular dynamics, 
;   Nat. Methods; 2021. doi: 10.1038/s41592-021-01098-3
; Created: 2024.07.12
;
; Molecular topology and mapping of indices:
; GL0-PO4-ET1-C1A-C2A-D3A-C4A
;          |
;         ET2-C1B-C2B-D3B-C4B
;
;  1 - 2 - 3 - 5 - 6 - 7 - 8 
;          |
;          4 - 9 - 10- 11- 12
;
;@INSANE alhead=G P, allink=E E, altail=CCDC CCDC, alname=DVEG, charge=-1.0
;@RESNTEST DVE==DVEG if: atoms[0]==GL0
;@BEADS GL0 PO4 ET1 ET2 C1A C2A D3A C4A C1B C2B D3B C4B 
;@BONDS GL0-PO4 PO4-ET1 PO4-ET2 ET1-ET2 ET1-C1A C1A-C2A C2A-D3A D3A-C4A ET2-C1B C1B-C2B C2B-D3B D3B-C4B 
;

[moleculetype]
; molname      nrexcl
  DVEG          1

[atoms]
; id 	type 	resnr 	residu 	atom 	cgnr 	charge    (mass)
   1    P4r   1  DVEG  GL0   1 	0.0
   2     Q5   1  DVEG  PO4   2 	-1.0
   3   SN3a   1  DVEG  ET1   3 	0
   4   SN3a   1  DVEG  ET2   4 	0
   5     C1   1  DVEG  C1A   5 	0
   6     C1   1  DVEG  C2A   6 	0
   7    C4h   1  DVEG  D3A   7 	0
   8     C1   1  DVEG  C4A   8 	0
   9     C1   1  DVEG  C1B   9 	0
  10     C1   1  DVEG  C2B  10 	0
  11    C4h   1  DVEG  D3B  11 	0
  12     C1   1  DVEG  C4B  12 	0

[bonds]
;  i  j 	name 	(using named bondtypes from martini_v3.0.0_ffbonded_v2.itp)
;  i  j 	funct 	force.c.
   1  2 	b_GL0_PO4_def
   2  3 	b_PO4_ET_def
   2  4 	b_PO4_ET_def_long
   3  4 	b_ET_ET_ether
   3  5 	b_ET_C1_ether_5long
   5  6 	b_C1_C1_mid_5long
   6  7 	b_C1_C4_mid
   7  8 	b_C4_C1_end
   4  9 	b_ET_C1_ether_5long
   9 10 	b_C1_C1_mid_5long
  10 11 	b_C1_C4_mid
  11 12 	b_C4_C1_end

[angles]
;  i  j  k 	name 	(using named angletypes from martini_v3.0.0_ffbonded_v2.itp)
;  i  j  k 	funct 	angle 	force.c.
   1  2  3 	a_GL0_PO4_ET_def
   2  3  5 	a_PO4_ET_C_def
   4  3  5 	a_ET_ET_C_ether
   3  4  9 	a_ET_ET_C_ether
   3  5  6 	a_ET_C1_C1_ether
   5  6  7 	a_C1_C1_C4_def
   6  7  8 	a_C1_C4_C1_def
   4  9 10 	a_ET_C1_C1_ether
   9 10 11 	a_C1_C1_C4_def
  10 11 12 	a_C1_C4_C1_def


;;;;;; Martini lipid topology for di-C20:1 EG (DGEG), generated using:
; The Martini lipid itp generator version M3.l01  Args are: -alname DGEG -alhead 'G P' -allink 'E E' -altail 'cCDCC cCDCC'
; WARNING: Autogenerated and not all lipid headgroup and tail combinations have been tested;
;          used with care and see K.B. Pedersen et al. 2024 for guidance.
;
; Description:
;   A general model ether lipid phosphatidylglycerol (EG) lipid corresponding to atomistic C20:1(11c) di-gondoic acid tails.
; Parameterization:
;   This topology follows the standard Martini 3.0 lipid definitions and building block rules. 
;   Bonded parameters and mapping have been optimized as described in K.B. Pedersen et al. 2024.
; Reference(s): 
;   K.B. Pedersen et al. The Martini 3 Lipidome: Expanded and Refined Parameters Improve Lipid Phase Behaviour, TBD 2024 
;   P.C.T. Souza et al. Martini 3: a general purpose force field for coarse-grained molecular dynamics, 
;   Nat. Methods; 2021. doi: 10.1038/s41592-021-01098-3
; Created: 2024.07.12
;
; Molecular topology and mapping of indices:
; GL0-PO4-ET1-C1A-C2A-D3A-C4A-C5A
;          |
;         ET2-C1B-C2B-D3B-C4B-C5B
;
;  1 - 2 - 3 - 5 - 6 - 7 - 8 - 9 
;          |
;          4 - 10- 11- 12- 13- 14
;
;@INSANE alhead=G P, allink=E E, altail=CCDCC CCDCC, alname=DGEG, charge=-1.0
;@RESNTEST DGE==DGEG if: atoms[0]==GL0
;@BEADS GL0 PO4 ET1 ET2 C1A C2A D3A C4A C5A C1B C2B D3B C4B C5B 
;@BONDS GL0-PO4 PO4-ET1 PO4-ET2 ET1-ET2 ET1-C1A C1A-C2A C2A-D3A D3A-C4A C4A-C5A ET2-C1B C1B-C2B C2B-D3B D3B-C4B C4B-C5B 
;

[moleculetype]
; molname      nrexcl
  DGEG          1

[atoms]
; id 	type 	resnr 	residu 	atom 	cgnr 	charge    (mass)
   1    P4r   1  DGEG  GL0   1 	0.0
   2     Q5   1  DGEG  PO4   2 	-1.0
   3   SN3a   1  DGEG  ET1   3 	0
   4   SN3a   1  DGEG  ET2   4 	0
   5    SC1   1  DGEG  C1A   5 	0
   6     C1   1  DGEG  C2A   6 	0
   7    C4h   1  DGEG  D3A   7 	0
   8     C1   1  DGEG  C4A   8 	0
   9     C1   1  DGEG  C5A   9 	0
  10    SC1   1  DGEG  C1B  10 	0
  11     C1   1  DGEG  C2B  11 	0
  12    C4h   1  DGEG  D3B  12 	0
  13     C1   1  DGEG  C4B  13 	0
  14     C1   1  DGEG  C5B  14 	0

[bonds]
;  i  j 	name 	(using named bondtypes from martini_v3.0.0_ffbonded_v2.itp)
;  i  j 	funct 	force.c.
   1  2 	b_GL0_PO4_def
   2  3 	b_PO4_ET_def
   2  4 	b_PO4_ET_def_long
   3  4 	b_ET_ET_ether
   3  5 	b_ET_SC1_ether
   5  6 	b_SC1_C1_mid
   6  7 	b_C1_C4_mid
   7  8 	b_C4_C1_mid
   8  9 	b_C1_C1_end
   4 10 	b_ET_SC1_ether
  10 11 	b_SC1_C1_mid
  11 12 	b_C1_C4_mid
  12 13 	b_C4_C1_mid
  13 14 	b_C1_C1_end

[angles]
;  i  j  k 	name 	(using named angletypes from martini_v3.0.0_ffbonded_v2.itp)
;  i  j  k 	funct 	angle 	force.c.
   1  2  3 	a_GL0_PO4_ET_def
   2  3  5 	a_PO4_ET_C_def
   4  3  5 	a_ET_ET_C_ether
   3  4 10 	a_ET_ET_C_ether
   3  5  6 	a_ET_C1_C1_ether
   5  6  7 	a_C1_C1_C4_def
   6  7  8 	a_C1_C4_C1_def
   7  8  9 	a_C4_C1_C1_def
   4 10 11 	a_ET_C1_C1_ether
  10 11 12 	a_C1_C1_C4_def
  11 12 13 	a_C1_C4_C1_def
  12 13 14 	a_C4_C1_C1_def


;;;;;; Martini lipid topology for di-C22:1 EG (DEEG), generated using:
; The Martini lipid itp generator version M3.l01  Args are: -alname DEEG -alhead 'G P' -allink 'E E' -altail 'CCDCC CCDCC'
; WARNING: Autogenerated and not all lipid headgroup and tail combinations have been tested;
;          used with care and see K.B. Pedersen et al. 2024 for guidance.
;
; Description:
;   A general model ether lipid phosphatidylglycerol (EG) lipid corresponding to atomistic C22:1(11c) or C22:1(13c) dierucoyl tails.
; Parameterization:
;   This topology follows the standard Martini 3.0 lipid definitions and building block rules. 
;   Bonded parameters and mapping have been optimized as described in K.B. Pedersen et al. 2024.
; Reference(s): 
;   K.B. Pedersen et al. The Martini 3 Lipidome: Expanded and Refined Parameters Improve Lipid Phase Behaviour, TBD 2024 
;   P.C.T. Souza et al. Martini 3: a general purpose force field for coarse-grained molecular dynamics, 
;   Nat. Methods; 2021. doi: 10.1038/s41592-021-01098-3
; Created: 2024.07.12
;
; Molecular topology and mapping of indices:
; GL0-PO4-ET1-C1A-C2A-D3A-C4A-C5A
;          |
;         ET2-C1B-C2B-D3B-C4B-C5B
;
;  1 - 2 - 3 - 5 - 6 - 7 - 8 - 9 
;          |
;          4 - 10- 11- 12- 13- 14
;
;@INSANE alhead=G P, allink=E E, altail=CCDCC CCDCC, alname=DEEG, charge=-1.0
;@RESNTEST DEE==DEEG if: atoms[0]==GL0
;@BEADS GL0 PO4 ET1 ET2 C1A C2A D3A C4A C5A C1B C2B D3B C4B C5B 
;@BONDS GL0-PO4 PO4-ET1 PO4-ET2 ET1-ET2 ET1-C1A C1A-C2A C2A-D3A D3A-C4A C4A-C5A ET2-C1B C1B-C2B C2B-D3B D3B-C4B C4B-C5B 
;

[moleculetype]
; molname      nrexcl
  DEEG          1

[atoms]
; id 	type 	resnr 	residu 	atom 	cgnr 	charge    (mass)
   1    P4r   1  DEEG  GL0   1 	0.0
   2     Q5   1  DEEG  PO4   2 	-1.0
   3   SN3a   1  DEEG  ET1   3 	0
   4   SN3a   1  DEEG  ET2   4 	0
   5     C1   1  DEEG  C1A   5 	0
   6     C1   1  DEEG  C2A   6 	0
   7    C4h   1  DEEG  D3A   7 	0
   8     C1   1  DEEG  C4A   8 	0
   9     C1   1  DEEG  C5A   9 	0
  10     C1   1  DEEG  C1B  10 	0
  11     C1   1  DEEG  C2B  11 	0
  12    C4h   1  DEEG  D3B  12 	0
  13     C1   1  DEEG  C4B  13 	0
  14     C1   1  DEEG  C5B  14 	0

[bonds]
;  i  j 	name 	(using named bondtypes from martini_v3.0.0_ffbonded_v2.itp)
;  i  j 	funct 	force.c.
   1  2 	b_GL0_PO4_def
   2  3 	b_PO4_ET_def
   2  4 	b_PO4_ET_def_long
   3  4 	b_ET_ET_ether
   3  5 	b_ET_C1_ether_5long
   5  6 	b_C1_C1_mid_5long
   6  7 	b_C1_C4_mid
   7  8 	b_C4_C1_mid
   8  9 	b_C1_C1_end
   4 10 	b_ET_C1_ether_5long
  10 11 	b_C1_C1_mid_5long
  11 12 	b_C1_C4_mid
  12 13 	b_C4_C1_mid
  13 14 	b_C1_C1_end

[angles]
;  i  j  k 	name 	(using named angletypes from martini_v3.0.0_ffbonded_v2.itp)
;  i  j  k 	funct 	angle 	force.c.
   1  2  3 	a_GL0_PO4_ET_def
   2  3  5 	a_PO4_ET_C_def
   4  3  5 	a_ET_ET_C_ether
   3  4 10 	a_ET_ET_C_ether
   3  5  6 	a_ET_C1_C1_ether
   5  6  7 	a_C1_C1_C4_def
   6  7  8 	a_C1_C4_C1_def
   7  8  9 	a_C4_C1_C1_def
   4 10 11 	a_ET_C1_C1_ether
  10 11 12 	a_C1_C1_C4_def
  11 12 13 	a_C1_C4_C1_def
  12 13 14 	a_C4_C1_C1_def


;;;;;; Martini lipid topology for di-C24:1 EG (DNEG), generated using:
; The Martini lipid itp generator version M3.l01  Args are: -alname DNEG -alhead 'G P' -allink 'E E' -altail 'cCCDCC cCCDCC'
; WARNING: Autogenerated and not all lipid headgroup and tail combinations have been tested;
;          used with care and see K.B. Pedersen et al. 2024 for guidance.
;
; Description:
;   A general model ether lipid phosphatidylglycerol (EG) lipid corresponding to atomistic C24:1(15c) di-nervonic acid tails.
; Parameterization:
;   This topology follows the standard Martini 3.0 lipid definitions and building block rules. 
;   Bonded parameters and mapping have been optimized as described in K.B. Pedersen et al. 2024.
; Reference(s): 
;   K.B. Pedersen et al. The Martini 3 Lipidome: Expanded and Refined Parameters Improve Lipid Phase Behaviour, TBD 2024 
;   P.C.T. Souza et al. Martini 3: a general purpose force field for coarse-grained molecular dynamics, 
;   Nat. Methods; 2021. doi: 10.1038/s41592-021-01098-3
; Created: 2024.07.12
;
; Molecular topology and mapping of indices:
; GL0-PO4-ET1-C1A-C2A-C3A-D4A-C5A-C6A
;          |
;         ET2-C1B-C2B-C3B-D4B-C5B-C6B
;
;  1 - 2 - 3 - 5 - 6 - 7 - 8 - 9 - 10
;          |
;          4 - 11- 12- 13- 14- 15- 16
;
;@INSANE alhead=G P, allink=E E, altail=CCCDCC CCCDCC, alname=DNEG, charge=-1.0
;@RESNTEST DNE==DNEG if: atoms[0]==GL0
;@BEADS GL0 PO4 ET1 ET2 C1A C2A C3A D4A C5A C6A C1B C2B C3B D4B C5B C6B 
;@BONDS GL0-PO4 PO4-ET1 PO4-ET2 ET1-ET2 ET1-C1A C1A-C2A C2A-C3A C3A-D4A D4A-C5A C5A-C6A ET2-C1B C1B-C2B C2B-C3B C3B-D4B D4B-C5B C5B-C6B 
;

[moleculetype]
; molname      nrexcl
  DNEG          1

[atoms]
; id 	type 	resnr 	residu 	atom 	cgnr 	charge    (mass)
   1    P4r   1  DNEG  GL0   1 	0.0
   2     Q5   1  DNEG  PO4   2 	-1.0
   3   SN3a   1  DNEG  ET1   3 	0
   4   SN3a   1  DNEG  ET2   4 	0
   5    SC1   1  DNEG  C1A   5 	0
   6     C1   1  DNEG  C2A   6 	0
   7     C1   1  DNEG  C3A   7 	0
   8    C4h   1  DNEG  D4A   8 	0
   9     C1   1  DNEG  C5A   9 	0
  10     C1   1  DNEG  C6A  10 	0
  11    SC1   1  DNEG  C1B  11 	0
  12     C1   1  DNEG  C2B  12 	0
  13     C1   1  DNEG  C3B  13 	0
  14    C4h   1  DNEG  D4B  14 	0
  15     C1   1  DNEG  C5B  15 	0
  16     C1   1  DNEG  C6B  16 	0

[bonds]
;  i  j 	name 	(using named bondtypes from martini_v3.0.0_ffbonded_v2.itp)
;  i  j 	funct 	force.c.
   1  2 	b_GL0_PO4_def
   2  3 	b_PO4_ET_def
   2  4 	b_PO4_ET_def_long
   3  4 	b_ET_ET_ether
   3  5 	b_ET_SC1_ether
   5  6 	b_SC1_C1_mid
   6  7 	b_C1_C1_mid
   7  8 	b_C1_C4_mid
   8  9 	b_C4_C1_mid
   9 10 	b_C1_C1_end
   4 11 	b_ET_SC1_ether
  11 12 	b_SC1_C1_mid
  12 13 	b_C1_C1_mid
  13 14 	b_C1_C4_mid
  14 15 	b_C4_C1_mid
  15 16 	b_C1_C1_end

[angles]
;  i  j  k 	name 	(using named angletypes from martini_v3.0.0_ffbonded_v2.itp)
;  i  j  k 	funct 	angle 	force.c.
   1  2  3 	a_GL0_PO4_ET_def
   2  3  5 	a_PO4_ET_C_def
   4  3  5 	a_ET_ET_C_ether
   3  4 11 	a_ET_ET_C_ether
   3  5  6 	a_ET_C1_C1_ether
   5  6  7 	a_C1_C1_C1_def
   6  7  8 	a_C1_C1_C4_def
   7  8  9 	a_C1_C4_C1_def
   8  9 10 	a_C4_C1_C1_def
   4 11 12 	a_ET_C1_C1_ether
  11 12 13 	a_C1_C1_C1_def
  12 13 14 	a_C1_C1_C4_def
  13 14 15 	a_C1_C4_C1_def
  14 15 16 	a_C4_C1_C1_def


;;;;;; Martini lipid topology for di-C18:2 EG (DLEG), generated using:
; The Martini lipid itp generator version M3.l01  Args are: -alname DLEG -alhead 'G P' -allink 'E E' -altail 'CDDC CDDC'
; WARNING: Autogenerated and not all lipid headgroup and tail combinations have been tested;
;          used with care and see K.B. Pedersen et al. 2024 for guidance.
;
; Description:
;   A general model ether lipid phosphatidylglycerol (EG) lipid corresponding to atomistic C18:2(9c;12c) dilinoleoyl (DLEG or DLiEG) tails.
; Parameterization:
;   This topology follows the standard Martini 3.0 lipid definitions and building block rules. 
;   Bonded parameters and mapping have been optimized as described in K.B. Pedersen et al. 2024.
; Reference(s): 
;   K.B. Pedersen et al. The Martini 3 Lipidome: Expanded and Refined Parameters Improve Lipid Phase Behaviour, TBD 2024 
;   P.C.T. Souza et al. Martini 3: a general purpose force field for coarse-grained molecular dynamics, 
;   Nat. Methods; 2021. doi: 10.1038/s41592-021-01098-3
; Created: 2024.07.12
;
; Molecular topology and mapping of indices:
; GL0-PO4-ET1-C1A-D2A-D3A-C4A
;          |
;         ET2-C1B-D2B-D3B-C4B
;
;  1 - 2 - 3 - 5 - 6 - 7 - 8 
;          |
;          4 - 9 - 10- 11- 12
;
;@INSANE alhead=G P, allink=E E, altail=CDDC CDDC, alname=DLEG, charge=-1.0
;@RESNTEST DLE==DLEG if: atoms[0]==GL0
;@BEADS GL0 PO4 ET1 ET2 C1A D2A D3A C4A C1B D2B D3B C4B 
;@BONDS GL0-PO4 PO4-ET1 PO4-ET2 ET1-ET2 ET1-C1A C1A-D2A D2A-D3A D3A-C4A ET2-C1B C1B-D2B D2B-D3B D3B-C4B 
;

[moleculetype]
; molname      nrexcl
  DLEG          1

[atoms]
; id 	type 	resnr 	residu 	atom 	cgnr 	charge    (mass)
   1    P4r   1  DLEG  GL0   1 	0.0
   2     Q5   1  DLEG  PO4   2 	-1.0
   3   SN3a   1  DLEG  ET1   3 	0
   4   SN3a   1  DLEG  ET2   4 	0
   5     C1   1  DLEG  C1A   5 	0
   6    C4h   1  DLEG  D2A   6 	0
   7    C4h   1  DLEG  D3A   7 	0
   8     C1   1  DLEG  C4A   8 	0
   9     C1   1  DLEG  C1B   9 	0
  10    C4h   1  DLEG  D2B  10 	0
  11    C4h   1  DLEG  D3B  11 	0
  12     C1   1  DLEG  C4B  12 	0

[bonds]
;  i  j 	name 	(using named bondtypes from martini_v3.0.0_ffbonded_v2.itp)
;  i  j 	funct 	force.c.
   1  2 	b_GL0_PO4_def
   2  3 	b_PO4_ET_def
   2  4 	b_PO4_ET_def_long
   3  4 	b_ET_ET_ether
   3  5 	b_ET_C1_ether_5long
   5  6 	b_C1_C4_mid_5long
   6  7 	b_C4_C4_mid
   7  8 	b_C4_C1_end
   4  9 	b_ET_C1_ether_5long
   9 10 	b_C1_C4_mid_5long
  10 11 	b_C4_C4_mid
  11 12 	b_C4_C1_end

[angles]
;  i  j  k 	name 	(using named angletypes from martini_v3.0.0_ffbonded_v2.itp)
;  i  j  k 	funct 	angle 	force.c.
   1  2  3 	a_GL0_PO4_ET_def
   2  3  5 	a_PO4_ET_C_def
   4  3  5 	a_ET_ET_C_ether
   3  4  9 	a_ET_ET_C_ether
   3  5  6 	a_ET_C1_C4_ether
   5  6  7 	a_C1_C4_C4_def
   6  7  8 	a_C4_C4_C1_def
   4  9 10 	a_ET_C1_C4_ether
   9 10 11 	a_C1_C4_C4_def
  10 11 12 	a_C4_C4_C1_def


;;;;;; Martini lipid topology for di-C18:3 EG (DFEG), generated using:
; The Martini lipid itp generator version M3.l01  Args are: -alname DFEG -alhead 'G P' -allink 'E E' -altail 'CDDD CDDD'
; WARNING: Autogenerated and not all lipid headgroup and tail combinations have been tested;
;          used with care and see K.B. Pedersen et al. 2024 for guidance.
;
; Description:
;   A general model ether lipid phosphatidylglycerol (EG) lipid corresponding to atomistic C18:3(9c;12c;15c) di-alpha-linolenic acid tails.
; Parameterization:
;   This topology follows the standard Martini 3.0 lipid definitions and building block rules. 
;   Bonded parameters and mapping have been optimized as described in K.B. Pedersen et al. 2024.
; Reference(s): 
;   K.B. Pedersen et al. The Martini 3 Lipidome: Expanded and Refined Parameters Improve Lipid Phase Behaviour, TBD 2024 
;   P.C.T. Souza et al. Martini 3: a general purpose force field for coarse-grained molecular dynamics, 
;   Nat. Methods; 2021. doi: 10.1038/s41592-021-01098-3
; Created: 2024.07.12
;
; Molecular topology and mapping of indices:
; GL0-PO4-ET1-C1A-D2A-D3A-D4A
;          |
;         ET2-C1B-D2B-D3B-D4B
;
;  1 - 2 - 3 - 5 - 6 - 7 - 8 
;          |
;          4 - 9 - 10- 11- 12
;
;@INSANE alhead=G P, allink=E E, altail=CDDD CDDD, alname=DFEG, charge=-1.0
;@RESNTEST DFE==DFEG if: atoms[0]==GL0
;@BEADS GL0 PO4 ET1 ET2 C1A D2A D3A D4A C1B D2B D3B D4B 
;@BONDS GL0-PO4 PO4-ET1 PO4-ET2 ET1-ET2 ET1-C1A C1A-D2A D2A-D3A D3A-D4A ET2-C1B C1B-D2B D2B-D3B D3B-D4B 
;

[moleculetype]
; molname      nrexcl
  DFEG          1

[atoms]
; id 	type 	resnr 	residu 	atom 	cgnr 	charge    (mass)
   1    P4r   1  DFEG  GL0   1 	0.0
   2     Q5   1  DFEG  PO4   2 	-1.0
   3   SN3a   1  DFEG  ET1   3 	0
   4   SN3a   1  DFEG  ET2   4 	0
   5     C1   1  DFEG  C1A   5 	0
   6    C4h   1  DFEG  D2A   6 	0
   7    C4h   1  DFEG  D3A   7 	0
   8    C4h   1  DFEG  D4A   8 	0
   9     C1   1  DFEG  C1B   9 	0
  10    C4h   1  DFEG  D2B  10 	0
  11    C4h   1  DFEG  D3B  11 	0
  12    C4h   1  DFEG  D4B  12 	0

[bonds]
;  i  j 	name 	(using named bondtypes from martini_v3.0.0_ffbonded_v2.itp)
;  i  j 	funct 	force.c.
   1  2 	b_GL0_PO4_def
   2  3 	b_PO4_ET_def
   2  4 	b_PO4_ET_def_long
   3  4 	b_ET_ET_ether
   3  5 	b_ET_C1_ether_5long
   5  6 	b_C1_C4_mid_5long
   6  7 	b_C4_C4_mid
   7  8 	b_C4_C4_end
   4  9 	b_ET_C1_ether_5long
   9 10 	b_C1_C4_mid_5long
  10 11 	b_C4_C4_mid
  11 12 	b_C4_C4_end

[angles]
;  i  j  k 	name 	(using named angletypes from martini_v3.0.0_ffbonded_v2.itp)
;  i  j  k 	funct 	angle 	force.c.
   1  2  3 	a_GL0_PO4_ET_def
   2  3  5 	a_PO4_ET_C_def
   4  3  5 	a_ET_ET_C_ether
   3  4  9 	a_ET_ET_C_ether
   3  5  6 	a_ET_C1_C4_ether
   5  6  7 	a_C1_C4_C4_def
   6  7  8 	a_C4_C4_C4_def
   4  9 10 	a_ET_C1_C4_ether
   9 10 11 	a_C1_C4_C4_def
  10 11 12 	a_C4_C4_C4_def


;;;;;; Martini lipid topology for di-C20:4 EG (DAEG), generated using:
; The Martini lipid itp generator version M3.l01  Args are: -alname DAEG -alhead 'G P' -allink 'E E' -altail 'cFFDC cFFDC'
; WARNING: Autogenerated and not all lipid headgroup and tail combinations have been tested;
;          used with care and see K.B. Pedersen et al. 2024 for guidance.
;
; Description:
;   A general model ether lipid phosphatidylglycerol (EG) lipid corresponding to atomistic C20:4(5c;8c;11c;14c) di-arachidonic acid (AA) tails.
; Parameterization:
;   This topology follows the standard Martini 3.0 lipid definitions and building block rules. 
;   Bonded parameters and mapping have been optimized as described in K.B. Pedersen et al. 2024.
; Reference(s): 
;   K.B. Pedersen et al. The Martini 3 Lipidome: Expanded and Refined Parameters Improve Lipid Phase Behaviour, TBD 2024 
;   P.C.T. Souza et al. Martini 3: a general purpose force field for coarse-grained molecular dynamics, 
;   Nat. Methods; 2021. doi: 10.1038/s41592-021-01098-3
; Created: 2024.07.12
;
; Molecular topology and mapping of indices:
; GL0-PO4-ET1-C1A-D2A-D3A-D4A-C5A
;          |
;         ET2-C1B-D2B-D3B-D4B-C5B
;
;  1 - 2 - 3 - 5 - 6 - 7 - 8 - 9 
;          |
;          4 - 10- 11- 12- 13- 14
;
;@INSANE alhead=G P, allink=E E, altail=CDDDC CDDDC, alname=DAEG, charge=-1.0
;@RESNTEST DAE==DAEG if: atoms[0]==GL0
;@BEADS GL0 PO4 ET1 ET2 C1A D2A D3A D4A C5A C1B D2B D3B D4B C5B 
;@BONDS GL0-PO4 PO4-ET1 PO4-ET2 ET1-ET2 ET1-C1A C1A-D2A D2A-D3A D3A-D4A D4A-C5A ET2-C1B C1B-D2B D2B-D3B D3B-D4B D4B-C5B 
;

[moleculetype]
; molname      nrexcl
  DAEG          1

[atoms]
; id 	type 	resnr 	residu 	atom 	cgnr 	charge    (mass)
   1    P4r   1  DAEG  GL0   1 	0.0
   2     Q5   1  DAEG  PO4   2 	-1.0
   3   SN3a   1  DAEG  ET1   3 	0
   4   SN3a   1  DAEG  ET2   4 	0
   5    SC1   1  DAEG  C1A   5 	0
   6    C5h   1  DAEG  D2A   6 	0
   7    C5h   1  DAEG  D3A   7 	0
   8    C4h   1  DAEG  D4A   8 	0
   9     C1   1  DAEG  C5A   9 	0
  10    SC1   1  DAEG  C1B  10 	0
  11    C5h   1  DAEG  D2B  11 	0
  12    C5h   1  DAEG  D3B  12 	0
  13    C4h   1  DAEG  D4B  13 	0
  14     C1   1  DAEG  C5B  14 	0

[bonds]
;  i  j 	name 	(using named bondtypes from martini_v3.0.0_ffbonded_v2.itp)
;  i  j 	funct 	force.c.
   1  2 	b_GL0_PO4_def
   2  3 	b_PO4_ET_def
   2  4 	b_PO4_ET_def_long
   3  4 	b_ET_ET_ether
   3  5 	b_ET_SC1_ether
   5  6 	b_SC1_C4_mid
   6  7 	b_C4_C4_mid
   7  8 	b_C4_C4_mid
   8  9 	b_C4_C1_end
   4 10 	b_ET_SC1_ether
  10 11 	b_SC1_C4_mid
  11 12 	b_C4_C4_mid
  12 13 	b_C4_C4_mid
  13 14 	b_C4_C1_end

[angles]
;  i  j  k 	name 	(using named angletypes from martini_v3.0.0_ffbonded_v2.itp)
;  i  j  k 	funct 	angle 	force.c.
   1  2  3 	a_GL0_PO4_ET_def
   2  3  5 	a_PO4_ET_C_def
   4  3  5 	a_ET_ET_C_ether
   3  4 10 	a_ET_ET_C_ether
   3  5  6 	a_ET_C1_C4_ether
   5  6  7 	a_C1_C4_C4_def
   6  7  8 	a_C4_C4_C4_def
   7  8  9 	a_C4_C4_C1_def
   4 10 11 	a_ET_C1_C4_ether
  10 11 12 	a_C1_C4_C4_def
  11 12 13 	a_C4_C4_C4_def
  12 13 14 	a_C4_C4_C1_def


;;;;;; Martini lipid topology for di-C22:6 EG (DDEG), generated using:
; The Martini lipid itp generator version M3.l01  Args are: -alname DDEG -alhead 'G P' -allink 'E E' -altail 'DFFDD DFFDD'
; WARNING: Autogenerated and not all lipid headgroup and tail combinations have been tested;
;          used with care and see K.B. Pedersen et al. 2024 for guidance.
;
; Description:
;   A general model ether lipid phosphatidylglycerol (EG) lipid corresponding to atomistic C22:6(4c;7c;10c;13c;16c;19c) di-docosahexaenoic acid tails.
; Parameterization:
;   This topology follows the standard Martini 3.0 lipid definitions and building block rules. 
;   Bonded parameters and mapping have been optimized as described in K.B. Pedersen et al. 2024.
; Reference(s): 
;   K.B. Pedersen et al. The Martini 3 Lipidome: Expanded and Refined Parameters Improve Lipid Phase Behaviour, TBD 2024 
;   P.C.T. Souza et al. Martini 3: a general purpose force field for coarse-grained molecular dynamics, 
;   Nat. Methods; 2021. doi: 10.1038/s41592-021-01098-3
; Created: 2024.07.12
;
; Molecular topology and mapping of indices:
; GL0-PO4-ET1-D1A-D2A-D3A-D4A-D5A
;          |
;         ET2-D1B-D2B-D3B-D4B-D5B
;
;  1 - 2 - 3 - 5 - 6 - 7 - 8 - 9 
;          |
;          4 - 10- 11- 12- 13- 14
;
;@INSANE alhead=G P, allink=E E, altail=DDDDD DDDDD, alname=DDEG, charge=-1.0
;@RESNTEST DDE==DDEG if: atoms[0]==GL0
;@BEADS GL0 PO4 ET1 ET2 D1A D2A D3A D4A D5A D1B D2B D3B D4B D5B 
;@BONDS GL0-PO4 PO4-ET1 PO4-ET2 ET1-ET2 ET1-D1A D1A-D2A D2A-D3A D3A-D4A D4A-D5A ET2-D1B D1B-D2B D2B-D3B D3B-D4B D4B-D5B 
;

[moleculetype]
; molname      nrexcl
  DDEG          1

[atoms]
; id 	type 	resnr 	residu 	atom 	cgnr 	charge    (mass)
   1    P4r   1  DDEG  GL0   1 	0.0
   2     Q5   1  DDEG  PO4   2 	-1.0
   3   SN3a   1  DDEG  ET1   3 	0
   4   SN3a   1  DDEG  ET2   4 	0
   5    C4h   1  DDEG  D1A   5 	0
   6    C5h   1  DDEG  D2A   6 	0
   7    C5h   1  DDEG  D3A   7 	0
   8    C4h   1  DDEG  D4A   8 	0
   9    C4h   1  DDEG  D5A   9 	0
  10    C4h   1  DDEG  D1B  10 	0
  11    C5h   1  DDEG  D2B  11 	0
  12    C5h   1  DDEG  D3B  12 	0
  13    C4h   1  DDEG  D4B  13 	0
  14    C4h   1  DDEG  D5B  14 	0

[bonds]
;  i  j 	name 	(using named bondtypes from martini_v3.0.0_ffbonded_v2.itp)
;  i  j 	funct 	force.c.
   1  2 	b_GL0_PO4_def
   2  3 	b_PO4_ET_def
   2  4 	b_PO4_ET_def_long
   3  4 	b_ET_ET_ether
   3  5 	b_ET_C4_ether_5long
   5  6 	b_C4_C4_mid_5long
   6  7 	b_C4_C4_mid
   7  8 	b_C4_C4_mid
   8  9 	b_C4_C4_end
   4 10 	b_ET_C4_ether_5long
  10 11 	b_C4_C4_mid_5long
  11 12 	b_C4_C4_mid
  12 13 	b_C4_C4_mid
  13 14 	b_C4_C4_end

[angles]
;  i  j  k 	name 	(using named angletypes from martini_v3.0.0_ffbonded_v2.itp)
;  i  j  k 	funct 	angle 	force.c.
   1  2  3 	a_GL0_PO4_ET_def
   2  3  5 	a_PO4_ET_C_def
   4  3  5 	a_ET_ET_C_ether
   3  4 10 	a_ET_ET_C_ether
   3  5  6 	a_ET_C4_C4_ether
   5  6  7 	a_C4_C4_C4_def
   6  7  8 	a_C4_C4_C4_def
   7  8  9 	a_C4_C4_C4_def
   4 10 11 	a_ET_C4_C4_ether
  10 11 12 	a_C4_C4_C4_def
  11 12 13 	a_C4_C4_C4_def
  12 13 14 	a_C4_C4_C4_def


;;;;;; Martini lipid topology for C16:0/16:1 EG (PYEG), generated using:
; The Martini lipid itp generator version M3.l01  Args are: -alname PYEG -alhead 'G P' -allink 'E E' -altail 'cCDC cCCC'
; WARNING: Autogenerated and not all lipid headgroup and tail combinations have been tested;
;          used with care and see K.B. Pedersen et al. 2024 for guidance.
;
; Description:
;   A general model ether lipid phosphatidylglycerol (EG) lipid corresponding to atomistic C16:0/16:1(9c) 1-palmitoyl-2-palmitoleoyl tails.
; Parameterization:
;   This topology follows the standard Martini 3.0 lipid definitions and building block rules. 
;   Bonded parameters and mapping have been optimized as described in K.B. Pedersen et al. 2024.
; Reference(s): 
;   K.B. Pedersen et al. The Martini 3 Lipidome: Expanded and Refined Parameters Improve Lipid Phase Behaviour, TBD 2024 
;   P.C.T. Souza et al. Martini 3: a general purpose force field for coarse-grained molecular dynamics, 
;   Nat. Methods; 2021. doi: 10.1038/s41592-021-01098-3
; Created: 2024.07.12
;
; Molecular topology and mapping of indices:
; GL0-PO4-ET1-C1A-C2A-D3A-C4A
;          |
;         ET2-C1B-C2B-C3B-C4B
;
;  1 - 2 - 3 - 5 - 6 - 7 - 8 
;          |
;          4 - 9 - 10- 11- 12
;
;@INSANE alhead=G P, allink=E E, altail=CCDC CCCC, alname=PYEG, charge=-1.0
;@RESNTEST PYE==PYEG if: atoms[0]==GL0
;@BEADS GL0 PO4 ET1 ET2 C1A C2A D3A C4A C1B C2B C3B C4B 
;@BONDS GL0-PO4 PO4-ET1 PO4-ET2 ET1-ET2 ET1-C1A C1A-C2A C2A-D3A D3A-C4A ET2-C1B C1B-C2B C2B-C3B C3B-C4B 
;

[moleculetype]
; molname      nrexcl
  PYEG          1

[atoms]
; id 	type 	resnr 	residu 	atom 	cgnr 	charge    (mass)
   1    P4r   1  PYEG  GL0   1 	0.0
   2     Q5   1  PYEG  PO4   2 	-1.0
   3   SN3a   1  PYEG  ET1   3 	0
   4   SN3a   1  PYEG  ET2   4 	0
   5    SC1   1  PYEG  C1A   5 	0
   6     C1   1  PYEG  C2A   6 	0
   7    C4h   1  PYEG  D3A   7 	0
   8     C1   1  PYEG  C4A   8 	0
   9    SC1   1  PYEG  C1B   9 	0
  10     C1   1  PYEG  C2B  10 	0
  11     C1   1  PYEG  C3B  11 	0
  12     C1   1  PYEG  C4B  12 	0

[bonds]
;  i  j 	name 	(using named bondtypes from martini_v3.0.0_ffbonded_v2.itp)
;  i  j 	funct 	force.c.
   1  2 	b_GL0_PO4_def
   2  3 	b_PO4_ET_def
   2  4 	b_PO4_ET_def_long
   3  4 	b_ET_ET_ether
   3  5 	b_ET_SC1_ether
   5  6 	b_SC1_C1_mid
   6  7 	b_C1_C4_mid
   7  8 	b_C4_C1_end
   4  9 	b_ET_SC1_ether
   9 10 	b_SC1_C1_mid
  10 11 	b_C1_C1_mid
  11 12 	b_C1_C1_end

[angles]
;  i  j  k 	name 	(using named angletypes from martini_v3.0.0_ffbonded_v2.itp)
;  i  j  k 	funct 	angle 	force.c.
   1  2  3 	a_GL0_PO4_ET_def
   2  3  5 	a_PO4_ET_C_def
   4  3  5 	a_ET_ET_C_ether
   3  4  9 	a_ET_ET_C_ether
   3  5  6 	a_ET_C1_C1_ether
   5  6  7 	a_C1_C1_C4_def
   6  7  8 	a_C1_C4_C1_def
   4  9 10 	a_ET_C1_C1_ether
   9 10 11 	a_C1_C1_C1_def
  10 11 12 	a_C1_C1_C1_def


;;;;;; Martini lipid topology for C16:0/18:0 EG (PSEG), generated using:
; The Martini lipid itp generator version M3.l01  Args are: -alname PSEG -alhead 'G P' -allink 'E E' -altail 'CCCC cCCC'
; WARNING: Autogenerated and not all lipid headgroup and tail combinations have been tested;
;          used with care and see K.B. Pedersen et al. 2024 for guidance.
;
; Description:
;   A general model ether lipid phosphatidylglycerol (EG) lipid corresponding to atomistic C16:0/18:0 1-palmitoyl-2-stearoyl tails.
; Parameterization:
;   This topology follows the standard Martini 3.0 lipid definitions and building block rules. 
;   Bonded parameters and mapping have been optimized as described in K.B. Pedersen et al. 2024.
; Reference(s): 
;   K.B. Pedersen et al. The Martini 3 Lipidome: Expanded and Refined Parameters Improve Lipid Phase Behaviour, TBD 2024 
;   P.C.T. Souza et al. Martini 3: a general purpose force field for coarse-grained molecular dynamics, 
;   Nat. Methods; 2021. doi: 10.1038/s41592-021-01098-3
; Created: 2024.07.12
;
; Molecular topology and mapping of indices:
; GL0-PO4-ET1-C1A-C2A-C3A-C4A
;          |
;         ET2-C1B-C2B-C3B-C4B
;
;  1 - 2 - 3 - 5 - 6 - 7 - 8 
;          |
;          4 - 9 - 10- 11- 12
;
;@INSANE alhead=G P, allink=E E, altail=CCCC CCCC, alname=PSEG, charge=-1.0
;@RESNTEST PSE==PSEG if: atoms[0]==GL0
;@BEADS GL0 PO4 ET1 ET2 C1A C2A C3A C4A C1B C2B C3B C4B 
;@BONDS GL0-PO4 PO4-ET1 PO4-ET2 ET1-ET2 ET1-C1A C1A-C2A C2A-C3A C3A-C4A ET2-C1B C1B-C2B C2B-C3B C3B-C4B 
;

[moleculetype]
; molname      nrexcl
  PSEG          1

[atoms]
; id 	type 	resnr 	residu 	atom 	cgnr 	charge    (mass)
   1    P4r   1  PSEG  GL0   1 	0.0
   2     Q5   1  PSEG  PO4   2 	-1.0
   3   SN3a   1  PSEG  ET1   3 	0
   4   SN3a   1  PSEG  ET2   4 	0
   5     C1   1  PSEG  C1A   5 	0
   6     C1   1  PSEG  C2A   6 	0
   7     C1   1  PSEG  C3A   7 	0
   8     C1   1  PSEG  C4A   8 	0
   9    SC1   1  PSEG  C1B   9 	0
  10     C1   1  PSEG  C2B  10 	0
  11     C1   1  PSEG  C3B  11 	0
  12     C1   1  PSEG  C4B  12 	0

[bonds]
;  i  j 	name 	(using named bondtypes from martini_v3.0.0_ffbonded_v2.itp)
;  i  j 	funct 	force.c.
   1  2 	b_GL0_PO4_def
   2  3 	b_PO4_ET_def
   2  4 	b_PO4_ET_def_long
   3  4 	b_ET_ET_ether
   3  5 	b_ET_C1_ether_5long
   5  6 	b_C1_C1_mid_5long
   6  7 	b_C1_C1_mid
   7  8 	b_C1_C1_end
   4  9 	b_ET_SC1_ether
   9 10 	b_SC1_C1_mid
  10 11 	b_C1_C1_mid
  11 12 	b_C1_C1_end

[angles]
;  i  j  k 	name 	(using named angletypes from martini_v3.0.0_ffbonded_v2.itp)
;  i  j  k 	funct 	angle 	force.c.
   1  2  3 	a_GL0_PO4_ET_def
   2  3  5 	a_PO4_ET_C_def
   4  3  5 	a_ET_ET_C_ether
   3  4  9 	a_ET_ET_C_ether
   3  5  6 	a_ET_C1_C1_ether
   5  6  7 	a_C1_C1_C1_def
   6  7  8 	a_C1_C1_C1_def
   4  9 10 	a_ET_C1_C1_ether
   9 10 11 	a_C1_C1_C1_def
  10 11 12 	a_C1_C1_C1_def


;;;;;; Martini lipid topology for C16:0/18:1 EG (POEG), generated using:
; The Martini lipid itp generator version M3.l01  Args are: -alname POEG -alhead 'G P' -allink 'E E' -altail 'CDCC cCCC'
; WARNING: Autogenerated and not all lipid headgroup and tail combinations have been tested;
;          used with care and see K.B. Pedersen et al. 2024 for guidance.
;
; Description:
;   A general model ether lipid phosphatidylglycerol (EG) lipid corresponding to atomistic C16:0/18:1(9c) 1-palmitoyl-2-oleoyl (POEG) tails.
; Parameterization:
;   This topology follows the standard Martini 3.0 lipid definitions and building block rules. 
;   Bonded parameters and mapping have been optimized as described in K.B. Pedersen et al. 2024.
; Reference(s): 
;   K.B. Pedersen et al. The Martini 3 Lipidome: Expanded and Refined Parameters Improve Lipid Phase Behaviour, TBD 2024 
;   P.C.T. Souza et al. Martini 3: a general purpose force field for coarse-grained molecular dynamics, 
;   Nat. Methods; 2021. doi: 10.1038/s41592-021-01098-3
; Created: 2024.07.12
;
; Molecular topology and mapping of indices:
; GL0-PO4-ET1-C1A-D2A-C3A-C4A
;          |
;         ET2-C1B-C2B-C3B-C4B
;
;  1 - 2 - 3 - 5 - 6 - 7 - 8 
;          |
;          4 - 9 - 10- 11- 12
;
;@INSANE alhead=G P, allink=E E, altail=CDCC CCCC, alname=POEG, charge=-1.0
;@RESNTEST POE==POEG if: atoms[0]==GL0
;@BEADS GL0 PO4 ET1 ET2 C1A D2A C3A C4A C1B C2B C3B C4B 
;@BONDS GL0-PO4 PO4-ET1 PO4-ET2 ET1-ET2 ET1-C1A C1A-D2A D2A-C3A C3A-C4A ET2-C1B C1B-C2B C2B-C3B C3B-C4B 
;

[moleculetype]
; molname      nrexcl
  POEG          1

[atoms]
; id 	type 	resnr 	residu 	atom 	cgnr 	charge    (mass)
   1    P4r   1  POEG  GL0   1 	0.0
   2     Q5   1  POEG  PO4   2 	-1.0
   3   SN3a   1  POEG  ET1   3 	0
   4   SN3a   1  POEG  ET2   4 	0
   5     C1   1  POEG  C1A   5 	0
   6    C4h   1  POEG  D2A   6 	0
   7     C1   1  POEG  C3A   7 	0
   8     C1   1  POEG  C4A   8 	0
   9    SC1   1  POEG  C1B   9 	0
  10     C1   1  POEG  C2B  10 	0
  11     C1   1  POEG  C3B  11 	0
  12     C1   1  POEG  C4B  12 	0

[bonds]
;  i  j 	name 	(using named bondtypes from martini_v3.0.0_ffbonded_v2.itp)
;  i  j 	funct 	force.c.
   1  2 	b_GL0_PO4_def
   2  3 	b_PO4_ET_def
   2  4 	b_PO4_ET_def_long
   3  4 	b_ET_ET_ether
   3  5 	b_ET_C1_ether_5long
   5  6 	b_C1_C4_mid_5long
   6  7 	b_C4_C1_mid
   7  8 	b_C1_C1_end
   4  9 	b_ET_SC1_ether
   9 10 	b_SC1_C1_mid
  10 11 	b_C1_C1_mid
  11 12 	b_C1_C1_end

[angles]
;  i  j  k 	name 	(using named angletypes from martini_v3.0.0_ffbonded_v2.itp)
;  i  j  k 	funct 	angle 	force.c.
   1  2  3 	a_GL0_PO4_ET_def
   2  3  5 	a_PO4_ET_C_def
   4  3  5 	a_ET_ET_C_ether
   3  4  9 	a_ET_ET_C_ether
   3  5  6 	a_ET_C1_C4_ether
   5  6  7 	a_C1_C4_C1_def
   6  7  8 	a_C4_C1_C1_def
   4  9 10 	a_ET_C1_C1_ether
   9 10 11 	a_C1_C1_C1_def
  10 11 12 	a_C1_C1_C1_def


;;;;;; Martini lipid topology for C16:0/18:2 EG (PLEG), generated using:
; The Martini lipid itp generator version M3.l01  Args are: -alname PLEG -alhead 'G P' -allink 'E E' -altail 'CDDC cCCC'
; WARNING: Autogenerated and not all lipid headgroup and tail combinations have been tested;
;          used with care and see K.B. Pedersen et al. 2024 for guidance.
;
; Description:
;   A general model ether lipid phosphatidylglycerol (EG) lipid corresponding to atomistic C16:0/18:2(9c;12c) 1-palmitoyl-2-linoleoyl tails.
; Parameterization:
;   This topology follows the standard Martini 3.0 lipid definitions and building block rules. 
;   Bonded parameters and mapping have been optimized as described in K.B. Pedersen et al. 2024.
; Reference(s): 
;   K.B. Pedersen et al. The Martini 3 Lipidome: Expanded and Refined Parameters Improve Lipid Phase Behaviour, TBD 2024 
;   P.C.T. Souza et al. Martini 3: a general purpose force field for coarse-grained molecular dynamics, 
;   Nat. Methods; 2021. doi: 10.1038/s41592-021-01098-3
; Created: 2024.07.12
;
; Molecular topology and mapping of indices:
; GL0-PO4-ET1-C1A-D2A-D3A-C4A
;          |
;         ET2-C1B-C2B-C3B-C4B
;
;  1 - 2 - 3 - 5 - 6 - 7 - 8 
;          |
;          4 - 9 - 10- 11- 12
;
;@INSANE alhead=G P, allink=E E, altail=CDDC CCCC, alname=PLEG, charge=-1.0
;@RESNTEST PLE==PLEG if: atoms[0]==GL0
;@BEADS GL0 PO4 ET1 ET2 C1A D2A D3A C4A C1B C2B C3B C4B 
;@BONDS GL0-PO4 PO4-ET1 PO4-ET2 ET1-ET2 ET1-C1A C1A-D2A D2A-D3A D3A-C4A ET2-C1B C1B-C2B C2B-C3B C3B-C4B 
;

[moleculetype]
; molname      nrexcl
  PLEG          1

[atoms]
; id 	type 	resnr 	residu 	atom 	cgnr 	charge    (mass)
   1    P4r   1  PLEG  GL0   1 	0.0
   2     Q5   1  PLEG  PO4   2 	-1.0
   3   SN3a   1  PLEG  ET1   3 	0
   4   SN3a   1  PLEG  ET2   4 	0
   5     C1   1  PLEG  C1A   5 	0
   6    C4h   1  PLEG  D2A   6 	0
   7    C4h   1  PLEG  D3A   7 	0
   8     C1   1  PLEG  C4A   8 	0
   9    SC1   1  PLEG  C1B   9 	0
  10     C1   1  PLEG  C2B  10 	0
  11     C1   1  PLEG  C3B  11 	0
  12     C1   1  PLEG  C4B  12 	0

[bonds]
;  i  j 	name 	(using named bondtypes from martini_v3.0.0_ffbonded_v2.itp)
;  i  j 	funct 	force.c.
   1  2 	b_GL0_PO4_def
   2  3 	b_PO4_ET_def
   2  4 	b_PO4_ET_def_long
   3  4 	b_ET_ET_ether
   3  5 	b_ET_C1_ether_5long
   5  6 	b_C1_C4_mid_5long
   6  7 	b_C4_C4_mid
   7  8 	b_C4_C1_end
   4  9 	b_ET_SC1_ether
   9 10 	b_SC1_C1_mid
  10 11 	b_C1_C1_mid
  11 12 	b_C1_C1_end

[angles]
;  i  j  k 	name 	(using named angletypes from martini_v3.0.0_ffbonded_v2.itp)
;  i  j  k 	funct 	angle 	force.c.
   1  2  3 	a_GL0_PO4_ET_def
   2  3  5 	a_PO4_ET_C_def
   4  3  5 	a_ET_ET_C_ether
   3  4  9 	a_ET_ET_C_ether
   3  5  6 	a_ET_C1_C4_ether
   5  6  7 	a_C1_C4_C4_def
   6  7  8 	a_C4_C4_C1_def
   4  9 10 	a_ET_C1_C1_ether
   9 10 11 	a_C1_C1_C1_def
  10 11 12 	a_C1_C1_C1_def


;;;;;; Martini lipid topology for C16:0/18:3 EG (PFEG), generated using:
; The Martini lipid itp generator version M3.l01  Args are: -alname PFEG -alhead 'G P' -allink 'E E' -altail 'CDDD cCCC'
; WARNING: Autogenerated and not all lipid headgroup and tail combinations have been tested;
;          used with care and see K.B. Pedersen et al. 2024 for guidance.
;
; Description:
;   A general model ether lipid phosphatidylglycerol (EG) lipid corresponding to atomistic C16:0/18:3(9c;12c;15c) 1-palmitoyl-2-alpha-linolenic acid tails.
; Parameterization:
;   This topology follows the standard Martini 3.0 lipid definitions and building block rules. 
;   Bonded parameters and mapping have been optimized as described in K.B. Pedersen et al. 2024.
; Reference(s): 
;   K.B. Pedersen et al. The Martini 3 Lipidome: Expanded and Refined Parameters Improve Lipid Phase Behaviour, TBD 2024 
;   P.C.T. Souza et al. Martini 3: a general purpose force field for coarse-grained molecular dynamics, 
;   Nat. Methods; 2021. doi: 10.1038/s41592-021-01098-3
; Created: 2024.07.12
;
; Molecular topology and mapping of indices:
; GL0-PO4-ET1-C1A-D2A-D3A-D4A
;          |
;         ET2-C1B-C2B-C3B-C4B
;
;  1 - 2 - 3 - 5 - 6 - 7 - 8 
;          |
;          4 - 9 - 10- 11- 12
;
;@INSANE alhead=G P, allink=E E, altail=CDDD CCCC, alname=PFEG, charge=-1.0
;@RESNTEST PFE==PFEG if: atoms[0]==GL0
;@BEADS GL0 PO4 ET1 ET2 C1A D2A D3A D4A C1B C2B C3B C4B 
;@BONDS GL0-PO4 PO4-ET1 PO4-ET2 ET1-ET2 ET1-C1A C1A-D2A D2A-D3A D3A-D4A ET2-C1B C1B-C2B C2B-C3B C3B-C4B 
;

[moleculetype]
; molname      nrexcl
  PFEG          1

[atoms]
; id 	type 	resnr 	residu 	atom 	cgnr 	charge    (mass)
   1    P4r   1  PFEG  GL0   1 	0.0
   2     Q5   1  PFEG  PO4   2 	-1.0
   3   SN3a   1  PFEG  ET1   3 	0
   4   SN3a   1  PFEG  ET2   4 	0
   5     C1   1  PFEG  C1A   5 	0
   6    C4h   1  PFEG  D2A   6 	0
   7    C4h   1  PFEG  D3A   7 	0
   8    C4h   1  PFEG  D4A   8 	0
   9    SC1   1  PFEG  C1B   9 	0
  10     C1   1  PFEG  C2B  10 	0
  11     C1   1  PFEG  C3B  11 	0
  12     C1   1  PFEG  C4B  12 	0

[bonds]
;  i  j 	name 	(using named bondtypes from martini_v3.0.0_ffbonded_v2.itp)
;  i  j 	funct 	force.c.
   1  2 	b_GL0_PO4_def
   2  3 	b_PO4_ET_def
   2  4 	b_PO4_ET_def_long
   3  4 	b_ET_ET_ether
   3  5 	b_ET_C1_ether_5long
   5  6 	b_C1_C4_mid_5long
   6  7 	b_C4_C4_mid
   7  8 	b_C4_C4_end
   4  9 	b_ET_SC1_ether
   9 10 	b_SC1_C1_mid
  10 11 	b_C1_C1_mid
  11 12 	b_C1_C1_end

[angles]
;  i  j  k 	name 	(using named angletypes from martini_v3.0.0_ffbonded_v2.itp)
;  i  j  k 	funct 	angle 	force.c.
   1  2  3 	a_GL0_PO4_ET_def
   2  3  5 	a_PO4_ET_C_def
   4  3  5 	a_ET_ET_C_ether
   3  4  9 	a_ET_ET_C_ether
   3  5  6 	a_ET_C1_C4_ether
   5  6  7 	a_C1_C4_C4_def
   6  7  8 	a_C4_C4_C4_def
   4  9 10 	a_ET_C1_C1_ether
   9 10 11 	a_C1_C1_C1_def
  10 11 12 	a_C1_C1_C1_def


;;;;;; Martini lipid topology for C16:0/20:2 EG (PIEG), generated using:
; The Martini lipid itp generator version M3.l01  Args are: -alname PIEG -alhead 'G P' -allink 'E E' -altail 'cCDDC cCCC'
; WARNING: Autogenerated and not all lipid headgroup and tail combinations have been tested;
;          used with care and see K.B. Pedersen et al. 2024 for guidance.
;
; Description:
;   A general model ether lipid phosphatidylglycerol (EG) lipid corresponding to atomistic C16:0/20:2(11c;14c) 1-palmitoyl-2-eicosadienoyl tails.
; Parameterization:
;   This topology follows the standard Martini 3.0 lipid definitions and building block rules. 
;   Bonded parameters and mapping have been optimized as described in K.B. Pedersen et al. 2024.
; Reference(s): 
;   K.B. Pedersen et al. The Martini 3 Lipidome: Expanded and Refined Parameters Improve Lipid Phase Behaviour, TBD 2024 
;   P.C.T. Souza et al. Martini 3: a general purpose force field for coarse-grained molecular dynamics, 
;   Nat. Methods; 2021. doi: 10.1038/s41592-021-01098-3
; Created: 2024.07.12
;
; Molecular topology and mapping of indices:
; GL0-PO4-ET1-C1A-C2A-D3A-D4A-C5A
;          |
;         ET2-C1B-C2B-C3B-C4B
;
;  1 - 2 - 3 - 5 - 6 - 7 - 8 - 9 
;          |
;          4 - 10- 11- 12- 13
;
;@INSANE alhead=G P, allink=E E, altail=CCDDC CCCC, alname=PIEG, charge=-1.0
;@RESNTEST PIE==PIEG if: atoms[0]==GL0
;@BEADS GL0 PO4 ET1 ET2 C1A C2A D3A D4A C5A C1B C2B C3B C4B 
;@BONDS GL0-PO4 PO4-ET1 PO4-ET2 ET1-ET2 ET1-C1A C1A-C2A C2A-D3A D3A-D4A D4A-C5A ET2-C1B C1B-C2B C2B-C3B C3B-C4B 
;

[moleculetype]
; molname      nrexcl
  PIEG          1

[atoms]
; id 	type 	resnr 	residu 	atom 	cgnr 	charge    (mass)
   1    P4r   1  PIEG  GL0   1 	0.0
   2     Q5   1  PIEG  PO4   2 	-1.0
   3   SN3a   1  PIEG  ET1   3 	0
   4   SN3a   1  PIEG  ET2   4 	0
   5    SC1   1  PIEG  C1A   5 	0
   6     C1   1  PIEG  C2A   6 	0
   7    C4h   1  PIEG  D3A   7 	0
   8    C4h   1  PIEG  D4A   8 	0
   9     C1   1  PIEG  C5A   9 	0
  10    SC1   1  PIEG  C1B  10 	0
  11     C1   1  PIEG  C2B  11 	0
  12     C1   1  PIEG  C3B  12 	0
  13     C1   1  PIEG  C4B  13 	0

[bonds]
;  i  j 	name 	(using named bondtypes from martini_v3.0.0_ffbonded_v2.itp)
;  i  j 	funct 	force.c.
   1  2 	b_GL0_PO4_def
   2  3 	b_PO4_ET_def
   2  4 	b_PO4_ET_def_long
   3  4 	b_ET_ET_ether
   3  5 	b_ET_SC1_ether
   5  6 	b_SC1_C1_mid
   6  7 	b_C1_C4_mid
   7  8 	b_C4_C4_mid
   8  9 	b_C4_C1_end
   4 10 	b_ET_SC1_ether
  10 11 	b_SC1_C1_mid
  11 12 	b_C1_C1_mid
  12 13 	b_C1_C1_end

[angles]
;  i  j  k 	name 	(using named angletypes from martini_v3.0.0_ffbonded_v2.itp)
;  i  j  k 	funct 	angle 	force.c.
   1  2  3 	a_GL0_PO4_ET_def
   2  3  5 	a_PO4_ET_C_def
   4  3  5 	a_ET_ET_C_ether
   3  4 10 	a_ET_ET_C_ether
   3  5  6 	a_ET_C1_C1_ether
   5  6  7 	a_C1_C1_C4_def
   6  7  8 	a_C1_C4_C4_def
   7  8  9 	a_C4_C4_C1_def
   4 10 11 	a_ET_C1_C1_ether
  10 11 12 	a_C1_C1_C1_def
  11 12 13 	a_C1_C1_C1_def


;;;;;; Martini lipid topology for C16:0/20:3 EG (PQEG), generated using:
; The Martini lipid itp generator version M3.l01  Args are: -alname PQEG -alhead 'G P' -allink 'E E' -altail 'cDDDC cCCC'
; WARNING: Autogenerated and not all lipid headgroup and tail combinations have been tested;
;          used with care and see K.B. Pedersen et al. 2024 for guidance.
;
; Description:
;   A general model ether lipid phosphatidylglycerol (EG) lipid corresponding to atomistic C18:0/20:2(8c;11c;14c) 1-palmitoyl-2-eicosatrienoyl tails.
; Parameterization:
;   This topology follows the standard Martini 3.0 lipid definitions and building block rules. 
;   Bonded parameters and mapping have been optimized as described in K.B. Pedersen et al. 2024.
; Reference(s): 
;   K.B. Pedersen et al. The Martini 3 Lipidome: Expanded and Refined Parameters Improve Lipid Phase Behaviour, TBD 2024 
;   P.C.T. Souza et al. Martini 3: a general purpose force field for coarse-grained molecular dynamics, 
;   Nat. Methods; 2021. doi: 10.1038/s41592-021-01098-3
; Created: 2024.07.12
;
; Molecular topology and mapping of indices:
; GL0-PO4-ET1-C1A-D2A-D3A-D4A-C5A
;          |
;         ET2-C1B-C2B-C3B-C4B
;
;  1 - 2 - 3 - 5 - 6 - 7 - 8 - 9 
;          |
;          4 - 10- 11- 12- 13
;
;@INSANE alhead=G P, allink=E E, altail=CDDDC CCCC, alname=PQEG, charge=-1.0
;@RESNTEST PQE==PQEG if: atoms[0]==GL0
;@BEADS GL0 PO4 ET1 ET2 C1A D2A D3A D4A C5A C1B C2B C3B C4B 
;@BONDS GL0-PO4 PO4-ET1 PO4-ET2 ET1-ET2 ET1-C1A C1A-D2A D2A-D3A D3A-D4A D4A-C5A ET2-C1B C1B-C2B C2B-C3B C3B-C4B 
;

[moleculetype]
; molname      nrexcl
  PQEG          1

[atoms]
; id 	type 	resnr 	residu 	atom 	cgnr 	charge    (mass)
   1    P4r   1  PQEG  GL0   1 	0.0
   2     Q5   1  PQEG  PO4   2 	-1.0
   3   SN3a   1  PQEG  ET1   3 	0
   4   SN3a   1  PQEG  ET2   4 	0
   5    SC1   1  PQEG  C1A   5 	0
   6    C4h   1  PQEG  D2A   6 	0
   7    C4h   1  PQEG  D3A   7 	0
   8    C4h   1  PQEG  D4A   8 	0
   9     C1   1  PQEG  C5A   9 	0
  10    SC1   1  PQEG  C1B  10 	0
  11     C1   1  PQEG  C2B  11 	0
  12     C1   1  PQEG  C3B  12 	0
  13     C1   1  PQEG  C4B  13 	0

[bonds]
;  i  j 	name 	(using named bondtypes from martini_v3.0.0_ffbonded_v2.itp)
;  i  j 	funct 	force.c.
   1  2 	b_GL0_PO4_def
   2  3 	b_PO4_ET_def
   2  4 	b_PO4_ET_def_long
   3  4 	b_ET_ET_ether
   3  5 	b_ET_SC1_ether
   5  6 	b_SC1_C4_mid
   6  7 	b_C4_C4_mid
   7  8 	b_C4_C4_mid
   8  9 	b_C4_C1_end
   4 10 	b_ET_SC1_ether
  10 11 	b_SC1_C1_mid
  11 12 	b_C1_C1_mid
  12 13 	b_C1_C1_end

[angles]
;  i  j  k 	name 	(using named angletypes from martini_v3.0.0_ffbonded_v2.itp)
;  i  j  k 	funct 	angle 	force.c.
   1  2  3 	a_GL0_PO4_ET_def
   2  3  5 	a_PO4_ET_C_def
   4  3  5 	a_ET_ET_C_ether
   3  4 10 	a_ET_ET_C_ether
   3  5  6 	a_ET_C1_C4_ether
   5  6  7 	a_C1_C4_C4_def
   6  7  8 	a_C4_C4_C4_def
   7  8  9 	a_C4_C4_C1_def
   4 10 11 	a_ET_C1_C1_ether
  10 11 12 	a_C1_C1_C1_def
  11 12 13 	a_C1_C1_C1_def


;;;;;; Martini lipid topology for C16:0/20:4 EG (PAEG), generated using:
; The Martini lipid itp generator version M3.l01  Args are: -alname PAEG -alhead 'G P' -allink 'E E' -altail 'cFFDC cCCC'
; WARNING: Autogenerated and not all lipid headgroup and tail combinations have been tested;
;          used with care and see K.B. Pedersen et al. 2024 for guidance.
;
; Description:
;   A general model ether lipid phosphatidylglycerol (EG) lipid corresponding to atomistic C16:0/20:4(5c;8c;11c;14c) 1-palmitoyl-2-arachidonoyl tails.
; Parameterization:
;   This topology follows the standard Martini 3.0 lipid definitions and building block rules. 
;   Bonded parameters and mapping have been optimized as described in K.B. Pedersen et al. 2024.
; Reference(s): 
;   K.B. Pedersen et al. The Martini 3 Lipidome: Expanded and Refined Parameters Improve Lipid Phase Behaviour, TBD 2024 
;   P.C.T. Souza et al. Martini 3: a general purpose force field for coarse-grained molecular dynamics, 
;   Nat. Methods; 2021. doi: 10.1038/s41592-021-01098-3
; Created: 2024.07.12
;
; Molecular topology and mapping of indices:
; GL0-PO4-ET1-C1A-D2A-D3A-D4A-C5A
;          |
;         ET2-C1B-C2B-C3B-C4B
;
;  1 - 2 - 3 - 5 - 6 - 7 - 8 - 9 
;          |
;          4 - 10- 11- 12- 13
;
;@INSANE alhead=G P, allink=E E, altail=CDDDC CCCC, alname=PAEG, charge=-1.0
;@RESNTEST PAE==PAEG if: atoms[0]==GL0
;@BEADS GL0 PO4 ET1 ET2 C1A D2A D3A D4A C5A C1B C2B C3B C4B 
;@BONDS GL0-PO4 PO4-ET1 PO4-ET2 ET1-ET2 ET1-C1A C1A-D2A D2A-D3A D3A-D4A D4A-C5A ET2-C1B C1B-C2B C2B-C3B C3B-C4B 
;

[moleculetype]
; molname      nrexcl
  PAEG          1

[atoms]
; id 	type 	resnr 	residu 	atom 	cgnr 	charge    (mass)
   1    P4r   1  PAEG  GL0   1 	0.0
   2     Q5   1  PAEG  PO4   2 	-1.0
   3   SN3a   1  PAEG  ET1   3 	0
   4   SN3a   1  PAEG  ET2   4 	0
   5    SC1   1  PAEG  C1A   5 	0
   6    C5h   1  PAEG  D2A   6 	0
   7    C5h   1  PAEG  D3A   7 	0
   8    C4h   1  PAEG  D4A   8 	0
   9     C1   1  PAEG  C5A   9 	0
  10    SC1   1  PAEG  C1B  10 	0
  11     C1   1  PAEG  C2B  11 	0
  12     C1   1  PAEG  C3B  12 	0
  13     C1   1  PAEG  C4B  13 	0

[bonds]
;  i  j 	name 	(using named bondtypes from martini_v3.0.0_ffbonded_v2.itp)
;  i  j 	funct 	force.c.
   1  2 	b_GL0_PO4_def
   2  3 	b_PO4_ET_def
   2  4 	b_PO4_ET_def_long
   3  4 	b_ET_ET_ether
   3  5 	b_ET_SC1_ether
   5  6 	b_SC1_C4_mid
   6  7 	b_C4_C4_mid
   7  8 	b_C4_C4_mid
   8  9 	b_C4_C1_end
   4 10 	b_ET_SC1_ether
  10 11 	b_SC1_C1_mid
  11 12 	b_C1_C1_mid
  12 13 	b_C1_C1_end

[angles]
;  i  j  k 	name 	(using named angletypes from martini_v3.0.0_ffbonded_v2.itp)
;  i  j  k 	funct 	angle 	force.c.
   1  2  3 	a_GL0_PO4_ET_def
   2  3  5 	a_PO4_ET_C_def
   4  3  5 	a_ET_ET_C_ether
   3  4 10 	a_ET_ET_C_ether
   3  5  6 	a_ET_C1_C4_ether
   5  6  7 	a_C1_C4_C4_def
   6  7  8 	a_C4_C4_C4_def
   7  8  9 	a_C4_C4_C1_def
   4 10 11 	a_ET_C1_C1_ether
  10 11 12 	a_C1_C1_C1_def
  11 12 13 	a_C1_C1_C1_def


;;;;;; Martini lipid topology for C16:0/22:1 EG (PEEG), generated using:
; The Martini lipid itp generator version M3.l01  Args are: -alname PEEG -alhead 'G P' -allink 'E E' -altail 'CCDCC cCCC'
; WARNING: Autogenerated and not all lipid headgroup and tail combinations have been tested;
;          used with care and see K.B. Pedersen et al. 2024 for guidance.
;
; Description:
;   A general model ether lipid phosphatidylglycerol (EG) lipid corresponding to atomistic C16:0/22:1 1-palmitoyl-2-erucoyl tails.
; Parameterization:
;   This topology follows the standard Martini 3.0 lipid definitions and building block rules. 
;   Bonded parameters and mapping have been optimized as described in K.B. Pedersen et al. 2024.
; Reference(s): 
;   K.B. Pedersen et al. The Martini 3 Lipidome: Expanded and Refined Parameters Improve Lipid Phase Behaviour, TBD 2024 
;   P.C.T. Souza et al. Martini 3: a general purpose force field for coarse-grained molecular dynamics, 
;   Nat. Methods; 2021. doi: 10.1038/s41592-021-01098-3
; Created: 2024.07.12
;
; Molecular topology and mapping of indices:
; GL0-PO4-ET1-C1A-C2A-D3A-C4A-C5A
;          |
;         ET2-C1B-C2B-C3B-C4B
;
;  1 - 2 - 3 - 5 - 6 - 7 - 8 - 9 
;          |
;          4 - 10- 11- 12- 13
;
;@INSANE alhead=G P, allink=E E, altail=CCDCC CCCC, alname=PEEG, charge=-1.0
;@RESNTEST PEE==PEEG if: atoms[0]==GL0
;@BEADS GL0 PO4 ET1 ET2 C1A C2A D3A C4A C5A C1B C2B C3B C4B 
;@BONDS GL0-PO4 PO4-ET1 PO4-ET2 ET1-ET2 ET1-C1A C1A-C2A C2A-D3A D3A-C4A C4A-C5A ET2-C1B C1B-C2B C2B-C3B C3B-C4B 
;

[moleculetype]
; molname      nrexcl
  PEEG          1

[atoms]
; id 	type 	resnr 	residu 	atom 	cgnr 	charge    (mass)
   1    P4r   1  PEEG  GL0   1 	0.0
   2     Q5   1  PEEG  PO4   2 	-1.0
   3   SN3a   1  PEEG  ET1   3 	0
   4   SN3a   1  PEEG  ET2   4 	0
   5     C1   1  PEEG  C1A   5 	0
   6     C1   1  PEEG  C2A   6 	0
   7    C4h   1  PEEG  D3A   7 	0
   8     C1   1  PEEG  C4A   8 	0
   9     C1   1  PEEG  C5A   9 	0
  10    SC1   1  PEEG  C1B  10 	0
  11     C1   1  PEEG  C2B  11 	0
  12     C1   1  PEEG  C3B  12 	0
  13     C1   1  PEEG  C4B  13 	0

[bonds]
;  i  j 	name 	(using named bondtypes from martini_v3.0.0_ffbonded_v2.itp)
;  i  j 	funct 	force.c.
   1  2 	b_GL0_PO4_def
   2  3 	b_PO4_ET_def
   2  4 	b_PO4_ET_def_long
   3  4 	b_ET_ET_ether
   3  5 	b_ET_C1_ether_5long
   5  6 	b_C1_C1_mid_5long
   6  7 	b_C1_C4_mid
   7  8 	b_C4_C1_mid
   8  9 	b_C1_C1_end
   4 10 	b_ET_SC1_ether
  10 11 	b_SC1_C1_mid
  11 12 	b_C1_C1_mid
  12 13 	b_C1_C1_end

[angles]
;  i  j  k 	name 	(using named angletypes from martini_v3.0.0_ffbonded_v2.itp)
;  i  j  k 	funct 	angle 	force.c.
   1  2  3 	a_GL0_PO4_ET_def
   2  3  5 	a_PO4_ET_C_def
   4  3  5 	a_ET_ET_C_ether
   3  4 10 	a_ET_ET_C_ether
   3  5  6 	a_ET_C1_C1_ether
   5  6  7 	a_C1_C1_C4_def
   6  7  8 	a_C1_C4_C1_def
   7  8  9 	a_C4_C1_C1_def
   4 10 11 	a_ET_C1_C1_ether
  10 11 12 	a_C1_C1_C1_def
  11 12 13 	a_C1_C1_C1_def


;;;;;; Martini lipid topology for C16:0/22:6 EG (PDEG), generated using:
; The Martini lipid itp generator version M3.l01  Args are: -alname PDEG -alhead 'G P' -allink 'E E' -altail 'DFFDD cCCC'
; WARNING: Autogenerated and not all lipid headgroup and tail combinations have been tested;
;          used with care and see K.B. Pedersen et al. 2024 for guidance.
;
; Description:
;   A general model ether lipid phosphatidylglycerol (EG) lipid corresponding to atomistic C16:0/22:6(4c;7c;10c;13c;16c;19c) 1-palmitoyl-2-docosahexaenoyl tails.
; Parameterization:
;   This topology follows the standard Martini 3.0 lipid definitions and building block rules. 
;   Bonded parameters and mapping have been optimized as described in K.B. Pedersen et al. 2024.
; Reference(s): 
;   K.B. Pedersen et al. The Martini 3 Lipidome: Expanded and Refined Parameters Improve Lipid Phase Behaviour, TBD 2024 
;   P.C.T. Souza et al. Martini 3: a general purpose force field for coarse-grained molecular dynamics, 
;   Nat. Methods; 2021. doi: 10.1038/s41592-021-01098-3
; Created: 2024.07.12
;
; Molecular topology and mapping of indices:
; GL0-PO4-ET1-D1A-D2A-D3A-D4A-D5A
;          |
;         ET2-C1B-C2B-C3B-C4B
;
;  1 - 2 - 3 - 5 - 6 - 7 - 8 - 9 
;          |
;          4 - 10- 11- 12- 13
;
;@INSANE alhead=G P, allink=E E, altail=DDDDD CCCC, alname=PDEG, charge=-1.0
;@RESNTEST PDE==PDEG if: atoms[0]==GL0
;@BEADS GL0 PO4 ET1 ET2 D1A D2A D3A D4A D5A C1B C2B C3B C4B 
;@BONDS GL0-PO4 PO4-ET1 PO4-ET2 ET1-ET2 ET1-D1A D1A-D2A D2A-D3A D3A-D4A D4A-D5A ET2-C1B C1B-C2B C2B-C3B C3B-C4B 
;

[moleculetype]
; molname      nrexcl
  PDEG          1

[atoms]
; id 	type 	resnr 	residu 	atom 	cgnr 	charge    (mass)
   1    P4r   1  PDEG  GL0   1 	0.0
   2     Q5   1  PDEG  PO4   2 	-1.0
   3   SN3a   1  PDEG  ET1   3 	0
   4   SN3a   1  PDEG  ET2   4 	0
   5    C4h   1  PDEG  D1A   5 	0
   6    C5h   1  PDEG  D2A   6 	0
   7    C5h   1  PDEG  D3A   7 	0
   8    C4h   1  PDEG  D4A   8 	0
   9    C4h   1  PDEG  D5A   9 	0
  10    SC1   1  PDEG  C1B  10 	0
  11     C1   1  PDEG  C2B  11 	0
  12     C1   1  PDEG  C3B  12 	0
  13     C1   1  PDEG  C4B  13 	0

[bonds]
;  i  j 	name 	(using named bondtypes from martini_v3.0.0_ffbonded_v2.itp)
;  i  j 	funct 	force.c.
   1  2 	b_GL0_PO4_def
   2  3 	b_PO4_ET_def
   2  4 	b_PO4_ET_def_long
   3  4 	b_ET_ET_ether
   3  5 	b_ET_C4_ether_5long
   5  6 	b_C4_C4_mid_5long
   6  7 	b_C4_C4_mid
   7  8 	b_C4_C4_mid
   8  9 	b_C4_C4_end
   4 10 	b_ET_SC1_ether
  10 11 	b_SC1_C1_mid
  11 12 	b_C1_C1_mid
  12 13 	b_C1_C1_end

[angles]
;  i  j  k 	name 	(using named angletypes from martini_v3.0.0_ffbonded_v2.itp)
;  i  j  k 	funct 	angle 	force.c.
   1  2  3 	a_GL0_PO4_ET_def
   2  3  5 	a_PO4_ET_C_def
   4  3  5 	a_ET_ET_C_ether
   3  4 10 	a_ET_ET_C_ether
   3  5  6 	a_ET_C4_C4_ether
   5  6  7 	a_C4_C4_C4_def
   6  7  8 	a_C4_C4_C4_def
   7  8  9 	a_C4_C4_C4_def
   4 10 11 	a_ET_C1_C1_ether
  10 11 12 	a_C1_C1_C1_def
  11 12 13 	a_C1_C1_C1_def


;;;;;; Martini lipid topology for C16:1/18:1 EG (YOEG), generated using:
; The Martini lipid itp generator version M3.l01  Args are: -alname YOEG -alhead 'G P' -allink 'E E' -altail 'CDCC cCDC'
; WARNING: Autogenerated and not all lipid headgroup and tail combinations have been tested;
;          used with care and see K.B. Pedersen et al. 2024 for guidance.
;
; Description:
;   A general model ether lipid phosphatidylglycerol (EG) lipid corresponding to atomistic C16:1(9c)/18:1(9c) 1-palmitoleoyl-2-oleoyl tails.
; Parameterization:
;   This topology follows the standard Martini 3.0 lipid definitions and building block rules. 
;   Bonded parameters and mapping have been optimized as described in K.B. Pedersen et al. 2024.
; Reference(s): 
;   K.B. Pedersen et al. The Martini 3 Lipidome: Expanded and Refined Parameters Improve Lipid Phase Behaviour, TBD 2024 
;   P.C.T. Souza et al. Martini 3: a general purpose force field for coarse-grained molecular dynamics, 
;   Nat. Methods; 2021. doi: 10.1038/s41592-021-01098-3
; Created: 2024.07.12
;
; Molecular topology and mapping of indices:
; GL0-PO4-ET1-C1A-D2A-C3A-C4A
;          |
;         ET2-C1B-C2B-D3B-C4B
;
;  1 - 2 - 3 - 5 - 6 - 7 - 8 
;          |
;          4 - 9 - 10- 11- 12
;
;@INSANE alhead=G P, allink=E E, altail=CDCC CCDC, alname=YOEG, charge=-1.0
;@RESNTEST YOE==YOEG if: atoms[0]==GL0
;@BEADS GL0 PO4 ET1 ET2 C1A D2A C3A C4A C1B C2B D3B C4B 
;@BONDS GL0-PO4 PO4-ET1 PO4-ET2 ET1-ET2 ET1-C1A C1A-D2A D2A-C3A C3A-C4A ET2-C1B C1B-C2B C2B-D3B D3B-C4B 
;

[moleculetype]
; molname      nrexcl
  YOEG          1

[atoms]
; id 	type 	resnr 	residu 	atom 	cgnr 	charge    (mass)
   1    P4r   1  YOEG  GL0   1 	0.0
   2     Q5   1  YOEG  PO4   2 	-1.0
   3   SN3a   1  YOEG  ET1   3 	0
   4   SN3a   1  YOEG  ET2   4 	0
   5     C1   1  YOEG  C1A   5 	0
   6    C4h   1  YOEG  D2A   6 	0
   7     C1   1  YOEG  C3A   7 	0
   8     C1   1  YOEG  C4A   8 	0
   9    SC1   1  YOEG  C1B   9 	0
  10     C1   1  YOEG  C2B  10 	0
  11    C4h   1  YOEG  D3B  11 	0
  12     C1   1  YOEG  C4B  12 	0

[bonds]
;  i  j 	name 	(using named bondtypes from martini_v3.0.0_ffbonded_v2.itp)
;  i  j 	funct 	force.c.
   1  2 	b_GL0_PO4_def
   2  3 	b_PO4_ET_def
   2  4 	b_PO4_ET_def_long
   3  4 	b_ET_ET_ether
   3  5 	b_ET_C1_ether_5long
   5  6 	b_C1_C4_mid_5long
   6  7 	b_C4_C1_mid
   7  8 	b_C1_C1_end
   4  9 	b_ET_SC1_ether
   9 10 	b_SC1_C1_mid
  10 11 	b_C1_C4_mid
  11 12 	b_C4_C1_end

[angles]
;  i  j  k 	name 	(using named angletypes from martini_v3.0.0_ffbonded_v2.itp)
;  i  j  k 	funct 	angle 	force.c.
   1  2  3 	a_GL0_PO4_ET_def
   2  3  5 	a_PO4_ET_C_def
   4  3  5 	a_ET_ET_C_ether
   3  4  9 	a_ET_ET_C_ether
   3  5  6 	a_ET_C1_C4_ether
   5  6  7 	a_C1_C4_C1_def
   6  7  8 	a_C4_C1_C1_def
   4  9 10 	a_ET_C1_C1_ether
   9 10 11 	a_C1_C1_C4_def
  10 11 12 	a_C1_C4_C1_def


;;;;;; Martini lipid topology for C18:0/18:1 EG (SOEG), generated using:
; The Martini lipid itp generator version M3.l01  Args are: -alname SOEG -alhead 'G P' -allink 'E E' -altail 'CDCC CCCC'
; WARNING: Autogenerated and not all lipid headgroup and tail combinations have been tested;
;          used with care and see K.B. Pedersen et al. 2024 for guidance.
;
; Description:
;   A general model ether lipid phosphatidylglycerol (EG) lipid corresponding to atomistic C18:0/18:1(9c) 1-stearoyl-2-oleoyl (SOEG) tails.
; Parameterization:
;   This topology follows the standard Martini 3.0 lipid definitions and building block rules. 
;   Bonded parameters and mapping have been optimized as described in K.B. Pedersen et al. 2024.
; Reference(s): 
;   K.B. Pedersen et al. The Martini 3 Lipidome: Expanded and Refined Parameters Improve Lipid Phase Behaviour, TBD 2024 
;   P.C.T. Souza et al. Martini 3: a general purpose force field for coarse-grained molecular dynamics, 
;   Nat. Methods; 2021. doi: 10.1038/s41592-021-01098-3
; Created: 2024.07.12
;
; Molecular topology and mapping of indices:
; GL0-PO4-ET1-C1A-D2A-C3A-C4A
;          |
;         ET2-C1B-C2B-C3B-C4B
;
;  1 - 2 - 3 - 5 - 6 - 7 - 8 
;          |
;          4 - 9 - 10- 11- 12
;
;@INSANE alhead=G P, allink=E E, altail=CDCC CCCC, alname=SOEG, charge=-1.0
;@RESNTEST SOE==SOEG if: atoms[0]==GL0
;@BEADS GL0 PO4 ET1 ET2 C1A D2A C3A C4A C1B C2B C3B C4B 
;@BONDS GL0-PO4 PO4-ET1 PO4-ET2 ET1-ET2 ET1-C1A C1A-D2A D2A-C3A C3A-C4A ET2-C1B C1B-C2B C2B-C3B C3B-C4B 
;

[moleculetype]
; molname      nrexcl
  SOEG          1

[atoms]
; id 	type 	resnr 	residu 	atom 	cgnr 	charge    (mass)
   1    P4r   1  SOEG  GL0   1 	0.0
   2     Q5   1  SOEG  PO4   2 	-1.0
   3   SN3a   1  SOEG  ET1   3 	0
   4   SN3a   1  SOEG  ET2   4 	0
   5     C1   1  SOEG  C1A   5 	0
   6    C4h   1  SOEG  D2A   6 	0
   7     C1   1  SOEG  C3A   7 	0
   8     C1   1  SOEG  C4A   8 	0
   9     C1   1  SOEG  C1B   9 	0
  10     C1   1  SOEG  C2B  10 	0
  11     C1   1  SOEG  C3B  11 	0
  12     C1   1  SOEG  C4B  12 	0

[bonds]
;  i  j 	name 	(using named bondtypes from martini_v3.0.0_ffbonded_v2.itp)
;  i  j 	funct 	force.c.
   1  2 	b_GL0_PO4_def
   2  3 	b_PO4_ET_def
   2  4 	b_PO4_ET_def_long
   3  4 	b_ET_ET_ether
   3  5 	b_ET_C1_ether_5long
   5  6 	b_C1_C4_mid_5long
   6  7 	b_C4_C1_mid
   7  8 	b_C1_C1_end
   4  9 	b_ET_C1_ether_5long
   9 10 	b_C1_C1_mid_5long
  10 11 	b_C1_C1_mid
  11 12 	b_C1_C1_end

[angles]
;  i  j  k 	name 	(using named angletypes from martini_v3.0.0_ffbonded_v2.itp)
;  i  j  k 	funct 	angle 	force.c.
   1  2  3 	a_GL0_PO4_ET_def
   2  3  5 	a_PO4_ET_C_def
   4  3  5 	a_ET_ET_C_ether
   3  4  9 	a_ET_ET_C_ether
   3  5  6 	a_ET_C1_C4_ether
   5  6  7 	a_C1_C4_C1_def
   6  7  8 	a_C4_C1_C1_def
   4  9 10 	a_ET_C1_C1_ether
   9 10 11 	a_C1_C1_C1_def
  10 11 12 	a_C1_C1_C1_def


;;;;;; Martini lipid topology for C18:0/18:2 EG (SLEG), generated using:
; The Martini lipid itp generator version M3.l01  Args are: -alname SLEG -alhead 'G P' -allink 'E E' -altail 'CDDC CCCC'
; WARNING: Autogenerated and not all lipid headgroup and tail combinations have been tested;
;          used with care and see K.B. Pedersen et al. 2024 for guidance.
;
; Description:
;   A general model ether lipid phosphatidylglycerol (EG) lipid corresponding to atomistic C18:0/18:2(9c;12c) 1-stearoyl-2-linoleoyl tails.
; Parameterization:
;   This topology follows the standard Martini 3.0 lipid definitions and building block rules. 
;   Bonded parameters and mapping have been optimized as described in K.B. Pedersen et al. 2024.
; Reference(s): 
;   K.B. Pedersen et al. The Martini 3 Lipidome: Expanded and Refined Parameters Improve Lipid Phase Behaviour, TBD 2024 
;   P.C.T. Souza et al. Martini 3: a general purpose force field for coarse-grained molecular dynamics, 
;   Nat. Methods; 2021. doi: 10.1038/s41592-021-01098-3
; Created: 2024.07.12
;
; Molecular topology and mapping of indices:
; GL0-PO4-ET1-C1A-D2A-D3A-C4A
;          |
;         ET2-C1B-C2B-C3B-C4B
;
;  1 - 2 - 3 - 5 - 6 - 7 - 8 
;          |
;          4 - 9 - 10- 11- 12
;
;@INSANE alhead=G P, allink=E E, altail=CDDC CCCC, alname=SLEG, charge=-1.0
;@RESNTEST SLE==SLEG if: atoms[0]==GL0
;@BEADS GL0 PO4 ET1 ET2 C1A D2A D3A C4A C1B C2B C3B C4B 
;@BONDS GL0-PO4 PO4-ET1 PO4-ET2 ET1-ET2 ET1-C1A C1A-D2A D2A-D3A D3A-C4A ET2-C1B C1B-C2B C2B-C3B C3B-C4B 
;

[moleculetype]
; molname      nrexcl
  SLEG          1

[atoms]
; id 	type 	resnr 	residu 	atom 	cgnr 	charge    (mass)
   1    P4r   1  SLEG  GL0   1 	0.0
   2     Q5   1  SLEG  PO4   2 	-1.0
   3   SN3a   1  SLEG  ET1   3 	0
   4   SN3a   1  SLEG  ET2   4 	0
   5     C1   1  SLEG  C1A   5 	0
   6    C4h   1  SLEG  D2A   6 	0
   7    C4h   1  SLEG  D3A   7 	0
   8     C1   1  SLEG  C4A   8 	0
   9     C1   1  SLEG  C1B   9 	0
  10     C1   1  SLEG  C2B  10 	0
  11     C1   1  SLEG  C3B  11 	0
  12     C1   1  SLEG  C4B  12 	0

[bonds]
;  i  j 	name 	(using named bondtypes from martini_v3.0.0_ffbonded_v2.itp)
;  i  j 	funct 	force.c.
   1  2 	b_GL0_PO4_def
   2  3 	b_PO4_ET_def
   2  4 	b_PO4_ET_def_long
   3  4 	b_ET_ET_ether
   3  5 	b_ET_C1_ether_5long
   5  6 	b_C1_C4_mid_5long
   6  7 	b_C4_C4_mid
   7  8 	b_C4_C1_end
   4  9 	b_ET_C1_ether_5long
   9 10 	b_C1_C1_mid_5long
  10 11 	b_C1_C1_mid
  11 12 	b_C1_C1_end

[angles]
;  i  j  k 	name 	(using named angletypes from martini_v3.0.0_ffbonded_v2.itp)
;  i  j  k 	funct 	angle 	force.c.
   1  2  3 	a_GL0_PO4_ET_def
   2  3  5 	a_PO4_ET_C_def
   4  3  5 	a_ET_ET_C_ether
   3  4  9 	a_ET_ET_C_ether
   3  5  6 	a_ET_C1_C4_ether
   5  6  7 	a_C1_C4_C4_def
   6  7  8 	a_C4_C4_C1_def
   4  9 10 	a_ET_C1_C1_ether
   9 10 11 	a_C1_C1_C1_def
  10 11 12 	a_C1_C1_C1_def


;;;;;; Martini lipid topology for C18:0/20:4 EG (SAEG), generated using:
; The Martini lipid itp generator version M3.l01  Args are: -alname SAEG -alhead 'G P' -allink 'E E' -altail 'cFFDC CCCC'
; WARNING: Autogenerated and not all lipid headgroup and tail combinations have been tested;
;          used with care and see K.B. Pedersen et al. 2024 for guidance.
;
; Description:
;   A general model ether lipid phosphatidylglycerol (EG) lipid corresponding to atomistic C16:0/20:4(5c;8c;11c;14c) 1-stearoyl-2-arachidonoyl tails.
; Parameterization:
;   This topology follows the standard Martini 3.0 lipid definitions and building block rules. 
;   Bonded parameters and mapping have been optimized as described in K.B. Pedersen et al. 2024.
; Reference(s): 
;   K.B. Pedersen et al. The Martini 3 Lipidome: Expanded and Refined Parameters Improve Lipid Phase Behaviour, TBD 2024 
;   P.C.T. Souza et al. Martini 3: a general purpose force field for coarse-grained molecular dynamics, 
;   Nat. Methods; 2021. doi: 10.1038/s41592-021-01098-3
; Created: 2024.07.12
;
; Molecular topology and mapping of indices:
; GL0-PO4-ET1-C1A-D2A-D3A-D4A-C5A
;          |
;         ET2-C1B-C2B-C3B-C4B
;
;  1 - 2 - 3 - 5 - 6 - 7 - 8 - 9 
;          |
;          4 - 10- 11- 12- 13
;
;@INSANE alhead=G P, allink=E E, altail=CDDDC CCCC, alname=SAEG, charge=-1.0
;@RESNTEST SAE==SAEG if: atoms[0]==GL0
;@BEADS GL0 PO4 ET1 ET2 C1A D2A D3A D4A C5A C1B C2B C3B C4B 
;@BONDS GL0-PO4 PO4-ET1 PO4-ET2 ET1-ET2 ET1-C1A C1A-D2A D2A-D3A D3A-D4A D4A-C5A ET2-C1B C1B-C2B C2B-C3B C3B-C4B 
;

[moleculetype]
; molname      nrexcl
  SAEG          1

[atoms]
; id 	type 	resnr 	residu 	atom 	cgnr 	charge    (mass)
   1    P4r   1  SAEG  GL0   1 	0.0
   2     Q5   1  SAEG  PO4   2 	-1.0
   3   SN3a   1  SAEG  ET1   3 	0
   4   SN3a   1  SAEG  ET2   4 	0
   5    SC1   1  SAEG  C1A   5 	0
   6    C5h   1  SAEG  D2A   6 	0
   7    C5h   1  SAEG  D3A   7 	0
   8    C4h   1  SAEG  D4A   8 	0
   9     C1   1  SAEG  C5A   9 	0
  10     C1   1  SAEG  C1B  10 	0
  11     C1   1  SAEG  C2B  11 	0
  12     C1   1  SAEG  C3B  12 	0
  13     C1   1  SAEG  C4B  13 	0

[bonds]
;  i  j 	name 	(using named bondtypes from martini_v3.0.0_ffbonded_v2.itp)
;  i  j 	funct 	force.c.
   1  2 	b_GL0_PO4_def
   2  3 	b_PO4_ET_def
   2  4 	b_PO4_ET_def_long
   3  4 	b_ET_ET_ether
   3  5 	b_ET_SC1_ether
   5  6 	b_SC1_C4_mid
   6  7 	b_C4_C4_mid
   7  8 	b_C4_C4_mid
   8  9 	b_C4_C1_end
   4 10 	b_ET_C1_ether_5long
  10 11 	b_C1_C1_mid_5long
  11 12 	b_C1_C1_mid
  12 13 	b_C1_C1_end

[angles]
;  i  j  k 	name 	(using named angletypes from martini_v3.0.0_ffbonded_v2.itp)
;  i  j  k 	funct 	angle 	force.c.
   1  2  3 	a_GL0_PO4_ET_def
   2  3  5 	a_PO4_ET_C_def
   4  3  5 	a_ET_ET_C_ether
   3  4 10 	a_ET_ET_C_ether
   3  5  6 	a_ET_C1_C4_ether
   5  6  7 	a_C1_C4_C4_def
   6  7  8 	a_C4_C4_C4_def
   7  8  9 	a_C4_C4_C1_def
   4 10 11 	a_ET_C1_C1_ether
  10 11 12 	a_C1_C1_C1_def
  11 12 13 	a_C1_C1_C1_def


;;;;;; Martini lipid topology for C18:0/22:6 EG (SDEG), generated using:
; The Martini lipid itp generator version M3.l01  Args are: -alname SDEG -alhead 'G P' -allink 'E E' -altail 'DFFDD CCCC'
; WARNING: Autogenerated and not all lipid headgroup and tail combinations have been tested;
;          used with care and see K.B. Pedersen et al. 2024 for guidance.
;
; Description:
;   A general model ether lipid phosphatidylglycerol (EG) lipid corresponding to atomistic C18:0/22:6(4c;7c;10c;13c;16c;19c) 1-stearoyl-2-docosahexaenoyl tails.
; Parameterization:
;   This topology follows the standard Martini 3.0 lipid definitions and building block rules. 
;   Bonded parameters and mapping have been optimized as described in K.B. Pedersen et al. 2024.
; Reference(s): 
;   K.B. Pedersen et al. The Martini 3 Lipidome: Expanded and Refined Parameters Improve Lipid Phase Behaviour, TBD 2024 
;   P.C.T. Souza et al. Martini 3: a general purpose force field for coarse-grained molecular dynamics, 
;   Nat. Methods; 2021. doi: 10.1038/s41592-021-01098-3
; Created: 2024.07.12
;
; Molecular topology and mapping of indices:
; GL0-PO4-ET1-D1A-D2A-D3A-D4A-D5A
;          |
;         ET2-C1B-C2B-C3B-C4B
;
;  1 - 2 - 3 - 5 - 6 - 7 - 8 - 9 
;          |
;          4 - 10- 11- 12- 13
;
;@INSANE alhead=G P, allink=E E, altail=DDDDD CCCC, alname=SDEG, charge=-1.0
;@RESNTEST SDE==SDEG if: atoms[0]==GL0
;@BEADS GL0 PO4 ET1 ET2 D1A D2A D3A D4A D5A C1B C2B C3B C4B 
;@BONDS GL0-PO4 PO4-ET1 PO4-ET2 ET1-ET2 ET1-D1A D1A-D2A D2A-D3A D3A-D4A D4A-D5A ET2-C1B C1B-C2B C2B-C3B C3B-C4B 
;

[moleculetype]
; molname      nrexcl
  SDEG          1

[atoms]
; id 	type 	resnr 	residu 	atom 	cgnr 	charge    (mass)
   1    P4r   1  SDEG  GL0   1 	0.0
   2     Q5   1  SDEG  PO4   2 	-1.0
   3   SN3a   1  SDEG  ET1   3 	0
   4   SN3a   1  SDEG  ET2   4 	0
   5    C4h   1  SDEG  D1A   5 	0
   6    C5h   1  SDEG  D2A   6 	0
   7    C5h   1  SDEG  D3A   7 	0
   8    C4h   1  SDEG  D4A   8 	0
   9    C4h   1  SDEG  D5A   9 	0
  10     C1   1  SDEG  C1B  10 	0
  11     C1   1  SDEG  C2B  11 	0
  12     C1   1  SDEG  C3B  12 	0
  13     C1   1  SDEG  C4B  13 	0

[bonds]
;  i  j 	name 	(using named bondtypes from martini_v3.0.0_ffbonded_v2.itp)
;  i  j 	funct 	force.c.
   1  2 	b_GL0_PO4_def
   2  3 	b_PO4_ET_def
   2  4 	b_PO4_ET_def_long
   3  4 	b_ET_ET_ether
   3  5 	b_ET_C4_ether_5long
   5  6 	b_C4_C4_mid_5long
   6  7 	b_C4_C4_mid
   7  8 	b_C4_C4_mid
   8  9 	b_C4_C4_end
   4 10 	b_ET_C1_ether_5long
  10 11 	b_C1_C1_mid_5long
  11 12 	b_C1_C1_mid
  12 13 	b_C1_C1_end

[angles]
;  i  j  k 	name 	(using named angletypes from martini_v3.0.0_ffbonded_v2.itp)
;  i  j  k 	funct 	angle 	force.c.
   1  2  3 	a_GL0_PO4_ET_def
   2  3  5 	a_PO4_ET_C_def
   4  3  5 	a_ET_ET_C_ether
   3  4 10 	a_ET_ET_C_ether
   3  5  6 	a_ET_C4_C4_ether
   5  6  7 	a_C4_C4_C4_def
   6  7  8 	a_C4_C4_C4_def
   7  8  9 	a_C4_C4_C4_def
   4 10 11 	a_ET_C1_C1_ether
  10 11 12 	a_C1_C1_C1_def
  11 12 13 	a_C1_C1_C1_def


;;;;;; Martini lipid topology for C18:1/18:2 EG (OLEG), generated using:
; The Martini lipid itp generator version M3.l01  Args are: -alname OLEG -alhead 'G P' -allink 'E E' -altail 'CDDC CDCC'
; WARNING: Autogenerated and not all lipid headgroup and tail combinations have been tested;
;          used with care and see K.B. Pedersen et al. 2024 for guidance.
;
; Description:
;   A general model ether lipid phosphatidylglycerol (EG) lipid corresponding to atomistic C18:1(9c)/18:2(9c;12c) 1-oleoyl-2-linoleoyl  tails.
; Parameterization:
;   This topology follows the standard Martini 3.0 lipid definitions and building block rules. 
;   Bonded parameters and mapping have been optimized as described in K.B. Pedersen et al. 2024.
; Reference(s): 
;   K.B. Pedersen et al. The Martini 3 Lipidome: Expanded and Refined Parameters Improve Lipid Phase Behaviour, TBD 2024 
;   P.C.T. Souza et al. Martini 3: a general purpose force field for coarse-grained molecular dynamics, 
;   Nat. Methods; 2021. doi: 10.1038/s41592-021-01098-3
; Created: 2024.07.12
;
; Molecular topology and mapping of indices:
; GL0-PO4-ET1-C1A-D2A-D3A-C4A
;          |
;         ET2-C1B-D2B-C3B-C4B
;
;  1 - 2 - 3 - 5 - 6 - 7 - 8 
;          |
;          4 - 9 - 10- 11- 12
;
;@INSANE alhead=G P, allink=E E, altail=CDDC CDCC, alname=OLEG, charge=-1.0
;@RESNTEST OLE==OLEG if: atoms[0]==GL0
;@BEADS GL0 PO4 ET1 ET2 C1A D2A D3A C4A C1B D2B C3B C4B 
;@BONDS GL0-PO4 PO4-ET1 PO4-ET2 ET1-ET2 ET1-C1A C1A-D2A D2A-D3A D3A-C4A ET2-C1B C1B-D2B D2B-C3B C3B-C4B 
;

[moleculetype]
; molname      nrexcl
  OLEG          1

[atoms]
; id 	type 	resnr 	residu 	atom 	cgnr 	charge    (mass)
   1    P4r   1  OLEG  GL0   1 	0.0
   2     Q5   1  OLEG  PO4   2 	-1.0
   3   SN3a   1  OLEG  ET1   3 	0
   4   SN3a   1  OLEG  ET2   4 	0
   5     C1   1  OLEG  C1A   5 	0
   6    C4h   1  OLEG  D2A   6 	0
   7    C4h   1  OLEG  D3A   7 	0
   8     C1   1  OLEG  C4A   8 	0
   9     C1   1  OLEG  C1B   9 	0
  10    C4h   1  OLEG  D2B  10 	0
  11     C1   1  OLEG  C3B  11 	0
  12     C1   1  OLEG  C4B  12 	0

[bonds]
;  i  j 	name 	(using named bondtypes from martini_v3.0.0_ffbonded_v2.itp)
;  i  j 	funct 	force.c.
   1  2 	b_GL0_PO4_def
   2  3 	b_PO4_ET_def
   2  4 	b_PO4_ET_def_long
   3  4 	b_ET_ET_ether
   3  5 	b_ET_C1_ether_5long
   5  6 	b_C1_C4_mid_5long
   6  7 	b_C4_C4_mid
   7  8 	b_C4_C1_end
   4  9 	b_ET_C1_ether_5long
   9 10 	b_C1_C4_mid_5long
  10 11 	b_C4_C1_mid
  11 12 	b_C1_C1_end

[angles]
;  i  j  k 	name 	(using named angletypes from martini_v3.0.0_ffbonded_v2.itp)
;  i  j  k 	funct 	angle 	force.c.
   1  2  3 	a_GL0_PO4_ET_def
   2  3  5 	a_PO4_ET_C_def
   4  3  5 	a_ET_ET_C_ether
   3  4  9 	a_ET_ET_C_ether
   3  5  6 	a_ET_C1_C4_ether
   5  6  7 	a_C1_C4_C4_def
   6  7  8 	a_C4_C4_C1_def
   4  9 10 	a_ET_C1_C4_ether
   9 10 11 	a_C1_C4_C1_def
  10 11 12 	a_C4_C1_C1_def


;;;;;; Martini lipid topology for C18:1/22:1 EG (OEEG), generated using:
; The Martini lipid itp generator version M3.l01  Args are: -alname OEEG -alhead 'G P' -allink 'E E' -altail 'CCDCC CDCC'
; WARNING: Autogenerated and not all lipid headgroup and tail combinations have been tested;
;          used with care and see K.B. Pedersen et al. 2024 for guidance.
;
; Description:
;   A general model ether lipid phosphatidylglycerol (EG) lipid corresponding to atomistic C18:1(9c)/22:1(13c) 1-oleoyl-2-dierucoyl tails.
; Parameterization:
;   This topology follows the standard Martini 3.0 lipid definitions and building block rules. 
;   Bonded parameters and mapping have been optimized as described in K.B. Pedersen et al. 2024.
; Reference(s): 
;   K.B. Pedersen et al. The Martini 3 Lipidome: Expanded and Refined Parameters Improve Lipid Phase Behaviour, TBD 2024 
;   P.C.T. Souza et al. Martini 3: a general purpose force field for coarse-grained molecular dynamics, 
;   Nat. Methods; 2021. doi: 10.1038/s41592-021-01098-3
; Created: 2024.07.12
;
; Molecular topology and mapping of indices:
; GL0-PO4-ET1-C1A-C2A-D3A-C4A-C5A
;          |
;         ET2-C1B-D2B-C3B-C4B
;
;  1 - 2 - 3 - 5 - 6 - 7 - 8 - 9 
;          |
;          4 - 10- 11- 12- 13
;
;@INSANE alhead=G P, allink=E E, altail=CCDCC CDCC, alname=OEEG, charge=-1.0
;@RESNTEST OEE==OEEG if: atoms[0]==GL0
;@BEADS GL0 PO4 ET1 ET2 C1A C2A D3A C4A C5A C1B D2B C3B C4B 
;@BONDS GL0-PO4 PO4-ET1 PO4-ET2 ET1-ET2 ET1-C1A C1A-C2A C2A-D3A D3A-C4A C4A-C5A ET2-C1B C1B-D2B D2B-C3B C3B-C4B 
;

[moleculetype]
; molname      nrexcl
  OEEG          1

[atoms]
; id 	type 	resnr 	residu 	atom 	cgnr 	charge    (mass)
   1    P4r   1  OEEG  GL0   1 	0.0
   2     Q5   1  OEEG  PO4   2 	-1.0
   3   SN3a   1  OEEG  ET1   3 	0
   4   SN3a   1  OEEG  ET2   4 	0
   5     C1   1  OEEG  C1A   5 	0
   6     C1   1  OEEG  C2A   6 	0
   7    C4h   1  OEEG  D3A   7 	0
   8     C1   1  OEEG  C4A   8 	0
   9     C1   1  OEEG  C5A   9 	0
  10     C1   1  OEEG  C1B  10 	0
  11    C4h   1  OEEG  D2B  11 	0
  12     C1   1  OEEG  C3B  12 	0
  13     C1   1  OEEG  C4B  13 	0

[bonds]
;  i  j 	name 	(using named bondtypes from martini_v3.0.0_ffbonded_v2.itp)
;  i  j 	funct 	force.c.
   1  2 	b_GL0_PO4_def
   2  3 	b_PO4_ET_def
   2  4 	b_PO4_ET_def_long
   3  4 	b_ET_ET_ether
   3  5 	b_ET_C1_ether_5long
   5  6 	b_C1_C1_mid_5long
   6  7 	b_C1_C4_mid
   7  8 	b_C4_C1_mid
   8  9 	b_C1_C1_end
   4 10 	b_ET_C1_ether_5long
  10 11 	b_C1_C4_mid_5long
  11 12 	b_C4_C1_mid
  12 13 	b_C1_C1_end

[angles]
;  i  j  k 	name 	(using named angletypes from martini_v3.0.0_ffbonded_v2.itp)
;  i  j  k 	funct 	angle 	force.c.
   1  2  3 	a_GL0_PO4_ET_def
   2  3  5 	a_PO4_ET_C_def
   4  3  5 	a_ET_ET_C_ether
   3  4 10 	a_ET_ET_C_ether
   3  5  6 	a_ET_C1_C1_ether
   5  6  7 	a_C1_C1_C4_def
   6  7  8 	a_C1_C4_C1_def
   7  8  9 	a_C4_C1_C1_def
   4 10 11 	a_ET_C1_C4_ether
  10 11 12 	a_C1_C4_C1_def
  11 12 13 	a_C4_C1_C1_def


;;;;;; Martini lipid topology for C18:1/22:6 EG (ODEG), generated using:
; The Martini lipid itp generator version M3.l01  Args are: -alname ODEG -alhead 'G P' -allink 'E E' -altail 'DFFDD CDCC'
; WARNING: Autogenerated and not all lipid headgroup and tail combinations have been tested;
;          used with care and see K.B. Pedersen et al. 2024 for guidance.
;
; Description:
;   A general model ether lipid phosphatidylglycerol (EG) lipid corresponding to atomistic C18:1(9c)/22:6(4c;7c;10c;13c;16c;19c) 1-oleoyl-2-docosahexaenoic acid tails.
; Parameterization:
;   This topology follows the standard Martini 3.0 lipid definitions and building block rules. 
;   Bonded parameters and mapping have been optimized as described in K.B. Pedersen et al. 2024.
; Reference(s): 
;   K.B. Pedersen et al. The Martini 3 Lipidome: Expanded and Refined Parameters Improve Lipid Phase Behaviour, TBD 2024 
;   P.C.T. Souza et al. Martini 3: a general purpose force field for coarse-grained molecular dynamics, 
;   Nat. Methods; 2021. doi: 10.1038/s41592-021-01098-3
; Created: 2024.07.12
;
; Molecular topology and mapping of indices:
; GL0-PO4-ET1-D1A-D2A-D3A-D4A-D5A
;          |
;         ET2-C1B-D2B-C3B-C4B
;
;  1 - 2 - 3 - 5 - 6 - 7 - 8 - 9 
;          |
;          4 - 10- 11- 12- 13
;
;@INSANE alhead=G P, allink=E E, altail=DDDDD CDCC, alname=ODEG, charge=-1.0
;@RESNTEST ODE==ODEG if: atoms[0]==GL0
;@BEADS GL0 PO4 ET1 ET2 D1A D2A D3A D4A D5A C1B D2B C3B C4B 
;@BONDS GL0-PO4 PO4-ET1 PO4-ET2 ET1-ET2 ET1-D1A D1A-D2A D2A-D3A D3A-D4A D4A-D5A ET2-C1B C1B-D2B D2B-C3B C3B-C4B 
;

[moleculetype]
; molname      nrexcl
  ODEG          1

[atoms]
; id 	type 	resnr 	residu 	atom 	cgnr 	charge    (mass)
   1    P4r   1  ODEG  GL0   1 	0.0
   2     Q5   1  ODEG  PO4   2 	-1.0
   3   SN3a   1  ODEG  ET1   3 	0
   4   SN3a   1  ODEG  ET2   4 	0
   5    C4h   1  ODEG  D1A   5 	0
   6    C5h   1  ODEG  D2A   6 	0
   7    C5h   1  ODEG  D3A   7 	0
   8    C4h   1  ODEG  D4A   8 	0
   9    C4h   1  ODEG  D5A   9 	0
  10     C1   1  ODEG  C1B  10 	0
  11    C4h   1  ODEG  D2B  11 	0
  12     C1   1  ODEG  C3B  12 	0
  13     C1   1  ODEG  C4B  13 	0

[bonds]
;  i  j 	name 	(using named bondtypes from martini_v3.0.0_ffbonded_v2.itp)
;  i  j 	funct 	force.c.
   1  2 	b_GL0_PO4_def
   2  3 	b_PO4_ET_def
   2  4 	b_PO4_ET_def_long
   3  4 	b_ET_ET_ether
   3  5 	b_ET_C4_ether_5long
   5  6 	b_C4_C4_mid_5long
   6  7 	b_C4_C4_mid
   7  8 	b_C4_C4_mid
   8  9 	b_C4_C4_end
   4 10 	b_ET_C1_ether_5long
  10 11 	b_C1_C4_mid_5long
  11 12 	b_C4_C1_mid
  12 13 	b_C1_C1_end

[angles]
;  i  j  k 	name 	(using named angletypes from martini_v3.0.0_ffbonded_v2.itp)
;  i  j  k 	funct 	angle 	force.c.
   1  2  3 	a_GL0_PO4_ET_def
   2  3  5 	a_PO4_ET_C_def
   4  3  5 	a_ET_ET_C_ether
   3  4 10 	a_ET_ET_C_ether
   3  5  6 	a_ET_C4_C4_ether
   5  6  7 	a_C4_C4_C4_def
   6  7  8 	a_C4_C4_C4_def
   7  8  9 	a_C4_C4_C4_def
   4 10 11 	a_ET_C1_C4_ether
  10 11 12 	a_C1_C4_C1_def
  11 12 13 	a_C4_C1_C1_def


;;;;;; Martini lipid topology for C18:2/18:3 EG (LFEG), generated using:
; The Martini lipid itp generator version M3.l01  Args are: -alname LFEG -alhead 'G P' -allink 'E E' -altail 'CDDD CDDC'
; WARNING: Autogenerated and not all lipid headgroup and tail combinations have been tested;
;          used with care and see K.B. Pedersen et al. 2024 for guidance.
;
; Description:
;   A general model ether lipid phosphatidylglycerol (EG) lipid corresponding to atomistic C18:2(9c;12c)/18:3(9c;12c;15c) 1-dilinoleoyl-2-alpha-linolenic acid  tails.
; Parameterization:
;   This topology follows the standard Martini 3.0 lipid definitions and building block rules. 
;   Bonded parameters and mapping have been optimized as described in K.B. Pedersen et al. 2024.
; Reference(s): 
;   K.B. Pedersen et al. The Martini 3 Lipidome: Expanded and Refined Parameters Improve Lipid Phase Behaviour, TBD 2024 
;   P.C.T. Souza et al. Martini 3: a general purpose force field for coarse-grained molecular dynamics, 
;   Nat. Methods; 2021. doi: 10.1038/s41592-021-01098-3
; Created: 2024.07.12
;
; Molecular topology and mapping of indices:
; GL0-PO4-ET1-C1A-D2A-D3A-D4A
;          |
;         ET2-C1B-D2B-D3B-C4B
;
;  1 - 2 - 3 - 5 - 6 - 7 - 8 
;          |
;          4 - 9 - 10- 11- 12
;
;@INSANE alhead=G P, allink=E E, altail=CDDD CDDC, alname=LFEG, charge=-1.0
;@RESNTEST LFE==LFEG if: atoms[0]==GL0
;@BEADS GL0 PO4 ET1 ET2 C1A D2A D3A D4A C1B D2B D3B C4B 
;@BONDS GL0-PO4 PO4-ET1 PO4-ET2 ET1-ET2 ET1-C1A C1A-D2A D2A-D3A D3A-D4A ET2-C1B C1B-D2B D2B-D3B D3B-C4B 
;

[moleculetype]
; molname      nrexcl
  LFEG          1

[atoms]
; id 	type 	resnr 	residu 	atom 	cgnr 	charge    (mass)
   1    P4r   1  LFEG  GL0   1 	0.0
   2     Q5   1  LFEG  PO4   2 	-1.0
   3   SN3a   1  LFEG  ET1   3 	0
   4   SN3a   1  LFEG  ET2   4 	0
   5     C1   1  LFEG  C1A   5 	0
   6    C4h   1  LFEG  D2A   6 	0
   7    C4h   1  LFEG  D3A   7 	0
   8    C4h   1  LFEG  D4A   8 	0
   9     C1   1  LFEG  C1B   9 	0
  10    C4h   1  LFEG  D2B  10 	0
  11    C4h   1  LFEG  D3B  11 	0
  12     C1   1  LFEG  C4B  12 	0

[bonds]
;  i  j 	name 	(using named bondtypes from martini_v3.0.0_ffbonded_v2.itp)
;  i  j 	funct 	force.c.
   1  2 	b_GL0_PO4_def
   2  3 	b_PO4_ET_def
   2  4 	b_PO4_ET_def_long
   3  4 	b_ET_ET_ether
   3  5 	b_ET_C1_ether_5long
   5  6 	b_C1_C4_mid_5long
   6  7 	b_C4_C4_mid
   7  8 	b_C4_C4_end
   4  9 	b_ET_C1_ether_5long
   9 10 	b_C1_C4_mid_5long
  10 11 	b_C4_C4_mid
  11 12 	b_C4_C1_end

[angles]
;  i  j  k 	name 	(using named angletypes from martini_v3.0.0_ffbonded_v2.itp)
;  i  j  k 	funct 	angle 	force.c.
   1  2  3 	a_GL0_PO4_ET_def
   2  3  5 	a_PO4_ET_C_def
   4  3  5 	a_ET_ET_C_ether
   3  4  9 	a_ET_ET_C_ether
   3  5  6 	a_ET_C1_C4_ether
   5  6  7 	a_C1_C4_C4_def
   6  7  8 	a_C4_C4_C4_def
   4  9 10 	a_ET_C1_C4_ether
   9 10 11 	a_C1_C4_C4_def
  10 11 12 	a_C4_C4_C1_def
