# Supplementary material for: The Martini 3 Lipidome: Expanded and Refined Parameters Improve Lipid Phase Behavior
Source: ACS Cent Sci. 2025 Jul 31;11(9):1598–610. doi: 10.1021/acscentsci.5c00755 (PMC12464760; doi:10.1021/acscentsci.5c00755)
Supplement: Supplementary file 2 [file oc5c00755_si_002.zip › M3-Lipidome_Data/openbeta/martini_v3.0.0_etherphospholipids_PS_v2_openbeta.itp]

;
; Ether lipid - Phosphatidylserine - ES
; Collection of ether lipid phosphatidylserine Martini 3 lipids
;
; Please cite:
; K.B. Pedersen et al. The Martini 3 Lipidome: Expanded and Refined Parameters Improve Lipid Phase Behaviour, TBD 2024 and 
;   P.C.T. Souza et al. Martini 3: a general purpose force field for coarse-grained molecular dynamics, 
;   Nat. Methods; 2021. doi: 10.1038/s41592-021-01098-3
;
; Last updated:  Dec-2024 by Kasper;
; Authors: Kasper B. Pedersen


;;;;;; Martini lipid topology for di-C08:0 ES (DTES), generated using:
; The Martini lipid itp generator version M3.l01  Args are: -alname DTES -alhead 'S P' -allink 'E E' -altail 'cC cC'
; WARNING: Autogenerated and not all lipid headgroup and tail combinations have been tested;
;          used with care and see K.B. Pedersen et al. 2024 for guidance.
;
; Description:
;   A general model ether lipid phosphatidylserine (ES) lipid corresponding to atomistic C8:0 dioctanoyl tails.
; Parameterization:
;   This topology follows the standard Martini 3.0 lipid definitions and building block rules. 
;   Bonded parameters and mapping have been optimized as described in K.B. Pedersen et al. 2024.
; Reference(s): 
;   K.B. Pedersen et al. The Martini 3 Lipidome: Expanded and Refined Parameters Improve Lipid Phase Behaviour, TBD 2024 
;   P.C.T. Souza et al. Martini 3: a general purpose force field for coarse-grained molecular dynamics, 
;   Nat. Methods; 2021. doi: 10.1038/s41592-021-01098-3
; Created: 2024.07.12
;
; Molecular topology and mapping of indices:
; CNO-PO4-ET1-C1A-C2A
;          |
;         ET2-C1B-C2B
;
;  1 - 2 - 3 - 5 - 6 
;          |
;          4 - 7 - 8 
;
;@INSANE alhead=S P, allink=E E, altail=CC CC, alname=DTES, charge=-1.0
;@RESNTEST DTE==DTES if: atoms[0]==CNO
;@BEADS CNO PO4 ET1 ET2 C1A C2A C1B C2B 
;@BONDS CNO-PO4 PO4-ET1 PO4-ET2 ET1-ET2 ET1-C1A C1A-C2A ET2-C1B C1B-C2B 
;

[moleculetype]
; molname      nrexcl
  DTES          1

[atoms]
; id 	type 	resnr 	residu 	atom 	cgnr 	charge    (mass)
   1     P6   1  DTES  CNO   1 	0.0
   2     Q5   1  DTES  PO4   2 	-1.0
   3   SN3a   1  DTES  ET1   3 	0
   4   SN3a   1  DTES  ET2   4 	0
   5    SC1   1  DTES  C1A   5 	0
   6     C1   1  DTES  C2A   6 	0
   7    SC1   1  DTES  C1B   7 	0
   8     C1   1  DTES  C2B   8 	0

[bonds]
;  i  j 	name 	(using named bondtypes from martini_v3.0.0_ffbonded_v2.itp)
;  i  j 	funct 	force.c.
   1  2 	b_CNO_PO4_def
   2  3 	b_PO4_ET_def
   2  4 	b_PO4_ET_def_long
   3  4 	b_ET_ET_ether
   3  5 	b_ET_SC1_ether
   5  6 	b_SC1_C1_end
   4  7 	b_ET_SC1_ether
   7  8 	b_SC1_C1_end

[angles]
;  i  j  k 	name 	(using named angletypes from martini_v3.0.0_ffbonded_v2.itp)
;  i  j  k 	funct 	angle 	force.c.
   1  2  3 	a_CNO_PO4_ET_def
   2  3  5 	a_PO4_ET_C_def
   4  3  5 	a_ET_ET_C_ether
   3  4  7 	a_ET_ET_C_ether
   3  5  6 	a_ET_C1_C1_ether
   4  7  8 	a_ET_C1_C1_ether


;;;;;; Martini lipid topology for di-C10:0 ES (DJES), generated using:
; The Martini lipid itp generator version M3.l01  Args are: -alname DJES -alhead 'S P' -allink 'E E' -altail 'CC CC'
; WARNING: Autogenerated and not all lipid headgroup and tail combinations have been tested;
;          used with care and see K.B. Pedersen et al. 2024 for guidance.
;
; Description:
;   A general model ether lipid phosphatidylserine (ES) lipid corresponding to atomistic C10:0 didecanoyl tails.
; Parameterization:
;   This topology follows the standard Martini 3.0 lipid definitions and building block rules. 
;   Bonded parameters and mapping have been optimized as described in K.B. Pedersen et al. 2024.
; Reference(s): 
;   K.B. Pedersen et al. The Martini 3 Lipidome: Expanded and Refined Parameters Improve Lipid Phase Behaviour, TBD 2024 
;   P.C.T. Souza et al. Martini 3: a general purpose force field for coarse-grained molecular dynamics, 
;   Nat. Methods; 2021. doi: 10.1038/s41592-021-01098-3
; Created: 2024.07.12
;
; Molecular topology and mapping of indices:
; CNO-PO4-ET1-C1A-C2A
;          |
;         ET2-C1B-C2B
;
;  1 - 2 - 3 - 5 - 6 
;          |
;          4 - 7 - 8 
;
;@INSANE alhead=S P, allink=E E, altail=CC CC, alname=DJES, charge=-1.0
;@RESNTEST DJE==DJES if: atoms[0]==CNO
;@BEADS CNO PO4 ET1 ET2 C1A C2A C1B C2B 
;@BONDS CNO-PO4 PO4-ET1 PO4-ET2 ET1-ET2 ET1-C1A C1A-C2A ET2-C1B C1B-C2B 
;

[moleculetype]
; molname      nrexcl
  DJES          1

[atoms]
; id 	type 	resnr 	residu 	atom 	cgnr 	charge    (mass)
   1     P6   1  DJES  CNO   1 	0.0
   2     Q5   1  DJES  PO4   2 	-1.0
   3   SN3a   1  DJES  ET1   3 	0
   4   SN3a   1  DJES  ET2   4 	0
   5     C1   1  DJES  C1A   5 	0
   6     C1   1  DJES  C2A   6 	0
   7     C1   1  DJES  C1B   7 	0
   8     C1   1  DJES  C2B   8 	0

[bonds]
;  i  j 	name 	(using named bondtypes from martini_v3.0.0_ffbonded_v2.itp)
;  i  j 	funct 	force.c.
   1  2 	b_CNO_PO4_def
   2  3 	b_PO4_ET_def
   2  4 	b_PO4_ET_def_long
   3  4 	b_ET_ET_ether
   3  5 	b_ET_C1_ether_5long
   5  6 	b_C1_C1_mid_5long
   4  7 	b_ET_C1_ether_5long
   7  8 	b_C1_C1_mid_5long

[angles]
;  i  j  k 	name 	(using named angletypes from martini_v3.0.0_ffbonded_v2.itp)
;  i  j  k 	funct 	angle 	force.c.
   1  2  3 	a_CNO_PO4_ET_def
   2  3  5 	a_PO4_ET_C_def
   4  3  5 	a_ET_ET_C_ether
   3  4  7 	a_ET_ET_C_ether
   3  5  6 	a_ET_C1_C1_ether
   4  7  8 	a_ET_C1_C1_ether


;;;;;; Martini lipid topology for di-C12:0 ES (DUES), generated using:
; The Martini lipid itp generator version M3.l01  Args are: -alname DUES -alhead 'S P' -allink 'E E' -altail 'cCC cCC'
; WARNING: Autogenerated and not all lipid headgroup and tail combinations have been tested;
;          used with care and see K.B. Pedersen et al. 2024 for guidance.
;
; Description:
;   A general model ether lipid phosphatidylserine (ES) lipid corresponding to atomistic C12:0 dilauroyl tails.
; Parameterization:
;   This topology follows the standard Martini 3.0 lipid definitions and building block rules. 
;   Bonded parameters and mapping have been optimized as described in K.B. Pedersen et al. 2024.
; Reference(s): 
;   K.B. Pedersen et al. The Martini 3 Lipidome: Expanded and Refined Parameters Improve Lipid Phase Behaviour, TBD 2024 
;   P.C.T. Souza et al. Martini 3: a general purpose force field for coarse-grained molecular dynamics, 
;   Nat. Methods; 2021. doi: 10.1038/s41592-021-01098-3
; Created: 2024.07.12
;
; Molecular topology and mapping of indices:
; CNO-PO4-ET1-C1A-C2A-C3A
;          |
;         ET2-C1B-C2B-C3B
;
;  1 - 2 - 3 - 5 - 6 - 7 
;          |
;          4 - 8 - 9 - 10
;
;@INSANE alhead=S P, allink=E E, altail=CCC CCC, alname=DUES, charge=-1.0
;@RESNTEST DUE==DUES if: atoms[0]==CNO
;@BEADS CNO PO4 ET1 ET2 C1A C2A C3A C1B C2B C3B 
;@BONDS CNO-PO4 PO4-ET1 PO4-ET2 ET1-ET2 ET1-C1A C1A-C2A C2A-C3A ET2-C1B C1B-C2B C2B-C3B 
;

[moleculetype]
; molname      nrexcl
  DUES          1

[atoms]
; id 	type 	resnr 	residu 	atom 	cgnr 	charge    (mass)
   1     P6   1  DUES  CNO   1 	0.0
   2     Q5   1  DUES  PO4   2 	-1.0
   3   SN3a   1  DUES  ET1   3 	0
   4   SN3a   1  DUES  ET2   4 	0
   5    SC1   1  DUES  C1A   5 	0
   6     C1   1  DUES  C2A   6 	0
   7     C1   1  DUES  C3A   7 	0
   8    SC1   1  DUES  C1B   8 	0
   9     C1   1  DUES  C2B   9 	0
  10     C1   1  DUES  C3B  10 	0

[bonds]
;  i  j 	name 	(using named bondtypes from martini_v3.0.0_ffbonded_v2.itp)
;  i  j 	funct 	force.c.
   1  2 	b_CNO_PO4_def
   2  3 	b_PO4_ET_def
   2  4 	b_PO4_ET_def_long
   3  4 	b_ET_ET_ether
   3  5 	b_ET_SC1_ether
   5  6 	b_SC1_C1_mid
   6  7 	b_C1_C1_end
   4  8 	b_ET_SC1_ether
   8  9 	b_SC1_C1_mid
   9 10 	b_C1_C1_end

[angles]
;  i  j  k 	name 	(using named angletypes from martini_v3.0.0_ffbonded_v2.itp)
;  i  j  k 	funct 	angle 	force.c.
   1  2  3 	a_CNO_PO4_ET_def
   2  3  5 	a_PO4_ET_C_def
   4  3  5 	a_ET_ET_C_ether
   3  4  8 	a_ET_ET_C_ether
   3  5  6 	a_ET_C1_C1_ether
   5  6  7 	a_C1_C1_C1_def
   4  8  9 	a_ET_C1_C1_ether
   8  9 10 	a_C1_C1_C1_def


;;;;;; Martini lipid topology for di-C14:0 ES (DMES), generated using:
; The Martini lipid itp generator version M3.l01  Args are: -alname DMES -alhead 'S P' -allink 'E E' -altail 'CCC CCC'
; WARNING: Autogenerated and not all lipid headgroup and tail combinations have been tested;
;          used with care and see K.B. Pedersen et al. 2024 for guidance.
;
; Description:
;   A general model ether lipid phosphatidylserine (ES) lipid corresponding to atomistic C14:0 dimyristoyl (DMES) tails.
; Parameterization:
;   This topology follows the standard Martini 3.0 lipid definitions and building block rules. 
;   Bonded parameters and mapping have been optimized as described in K.B. Pedersen et al. 2024.
; Reference(s): 
;   K.B. Pedersen et al. The Martini 3 Lipidome: Expanded and Refined Parameters Improve Lipid Phase Behaviour, TBD 2024 
;   P.C.T. Souza et al. Martini 3: a general purpose force field for coarse-grained molecular dynamics, 
;   Nat. Methods; 2021. doi: 10.1038/s41592-021-01098-3
; Created: 2024.07.12
;
; Molecular topology and mapping of indices:
; CNO-PO4-ET1-C1A-C2A-C3A
;          |
;         ET2-C1B-C2B-C3B
;
;  1 - 2 - 3 - 5 - 6 - 7 
;          |
;          4 - 8 - 9 - 10
;
;@INSANE alhead=S P, allink=E E, altail=CCC CCC, alname=DMES, charge=-1.0
;@RESNTEST DME==DMES if: atoms[0]==CNO
;@BEADS CNO PO4 ET1 ET2 C1A C2A C3A C1B C2B C3B 
;@BONDS CNO-PO4 PO4-ET1 PO4-ET2 ET1-ET2 ET1-C1A C1A-C2A C2A-C3A ET2-C1B C1B-C2B C2B-C3B 
;

[moleculetype]
; molname      nrexcl
  DMES          1

[atoms]
; id 	type 	resnr 	residu 	atom 	cgnr 	charge    (mass)
   1     P6   1  DMES  CNO   1 	0.0
   2     Q5   1  DMES  PO4   2 	-1.0
   3   SN3a   1  DMES  ET1   3 	0
   4   SN3a   1  DMES  ET2   4 	0
   5     C1   1  DMES  C1A   5 	0
   6     C1   1  DMES  C2A   6 	0
   7     C1   1  DMES  C3A   7 	0
   8     C1   1  DMES  C1B   8 	0
   9     C1   1  DMES  C2B   9 	0
  10     C1   1  DMES  C3B  10 	0

[bonds]
;  i  j 	name 	(using named bondtypes from martini_v3.0.0_ffbonded_v2.itp)
;  i  j 	funct 	force.c.
   1  2 	b_CNO_PO4_def
   2  3 	b_PO4_ET_def
   2  4 	b_PO4_ET_def_long
   3  4 	b_ET_ET_ether
   3  5 	b_ET_C1_ether_5long
   5  6 	b_C1_C1_mid_5long
   6  7 	b_C1_C1_end
   4  8 	b_ET_C1_ether_5long
   8  9 	b_C1_C1_mid_5long
   9 10 	b_C1_C1_end

[angles]
;  i  j  k 	name 	(using named angletypes from martini_v3.0.0_ffbonded_v2.itp)
;  i  j  k 	funct 	angle 	force.c.
   1  2  3 	a_CNO_PO4_ET_def
   2  3  5 	a_PO4_ET_C_def
   4  3  5 	a_ET_ET_C_ether
   3  4  8 	a_ET_ET_C_ether
   3  5  6 	a_ET_C1_C1_ether
   5  6  7 	a_C1_C1_C1_def
   4  8  9 	a_ET_C1_C1_ether
   8  9 10 	a_C1_C1_C1_def


;;;;;; Martini lipid topology for di-C16:0 ES (DPES), generated using:
; The Martini lipid itp generator version M3.l01  Args are: -alname DPES -alhead 'S P' -allink 'E E' -altail 'cCCC cCCC'
; WARNING: Autogenerated and not all lipid headgroup and tail combinations have been tested;
;          used with care and see K.B. Pedersen et al. 2024 for guidance.
;
; Description:
;   A general model ether lipid phosphatidylserine (ES) lipid corresponding to atomistic C16:0 dipalmitoyl (DPES) tails.
; Parameterization:
;   This topology follows the standard Martini 3.0 lipid definitions and building block rules. 
;   Bonded parameters and mapping have been optimized as described in K.B. Pedersen et al. 2024.
; Reference(s): 
;   K.B. Pedersen et al. The Martini 3 Lipidome: Expanded and Refined Parameters Improve Lipid Phase Behaviour, TBD 2024 
;   P.C.T. Souza et al. Martini 3: a general purpose force field for coarse-grained molecular dynamics, 
;   Nat. Methods; 2021. doi: 10.1038/s41592-021-01098-3
; Created: 2024.07.12
;
; Molecular topology and mapping of indices:
; CNO-PO4-ET1-C1A-C2A-C3A-C4A
;          |
;         ET2-C1B-C2B-C3B-C4B
;
;  1 - 2 - 3 - 5 - 6 - 7 - 8 
;          |
;          4 - 9 - 10- 11- 12
;
;@INSANE alhead=S P, allink=E E, altail=CCCC CCCC, alname=DPES, charge=-1.0
;@RESNTEST DPE==DPES if: atoms[0]==CNO
;@BEADS CNO PO4 ET1 ET2 C1A C2A C3A C4A C1B C2B C3B C4B 
;@BONDS CNO-PO4 PO4-ET1 PO4-ET2 ET1-ET2 ET1-C1A C1A-C2A C2A-C3A C3A-C4A ET2-C1B C1B-C2B C2B-C3B C3B-C4B 
;

[moleculetype]
; molname      nrexcl
  DPES          1

[atoms]
; id 	type 	resnr 	residu 	atom 	cgnr 	charge    (mass)
   1     P6   1  DPES  CNO   1 	0.0
   2     Q5   1  DPES  PO4   2 	-1.0
   3   SN3a   1  DPES  ET1   3 	0
   4   SN3a   1  DPES  ET2   4 	0
   5    SC1   1  DPES  C1A   5 	0
   6     C1   1  DPES  C2A   6 	0
   7     C1   1  DPES  C3A   7 	0
   8     C1   1  DPES  C4A   8 	0
   9    SC1   1  DPES  C1B   9 	0
  10     C1   1  DPES  C2B  10 	0
  11     C1   1  DPES  C3B  11 	0
  12     C1   1  DPES  C4B  12 	0

[bonds]
;  i  j 	name 	(using named bondtypes from martini_v3.0.0_ffbonded_v2.itp)
;  i  j 	funct 	force.c.
   1  2 	b_CNO_PO4_def
   2  3 	b_PO4_ET_def
   2  4 	b_PO4_ET_def_long
   3  4 	b_ET_ET_ether
   3  5 	b_ET_SC1_ether
   5  6 	b_SC1_C1_mid
   6  7 	b_C1_C1_mid
   7  8 	b_C1_C1_end
   4  9 	b_ET_SC1_ether
   9 10 	b_SC1_C1_mid
  10 11 	b_C1_C1_mid
  11 12 	b_C1_C1_end

[angles]
;  i  j  k 	name 	(using named angletypes from martini_v3.0.0_ffbonded_v2.itp)
;  i  j  k 	funct 	angle 	force.c.
   1  2  3 	a_CNO_PO4_ET_def
   2  3  5 	a_PO4_ET_C_def
   4  3  5 	a_ET_ET_C_ether
   3  4  9 	a_ET_ET_C_ether
   3  5  6 	a_ET_C1_C1_ether
   5  6  7 	a_C1_C1_C1_def
   6  7  8 	a_C1_C1_C1_def
   4  9 10 	a_ET_C1_C1_ether
   9 10 11 	a_C1_C1_C1_def
  10 11 12 	a_C1_C1_C1_def


;;;;;; Martini lipid topology for di-C18:0 ES (DSES), generated using:
; The Martini lipid itp generator version M3.l01  Args are: -alname DSES -alhead 'S P' -allink 'E E' -altail 'CCCC CCCC'
; WARNING: Autogenerated and not all lipid headgroup and tail combinations have been tested;
;          used with care and see K.B. Pedersen et al. 2024 for guidance.
;
; Description:
;   A general model ether lipid phosphatidylserine (ES) lipid corresponding to atomistic C18:0 distearoyl (DSES) tails.
; Parameterization:
;   This topology follows the standard Martini 3.0 lipid definitions and building block rules. 
;   Bonded parameters and mapping have been optimized as described in K.B. Pedersen et al. 2024.
; Reference(s): 
;   K.B. Pedersen et al. The Martini 3 Lipidome: Expanded and Refined Parameters Improve Lipid Phase Behaviour, TBD 2024 
;   P.C.T. Souza et al. Martini 3: a general purpose force field for coarse-grained molecular dynamics, 
;   Nat. Methods; 2021. doi: 10.1038/s41592-021-01098-3
; Created: 2024.07.12
;
; Molecular topology and mapping of indices:
; CNO-PO4-ET1-C1A-C2A-C3A-C4A
;          |
;         ET2-C1B-C2B-C3B-C4B
;
;  1 - 2 - 3 - 5 - 6 - 7 - 8 
;          |
;          4 - 9 - 10- 11- 12
;
;@INSANE alhead=S P, allink=E E, altail=CCCC CCCC, alname=DSES, charge=-1.0
;@RESNTEST DSE==DSES if: atoms[0]==CNO
;@BEADS CNO PO4 ET1 ET2 C1A C2A C3A C4A C1B C2B C3B C4B 
;@BONDS CNO-PO4 PO4-ET1 PO4-ET2 ET1-ET2 ET1-C1A C1A-C2A C2A-C3A C3A-C4A ET2-C1B C1B-C2B C2B-C3B C3B-C4B 
;

[moleculetype]
; molname      nrexcl
  DSES          1

[atoms]
; id 	type 	resnr 	residu 	atom 	cgnr 	charge    (mass)
   1     P6   1  DSES  CNO   1 	0.0
   2     Q5   1  DSES  PO4   2 	-1.0
   3   SN3a   1  DSES  ET1   3 	0
   4   SN3a   1  DSES  ET2   4 	0
   5     C1   1  DSES  C1A   5 	0
   6     C1   1  DSES  C2A   6 	0
   7     C1   1  DSES  C3A   7 	0
   8     C1   1  DSES  C4A   8 	0
   9     C1   1  DSES  C1B   9 	0
  10     C1   1  DSES  C2B  10 	0
  11     C1   1  DSES  C3B  11 	0
  12     C1   1  DSES  C4B  12 	0

[bonds]
;  i  j 	name 	(using named bondtypes from martini_v3.0.0_ffbonded_v2.itp)
;  i  j 	funct 	force.c.
   1  2 	b_CNO_PO4_def
   2  3 	b_PO4_ET_def
   2  4 	b_PO4_ET_def_long
   3  4 	b_ET_ET_ether
   3  5 	b_ET_C1_ether_5long
   5  6 	b_C1_C1_mid_5long
   6  7 	b_C1_C1_mid
   7  8 	b_C1_C1_end
   4  9 	b_ET_C1_ether_5long
   9 10 	b_C1_C1_mid_5long
  10 11 	b_C1_C1_mid
  11 12 	b_C1_C1_end

[angles]
;  i  j  k 	name 	(using named angletypes from martini_v3.0.0_ffbonded_v2.itp)
;  i  j  k 	funct 	angle 	force.c.
   1  2  3 	a_CNO_PO4_ET_def
   2  3  5 	a_PO4_ET_C_def
   4  3  5 	a_ET_ET_C_ether
   3  4  9 	a_ET_ET_C_ether
   3  5  6 	a_ET_C1_C1_ether
   5  6  7 	a_C1_C1_C1_def
   6  7  8 	a_C1_C1_C1_def
   4  9 10 	a_ET_C1_C1_ether
   9 10 11 	a_C1_C1_C1_def
  10 11 12 	a_C1_C1_C1_def


;;;;;; Martini lipid topology for di-C20:0 ES (DKES), generated using:
; The Martini lipid itp generator version M3.l01  Args are: -alname DKES -alhead 'S P' -allink 'E E' -altail 'cCCCC cCCCC'
; WARNING: Autogenerated and not all lipid headgroup and tail combinations have been tested;
;          used with care and see K.B. Pedersen et al. 2024 for guidance.
;
; Description:
;   A general model ether lipid phosphatidylserine (ES) lipid corresponding to atomistic C20:0 diarachidoyl tails.
; Parameterization:
;   This topology follows the standard Martini 3.0 lipid definitions and building block rules. 
;   Bonded parameters and mapping have been optimized as described in K.B. Pedersen et al. 2024.
; Reference(s): 
;   K.B. Pedersen et al. The Martini 3 Lipidome: Expanded and Refined Parameters Improve Lipid Phase Behaviour, TBD 2024 
;   P.C.T. Souza et al. Martini 3: a general purpose force field for coarse-grained molecular dynamics, 
;   Nat. Methods; 2021. doi: 10.1038/s41592-021-01098-3
; Created: 2024.07.12
;
; Molecular topology and mapping of indices:
; CNO-PO4-ET1-C1A-C2A-C3A-C4A-C5A
;          |
;         ET2-C1B-C2B-C3B-C4B-C5B
;
;  1 - 2 - 3 - 5 - 6 - 7 - 8 - 9 
;          |
;          4 - 10- 11- 12- 13- 14
;
;@INSANE alhead=S P, allink=E E, altail=CCCCC CCCCC, alname=DKES, charge=-1.0
;@RESNTEST DKE==DKES if: atoms[0]==CNO
;@BEADS CNO PO4 ET1 ET2 C1A C2A C3A C4A C5A C1B C2B C3B C4B C5B 
;@BONDS CNO-PO4 PO4-ET1 PO4-ET2 ET1-ET2 ET1-C1A C1A-C2A C2A-C3A C3A-C4A C4A-C5A ET2-C1B C1B-C2B C2B-C3B C3B-C4B C4B-C5B 
;

[moleculetype]
; molname      nrexcl
  DKES          1

[atoms]
; id 	type 	resnr 	residu 	atom 	cgnr 	charge    (mass)
   1     P6   1  DKES  CNO   1 	0.0
   2     Q5   1  DKES  PO4   2 	-1.0
   3   SN3a   1  DKES  ET1   3 	0
   4   SN3a   1  DKES  ET2   4 	0
   5    SC1   1  DKES  C1A   5 	0
   6     C1   1  DKES  C2A   6 	0
   7     C1   1  DKES  C3A   7 	0
   8     C1   1  DKES  C4A   8 	0
   9     C1   1  DKES  C5A   9 	0
  10    SC1   1  DKES  C1B  10 	0
  11     C1   1  DKES  C2B  11 	0
  12     C1   1  DKES  C3B  12 	0
  13     C1   1  DKES  C4B  13 	0
  14     C1   1  DKES  C5B  14 	0

[bonds]
;  i  j 	name 	(using named bondtypes from martini_v3.0.0_ffbonded_v2.itp)
;  i  j 	funct 	force.c.
   1  2 	b_CNO_PO4_def
   2  3 	b_PO4_ET_def
   2  4 	b_PO4_ET_def_long
   3  4 	b_ET_ET_ether
   3  5 	b_ET_SC1_ether
   5  6 	b_SC1_C1_mid
   6  7 	b_C1_C1_mid
   7  8 	b_C1_C1_mid
   8  9 	b_C1_C1_end
   4 10 	b_ET_SC1_ether
  10 11 	b_SC1_C1_mid
  11 12 	b_C1_C1_mid
  12 13 	b_C1_C1_mid
  13 14 	b_C1_C1_end

[angles]
;  i  j  k 	name 	(using named angletypes from martini_v3.0.0_ffbonded_v2.itp)
;  i  j  k 	funct 	angle 	force.c.
   1  2  3 	a_CNO_PO4_ET_def
   2  3  5 	a_PO4_ET_C_def
   4  3  5 	a_ET_ET_C_ether
   3  4 10 	a_ET_ET_C_ether
   3  5  6 	a_ET_C1_C1_ether
   5  6  7 	a_C1_C1_C1_def
   6  7  8 	a_C1_C1_C1_def
   7  8  9 	a_C1_C1_C1_def
   4 10 11 	a_ET_C1_C1_ether
  10 11 12 	a_C1_C1_C1_def
  11 12 13 	a_C1_C1_C1_def
  12 13 14 	a_C1_C1_C1_def


;;;;;; Martini lipid topology for di-C22:0 ES (DBES), generated using:
; The Martini lipid itp generator version M3.l01  Args are: -alname DBES -alhead 'S P' -allink 'E E' -altail 'CCCCC CCCCC'
; WARNING: Autogenerated and not all lipid headgroup and tail combinations have been tested;
;          used with care and see K.B. Pedersen et al. 2024 for guidance.
;
; Description:
;   A general model ether lipid phosphatidylserine (ES) lipid corresponding to atomistic C22:0 dibehenoyl tails.
; Parameterization:
;   This topology follows the standard Martini 3.0 lipid definitions and building block rules. 
;   Bonded parameters and mapping have been optimized as described in K.B. Pedersen et al. 2024.
; Reference(s): 
;   K.B. Pedersen et al. The Martini 3 Lipidome: Expanded and Refined Parameters Improve Lipid Phase Behaviour, TBD 2024 
;   P.C.T. Souza et al. Martini 3: a general purpose force field for coarse-grained molecular dynamics, 
;   Nat. Methods; 2021. doi: 10.1038/s41592-021-01098-3
; Created: 2024.07.12
;
; Molecular topology and mapping of indices:
; CNO-PO4-ET1-C1A-C2A-C3A-C4A-C5A
;          |
;         ET2-C1B-C2B-C3B-C4B-C5B
;
;  1 - 2 - 3 - 5 - 6 - 7 - 8 - 9 
;          |
;          4 - 10- 11- 12- 13- 14
;
;@INSANE alhead=S P, allink=E E, altail=CCCCC CCCCC, alname=DBES, charge=-1.0
;@RESNTEST DBE==DBES if: atoms[0]==CNO
;@BEADS CNO PO4 ET1 ET2 C1A C2A C3A C4A C5A C1B C2B C3B C4B C5B 
;@BONDS CNO-PO4 PO4-ET1 PO4-ET2 ET1-ET2 ET1-C1A C1A-C2A C2A-C3A C3A-C4A C4A-C5A ET2-C1B C1B-C2B C2B-C3B C3B-C4B C4B-C5B 
;

[moleculetype]
; molname      nrexcl
  DBES          1

[atoms]
; id 	type 	resnr 	residu 	atom 	cgnr 	charge    (mass)
   1     P6   1  DBES  CNO   1 	0.0
   2     Q5   1  DBES  PO4   2 	-1.0
   3   SN3a   1  DBES  ET1   3 	0
   4   SN3a   1  DBES  ET2   4 	0
   5     C1   1  DBES  C1A   5 	0
   6     C1   1  DBES  C2A   6 	0
   7     C1   1  DBES  C3A   7 	0
   8     C1   1  DBES  C4A   8 	0
   9     C1   1  DBES  C5A   9 	0
  10     C1   1  DBES  C1B  10 	0
  11     C1   1  DBES  C2B  11 	0
  12     C1   1  DBES  C3B  12 	0
  13     C1   1  DBES  C4B  13 	0
  14     C1   1  DBES  C5B  14 	0

[bonds]
;  i  j 	name 	(using named bondtypes from martini_v3.0.0_ffbonded_v2.itp)
;  i  j 	funct 	force.c.
   1  2 	b_CNO_PO4_def
   2  3 	b_PO4_ET_def
   2  4 	b_PO4_ET_def_long
   3  4 	b_ET_ET_ether
   3  5 	b_ET_C1_ether_5long
   5  6 	b_C1_C1_mid_5long
   6  7 	b_C1_C1_mid
   7  8 	b_C1_C1_mid
   8  9 	b_C1_C1_end
   4 10 	b_ET_C1_ether_5long
  10 11 	b_C1_C1_mid_5long
  11 12 	b_C1_C1_mid
  12 13 	b_C1_C1_mid
  13 14 	b_C1_C1_end

[angles]
;  i  j  k 	name 	(using named angletypes from martini_v3.0.0_ffbonded_v2.itp)
;  i  j  k 	funct 	angle 	force.c.
   1  2  3 	a_CNO_PO4_ET_def
   2  3  5 	a_PO4_ET_C_def
   4  3  5 	a_ET_ET_C_ether
   3  4 10 	a_ET_ET_C_ether
   3  5  6 	a_ET_C1_C1_ether
   5  6  7 	a_C1_C1_C1_def
   6  7  8 	a_C1_C1_C1_def
   7  8  9 	a_C1_C1_C1_def
   4 10 11 	a_ET_C1_C1_ether
  10 11 12 	a_C1_C1_C1_def
  11 12 13 	a_C1_C1_C1_def
  12 13 14 	a_C1_C1_C1_def


;;;;;; Martini lipid topology for di-C24:0 ES (DXES), generated using:
; The Martini lipid itp generator version M3.l01  Args are: -alname DXES -alhead 'S P' -allink 'E E' -altail 'cCCCCC cCCCCC'
; WARNING: Autogenerated and not all lipid headgroup and tail combinations have been tested;
;          used with care and see K.B. Pedersen et al. 2024 for guidance.
;
; Description:
;   A general model ether lipid phosphatidylserine (ES) lipid corresponding to atomistic C24:0 dilignoceroyl tails.
; Parameterization:
;   This topology follows the standard Martini 3.0 lipid definitions and building block rules. 
;   Bonded parameters and mapping have been optimized as described in K.B. Pedersen et al. 2024.
; Reference(s): 
;   K.B. Pedersen et al. The Martini 3 Lipidome: Expanded and Refined Parameters Improve Lipid Phase Behaviour, TBD 2024 
;   P.C.T. Souza et al. Martini 3: a general purpose force field for coarse-grained molecular dynamics, 
;   Nat. Methods; 2021. doi: 10.1038/s41592-021-01098-3
; Created: 2024.07.12
;
; Molecular topology and mapping of indices:
; CNO-PO4-ET1-C1A-C2A-C3A-C4A-C5A-C6A
;          |
;         ET2-C1B-C2B-C3B-C4B-C5B-C6B
;
;  1 - 2 - 3 - 5 - 6 - 7 - 8 - 9 - 10
;          |
;          4 - 11- 12- 13- 14- 15- 16
;
;@INSANE alhead=S P, allink=E E, altail=CCCCCC CCCCCC, alname=DXES, charge=-1.0
;@RESNTEST DXE==DXES if: atoms[0]==CNO
;@BEADS CNO PO4 ET1 ET2 C1A C2A C3A C4A C5A C6A C1B C2B C3B C4B C5B C6B 
;@BONDS CNO-PO4 PO4-ET1 PO4-ET2 ET1-ET2 ET1-C1A C1A-C2A C2A-C3A C3A-C4A C4A-C5A C5A-C6A ET2-C1B C1B-C2B C2B-C3B C3B-C4B C4B-C5B C5B-C6B 
;

[moleculetype]
; molname      nrexcl
  DXES          1

[atoms]
; id 	type 	resnr 	residu 	atom 	cgnr 	charge    (mass)
   1     P6   1  DXES  CNO   1 	0.0
   2     Q5   1  DXES  PO4   2 	-1.0
   3   SN3a   1  DXES  ET1   3 	0
   4   SN3a   1  DXES  ET2   4 	0
   5    SC1   1  DXES  C1A   5 	0
   6     C1   1  DXES  C2A   6 	0
   7     C1   1  DXES  C3A   7 	0
   8     C1   1  DXES  C4A   8 	0
   9     C1   1  DXES  C5A   9 	0
  10     C1   1  DXES  C6A  10 	0
  11    SC1   1  DXES  C1B  11 	0
  12     C1   1  DXES  C2B  12 	0
  13     C1   1  DXES  C3B  13 	0
  14     C1   1  DXES  C4B  14 	0
  15     C1   1  DXES  C5B  15 	0
  16     C1   1  DXES  C6B  16 	0

[bonds]
;  i  j 	name 	(using named bondtypes from martini_v3.0.0_ffbonded_v2.itp)
;  i  j 	funct 	force.c.
   1  2 	b_CNO_PO4_def
   2  3 	b_PO4_ET_def
   2  4 	b_PO4_ET_def_long
   3  4 	b_ET_ET_ether
   3  5 	b_ET_SC1_ether
   5  6 	b_SC1_C1_mid
   6  7 	b_C1_C1_mid
   7  8 	b_C1_C1_mid
   8  9 	b_C1_C1_mid
   9 10 	b_C1_C1_end
   4 11 	b_ET_SC1_ether
  11 12 	b_SC1_C1_mid
  12 13 	b_C1_C1_mid
  13 14 	b_C1_C1_mid
  14 15 	b_C1_C1_mid
  15 16 	b_C1_C1_end

[angles]
;  i  j  k 	name 	(using named angletypes from martini_v3.0.0_ffbonded_v2.itp)
;  i  j  k 	funct 	angle 	force.c.
   1  2  3 	a_CNO_PO4_ET_def
   2  3  5 	a_PO4_ET_C_def
   4  3  5 	a_ET_ET_C_ether
   3  4 11 	a_ET_ET_C_ether
   3  5  6 	a_ET_C1_C1_ether
   5  6  7 	a_C1_C1_C1_def
   6  7  8 	a_C1_C1_C1_def
   7  8  9 	a_C1_C1_C1_def
   8  9 10 	a_C1_C1_C1_def
   4 11 12 	a_ET_C1_C1_ether
  11 12 13 	a_C1_C1_C1_def
  12 13 14 	a_C1_C1_C1_def
  13 14 15 	a_C1_C1_C1_def
  14 15 16 	a_C1_C1_C1_def


;;;;;; Martini lipid topology for di-C26:0 ES (DCES), generated using:
; The Martini lipid itp generator version M3.l01  Args are: -alname DCES -alhead 'S P' -allink 'E E' -altail 'CCCCCC CCCCCC'
; WARNING: Autogenerated and not all lipid headgroup and tail combinations have been tested;
;          used with care and see K.B. Pedersen et al. 2024 for guidance.
;
; Description:
;   A general model ether lipid phosphatidylserine (ES) lipid corresponding to atomistic C26:0 dihexacosanoyl tails.
; Parameterization:
;   This topology follows the standard Martini 3.0 lipid definitions and building block rules. 
;   Bonded parameters and mapping have been optimized as described in K.B. Pedersen et al. 2024.
; Reference(s): 
;   K.B. Pedersen et al. The Martini 3 Lipidome: Expanded and Refined Parameters Improve Lipid Phase Behaviour, TBD 2024 
;   P.C.T. Souza et al. Martini 3: a general purpose force field for coarse-grained molecular dynamics, 
;   Nat. Methods; 2021. doi: 10.1038/s41592-021-01098-3
; Created: 2024.07.12
;
; Molecular topology and mapping of indices:
; CNO-PO4-ET1-C1A-C2A-C3A-C4A-C5A-C6A
;          |
;         ET2-C1B-C2B-C3B-C4B-C5B-C6B
;
;  1 - 2 - 3 - 5 - 6 - 7 - 8 - 9 - 10
;          |
;          4 - 11- 12- 13- 14- 15- 16
;
;@INSANE alhead=S P, allink=E E, altail=CCCCCC CCCCCC, alname=DCES, charge=-1.0
;@RESNTEST DCE==DCES if: atoms[0]==CNO
;@BEADS CNO PO4 ET1 ET2 C1A C2A C3A C4A C5A C6A C1B C2B C3B C4B C5B C6B 
;@BONDS CNO-PO4 PO4-ET1 PO4-ET2 ET1-ET2 ET1-C1A C1A-C2A C2A-C3A C3A-C4A C4A-C5A C5A-C6A ET2-C1B C1B-C2B C2B-C3B C3B-C4B C4B-C5B C5B-C6B 
;

[moleculetype]
; molname      nrexcl
  DCES          1

[atoms]
; id 	type 	resnr 	residu 	atom 	cgnr 	charge    (mass)
   1     P6   1  DCES  CNO   1 	0.0
   2     Q5   1  DCES  PO4   2 	-1.0
   3   SN3a   1  DCES  ET1   3 	0
   4   SN3a   1  DCES  ET2   4 	0
   5     C1   1  DCES  C1A   5 	0
   6     C1   1  DCES  C2A   6 	0
   7     C1   1  DCES  C3A   7 	0
   8     C1   1  DCES  C4A   8 	0
   9     C1   1  DCES  C5A   9 	0
  10     C1   1  DCES  C6A  10 	0
  11     C1   1  DCES  C1B  11 	0
  12     C1   1  DCES  C2B  12 	0
  13     C1   1  DCES  C3B  13 	0
  14     C1   1  DCES  C4B  14 	0
  15     C1   1  DCES  C5B  15 	0
  16     C1   1  DCES  C6B  16 	0

[bonds]
;  i  j 	name 	(using named bondtypes from martini_v3.0.0_ffbonded_v2.itp)
;  i  j 	funct 	force.c.
   1  2 	b_CNO_PO4_def
   2  3 	b_PO4_ET_def
   2  4 	b_PO4_ET_def_long
   3  4 	b_ET_ET_ether
   3  5 	b_ET_C1_ether_5long
   5  6 	b_C1_C1_mid_5long
   6  7 	b_C1_C1_mid
   7  8 	b_C1_C1_mid
   8  9 	b_C1_C1_mid
   9 10 	b_C1_C1_end
   4 11 	b_ET_C1_ether_5long
  11 12 	b_C1_C1_mid_5long
  12 13 	b_C1_C1_mid
  13 14 	b_C1_C1_mid
  14 15 	b_C1_C1_mid
  15 16 	b_C1_C1_end

[angles]
;  i  j  k 	name 	(using named angletypes from martini_v3.0.0_ffbonded_v2.itp)
;  i  j  k 	funct 	angle 	force.c.
   1  2  3 	a_CNO_PO4_ET_def
   2  3  5 	a_PO4_ET_C_def
   4  3  5 	a_ET_ET_C_ether
   3  4 11 	a_ET_ET_C_ether
   3  5  6 	a_ET_C1_C1_ether
   5  6  7 	a_C1_C1_C1_def
   6  7  8 	a_C1_C1_C1_def
   7  8  9 	a_C1_C1_C1_def
   8  9 10 	a_C1_C1_C1_def
   4 11 12 	a_ET_C1_C1_ether
  11 12 13 	a_C1_C1_C1_def
  12 13 14 	a_C1_C1_C1_def
  13 14 15 	a_C1_C1_C1_def
  14 15 16 	a_C1_C1_C1_def


;;;;;; Martini lipid topology for di-C14:1 ES (DRES), generated using:
; The Martini lipid itp generator version M3.l01  Args are: -alname DRES -alhead 'S P' -allink 'E E' -altail 'CDC CDC'
; WARNING: Autogenerated and not all lipid headgroup and tail combinations have been tested;
;          used with care and see K.B. Pedersen et al. 2024 for guidance.
;
; Description:
;   A general model ether lipid phosphatidylserine (ES) lipid corresponding to atomistic C14:1(9c) dimyristoleoyl tails.
; Parameterization:
;   This topology follows the standard Martini 3.0 lipid definitions and building block rules. 
;   Bonded parameters and mapping have been optimized as described in K.B. Pedersen et al. 2024.
; Reference(s): 
;   K.B. Pedersen et al. The Martini 3 Lipidome: Expanded and Refined Parameters Improve Lipid Phase Behaviour, TBD 2024 
;   P.C.T. Souza et al. Martini 3: a general purpose force field for coarse-grained molecular dynamics, 
;   Nat. Methods; 2021. doi: 10.1038/s41592-021-01098-3
; Created: 2024.07.12
;
; Molecular topology and mapping of indices:
; CNO-PO4-ET1-C1A-D2A-C3A
;          |
;         ET2-C1B-D2B-C3B
;
;  1 - 2 - 3 - 5 - 6 - 7 
;          |
;          4 - 8 - 9 - 10
;
;@INSANE alhead=S P, allink=E E, altail=CDC CDC, alname=DRES, charge=-1.0
;@RESNTEST DRE==DRES if: atoms[0]==CNO
;@BEADS CNO PO4 ET1 ET2 C1A D2A C3A C1B D2B C3B 
;@BONDS CNO-PO4 PO4-ET1 PO4-ET2 ET1-ET2 ET1-C1A C1A-D2A D2A-C3A ET2-C1B C1B-D2B D2B-C3B 
;

[moleculetype]
; molname      nrexcl
  DRES          1

[atoms]
; id 	type 	resnr 	residu 	atom 	cgnr 	charge    (mass)
   1     P6   1  DRES  CNO   1 	0.0
   2     Q5   1  DRES  PO4   2 	-1.0
   3   SN3a   1  DRES  ET1   3 	0
   4   SN3a   1  DRES  ET2   4 	0
   5     C1   1  DRES  C1A   5 	0
   6    C4h   1  DRES  D2A   6 	0
   7     C1   1  DRES  C3A   7 	0
   8     C1   1  DRES  C1B   8 	0
   9    C4h   1  DRES  D2B   9 	0
  10     C1   1  DRES  C3B  10 	0

[bonds]
;  i  j 	name 	(using named bondtypes from martini_v3.0.0_ffbonded_v2.itp)
;  i  j 	funct 	force.c.
   1  2 	b_CNO_PO4_def
   2  3 	b_PO4_ET_def
   2  4 	b_PO4_ET_def_long
   3  4 	b_ET_ET_ether
   3  5 	b_ET_C1_ether_5long
   5  6 	b_C1_C4_mid_5long
   6  7 	b_C4_C1_end
   4  8 	b_ET_C1_ether_5long
   8  9 	b_C1_C4_mid_5long
   9 10 	b_C4_C1_end

[angles]
;  i  j  k 	name 	(using named angletypes from martini_v3.0.0_ffbonded_v2.itp)
;  i  j  k 	funct 	angle 	force.c.
   1  2  3 	a_CNO_PO4_ET_def
   2  3  5 	a_PO4_ET_C_def
   4  3  5 	a_ET_ET_C_ether
   3  4  8 	a_ET_ET_C_ether
   3  5  6 	a_ET_C1_C4_ether
   5  6  7 	a_C1_C4_C1_def
   4  8  9 	a_ET_C1_C4_ether
   8  9 10 	a_C1_C4_C1_def


;;;;;; Martini lipid topology for di-C16:1 ES (DYES), generated using:
; The Martini lipid itp generator version M3.l01  Args are: -alname DYES -alhead 'S P' -allink 'E E' -altail 'cCDC cCDC'
; WARNING: Autogenerated and not all lipid headgroup and tail combinations have been tested;
;          used with care and see K.B. Pedersen et al. 2024 for guidance.
;
; Description:
;   A general model ether lipid phosphatidylserine (ES) lipid corresponding to atomistic C16:1(9c) dipalmitoleoyl tails.
; Parameterization:
;   This topology follows the standard Martini 3.0 lipid definitions and building block rules. 
;   Bonded parameters and mapping have been optimized as described in K.B. Pedersen et al. 2024.
; Reference(s): 
;   K.B. Pedersen et al. The Martini 3 Lipidome: Expanded and Refined Parameters Improve Lipid Phase Behaviour, TBD 2024 
;   P.C.T. Souza et al. Martini 3: a general purpose force field for coarse-grained molecular dynamics, 
;   Nat. Methods; 2021. doi: 10.1038/s41592-021-01098-3
; Created: 2024.07.12
;
; Molecular topology and mapping of indices:
; CNO-PO4-ET1-C1A-C2A-D3A-C4A
;          |
;         ET2-C1B-C2B-D3B-C4B
;
;  1 - 2 - 3 - 5 - 6 - 7 - 8 
;          |
;          4 - 9 - 10- 11- 12
;
;@INSANE alhead=S P, allink=E E, altail=CCDC CCDC, alname=DYES, charge=-1.0
;@RESNTEST DYE==DYES if: atoms[0]==CNO
;@BEADS CNO PO4 ET1 ET2 C1A C2A D3A C4A C1B C2B D3B C4B 
;@BONDS CNO-PO4 PO4-ET1 PO4-ET2 ET1-ET2 ET1-C1A C1A-C2A C2A-D3A D3A-C4A ET2-C1B C1B-C2B C2B-D3B D3B-C4B 
;

[moleculetype]
; molname      nrexcl
  DYES          1

[atoms]
; id 	type 	resnr 	residu 	atom 	cgnr 	charge    (mass)
   1     P6   1  DYES  CNO   1 	0.0
   2     Q5   1  DYES  PO4   2 	-1.0
   3   SN3a   1  DYES  ET1   3 	0
   4   SN3a   1  DYES  ET2   4 	0
   5    SC1   1  DYES  C1A   5 	0
   6     C1   1  DYES  C2A   6 	0
   7    C4h   1  DYES  D3A   7 	0
   8     C1   1  DYES  C4A   8 	0
   9    SC1   1  DYES  C1B   9 	0
  10     C1   1  DYES  C2B  10 	0
  11    C4h   1  DYES  D3B  11 	0
  12     C1   1  DYES  C4B  12 	0

[bonds]
;  i  j 	name 	(using named bondtypes from martini_v3.0.0_ffbonded_v2.itp)
;  i  j 	funct 	force.c.
   1  2 	b_CNO_PO4_def
   2  3 	b_PO4_ET_def
   2  4 	b_PO4_ET_def_long
   3  4 	b_ET_ET_ether
   3  5 	b_ET_SC1_ether
   5  6 	b_SC1_C1_mid
   6  7 	b_C1_C4_mid
   7  8 	b_C4_C1_end
   4  9 	b_ET_SC1_ether
   9 10 	b_SC1_C1_mid
  10 11 	b_C1_C4_mid
  11 12 	b_C4_C1_end

[angles]
;  i  j  k 	name 	(using named angletypes from martini_v3.0.0_ffbonded_v2.itp)
;  i  j  k 	funct 	angle 	force.c.
   1  2  3 	a_CNO_PO4_ET_def
   2  3  5 	a_PO4_ET_C_def
   4  3  5 	a_ET_ET_C_ether
   3  4  9 	a_ET_ET_C_ether
   3  5  6 	a_ET_C1_C1_ether
   5  6  7 	a_C1_C1_C4_def
   6  7  8 	a_C1_C4_C1_def
   4  9 10 	a_ET_C1_C1_ether
   9 10 11 	a_C1_C1_C4_def
  10 11 12 	a_C1_C4_C1_def


;;;;;; Martini lipid topology for di-C18:1 ES (DOES), generated using:
; The Martini lipid itp generator version M3.l01  Args are: -alname DOES -alhead 'S P' -allink 'E E' -altail 'CDCC CDCC'
; WARNING: Autogenerated and not all lipid headgroup and tail combinations have been tested;
;          used with care and see K.B. Pedersen et al. 2024 for guidance.
;
; Description:
;   A general model ether lipid phosphatidylserine (ES) lipid corresponding to atomistic C18:1(9c) dioleoyl (DOES) tails.
; Parameterization:
;   This topology follows the standard Martini 3.0 lipid definitions and building block rules. 
;   Bonded parameters and mapping have been optimized as described in K.B. Pedersen et al. 2024.
; Reference(s): 
;   K.B. Pedersen et al. The Martini 3 Lipidome: Expanded and Refined Parameters Improve Lipid Phase Behaviour, TBD 2024 
;   P.C.T. Souza et al. Martini 3: a general purpose force field for coarse-grained molecular dynamics, 
;   Nat. Methods; 2021. doi: 10.1038/s41592-021-01098-3
; Created: 2024.07.12
;
; Molecular topology and mapping of indices:
; CNO-PO4-ET1-C1A-D2A-C3A-C4A
;          |
;         ET2-C1B-D2B-C3B-C4B
;
;  1 - 2 - 3 - 5 - 6 - 7 - 8 
;          |
;          4 - 9 - 10- 11- 12
;
;@INSANE alhead=S P, allink=E E, altail=CDCC CDCC, alname=DOES, charge=-1.0
;@RESNTEST DOE==DOES if: atoms[0]==CNO
;@BEADS CNO PO4 ET1 ET2 C1A D2A C3A C4A C1B D2B C3B C4B 
;@BONDS CNO-PO4 PO4-ET1 PO4-ET2 ET1-ET2 ET1-C1A C1A-D2A D2A-C3A C3A-C4A ET2-C1B C1B-D2B D2B-C3B C3B-C4B 
;

[moleculetype]
; molname      nrexcl
  DOES          1

[atoms]
; id 	type 	resnr 	residu 	atom 	cgnr 	charge    (mass)
   1     P6   1  DOES  CNO   1 	0.0
   2     Q5   1  DOES  PO4   2 	-1.0
   3   SN3a   1  DOES  ET1   3 	0
   4   SN3a   1  DOES  ET2   4 	0
   5     C1   1  DOES  C1A   5 	0
   6    C4h   1  DOES  D2A   6 	0
   7     C1   1  DOES  C3A   7 	0
   8     C1   1  DOES  C4A   8 	0
   9     C1   1  DOES  C1B   9 	0
  10    C4h   1  DOES  D2B  10 	0
  11     C1   1  DOES  C3B  11 	0
  12     C1   1  DOES  C4B  12 	0

[bonds]
;  i  j 	name 	(using named bondtypes from martini_v3.0.0_ffbonded_v2.itp)
;  i  j 	funct 	force.c.
   1  2 	b_CNO_PO4_def
   2  3 	b_PO4_ET_def
   2  4 	b_PO4_ET_def_long
   3  4 	b_ET_ET_ether
   3  5 	b_ET_C1_ether_5long
   5  6 	b_C1_C4_mid_5long
   6  7 	b_C4_C1_mid
   7  8 	b_C1_C1_end
   4  9 	b_ET_C1_ether_5long
   9 10 	b_C1_C4_mid_5long
  10 11 	b_C4_C1_mid
  11 12 	b_C1_C1_end

[angles]
;  i  j  k 	name 	(using named angletypes from martini_v3.0.0_ffbonded_v2.itp)
;  i  j  k 	funct 	angle 	force.c.
   1  2  3 	a_CNO_PO4_ET_def
   2  3  5 	a_PO4_ET_C_def
   4  3  5 	a_ET_ET_C_ether
   3  4  9 	a_ET_ET_C_ether
   3  5  6 	a_ET_C1_C4_ether
   5  6  7 	a_C1_C4_C1_def
   6  7  8 	a_C4_C1_C1_def
   4  9 10 	a_ET_C1_C4_ether
   9 10 11 	a_C1_C4_C1_def
  10 11 12 	a_C4_C1_C1_def


;;;;;; Martini lipid topology for di-C18:1 ES (DVES), generated using:
; The Martini lipid itp generator version M3.l01  Args are: -alname DVES -alhead 'S P' -allink 'E E' -altail 'CCDC CCDC'
; WARNING: Autogenerated and not all lipid headgroup and tail combinations have been tested;
;          used with care and see K.B. Pedersen et al. 2024 for guidance.
;
; Description:
;   A general model ether lipid phosphatidylserine (ES) lipid corresponding to atomistic C18:1(11c) cis-vaccenic acid tails.
; Parameterization:
;   This topology follows the standard Martini 3.0 lipid definitions and building block rules. 
;   Bonded parameters and mapping have been optimized as described in K.B. Pedersen et al. 2024.
; Reference(s): 
;   K.B. Pedersen et al. The Martini 3 Lipidome: Expanded and Refined Parameters Improve Lipid Phase Behaviour, TBD 2024 
;   P.C.T. Souza et al. Martini 3: a general purpose force field for coarse-grained molecular dynamics, 
;   Nat. Methods; 2021. doi: 10.1038/s41592-021-01098-3
; Created: 2024.07.12
;
; Molecular topology and mapping of indices:
; CNO-PO4-ET1-C1A-C2A-D3A-C4A
;          |
;         ET2-C1B-C2B-D3B-C4B
;
;  1 - 2 - 3 - 5 - 6 - 7 - 8 
;          |
;          4 - 9 - 10- 11- 12
;
;@INSANE alhead=S P, allink=E E, altail=CCDC CCDC, alname=DVES, charge=-1.0
;@RESNTEST DVE==DVES if: atoms[0]==CNO
;@BEADS CNO PO4 ET1 ET2 C1A C2A D3A C4A C1B C2B D3B C4B 
;@BONDS CNO-PO4 PO4-ET1 PO4-ET2 ET1-ET2 ET1-C1A C1A-C2A C2A-D3A D3A-C4A ET2-C1B C1B-C2B C2B-D3B D3B-C4B 
;

[moleculetype]
; molname      nrexcl
  DVES          1

[atoms]
; id 	type 	resnr 	residu 	atom 	cgnr 	charge    (mass)
   1     P6   1  DVES  CNO   1 	0.0
   2     Q5   1  DVES  PO4   2 	-1.0
   3   SN3a   1  DVES  ET1   3 	0
   4   SN3a   1  DVES  ET2   4 	0
   5     C1   1  DVES  C1A   5 	0
   6     C1   1  DVES  C2A   6 	0
   7    C4h   1  DVES  D3A   7 	0
   8     C1   1  DVES  C4A   8 	0
   9     C1   1  DVES  C1B   9 	0
  10     C1   1  DVES  C2B  10 	0
  11    C4h   1  DVES  D3B  11 	0
  12     C1   1  DVES  C4B  12 	0

[bonds]
;  i  j 	name 	(using named bondtypes from martini_v3.0.0_ffbonded_v2.itp)
;  i  j 	funct 	force.c.
   1  2 	b_CNO_PO4_def
   2  3 	b_PO4_ET_def
   2  4 	b_PO4_ET_def_long
   3  4 	b_ET_ET_ether
   3  5 	b_ET_C1_ether_5long
   5  6 	b_C1_C1_mid_5long
   6  7 	b_C1_C4_mid
   7  8 	b_C4_C1_end
   4  9 	b_ET_C1_ether_5long
   9 10 	b_C1_C1_mid_5long
  10 11 	b_C1_C4_mid
  11 12 	b_C4_C1_end

[angles]
;  i  j  k 	name 	(using named angletypes from martini_v3.0.0_ffbonded_v2.itp)
;  i  j  k 	funct 	angle 	force.c.
   1  2  3 	a_CNO_PO4_ET_def
   2  3  5 	a_PO4_ET_C_def
   4  3  5 	a_ET_ET_C_ether
   3  4  9 	a_ET_ET_C_ether
   3  5  6 	a_ET_C1_C1_ether
   5  6  7 	a_C1_C1_C4_def
   6  7  8 	a_C1_C4_C1_def
   4  9 10 	a_ET_C1_C1_ether
   9 10 11 	a_C1_C1_C4_def
  10 11 12 	a_C1_C4_C1_def


;;;;;; Martini lipid topology for di-C20:1 ES (DGES), generated using:
; The Martini lipid itp generator version M3.l01  Args are: -alname DGES -alhead 'S P' -allink 'E E' -altail 'cCDCC cCDCC'
; WARNING: Autogenerated and not all lipid headgroup and tail combinations have been tested;
;          used with care and see K.B. Pedersen et al. 2024 for guidance.
;
; Description:
;   A general model ether lipid phosphatidylserine (ES) lipid corresponding to atomistic C20:1(11c) di-gondoic acid tails.
; Parameterization:
;   This topology follows the standard Martini 3.0 lipid definitions and building block rules. 
;   Bonded parameters and mapping have been optimized as described in K.B. Pedersen et al. 2024.
; Reference(s): 
;   K.B. Pedersen et al. The Martini 3 Lipidome: Expanded and Refined Parameters Improve Lipid Phase Behaviour, TBD 2024 
;   P.C.T. Souza et al. Martini 3: a general purpose force field for coarse-grained molecular dynamics, 
;   Nat. Methods; 2021. doi: 10.1038/s41592-021-01098-3
; Created: 2024.07.12
;
; Molecular topology and mapping of indices:
; CNO-PO4-ET1-C1A-C2A-D3A-C4A-C5A
;          |
;         ET2-C1B-C2B-D3B-C4B-C5B
;
;  1 - 2 - 3 - 5 - 6 - 7 - 8 - 9 
;          |
;          4 - 10- 11- 12- 13- 14
;
;@INSANE alhead=S P, allink=E E, altail=CCDCC CCDCC, alname=DGES, charge=-1.0
;@RESNTEST DGE==DGES if: atoms[0]==CNO
;@BEADS CNO PO4 ET1 ET2 C1A C2A D3A C4A C5A C1B C2B D3B C4B C5B 
;@BONDS CNO-PO4 PO4-ET1 PO4-ET2 ET1-ET2 ET1-C1A C1A-C2A C2A-D3A D3A-C4A C4A-C5A ET2-C1B C1B-C2B C2B-D3B D3B-C4B C4B-C5B 
;

[moleculetype]
; molname      nrexcl
  DGES          1

[atoms]
; id 	type 	resnr 	residu 	atom 	cgnr 	charge    (mass)
   1     P6   1  DGES  CNO   1 	0.0
   2     Q5   1  DGES  PO4   2 	-1.0
   3   SN3a   1  DGES  ET1   3 	0
   4   SN3a   1  DGES  ET2   4 	0
   5    SC1   1  DGES  C1A   5 	0
   6     C1   1  DGES  C2A   6 	0
   7    C4h   1  DGES  D3A   7 	0
   8     C1   1  DGES  C4A   8 	0
   9     C1   1  DGES  C5A   9 	0
  10    SC1   1  DGES  C1B  10 	0
  11     C1   1  DGES  C2B  11 	0
  12    C4h   1  DGES  D3B  12 	0
  13     C1   1  DGES  C4B  13 	0
  14     C1   1  DGES  C5B  14 	0

[bonds]
;  i  j 	name 	(using named bondtypes from martini_v3.0.0_ffbonded_v2.itp)
;  i  j 	funct 	force.c.
   1  2 	b_CNO_PO4_def
   2  3 	b_PO4_ET_def
   2  4 	b_PO4_ET_def_long
   3  4 	b_ET_ET_ether
   3  5 	b_ET_SC1_ether
   5  6 	b_SC1_C1_mid
   6  7 	b_C1_C4_mid
   7  8 	b_C4_C1_mid
   8  9 	b_C1_C1_end
   4 10 	b_ET_SC1_ether
  10 11 	b_SC1_C1_mid
  11 12 	b_C1_C4_mid
  12 13 	b_C4_C1_mid
  13 14 	b_C1_C1_end

[angles]
;  i  j  k 	name 	(using named angletypes from martini_v3.0.0_ffbonded_v2.itp)
;  i  j  k 	funct 	angle 	force.c.
   1  2  3 	a_CNO_PO4_ET_def
   2  3  5 	a_PO4_ET_C_def
   4  3  5 	a_ET_ET_C_ether
   3  4 10 	a_ET_ET_C_ether
   3  5  6 	a_ET_C1_C1_ether
   5  6  7 	a_C1_C1_C4_def
   6  7  8 	a_C1_C4_C1_def
   7  8  9 	a_C4_C1_C1_def
   4 10 11 	a_ET_C1_C1_ether
  10 11 12 	a_C1_C1_C4_def
  11 12 13 	a_C1_C4_C1_def
  12 13 14 	a_C4_C1_C1_def


;;;;;; Martini lipid topology for di-C22:1 ES (DEES), generated using:
; The Martini lipid itp generator version M3.l01  Args are: -alname DEES -alhead 'S P' -allink 'E E' -altail 'CCDCC CCDCC'
; WARNING: Autogenerated and not all lipid headgroup and tail combinations have been tested;
;          used with care and see K.B. Pedersen et al. 2024 for guidance.
;
; Description:
;   A general model ether lipid phosphatidylserine (ES) lipid corresponding to atomistic C22:1(11c) or C22:1(13c) dierucoyl tails.
; Parameterization:
;   This topology follows the standard Martini 3.0 lipid definitions and building block rules. 
;   Bonded parameters and mapping have been optimized as described in K.B. Pedersen et al. 2024.
; Reference(s): 
;   K.B. Pedersen et al. The Martini 3 Lipidome: Expanded and Refined Parameters Improve Lipid Phase Behaviour, TBD 2024 
;   P.C.T. Souza et al. Martini 3: a general purpose force field for coarse-grained molecular dynamics, 
;   Nat. Methods; 2021. doi: 10.1038/s41592-021-01098-3
; Created: 2024.07.12
;
; Molecular topology and mapping of indices:
; CNO-PO4-ET1-C1A-C2A-D3A-C4A-C5A
;          |
;         ET2-C1B-C2B-D3B-C4B-C5B
;
;  1 - 2 - 3 - 5 - 6 - 7 - 8 - 9 
;          |
;          4 - 10- 11- 12- 13- 14
;
;@INSANE alhead=S P, allink=E E, altail=CCDCC CCDCC, alname=DEES, charge=-1.0
;@RESNTEST DEE==DEES if: atoms[0]==CNO
;@BEADS CNO PO4 ET1 ET2 C1A C2A D3A C4A C5A C1B C2B D3B C4B C5B 
;@BONDS CNO-PO4 PO4-ET1 PO4-ET2 ET1-ET2 ET1-C1A C1A-C2A C2A-D3A D3A-C4A C4A-C5A ET2-C1B C1B-C2B C2B-D3B D3B-C4B C4B-C5B 
;

[moleculetype]
; molname      nrexcl
  DEES          1

[atoms]
; id 	type 	resnr 	residu 	atom 	cgnr 	charge    (mass)
   1     P6   1  DEES  CNO   1 	0.0
   2     Q5   1  DEES  PO4   2 	-1.0
   3   SN3a   1  DEES  ET1   3 	0
   4   SN3a   1  DEES  ET2   4 	0
   5     C1   1  DEES  C1A   5 	0
   6     C1   1  DEES  C2A   6 	0
   7    C4h   1  DEES  D3A   7 	0
   8     C1   1  DEES  C4A   8 	0
   9     C1   1  DEES  C5A   9 	0
  10     C1   1  DEES  C1B  10 	0
  11     C1   1  DEES  C2B  11 	0
  12    C4h   1  DEES  D3B  12 	0
  13     C1   1  DEES  C4B  13 	0
  14     C1   1  DEES  C5B  14 	0

[bonds]
;  i  j 	name 	(using named bondtypes from martini_v3.0.0_ffbonded_v2.itp)
;  i  j 	funct 	force.c.
   1  2 	b_CNO_PO4_def
   2  3 	b_PO4_ET_def
   2  4 	b_PO4_ET_def_long
   3  4 	b_ET_ET_ether
   3  5 	b_ET_C1_ether_5long
   5  6 	b_C1_C1_mid_5long
   6  7 	b_C1_C4_mid
   7  8 	b_C4_C1_mid
   8  9 	b_C1_C1_end
   4 10 	b_ET_C1_ether_5long
  10 11 	b_C1_C1_mid_5long
  11 12 	b_C1_C4_mid
  12 13 	b_C4_C1_mid
  13 14 	b_C1_C1_end

[angles]
;  i  j  k 	name 	(using named angletypes from martini_v3.0.0_ffbonded_v2.itp)
;  i  j  k 	funct 	angle 	force.c.
   1  2  3 	a_CNO_PO4_ET_def
   2  3  5 	a_PO4_ET_C_def
   4  3  5 	a_ET_ET_C_ether
   3  4 10 	a_ET_ET_C_ether
   3  5  6 	a_ET_C1_C1_ether
   5  6  7 	a_C1_C1_C4_def
   6  7  8 	a_C1_C4_C1_def
   7  8  9 	a_C4_C1_C1_def
   4 10 11 	a_ET_C1_C1_ether
  10 11 12 	a_C1_C1_C4_def
  11 12 13 	a_C1_C4_C1_def
  12 13 14 	a_C4_C1_C1_def


;;;;;; Martini lipid topology for di-C24:1 ES (DNES), generated using:
; The Martini lipid itp generator version M3.l01  Args are: -alname DNES -alhead 'S P' -allink 'E E' -altail 'cCCDCC cCCDCC'
; WARNING: Autogenerated and not all lipid headgroup and tail combinations have been tested;
;          used with care and see K.B. Pedersen et al. 2024 for guidance.
;
; Description:
;   A general model ether lipid phosphatidylserine (ES) lipid corresponding to atomistic C24:1(15c) di-nervonic acid tails.
; Parameterization:
;   This topology follows the standard Martini 3.0 lipid definitions and building block rules. 
;   Bonded parameters and mapping have been optimized as described in K.B. Pedersen et al. 2024.
; Reference(s): 
;   K.B. Pedersen et al. The Martini 3 Lipidome: Expanded and Refined Parameters Improve Lipid Phase Behaviour, TBD 2024 
;   P.C.T. Souza et al. Martini 3: a general purpose force field for coarse-grained molecular dynamics, 
;   Nat. Methods; 2021. doi: 10.1038/s41592-021-01098-3
; Created: 2024.07.12
;
; Molecular topology and mapping of indices:
; CNO-PO4-ET1-C1A-C2A-C3A-D4A-C5A-C6A
;          |
;         ET2-C1B-C2B-C3B-D4B-C5B-C6B
;
;  1 - 2 - 3 - 5 - 6 - 7 - 8 - 9 - 10
;          |
;          4 - 11- 12- 13- 14- 15- 16
;
;@INSANE alhead=S P, allink=E E, altail=CCCDCC CCCDCC, alname=DNES, charge=-1.0
;@RESNTEST DNE==DNES if: atoms[0]==CNO
;@BEADS CNO PO4 ET1 ET2 C1A C2A C3A D4A C5A C6A C1B C2B C3B D4B C5B C6B 
;@BONDS CNO-PO4 PO4-ET1 PO4-ET2 ET1-ET2 ET1-C1A C1A-C2A C2A-C3A C3A-D4A D4A-C5A C5A-C6A ET2-C1B C1B-C2B C2B-C3B C3B-D4B D4B-C5B C5B-C6B 
;

[moleculetype]
; molname      nrexcl
  DNES          1

[atoms]
; id 	type 	resnr 	residu 	atom 	cgnr 	charge    (mass)
   1     P6   1  DNES  CNO   1 	0.0
   2     Q5   1  DNES  PO4   2 	-1.0
   3   SN3a   1  DNES  ET1   3 	0
   4   SN3a   1  DNES  ET2   4 	0
   5    SC1   1  DNES  C1A   5 	0
   6     C1   1  DNES  C2A   6 	0
   7     C1   1  DNES  C3A   7 	0
   8    C4h   1  DNES  D4A   8 	0
   9     C1   1  DNES  C5A   9 	0
  10     C1   1  DNES  C6A  10 	0
  11    SC1   1  DNES  C1B  11 	0
  12     C1   1  DNES  C2B  12 	0
  13     C1   1  DNES  C3B  13 	0
  14    C4h   1  DNES  D4B  14 	0
  15     C1   1  DNES  C5B  15 	0
  16     C1   1  DNES  C6B  16 	0

[bonds]
;  i  j 	name 	(using named bondtypes from martini_v3.0.0_ffbonded_v2.itp)
;  i  j 	funct 	force.c.
   1  2 	b_CNO_PO4_def
   2  3 	b_PO4_ET_def
   2  4 	b_PO4_ET_def_long
   3  4 	b_ET_ET_ether
   3  5 	b_ET_SC1_ether
   5  6 	b_SC1_C1_mid
   6  7 	b_C1_C1_mid
   7  8 	b_C1_C4_mid
   8  9 	b_C4_C1_mid
   9 10 	b_C1_C1_end
   4 11 	b_ET_SC1_ether
  11 12 	b_SC1_C1_mid
  12 13 	b_C1_C1_mid
  13 14 	b_C1_C4_mid
  14 15 	b_C4_C1_mid
  15 16 	b_C1_C1_end

[angles]
;  i  j  k 	name 	(using named angletypes from martini_v3.0.0_ffbonded_v2.itp)
;  i  j  k 	funct 	angle 	force.c.
   1  2  3 	a_CNO_PO4_ET_def
   2  3  5 	a_PO4_ET_C_def
   4  3  5 	a_ET_ET_C_ether
   3  4 11 	a_ET_ET_C_ether
   3  5  6 	a_ET_C1_C1_ether
   5  6  7 	a_C1_C1_C1_def
   6  7  8 	a_C1_C1_C4_def
   7  8  9 	a_C1_C4_C1_def
   8  9 10 	a_C4_C1_C1_def
   4 11 12 	a_ET_C1_C1_ether
  11 12 13 	a_C1_C1_C1_def
  12 13 14 	a_C1_C1_C4_def
  13 14 15 	a_C1_C4_C1_def
  14 15 16 	a_C4_C1_C1_def


;;;;;; Martini lipid topology for di-C18:2 ES (DLES), generated using:
; The Martini lipid itp generator version M3.l01  Args are: -alname DLES -alhead 'S P' -allink 'E E' -altail 'CDDC CDDC'
; WARNING: Autogenerated and not all lipid headgroup and tail combinations have been tested;
;          used with care and see K.B. Pedersen et al. 2024 for guidance.
;
; Description:
;   A general model ether lipid phosphatidylserine (ES) lipid corresponding to atomistic C18:2(9c;12c) dilinoleoyl (DLES or DLiES) tails.
; Parameterization:
;   This topology follows the standard Martini 3.0 lipid definitions and building block rules. 
;   Bonded parameters and mapping have been optimized as described in K.B. Pedersen et al. 2024.
; Reference(s): 
;   K.B. Pedersen et al. The Martini 3 Lipidome: Expanded and Refined Parameters Improve Lipid Phase Behaviour, TBD 2024 
;   P.C.T. Souza et al. Martini 3: a general purpose force field for coarse-grained molecular dynamics, 
;   Nat. Methods; 2021. doi: 10.1038/s41592-021-01098-3
; Created: 2024.07.12
;
; Molecular topology and mapping of indices:
; CNO-PO4-ET1-C1A-D2A-D3A-C4A
;          |
;         ET2-C1B-D2B-D3B-C4B
;
;  1 - 2 - 3 - 5 - 6 - 7 - 8 
;          |
;          4 - 9 - 10- 11- 12
;
;@INSANE alhead=S P, allink=E E, altail=CDDC CDDC, alname=DLES, charge=-1.0
;@RESNTEST DLE==DLES if: atoms[0]==CNO
;@BEADS CNO PO4 ET1 ET2 C1A D2A D3A C4A C1B D2B D3B C4B 
;@BONDS CNO-PO4 PO4-ET1 PO4-ET2 ET1-ET2 ET1-C1A C1A-D2A D2A-D3A D3A-C4A ET2-C1B C1B-D2B D2B-D3B D3B-C4B 
;

[moleculetype]
; molname      nrexcl
  DLES          1

[atoms]
; id 	type 	resnr 	residu 	atom 	cgnr 	charge    (mass)
   1     P6   1  DLES  CNO   1 	0.0
   2     Q5   1  DLES  PO4   2 	-1.0
   3   SN3a   1  DLES  ET1   3 	0
   4   SN3a   1  DLES  ET2   4 	0
   5     C1   1  DLES  C1A   5 	0
   6    C4h   1  DLES  D2A   6 	0
   7    C4h   1  DLES  D3A   7 	0
   8     C1   1  DLES  C4A   8 	0
   9     C1   1  DLES  C1B   9 	0
  10    C4h   1  DLES  D2B  10 	0
  11    C4h   1  DLES  D3B  11 	0
  12     C1   1  DLES  C4B  12 	0

[bonds]
;  i  j 	name 	(using named bondtypes from martini_v3.0.0_ffbonded_v2.itp)
;  i  j 	funct 	force.c.
   1  2 	b_CNO_PO4_def
   2  3 	b_PO4_ET_def
   2  4 	b_PO4_ET_def_long
   3  4 	b_ET_ET_ether
   3  5 	b_ET_C1_ether_5long
   5  6 	b_C1_C4_mid_5long
   6  7 	b_C4_C4_mid
   7  8 	b_C4_C1_end
   4  9 	b_ET_C1_ether_5long
   9 10 	b_C1_C4_mid_5long
  10 11 	b_C4_C4_mid
  11 12 	b_C4_C1_end

[angles]
;  i  j  k 	name 	(using named angletypes from martini_v3.0.0_ffbonded_v2.itp)
;  i  j  k 	funct 	angle 	force.c.
   1  2  3 	a_CNO_PO4_ET_def
   2  3  5 	a_PO4_ET_C_def
   4  3  5 	a_ET_ET_C_ether
   3  4  9 	a_ET_ET_C_ether
   3  5  6 	a_ET_C1_C4_ether
   5  6  7 	a_C1_C4_C4_def
   6  7  8 	a_C4_C4_C1_def
   4  9 10 	a_ET_C1_C4_ether
   9 10 11 	a_C1_C4_C4_def
  10 11 12 	a_C4_C4_C1_def


;;;;;; Martini lipid topology for di-C18:3 ES (DFES), generated using:
; The Martini lipid itp generator version M3.l01  Args are: -alname DFES -alhead 'S P' -allink 'E E' -altail 'CDDD CDDD'
; WARNING: Autogenerated and not all lipid headgroup and tail combinations have been tested;
;          used with care and see K.B. Pedersen et al. 2024 for guidance.
;
; Description:
;   A general model ether lipid phosphatidylserine (ES) lipid corresponding to atomistic C18:3(9c;12c;15c) di-alpha-linolenic acid tails.
; Parameterization:
;   This topology follows the standard Martini 3.0 lipid definitions and building block rules. 
;   Bonded parameters and mapping have been optimized as described in K.B. Pedersen et al. 2024.
; Reference(s): 
;   K.B. Pedersen et al. The Martini 3 Lipidome: Expanded and Refined Parameters Improve Lipid Phase Behaviour, TBD 2024 
;   P.C.T. Souza et al. Martini 3: a general purpose force field for coarse-grained molecular dynamics, 
;   Nat. Methods; 2021. doi: 10.1038/s41592-021-01098-3
; Created: 2024.07.12
;
; Molecular topology and mapping of indices:
; CNO-PO4-ET1-C1A-D2A-D3A-D4A
;          |
;         ET2-C1B-D2B-D3B-D4B
;
;  1 - 2 - 3 - 5 - 6 - 7 - 8 
;          |
;          4 - 9 - 10- 11- 12
;
;@INSANE alhead=S P, allink=E E, altail=CDDD CDDD, alname=DFES, charge=-1.0
;@RESNTEST DFE==DFES if: atoms[0]==CNO
;@BEADS CNO PO4 ET1 ET2 C1A D2A D3A D4A C1B D2B D3B D4B 
;@BONDS CNO-PO4 PO4-ET1 PO4-ET2 ET1-ET2 ET1-C1A C1A-D2A D2A-D3A D3A-D4A ET2-C1B C1B-D2B D2B-D3B D3B-D4B 
;

[moleculetype]
; molname      nrexcl
  DFES          1

[atoms]
; id 	type 	resnr 	residu 	atom 	cgnr 	charge    (mass)
   1     P6   1  DFES  CNO   1 	0.0
   2     Q5   1  DFES  PO4   2 	-1.0
   3   SN3a   1  DFES  ET1   3 	0
   4   SN3a   1  DFES  ET2   4 	0
   5     C1   1  DFES  C1A   5 	0
   6    C4h   1  DFES  D2A   6 	0
   7    C4h   1  DFES  D3A   7 	0
   8    C4h   1  DFES  D4A   8 	0
   9     C1   1  DFES  C1B   9 	0
  10    C4h   1  DFES  D2B  10 	0
  11    C4h   1  DFES  D3B  11 	0
  12    C4h   1  DFES  D4B  12 	0

[bonds]
;  i  j 	name 	(using named bondtypes from martini_v3.0.0_ffbonded_v2.itp)
;  i  j 	funct 	force.c.
   1  2 	b_CNO_PO4_def
   2  3 	b_PO4_ET_def
   2  4 	b_PO4_ET_def_long
   3  4 	b_ET_ET_ether
   3  5 	b_ET_C1_ether_5long
   5  6 	b_C1_C4_mid_5long
   6  7 	b_C4_C4_mid
   7  8 	b_C4_C4_end
   4  9 	b_ET_C1_ether_5long
   9 10 	b_C1_C4_mid_5long
  10 11 	b_C4_C4_mid
  11 12 	b_C4_C4_end

[angles]
;  i  j  k 	name 	(using named angletypes from martini_v3.0.0_ffbonded_v2.itp)
;  i  j  k 	funct 	angle 	force.c.
   1  2  3 	a_CNO_PO4_ET_def
   2  3  5 	a_PO4_ET_C_def
   4  3  5 	a_ET_ET_C_ether
   3  4  9 	a_ET_ET_C_ether
   3  5  6 	a_ET_C1_C4_ether
   5  6  7 	a_C1_C4_C4_def
   6  7  8 	a_C4_C4_C4_def
   4  9 10 	a_ET_C1_C4_ether
   9 10 11 	a_C1_C4_C4_def
  10 11 12 	a_C4_C4_C4_def


;;;;;; Martini lipid topology for di-C20:4 ES (DAES), generated using:
; The Martini lipid itp generator version M3.l01  Args are: -alname DAES -alhead 'S P' -allink 'E E' -altail 'cFFDC cFFDC'
; WARNING: Autogenerated and not all lipid headgroup and tail combinations have been tested;
;          used with care and see K.B. Pedersen et al. 2024 for guidance.
;
; Description:
;   A general model ether lipid phosphatidylserine (ES) lipid corresponding to atomistic C20:4(5c;8c;11c;14c) di-arachidonic acid (AA) tails.
; Parameterization:
;   This topology follows the standard Martini 3.0 lipid definitions and building block rules. 
;   Bonded parameters and mapping have been optimized as described in K.B. Pedersen et al. 2024.
; Reference(s): 
;   K.B. Pedersen et al. The Martini 3 Lipidome: Expanded and Refined Parameters Improve Lipid Phase Behaviour, TBD 2024 
;   P.C.T. Souza et al. Martini 3: a general purpose force field for coarse-grained molecular dynamics, 
;   Nat. Methods; 2021. doi: 10.1038/s41592-021-01098-3
; Created: 2024.07.12
;
; Molecular topology and mapping of indices:
; CNO-PO4-ET1-C1A-D2A-D3A-D4A-C5A
;          |
;         ET2-C1B-D2B-D3B-D4B-C5B
;
;  1 - 2 - 3 - 5 - 6 - 7 - 8 - 9 
;          |
;          4 - 10- 11- 12- 13- 14
;
;@INSANE alhead=S P, allink=E E, altail=CDDDC CDDDC, alname=DAES, charge=-1.0
;@RESNTEST DAE==DAES if: atoms[0]==CNO
;@BEADS CNO PO4 ET1 ET2 C1A D2A D3A D4A C5A C1B D2B D3B D4B C5B 
;@BONDS CNO-PO4 PO4-ET1 PO4-ET2 ET1-ET2 ET1-C1A C1A-D2A D2A-D3A D3A-D4A D4A-C5A ET2-C1B C1B-D2B D2B-D3B D3B-D4B D4B-C5B 
;

[moleculetype]
; molname      nrexcl
  DAES          1

[atoms]
; id 	type 	resnr 	residu 	atom 	cgnr 	charge    (mass)
   1     P6   1  DAES  CNO   1 	0.0
   2     Q5   1  DAES  PO4   2 	-1.0
   3   SN3a   1  DAES  ET1   3 	0
   4   SN3a   1  DAES  ET2   4 	0
   5    SC1   1  DAES  C1A   5 	0
   6    C5h   1  DAES  D2A   6 	0
   7    C5h   1  DAES  D3A   7 	0
   8    C4h   1  DAES  D4A   8 	0
   9     C1   1  DAES  C5A   9 	0
  10    SC1   1  DAES  C1B  10 	0
  11    C5h   1  DAES  D2B  11 	0
  12    C5h   1  DAES  D3B  12 	0
  13    C4h   1  DAES  D4B  13 	0
  14     C1   1  DAES  C5B  14 	0

[bonds]
;  i  j 	name 	(using named bondtypes from martini_v3.0.0_ffbonded_v2.itp)
;  i  j 	funct 	force.c.
   1  2 	b_CNO_PO4_def
   2  3 	b_PO4_ET_def
   2  4 	b_PO4_ET_def_long
   3  4 	b_ET_ET_ether
   3  5 	b_ET_SC1_ether
   5  6 	b_SC1_C4_mid
   6  7 	b_C4_C4_mid
   7  8 	b_C4_C4_mid
   8  9 	b_C4_C1_end
   4 10 	b_ET_SC1_ether
  10 11 	b_SC1_C4_mid
  11 12 	b_C4_C4_mid
  12 13 	b_C4_C4_mid
  13 14 	b_C4_C1_end

[angles]
;  i  j  k 	name 	(using named angletypes from martini_v3.0.0_ffbonded_v2.itp)
;  i  j  k 	funct 	angle 	force.c.
   1  2  3 	a_CNO_PO4_ET_def
   2  3  5 	a_PO4_ET_C_def
   4  3  5 	a_ET_ET_C_ether
   3  4 10 	a_ET_ET_C_ether
   3  5  6 	a_ET_C1_C4_ether
   5  6  7 	a_C1_C4_C4_def
   6  7  8 	a_C4_C4_C4_def
   7  8  9 	a_C4_C4_C1_def
   4 10 11 	a_ET_C1_C4_ether
  10 11 12 	a_C1_C4_C4_def
  11 12 13 	a_C4_C4_C4_def
  12 13 14 	a_C4_C4_C1_def


;;;;;; Martini lipid topology for di-C22:6 ES (DDES), generated using:
; The Martini lipid itp generator version M3.l01  Args are: -alname DDES -alhead 'S P' -allink 'E E' -altail 'DFFDD DFFDD'
; WARNING: Autogenerated and not all lipid headgroup and tail combinations have been tested;
;          used with care and see K.B. Pedersen et al. 2024 for guidance.
;
; Description:
;   A general model ether lipid phosphatidylserine (ES) lipid corresponding to atomistic C22:6(4c;7c;10c;13c;16c;19c) di-docosahexaenoic acid tails.
; Parameterization:
;   This topology follows the standard Martini 3.0 lipid definitions and building block rules. 
;   Bonded parameters and mapping have been optimized as described in K.B. Pedersen et al. 2024.
; Reference(s): 
;   K.B. Pedersen et al. The Martini 3 Lipidome: Expanded and Refined Parameters Improve Lipid Phase Behaviour, TBD 2024 
;   P.C.T. Souza et al. Martini 3: a general purpose force field for coarse-grained molecular dynamics, 
;   Nat. Methods; 2021. doi: 10.1038/s41592-021-01098-3
; Created: 2024.07.12
;
; Molecular topology and mapping of indices:
; CNO-PO4-ET1-D1A-D2A-D3A-D4A-D5A
;          |
;         ET2-D1B-D2B-D3B-D4B-D5B
;
;  1 - 2 - 3 - 5 - 6 - 7 - 8 - 9 
;          |
;          4 - 10- 11- 12- 13- 14
;
;@INSANE alhead=S P, allink=E E, altail=DDDDD DDDDD, alname=DDES, charge=-1.0
;@RESNTEST DDE==DDES if: atoms[0]==CNO
;@BEADS CNO PO4 ET1 ET2 D1A D2A D3A D4A D5A D1B D2B D3B D4B D5B 
;@BONDS CNO-PO4 PO4-ET1 PO4-ET2 ET1-ET2 ET1-D1A D1A-D2A D2A-D3A D3A-D4A D4A-D5A ET2-D1B D1B-D2B D2B-D3B D3B-D4B D4B-D5B 
;

[moleculetype]
; molname      nrexcl
  DDES          1

[atoms]
; id 	type 	resnr 	residu 	atom 	cgnr 	charge    (mass)
   1     P6   1  DDES  CNO   1 	0.0
   2     Q5   1  DDES  PO4   2 	-1.0
   3   SN3a   1  DDES  ET1   3 	0
   4   SN3a   1  DDES  ET2   4 	0
   5    C4h   1  DDES  D1A   5 	0
   6    C5h   1  DDES  D2A   6 	0
   7    C5h   1  DDES  D3A   7 	0
   8    C4h   1  DDES  D4A   8 	0
   9    C4h   1  DDES  D5A   9 	0
  10    C4h   1  DDES  D1B  10 	0
  11    C5h   1  DDES  D2B  11 	0
  12    C5h   1  DDES  D3B  12 	0
  13    C4h   1  DDES  D4B  13 	0
  14    C4h   1  DDES  D5B  14 	0

[bonds]
;  i  j 	name 	(using named bondtypes from martini_v3.0.0_ffbonded_v2.itp)
;  i  j 	funct 	force.c.
   1  2 	b_CNO_PO4_def
   2  3 	b_PO4_ET_def
   2  4 	b_PO4_ET_def_long
   3  4 	b_ET_ET_ether
   3  5 	b_ET_C4_ether_5long
   5  6 	b_C4_C4_mid_5long
   6  7 	b_C4_C4_mid
   7  8 	b_C4_C4_mid
   8  9 	b_C4_C4_end
   4 10 	b_ET_C4_ether_5long
  10 11 	b_C4_C4_mid_5long
  11 12 	b_C4_C4_mid
  12 13 	b_C4_C4_mid
  13 14 	b_C4_C4_end

[angles]
;  i  j  k 	name 	(using named angletypes from martini_v3.0.0_ffbonded_v2.itp)
;  i  j  k 	funct 	angle 	force.c.
   1  2  3 	a_CNO_PO4_ET_def
   2  3  5 	a_PO4_ET_C_def
   4  3  5 	a_ET_ET_C_ether
   3  4 10 	a_ET_ET_C_ether
   3  5  6 	a_ET_C4_C4_ether
   5  6  7 	a_C4_C4_C4_def
   6  7  8 	a_C4_C4_C4_def
   7  8  9 	a_C4_C4_C4_def
   4 10 11 	a_ET_C4_C4_ether
  10 11 12 	a_C4_C4_C4_def
  11 12 13 	a_C4_C4_C4_def
  12 13 14 	a_C4_C4_C4_def


;;;;;; Martini lipid topology for C16:0/16:1 ES (PYES), generated using:
; The Martini lipid itp generator version M3.l01  Args are: -alname PYES -alhead 'S P' -allink 'E E' -altail 'cCDC cCCC'
; WARNING: Autogenerated and not all lipid headgroup and tail combinations have been tested;
;          used with care and see K.B. Pedersen et al. 2024 for guidance.
;
; Description:
;   A general model ether lipid phosphatidylserine (ES) lipid corresponding to atomistic C16:0/16:1(9c) 1-palmitoyl-2-palmitoleoyl tails.
; Parameterization:
;   This topology follows the standard Martini 3.0 lipid definitions and building block rules. 
;   Bonded parameters and mapping have been optimized as described in K.B. Pedersen et al. 2024.
; Reference(s): 
;   K.B. Pedersen et al. The Martini 3 Lipidome: Expanded and Refined Parameters Improve Lipid Phase Behaviour, TBD 2024 
;   P.C.T. Souza et al. Martini 3: a general purpose force field for coarse-grained molecular dynamics, 
;   Nat. Methods; 2021. doi: 10.1038/s41592-021-01098-3
; Created: 2024.07.12
;
; Molecular topology and mapping of indices:
; CNO-PO4-ET1-C1A-C2A-D3A-C4A
;          |
;         ET2-C1B-C2B-C3B-C4B
;
;  1 - 2 - 3 - 5 - 6 - 7 - 8 
;          |
;          4 - 9 - 10- 11- 12
;
;@INSANE alhead=S P, allink=E E, altail=CCDC CCCC, alname=PYES, charge=-1.0
;@RESNTEST PYE==PYES if: atoms[0]==CNO
;@BEADS CNO PO4 ET1 ET2 C1A C2A D3A C4A C1B C2B C3B C4B 
;@BONDS CNO-PO4 PO4-ET1 PO4-ET2 ET1-ET2 ET1-C1A C1A-C2A C2A-D3A D3A-C4A ET2-C1B C1B-C2B C2B-C3B C3B-C4B 
;

[moleculetype]
; molname      nrexcl
  PYES          1

[atoms]
; id 	type 	resnr 	residu 	atom 	cgnr 	charge    (mass)
   1     P6   1  PYES  CNO   1 	0.0
   2     Q5   1  PYES  PO4   2 	-1.0
   3   SN3a   1  PYES  ET1   3 	0
   4   SN3a   1  PYES  ET2   4 	0
   5    SC1   1  PYES  C1A   5 	0
   6     C1   1  PYES  C2A   6 	0
   7    C4h   1  PYES  D3A   7 	0
   8     C1   1  PYES  C4A   8 	0
   9    SC1   1  PYES  C1B   9 	0
  10     C1   1  PYES  C2B  10 	0
  11     C1   1  PYES  C3B  11 	0
  12     C1   1  PYES  C4B  12 	0

[bonds]
;  i  j 	name 	(using named bondtypes from martini_v3.0.0_ffbonded_v2.itp)
;  i  j 	funct 	force.c.
   1  2 	b_CNO_PO4_def
   2  3 	b_PO4_ET_def
   2  4 	b_PO4_ET_def_long
   3  4 	b_ET_ET_ether
   3  5 	b_ET_SC1_ether
   5  6 	b_SC1_C1_mid
   6  7 	b_C1_C4_mid
   7  8 	b_C4_C1_end
   4  9 	b_ET_SC1_ether
   9 10 	b_SC1_C1_mid
  10 11 	b_C1_C1_mid
  11 12 	b_C1_C1_end

[angles]
;  i  j  k 	name 	(using named angletypes from martini_v3.0.0_ffbonded_v2.itp)
;  i  j  k 	funct 	angle 	force.c.
   1  2  3 	a_CNO_PO4_ET_def
   2  3  5 	a_PO4_ET_C_def
   4  3  5 	a_ET_ET_C_ether
   3  4  9 	a_ET_ET_C_ether
   3  5  6 	a_ET_C1_C1_ether
   5  6  7 	a_C1_C1_C4_def
   6  7  8 	a_C1_C4_C1_def
   4  9 10 	a_ET_C1_C1_ether
   9 10 11 	a_C1_C1_C1_def
  10 11 12 	a_C1_C1_C1_def


;;;;;; Martini lipid topology for C16:0/18:0 ES (PSES), generated using:
; The Martini lipid itp generator version M3.l01  Args are: -alname PSES -alhead 'S P' -allink 'E E' -altail 'CCCC cCCC'
; WARNING: Autogenerated and not all lipid headgroup and tail combinations have been tested;
;          used with care and see K.B. Pedersen et al. 2024 for guidance.
;
; Description:
;   A general model ether lipid phosphatidylserine (ES) lipid corresponding to atomistic C16:0/18:0 1-palmitoyl-2-stearoyl tails.
; Parameterization:
;   This topology follows the standard Martini 3.0 lipid definitions and building block rules. 
;   Bonded parameters and mapping have been optimized as described in K.B. Pedersen et al. 2024.
; Reference(s): 
;   K.B. Pedersen et al. The Martini 3 Lipidome: Expanded and Refined Parameters Improve Lipid Phase Behaviour, TBD 2024 
;   P.C.T. Souza et al. Martini 3: a general purpose force field for coarse-grained molecular dynamics, 
;   Nat. Methods; 2021. doi: 10.1038/s41592-021-01098-3
; Created: 2024.07.12
;
; Molecular topology and mapping of indices:
; CNO-PO4-ET1-C1A-C2A-C3A-C4A
;          |
;         ET2-C1B-C2B-C3B-C4B
;
;  1 - 2 - 3 - 5 - 6 - 7 - 8 
;          |
;          4 - 9 - 10- 11- 12
;
;@INSANE alhead=S P, allink=E E, altail=CCCC CCCC, alname=PSES, charge=-1.0
;@RESNTEST PSE==PSES if: atoms[0]==CNO
;@BEADS CNO PO4 ET1 ET2 C1A C2A C3A C4A C1B C2B C3B C4B 
;@BONDS CNO-PO4 PO4-ET1 PO4-ET2 ET1-ET2 ET1-C1A C1A-C2A C2A-C3A C3A-C4A ET2-C1B C1B-C2B C2B-C3B C3B-C4B 
;

[moleculetype]
; molname      nrexcl
  PSES          1

[atoms]
; id 	type 	resnr 	residu 	atom 	cgnr 	charge    (mass)
   1     P6   1  PSES  CNO   1 	0.0
   2     Q5   1  PSES  PO4   2 	-1.0
   3   SN3a   1  PSES  ET1   3 	0
   4   SN3a   1  PSES  ET2   4 	0
   5     C1   1  PSES  C1A   5 	0
   6     C1   1  PSES  C2A   6 	0
   7     C1   1  PSES  C3A   7 	0
   8     C1   1  PSES  C4A   8 	0
   9    SC1   1  PSES  C1B   9 	0
  10     C1   1  PSES  C2B  10 	0
  11     C1   1  PSES  C3B  11 	0
  12     C1   1  PSES  C4B  12 	0

[bonds]
;  i  j 	name 	(using named bondtypes from martini_v3.0.0_ffbonded_v2.itp)
;  i  j 	funct 	force.c.
   1  2 	b_CNO_PO4_def
   2  3 	b_PO4_ET_def
   2  4 	b_PO4_ET_def_long
   3  4 	b_ET_ET_ether
   3  5 	b_ET_C1_ether_5long
   5  6 	b_C1_C1_mid_5long
   6  7 	b_C1_C1_mid
   7  8 	b_C1_C1_end
   4  9 	b_ET_SC1_ether
   9 10 	b_SC1_C1_mid
  10 11 	b_C1_C1_mid
  11 12 	b_C1_C1_end

[angles]
;  i  j  k 	name 	(using named angletypes from martini_v3.0.0_ffbonded_v2.itp)
;  i  j  k 	funct 	angle 	force.c.
   1  2  3 	a_CNO_PO4_ET_def
   2  3  5 	a_PO4_ET_C_def
   4  3  5 	a_ET_ET_C_ether
   3  4  9 	a_ET_ET_C_ether
   3  5  6 	a_ET_C1_C1_ether
   5  6  7 	a_C1_C1_C1_def
   6  7  8 	a_C1_C1_C1_def
   4  9 10 	a_ET_C1_C1_ether
   9 10 11 	a_C1_C1_C1_def
  10 11 12 	a_C1_C1_C1_def


;;;;;; Martini lipid topology for C16:0/18:1 ES (POES), generated using:
; The Martini lipid itp generator version M3.l01  Args are: -alname POES -alhead 'S P' -allink 'E E' -altail 'CDCC cCCC'
; WARNING: Autogenerated and not all lipid headgroup and tail combinations have been tested;
;          used with care and see K.B. Pedersen et al. 2024 for guidance.
;
; Description:
;   A general model ether lipid phosphatidylserine (ES) lipid corresponding to atomistic C16:0/18:1(9c) 1-palmitoyl-2-oleoyl (POES) tails.
; Parameterization:
;   This topology follows the standard Martini 3.0 lipid definitions and building block rules. 
;   Bonded parameters and mapping have been optimized as described in K.B. Pedersen et al. 2024.
; Reference(s): 
;   K.B. Pedersen et al. The Martini 3 Lipidome: Expanded and Refined Parameters Improve Lipid Phase Behaviour, TBD 2024 
;   P.C.T. Souza et al. Martini 3: a general purpose force field for coarse-grained molecular dynamics, 
;   Nat. Methods; 2021. doi: 10.1038/s41592-021-01098-3
; Created: 2024.07.12
;
; Molecular topology and mapping of indices:
; CNO-PO4-ET1-C1A-D2A-C3A-C4A
;          |
;         ET2-C1B-C2B-C3B-C4B
;
;  1 - 2 - 3 - 5 - 6 - 7 - 8 
;          |
;          4 - 9 - 10- 11- 12
;
;@INSANE alhead=S P, allink=E E, altail=CDCC CCCC, alname=POES, charge=-1.0
;@RESNTEST POE==POES if: atoms[0]==CNO
;@BEADS CNO PO4 ET1 ET2 C1A D2A C3A C4A C1B C2B C3B C4B 
;@BONDS CNO-PO4 PO4-ET1 PO4-ET2 ET1-ET2 ET1-C1A C1A-D2A D2A-C3A C3A-C4A ET2-C1B C1B-C2B C2B-C3B C3B-C4B 
;

[moleculetype]
; molname      nrexcl
  POES          1

[atoms]
; id 	type 	resnr 	residu 	atom 	cgnr 	charge    (mass)
   1     P6   1  POES  CNO   1 	0.0
   2     Q5   1  POES  PO4   2 	-1.0
   3   SN3a   1  POES  ET1   3 	0
   4   SN3a   1  POES  ET2   4 	0
   5     C1   1  POES  C1A   5 	0
   6    C4h   1  POES  D2A   6 	0
   7     C1   1  POES  C3A   7 	0
   8     C1   1  POES  C4A   8 	0
   9    SC1   1  POES  C1B   9 	0
  10     C1   1  POES  C2B  10 	0
  11     C1   1  POES  C3B  11 	0
  12     C1   1  POES  C4B  12 	0

[bonds]
;  i  j 	name 	(using named bondtypes from martini_v3.0.0_ffbonded_v2.itp)
;  i  j 	funct 	force.c.
   1  2 	b_CNO_PO4_def
   2  3 	b_PO4_ET_def
   2  4 	b_PO4_ET_def_long
   3  4 	b_ET_ET_ether
   3  5 	b_ET_C1_ether_5long
   5  6 	b_C1_C4_mid_5long
   6  7 	b_C4_C1_mid
   7  8 	b_C1_C1_end
   4  9 	b_ET_SC1_ether
   9 10 	b_SC1_C1_mid
  10 11 	b_C1_C1_mid
  11 12 	b_C1_C1_end

[angles]
;  i  j  k 	name 	(using named angletypes from martini_v3.0.0_ffbonded_v2.itp)
;  i  j  k 	funct 	angle 	force.c.
   1  2  3 	a_CNO_PO4_ET_def
   2  3  5 	a_PO4_ET_C_def
   4  3  5 	a_ET_ET_C_ether
   3  4  9 	a_ET_ET_C_ether
   3  5  6 	a_ET_C1_C4_ether
   5  6  7 	a_C1_C4_C1_def
   6  7  8 	a_C4_C1_C1_def
   4  9 10 	a_ET_C1_C1_ether
   9 10 11 	a_C1_C1_C1_def
  10 11 12 	a_C1_C1_C1_def


;;;;;; Martini lipid topology for C16:0/18:2 ES (PLES), generated using:
; The Martini lipid itp generator version M3.l01  Args are: -alname PLES -alhead 'S P' -allink 'E E' -altail 'CDDC cCCC'
; WARNING: Autogenerated and not all lipid headgroup and tail combinations have been tested;
;          used with care and see K.B. Pedersen et al. 2024 for guidance.
;
; Description:
;   A general model ether lipid phosphatidylserine (ES) lipid corresponding to atomistic C16:0/18:2(9c;12c) 1-palmitoyl-2-linoleoyl tails.
; Parameterization:
;   This topology follows the standard Martini 3.0 lipid definitions and building block rules. 
;   Bonded parameters and mapping have been optimized as described in K.B. Pedersen et al. 2024.
; Reference(s): 
;   K.B. Pedersen et al. The Martini 3 Lipidome: Expanded and Refined Parameters Improve Lipid Phase Behaviour, TBD 2024 
;   P.C.T. Souza et al. Martini 3: a general purpose force field for coarse-grained molecular dynamics, 
;   Nat. Methods; 2021. doi: 10.1038/s41592-021-01098-3
; Created: 2024.07.12
;
; Molecular topology and mapping of indices:
; CNO-PO4-ET1-C1A-D2A-D3A-C4A
;          |
;         ET2-C1B-C2B-C3B-C4B
;
;  1 - 2 - 3 - 5 - 6 - 7 - 8 
;          |
;          4 - 9 - 10- 11- 12
;
;@INSANE alhead=S P, allink=E E, altail=CDDC CCCC, alname=PLES, charge=-1.0
;@RESNTEST PLE==PLES if: atoms[0]==CNO
;@BEADS CNO PO4 ET1 ET2 C1A D2A D3A C4A C1B C2B C3B C4B 
;@BONDS CNO-PO4 PO4-ET1 PO4-ET2 ET1-ET2 ET1-C1A C1A-D2A D2A-D3A D3A-C4A ET2-C1B C1B-C2B C2B-C3B C3B-C4B 
;

[moleculetype]
; molname      nrexcl
  PLES          1

[atoms]
; id 	type 	resnr 	residu 	atom 	cgnr 	charge    (mass)
   1     P6   1  PLES  CNO   1 	0.0
   2     Q5   1  PLES  PO4   2 	-1.0
   3   SN3a   1  PLES  ET1   3 	0
   4   SN3a   1  PLES  ET2   4 	0
   5     C1   1  PLES  C1A   5 	0
   6    C4h   1  PLES  D2A   6 	0
   7    C4h   1  PLES  D3A   7 	0
   8     C1   1  PLES  C4A   8 	0
   9    SC1   1  PLES  C1B   9 	0
  10     C1   1  PLES  C2B  10 	0
  11     C1   1  PLES  C3B  11 	0
  12     C1   1  PLES  C4B  12 	0

[bonds]
;  i  j 	name 	(using named bondtypes from martini_v3.0.0_ffbonded_v2.itp)
;  i  j 	funct 	force.c.
   1  2 	b_CNO_PO4_def
   2  3 	b_PO4_ET_def
   2  4 	b_PO4_ET_def_long
   3  4 	b_ET_ET_ether
   3  5 	b_ET_C1_ether_5long
   5  6 	b_C1_C4_mid_5long
   6  7 	b_C4_C4_mid
   7  8 	b_C4_C1_end
   4  9 	b_ET_SC1_ether
   9 10 	b_SC1_C1_mid
  10 11 	b_C1_C1_mid
  11 12 	b_C1_C1_end

[angles]
;  i  j  k 	name 	(using named angletypes from martini_v3.0.0_ffbonded_v2.itp)
;  i  j  k 	funct 	angle 	force.c.
   1  2  3 	a_CNO_PO4_ET_def
   2  3  5 	a_PO4_ET_C_def
   4  3  5 	a_ET_ET_C_ether
   3  4  9 	a_ET_ET_C_ether
   3  5  6 	a_ET_C1_C4_ether
   5  6  7 	a_C1_C4_C4_def
   6  7  8 	a_C4_C4_C1_def
   4  9 10 	a_ET_C1_C1_ether
   9 10 11 	a_C1_C1_C1_def
  10 11 12 	a_C1_C1_C1_def


;;;;;; Martini lipid topology for C16:0/18:3 ES (PFES), generated using:
; The Martini lipid itp generator version M3.l01  Args are: -alname PFES -alhead 'S P' -allink 'E E' -altail 'CDDD cCCC'
; WARNING: Autogenerated and not all lipid headgroup and tail combinations have been tested;
;          used with care and see K.B. Pedersen et al. 2024 for guidance.
;
; Description:
;   A general model ether lipid phosphatidylserine (ES) lipid corresponding to atomistic C16:0/18:3(9c;12c;15c) 1-palmitoyl-2-alpha-linolenic acid tails.
; Parameterization:
;   This topology follows the standard Martini 3.0 lipid definitions and building block rules. 
;   Bonded parameters and mapping have been optimized as described in K.B. Pedersen et al. 2024.
; Reference(s): 
;   K.B. Pedersen et al. The Martini 3 Lipidome: Expanded and Refined Parameters Improve Lipid Phase Behaviour, TBD 2024 
;   P.C.T. Souza et al. Martini 3: a general purpose force field for coarse-grained molecular dynamics, 
;   Nat. Methods; 2021. doi: 10.1038/s41592-021-01098-3
; Created: 2024.07.12
;
; Molecular topology and mapping of indices:
; CNO-PO4-ET1-C1A-D2A-D3A-D4A
;          |
;         ET2-C1B-C2B-C3B-C4B
;
;  1 - 2 - 3 - 5 - 6 - 7 - 8 
;          |
;          4 - 9 - 10- 11- 12
;
;@INSANE alhead=S P, allink=E E, altail=CDDD CCCC, alname=PFES, charge=-1.0
;@RESNTEST PFE==PFES if: atoms[0]==CNO
;@BEADS CNO PO4 ET1 ET2 C1A D2A D3A D4A C1B C2B C3B C4B 
;@BONDS CNO-PO4 PO4-ET1 PO4-ET2 ET1-ET2 ET1-C1A C1A-D2A D2A-D3A D3A-D4A ET2-C1B C1B-C2B C2B-C3B C3B-C4B 
;

[moleculetype]
; molname      nrexcl
  PFES          1

[atoms]
; id 	type 	resnr 	residu 	atom 	cgnr 	charge    (mass)
   1     P6   1  PFES  CNO   1 	0.0
   2     Q5   1  PFES  PO4   2 	-1.0
   3   SN3a   1  PFES  ET1   3 	0
   4   SN3a   1  PFES  ET2   4 	0
   5     C1   1  PFES  C1A   5 	0
   6    C4h   1  PFES  D2A   6 	0
   7    C4h   1  PFES  D3A   7 	0
   8    C4h   1  PFES  D4A   8 	0
   9    SC1   1  PFES  C1B   9 	0
  10     C1   1  PFES  C2B  10 	0
  11     C1   1  PFES  C3B  11 	0
  12     C1   1  PFES  C4B  12 	0

[bonds]
;  i  j 	name 	(using named bondtypes from martini_v3.0.0_ffbonded_v2.itp)
;  i  j 	funct 	force.c.
   1  2 	b_CNO_PO4_def
   2  3 	b_PO4_ET_def
   2  4 	b_PO4_ET_def_long
   3  4 	b_ET_ET_ether
   3  5 	b_ET_C1_ether_5long
   5  6 	b_C1_C4_mid_5long
   6  7 	b_C4_C4_mid
   7  8 	b_C4_C4_end
   4  9 	b_ET_SC1_ether
   9 10 	b_SC1_C1_mid
  10 11 	b_C1_C1_mid
  11 12 	b_C1_C1_end

[angles]
;  i  j  k 	name 	(using named angletypes from martini_v3.0.0_ffbonded_v2.itp)
;  i  j  k 	funct 	angle 	force.c.
   1  2  3 	a_CNO_PO4_ET_def
   2  3  5 	a_PO4_ET_C_def
   4  3  5 	a_ET_ET_C_ether
   3  4  9 	a_ET_ET_C_ether
   3  5  6 	a_ET_C1_C4_ether
   5  6  7 	a_C1_C4_C4_def
   6  7  8 	a_C4_C4_C4_def
   4  9 10 	a_ET_C1_C1_ether
   9 10 11 	a_C1_C1_C1_def
  10 11 12 	a_C1_C1_C1_def


;;;;;; Martini lipid topology for C16:0/20:2 ES (PIES), generated using:
; The Martini lipid itp generator version M3.l01  Args are: -alname PIES -alhead 'S P' -allink 'E E' -altail 'cCDDC cCCC'
; WARNING: Autogenerated and not all lipid headgroup and tail combinations have been tested;
;          used with care and see K.B. Pedersen et al. 2024 for guidance.
;
; Description:
;   A general model ether lipid phosphatidylserine (ES) lipid corresponding to atomistic C16:0/20:2(11c;14c) 1-palmitoyl-2-eicosadienoyl tails.
; Parameterization:
;   This topology follows the standard Martini 3.0 lipid definitions and building block rules. 
;   Bonded parameters and mapping have been optimized as described in K.B. Pedersen et al. 2024.
; Reference(s): 
;   K.B. Pedersen et al. The Martini 3 Lipidome: Expanded and Refined Parameters Improve Lipid Phase Behaviour, TBD 2024 
;   P.C.T. Souza et al. Martini 3: a general purpose force field for coarse-grained molecular dynamics, 
;   Nat. Methods; 2021. doi: 10.1038/s41592-021-01098-3
; Created: 2024.07.12
;
; Molecular topology and mapping of indices:
; CNO-PO4-ET1-C1A-C2A-D3A-D4A-C5A
;          |
;         ET2-C1B-C2B-C3B-C4B
;
;  1 - 2 - 3 - 5 - 6 - 7 - 8 - 9 
;          |
;          4 - 10- 11- 12- 13
;
;@INSANE alhead=S P, allink=E E, altail=CCDDC CCCC, alname=PIES, charge=-1.0
;@RESNTEST PIE==PIES if: atoms[0]==CNO
;@BEADS CNO PO4 ET1 ET2 C1A C2A D3A D4A C5A C1B C2B C3B C4B 
;@BONDS CNO-PO4 PO4-ET1 PO4-ET2 ET1-ET2 ET1-C1A C1A-C2A C2A-D3A D3A-D4A D4A-C5A ET2-C1B C1B-C2B C2B-C3B C3B-C4B 
;

[moleculetype]
; molname      nrexcl
  PIES          1

[atoms]
; id 	type 	resnr 	residu 	atom 	cgnr 	charge    (mass)
   1     P6   1  PIES  CNO   1 	0.0
   2     Q5   1  PIES  PO4   2 	-1.0
   3   SN3a   1  PIES  ET1   3 	0
   4   SN3a   1  PIES  ET2   4 	0
   5    SC1   1  PIES  C1A   5 	0
   6     C1   1  PIES  C2A   6 	0
   7    C4h   1  PIES  D3A   7 	0
   8    C4h   1  PIES  D4A   8 	0
   9     C1   1  PIES  C5A   9 	0
  10    SC1   1  PIES  C1B  10 	0
  11     C1   1  PIES  C2B  11 	0
  12     C1   1  PIES  C3B  12 	0
  13     C1   1  PIES  C4B  13 	0

[bonds]
;  i  j 	name 	(using named bondtypes from martini_v3.0.0_ffbonded_v2.itp)
;  i  j 	funct 	force.c.
   1  2 	b_CNO_PO4_def
   2  3 	b_PO4_ET_def
   2  4 	b_PO4_ET_def_long
   3  4 	b_ET_ET_ether
   3  5 	b_ET_SC1_ether
   5  6 	b_SC1_C1_mid
   6  7 	b_C1_C4_mid
   7  8 	b_C4_C4_mid
   8  9 	b_C4_C1_end
   4 10 	b_ET_SC1_ether
  10 11 	b_SC1_C1_mid
  11 12 	b_C1_C1_mid
  12 13 	b_C1_C1_end

[angles]
;  i  j  k 	name 	(using named angletypes from martini_v3.0.0_ffbonded_v2.itp)
;  i  j  k 	funct 	angle 	force.c.
   1  2  3 	a_CNO_PO4_ET_def
   2  3  5 	a_PO4_ET_C_def
   4  3  5 	a_ET_ET_C_ether
   3  4 10 	a_ET_ET_C_ether
   3  5  6 	a_ET_C1_C1_ether
   5  6  7 	a_C1_C1_C4_def
   6  7  8 	a_C1_C4_C4_def
   7  8  9 	a_C4_C4_C1_def
   4 10 11 	a_ET_C1_C1_ether
  10 11 12 	a_C1_C1_C1_def
  11 12 13 	a_C1_C1_C1_def


;;;;;; Martini lipid topology for C16:0/20:3 ES (PQES), generated using:
; The Martini lipid itp generator version M3.l01  Args are: -alname PQES -alhead 'S P' -allink 'E E' -altail 'cDDDC cCCC'
; WARNING: Autogenerated and not all lipid headgroup and tail combinations have been tested;
;          used with care and see K.B. Pedersen et al. 2024 for guidance.
;
; Description:
;   A general model ether lipid phosphatidylserine (ES) lipid corresponding to atomistic C18:0/20:2(8c;11c;14c) 1-palmitoyl-2-eicosatrienoyl tails.
; Parameterization:
;   This topology follows the standard Martini 3.0 lipid definitions and building block rules. 
;   Bonded parameters and mapping have been optimized as described in K.B. Pedersen et al. 2024.
; Reference(s): 
;   K.B. Pedersen et al. The Martini 3 Lipidome: Expanded and Refined Parameters Improve Lipid Phase Behaviour, TBD 2024 
;   P.C.T. Souza et al. Martini 3: a general purpose force field for coarse-grained molecular dynamics, 
;   Nat. Methods; 2021. doi: 10.1038/s41592-021-01098-3
; Created: 2024.07.12
;
; Molecular topology and mapping of indices:
; CNO-PO4-ET1-C1A-D2A-D3A-D4A-C5A
;          |
;         ET2-C1B-C2B-C3B-C4B
;
;  1 - 2 - 3 - 5 - 6 - 7 - 8 - 9 
;          |
;          4 - 10- 11- 12- 13
;
;@INSANE alhead=S P, allink=E E, altail=CDDDC CCCC, alname=PQES, charge=-1.0
;@RESNTEST PQE==PQES if: atoms[0]==CNO
;@BEADS CNO PO4 ET1 ET2 C1A D2A D3A D4A C5A C1B C2B C3B C4B 
;@BONDS CNO-PO4 PO4-ET1 PO4-ET2 ET1-ET2 ET1-C1A C1A-D2A D2A-D3A D3A-D4A D4A-C5A ET2-C1B C1B-C2B C2B-C3B C3B-C4B 
;

[moleculetype]
; molname      nrexcl
  PQES          1

[atoms]
; id 	type 	resnr 	residu 	atom 	cgnr 	charge    (mass)
   1     P6   1  PQES  CNO   1 	0.0
   2     Q5   1  PQES  PO4   2 	-1.0
   3   SN3a   1  PQES  ET1   3 	0
   4   SN3a   1  PQES  ET2   4 	0
   5    SC1   1  PQES  C1A   5 	0
   6    C4h   1  PQES  D2A   6 	0
   7    C4h   1  PQES  D3A   7 	0
   8    C4h   1  PQES  D4A   8 	0
   9     C1   1  PQES  C5A   9 	0
  10    SC1   1  PQES  C1B  10 	0
  11     C1   1  PQES  C2B  11 	0
  12     C1   1  PQES  C3B  12 	0
  13     C1   1  PQES  C4B  13 	0

[bonds]
;  i  j 	name 	(using named bondtypes from martini_v3.0.0_ffbonded_v2.itp)
;  i  j 	funct 	force.c.
   1  2 	b_CNO_PO4_def
   2  3 	b_PO4_ET_def
   2  4 	b_PO4_ET_def_long
   3  4 	b_ET_ET_ether
   3  5 	b_ET_SC1_ether
   5  6 	b_SC1_C4_mid
   6  7 	b_C4_C4_mid
   7  8 	b_C4_C4_mid
   8  9 	b_C4_C1_end
   4 10 	b_ET_SC1_ether
  10 11 	b_SC1_C1_mid
  11 12 	b_C1_C1_mid
  12 13 	b_C1_C1_end

[angles]
;  i  j  k 	name 	(using named angletypes from martini_v3.0.0_ffbonded_v2.itp)
;  i  j  k 	funct 	angle 	force.c.
   1  2  3 	a_CNO_PO4_ET_def
   2  3  5 	a_PO4_ET_C_def
   4  3  5 	a_ET_ET_C_ether
   3  4 10 	a_ET_ET_C_ether
   3  5  6 	a_ET_C1_C4_ether
   5  6  7 	a_C1_C4_C4_def
   6  7  8 	a_C4_C4_C4_def
   7  8  9 	a_C4_C4_C1_def
   4 10 11 	a_ET_C1_C1_ether
  10 11 12 	a_C1_C1_C1_def
  11 12 13 	a_C1_C1_C1_def


;;;;;; Martini lipid topology for C16:0/20:4 ES (PAES), generated using:
; The Martini lipid itp generator version M3.l01  Args are: -alname PAES -alhead 'S P' -allink 'E E' -altail 'cFFDC cCCC'
; WARNING: Autogenerated and not all lipid headgroup and tail combinations have been tested;
;          used with care and see K.B. Pedersen et al. 2024 for guidance.
;
; Description:
;   A general model ether lipid phosphatidylserine (ES) lipid corresponding to atomistic C16:0/20:4(5c;8c;11c;14c) 1-palmitoyl-2-arachidonoyl tails.
; Parameterization:
;   This topology follows the standard Martini 3.0 lipid definitions and building block rules. 
;   Bonded parameters and mapping have been optimized as described in K.B. Pedersen et al. 2024.
; Reference(s): 
;   K.B. Pedersen et al. The Martini 3 Lipidome: Expanded and Refined Parameters Improve Lipid Phase Behaviour, TBD 2024 
;   P.C.T. Souza et al. Martini 3: a general purpose force field for coarse-grained molecular dynamics, 
;   Nat. Methods; 2021. doi: 10.1038/s41592-021-01098-3
; Created: 2024.07.12
;
; Molecular topology and mapping of indices:
; CNO-PO4-ET1-C1A-D2A-D3A-D4A-C5A
;          |
;         ET2-C1B-C2B-C3B-C4B
;
;  1 - 2 - 3 - 5 - 6 - 7 - 8 - 9 
;          |
;          4 - 10- 11- 12- 13
;
;@INSANE alhead=S P, allink=E E, altail=CDDDC CCCC, alname=PAES, charge=-1.0
;@RESNTEST PAE==PAES if: atoms[0]==CNO
;@BEADS CNO PO4 ET1 ET2 C1A D2A D3A D4A C5A C1B C2B C3B C4B 
;@BONDS CNO-PO4 PO4-ET1 PO4-ET2 ET1-ET2 ET1-C1A C1A-D2A D2A-D3A D3A-D4A D4A-C5A ET2-C1B C1B-C2B C2B-C3B C3B-C4B 
;

[moleculetype]
; molname      nrexcl
  PAES          1

[atoms]
; id 	type 	resnr 	residu 	atom 	cgnr 	charge    (mass)
   1     P6   1  PAES  CNO   1 	0.0
   2     Q5   1  PAES  PO4   2 	-1.0
   3   SN3a   1  PAES  ET1   3 	0
   4   SN3a   1  PAES  ET2   4 	0
   5    SC1   1  PAES  C1A   5 	0
   6    C5h   1  PAES  D2A   6 	0
   7    C5h   1  PAES  D3A   7 	0
   8    C4h   1  PAES  D4A   8 	0
   9     C1   1  PAES  C5A   9 	0
  10    SC1   1  PAES  C1B  10 	0
  11     C1   1  PAES  C2B  11 	0
  12     C1   1  PAES  C3B  12 	0
  13     C1   1  PAES  C4B  13 	0

[bonds]
;  i  j 	name 	(using named bondtypes from martini_v3.0.0_ffbonded_v2.itp)
;  i  j 	funct 	force.c.
   1  2 	b_CNO_PO4_def
   2  3 	b_PO4_ET_def
   2  4 	b_PO4_ET_def_long
   3  4 	b_ET_ET_ether
   3  5 	b_ET_SC1_ether
   5  6 	b_SC1_C4_mid
   6  7 	b_C4_C4_mid
   7  8 	b_C4_C4_mid
   8  9 	b_C4_C1_end
   4 10 	b_ET_SC1_ether
  10 11 	b_SC1_C1_mid
  11 12 	b_C1_C1_mid
  12 13 	b_C1_C1_end

[angles]
;  i  j  k 	name 	(using named angletypes from martini_v3.0.0_ffbonded_v2.itp)
;  i  j  k 	funct 	angle 	force.c.
   1  2  3 	a_CNO_PO4_ET_def
   2  3  5 	a_PO4_ET_C_def
   4  3  5 	a_ET_ET_C_ether
   3  4 10 	a_ET_ET_C_ether
   3  5  6 	a_ET_C1_C4_ether
   5  6  7 	a_C1_C4_C4_def
   6  7  8 	a_C4_C4_C4_def
   7  8  9 	a_C4_C4_C1_def
   4 10 11 	a_ET_C1_C1_ether
  10 11 12 	a_C1_C1_C1_def
  11 12 13 	a_C1_C1_C1_def


;;;;;; Martini lipid topology for C16:0/22:1 ES (PEES), generated using:
; The Martini lipid itp generator version M3.l01  Args are: -alname PEES -alhead 'S P' -allink 'E E' -altail 'CCDCC cCCC'
; WARNING: Autogenerated and not all lipid headgroup and tail combinations have been tested;
;          used with care and see K.B. Pedersen et al. 2024 for guidance.
;
; Description:
;   A general model ether lipid phosphatidylserine (ES) lipid corresponding to atomistic C16:0/22:1 1-palmitoyl-2-erucoyl tails.
; Parameterization:
;   This topology follows the standard Martini 3.0 lipid definitions and building block rules. 
;   Bonded parameters and mapping have been optimized as described in K.B. Pedersen et al. 2024.
; Reference(s): 
;   K.B. Pedersen et al. The Martini 3 Lipidome: Expanded and Refined Parameters Improve Lipid Phase Behaviour, TBD 2024 
;   P.C.T. Souza et al. Martini 3: a general purpose force field for coarse-grained molecular dynamics, 
;   Nat. Methods; 2021. doi: 10.1038/s41592-021-01098-3
; Created: 2024.07.12
;
; Molecular topology and mapping of indices:
; CNO-PO4-ET1-C1A-C2A-D3A-C4A-C5A
;          |
;         ET2-C1B-C2B-C3B-C4B
;
;  1 - 2 - 3 - 5 - 6 - 7 - 8 - 9 
;          |
;          4 - 10- 11- 12- 13
;
;@INSANE alhead=S P, allink=E E, altail=CCDCC CCCC, alname=PEES, charge=-1.0
;@RESNTEST PEE==PEES if: atoms[0]==CNO
;@BEADS CNO PO4 ET1 ET2 C1A C2A D3A C4A C5A C1B C2B C3B C4B 
;@BONDS CNO-PO4 PO4-ET1 PO4-ET2 ET1-ET2 ET1-C1A C1A-C2A C2A-D3A D3A-C4A C4A-C5A ET2-C1B C1B-C2B C2B-C3B C3B-C4B 
;

[moleculetype]
; molname      nrexcl
  PEES          1

[atoms]
; id 	type 	resnr 	residu 	atom 	cgnr 	charge    (mass)
   1     P6   1  PEES  CNO   1 	0.0
   2     Q5   1  PEES  PO4   2 	-1.0
   3   SN3a   1  PEES  ET1   3 	0
   4   SN3a   1  PEES  ET2   4 	0
   5     C1   1  PEES  C1A   5 	0
   6     C1   1  PEES  C2A   6 	0
   7    C4h   1  PEES  D3A   7 	0
   8     C1   1  PEES  C4A   8 	0
   9     C1   1  PEES  C5A   9 	0
  10    SC1   1  PEES  C1B  10 	0
  11     C1   1  PEES  C2B  11 	0
  12     C1   1  PEES  C3B  12 	0
  13     C1   1  PEES  C4B  13 	0

[bonds]
;  i  j 	name 	(using named bondtypes from martini_v3.0.0_ffbonded_v2.itp)
;  i  j 	funct 	force.c.
   1  2 	b_CNO_PO4_def
   2  3 	b_PO4_ET_def
   2  4 	b_PO4_ET_def_long
   3  4 	b_ET_ET_ether
   3  5 	b_ET_C1_ether_5long
   5  6 	b_C1_C1_mid_5long
   6  7 	b_C1_C4_mid
   7  8 	b_C4_C1_mid
   8  9 	b_C1_C1_end
   4 10 	b_ET_SC1_ether
  10 11 	b_SC1_C1_mid
  11 12 	b_C1_C1_mid
  12 13 	b_C1_C1_end

[angles]
;  i  j  k 	name 	(using named angletypes from martini_v3.0.0_ffbonded_v2.itp)
;  i  j  k 	funct 	angle 	force.c.
   1  2  3 	a_CNO_PO4_ET_def
   2  3  5 	a_PO4_ET_C_def
   4  3  5 	a_ET_ET_C_ether
   3  4 10 	a_ET_ET_C_ether
   3  5  6 	a_ET_C1_C1_ether
   5  6  7 	a_C1_C1_C4_def
   6  7  8 	a_C1_C4_C1_def
   7  8  9 	a_C4_C1_C1_def
   4 10 11 	a_ET_C1_C1_ether
  10 11 12 	a_C1_C1_C1_def
  11 12 13 	a_C1_C1_C1_def


;;;;;; Martini lipid topology for C16:0/22:6 ES (PDES), generated using:
; The Martini lipid itp generator version M3.l01  Args are: -alname PDES -alhead 'S P' -allink 'E E' -altail 'DFFDD cCCC'
; WARNING: Autogenerated and not all lipid headgroup and tail combinations have been tested;
;          used with care and see K.B. Pedersen et al. 2024 for guidance.
;
; Description:
;   A general model ether lipid phosphatidylserine (ES) lipid corresponding to atomistic C16:0/22:6(4c;7c;10c;13c;16c;19c) 1-palmitoyl-2-docosahexaenoyl tails.
; Parameterization:
;   This topology follows the standard Martini 3.0 lipid definitions and building block rules. 
;   Bonded parameters and mapping have been optimized as described in K.B. Pedersen et al. 2024.
; Reference(s): 
;   K.B. Pedersen et al. The Martini 3 Lipidome: Expanded and Refined Parameters Improve Lipid Phase Behaviour, TBD 2024 
;   P.C.T. Souza et al. Martini 3: a general purpose force field for coarse-grained molecular dynamics, 
;   Nat. Methods; 2021. doi: 10.1038/s41592-021-01098-3
; Created: 2024.07.12
;
; Molecular topology and mapping of indices:
; CNO-PO4-ET1-D1A-D2A-D3A-D4A-D5A
;          |
;         ET2-C1B-C2B-C3B-C4B
;
;  1 - 2 - 3 - 5 - 6 - 7 - 8 - 9 
;          |
;          4 - 10- 11- 12- 13
;
;@INSANE alhead=S P, allink=E E, altail=DDDDD CCCC, alname=PDES, charge=-1.0
;@RESNTEST PDE==PDES if: atoms[0]==CNO
;@BEADS CNO PO4 ET1 ET2 D1A D2A D3A D4A D5A C1B C2B C3B C4B 
;@BONDS CNO-PO4 PO4-ET1 PO4-ET2 ET1-ET2 ET1-D1A D1A-D2A D2A-D3A D3A-D4A D4A-D5A ET2-C1B C1B-C2B C2B-C3B C3B-C4B 
;

[moleculetype]
; molname      nrexcl
  PDES          1

[atoms]
; id 	type 	resnr 	residu 	atom 	cgnr 	charge    (mass)
   1     P6   1  PDES  CNO   1 	0.0
   2     Q5   1  PDES  PO4   2 	-1.0
   3   SN3a   1  PDES  ET1   3 	0
   4   SN3a   1  PDES  ET2   4 	0
   5    C4h   1  PDES  D1A   5 	0
   6    C5h   1  PDES  D2A   6 	0
   7    C5h   1  PDES  D3A   7 	0
   8    C4h   1  PDES  D4A   8 	0
   9    C4h   1  PDES  D5A   9 	0
  10    SC1   1  PDES  C1B  10 	0
  11     C1   1  PDES  C2B  11 	0
  12     C1   1  PDES  C3B  12 	0
  13     C1   1  PDES  C4B  13 	0

[bonds]
;  i  j 	name 	(using named bondtypes from martini_v3.0.0_ffbonded_v2.itp)
;  i  j 	funct 	force.c.
   1  2 	b_CNO_PO4_def
   2  3 	b_PO4_ET_def
   2  4 	b_PO4_ET_def_long
   3  4 	b_ET_ET_ether
   3  5 	b_ET_C4_ether_5long
   5  6 	b_C4_C4_mid_5long
   6  7 	b_C4_C4_mid
   7  8 	b_C4_C4_mid
   8  9 	b_C4_C4_end
   4 10 	b_ET_SC1_ether
  10 11 	b_SC1_C1_mid
  11 12 	b_C1_C1_mid
  12 13 	b_C1_C1_end

[angles]
;  i  j  k 	name 	(using named angletypes from martini_v3.0.0_ffbonded_v2.itp)
;  i  j  k 	funct 	angle 	force.c.
   1  2  3 	a_CNO_PO4_ET_def
   2  3  5 	a_PO4_ET_C_def
   4  3  5 	a_ET_ET_C_ether
   3  4 10 	a_ET_ET_C_ether
   3  5  6 	a_ET_C4_C4_ether
   5  6  7 	a_C4_C4_C4_def
   6  7  8 	a_C4_C4_C4_def
   7  8  9 	a_C4_C4_C4_def
   4 10 11 	a_ET_C1_C1_ether
  10 11 12 	a_C1_C1_C1_def
  11 12 13 	a_C1_C1_C1_def


;;;;;; Martini lipid topology for C16:1/18:1 ES (YOES), generated using:
; The Martini lipid itp generator version M3.l01  Args are: -alname YOES -alhead 'S P' -allink 'E E' -altail 'CDCC cCDC'
; WARNING: Autogenerated and not all lipid headgroup and tail combinations have been tested;
;          used with care and see K.B. Pedersen et al. 2024 for guidance.
;
; Description:
;   A general model ether lipid phosphatidylserine (ES) lipid corresponding to atomistic C16:1(9c)/18:1(9c) 1-palmitoleoyl-2-oleoyl tails.
; Parameterization:
;   This topology follows the standard Martini 3.0 lipid definitions and building block rules. 
;   Bonded parameters and mapping have been optimized as described in K.B. Pedersen et al. 2024.
; Reference(s): 
;   K.B. Pedersen et al. The Martini 3 Lipidome: Expanded and Refined Parameters Improve Lipid Phase Behaviour, TBD 2024 
;   P.C.T. Souza et al. Martini 3: a general purpose force field for coarse-grained molecular dynamics, 
;   Nat. Methods; 2021. doi: 10.1038/s41592-021-01098-3
; Created: 2024.07.12
;
; Molecular topology and mapping of indices:
; CNO-PO4-ET1-C1A-D2A-C3A-C4A
;          |
;         ET2-C1B-C2B-D3B-C4B
;
;  1 - 2 - 3 - 5 - 6 - 7 - 8 
;          |
;          4 - 9 - 10- 11- 12
;
;@INSANE alhead=S P, allink=E E, altail=CDCC CCDC, alname=YOES, charge=-1.0
;@RESNTEST YOE==YOES if: atoms[0]==CNO
;@BEADS CNO PO4 ET1 ET2 C1A D2A C3A C4A C1B C2B D3B C4B 
;@BONDS CNO-PO4 PO4-ET1 PO4-ET2 ET1-ET2 ET1-C1A C1A-D2A D2A-C3A C3A-C4A ET2-C1B C1B-C2B C2B-D3B D3B-C4B 
;

[moleculetype]
; molname      nrexcl
  YOES          1

[atoms]
; id 	type 	resnr 	residu 	atom 	cgnr 	charge    (mass)
   1     P6   1  YOES  CNO   1 	0.0
   2     Q5   1  YOES  PO4   2 	-1.0
   3   SN3a   1  YOES  ET1   3 	0
   4   SN3a   1  YOES  ET2   4 	0
   5     C1   1  YOES  C1A   5 	0
   6    C4h   1  YOES  D2A   6 	0
   7     C1   1  YOES  C3A   7 	0
   8     C1   1  YOES  C4A   8 	0
   9    SC1   1  YOES  C1B   9 	0
  10     C1   1  YOES  C2B  10 	0
  11    C4h   1  YOES  D3B  11 	0
  12     C1   1  YOES  C4B  12 	0

[bonds]
;  i  j 	name 	(using named bondtypes from martini_v3.0.0_ffbonded_v2.itp)
;  i  j 	funct 	force.c.
   1  2 	b_CNO_PO4_def
   2  3 	b_PO4_ET_def
   2  4 	b_PO4_ET_def_long
   3  4 	b_ET_ET_ether
   3  5 	b_ET_C1_ether_5long
   5  6 	b_C1_C4_mid_5long
   6  7 	b_C4_C1_mid
   7  8 	b_C1_C1_end
   4  9 	b_ET_SC1_ether
   9 10 	b_SC1_C1_mid
  10 11 	b_C1_C4_mid
  11 12 	b_C4_C1_end

[angles]
;  i  j  k 	name 	(using named angletypes from martini_v3.0.0_ffbonded_v2.itp)
;  i  j  k 	funct 	angle 	force.c.
   1  2  3 	a_CNO_PO4_ET_def
   2  3  5 	a_PO4_ET_C_def
   4  3  5 	a_ET_ET_C_ether
   3  4  9 	a_ET_ET_C_ether
   3  5  6 	a_ET_C1_C4_ether
   5  6  7 	a_C1_C4_C1_def
   6  7  8 	a_C4_C1_C1_def
   4  9 10 	a_ET_C1_C1_ether
   9 10 11 	a_C1_C1_C4_def
  10 11 12 	a_C1_C4_C1_def


;;;;;; Martini lipid topology for C18:0/18:1 ES (SOES), generated using:
; The Martini lipid itp generator version M3.l01  Args are: -alname SOES -alhead 'S P' -allink 'E E' -altail 'CDCC CCCC'
; WARNING: Autogenerated and not all lipid headgroup and tail combinations have been tested;
;          used with care and see K.B. Pedersen et al. 2024 for guidance.
;
; Description:
;   A general model ether lipid phosphatidylserine (ES) lipid corresponding to atomistic C18:0/18:1(9c) 1-stearoyl-2-oleoyl (SOES) tails.
; Parameterization:
;   This topology follows the standard Martini 3.0 lipid definitions and building block rules. 
;   Bonded parameters and mapping have been optimized as described in K.B. Pedersen et al. 2024.
; Reference(s): 
;   K.B. Pedersen et al. The Martini 3 Lipidome: Expanded and Refined Parameters Improve Lipid Phase Behaviour, TBD 2024 
;   P.C.T. Souza et al. Martini 3: a general purpose force field for coarse-grained molecular dynamics, 
;   Nat. Methods; 2021. doi: 10.1038/s41592-021-01098-3
; Created: 2024.07.12
;
; Molecular topology and mapping of indices:
; CNO-PO4-ET1-C1A-D2A-C3A-C4A
;          |
;         ET2-C1B-C2B-C3B-C4B
;
;  1 - 2 - 3 - 5 - 6 - 7 - 8 
;          |
;          4 - 9 - 10- 11- 12
;
;@INSANE alhead=S P, allink=E E, altail=CDCC CCCC, alname=SOES, charge=-1.0
;@RESNTEST SOE==SOES if: atoms[0]==CNO
;@BEADS CNO PO4 ET1 ET2 C1A D2A C3A C4A C1B C2B C3B C4B 
;@BONDS CNO-PO4 PO4-ET1 PO4-ET2 ET1-ET2 ET1-C1A C1A-D2A D2A-C3A C3A-C4A ET2-C1B C1B-C2B C2B-C3B C3B-C4B 
;

[moleculetype]
; molname      nrexcl
  SOES          1

[atoms]
; id 	type 	resnr 	residu 	atom 	cgnr 	charge    (mass)
   1     P6   1  SOES  CNO   1 	0.0
   2     Q5   1  SOES  PO4   2 	-1.0
   3   SN3a   1  SOES  ET1   3 	0
   4   SN3a   1  SOES  ET2   4 	0
   5     C1   1  SOES  C1A   5 	0
   6    C4h   1  SOES  D2A   6 	0
   7     C1   1  SOES  C3A   7 	0
   8     C1   1  SOES  C4A   8 	0
   9     C1   1  SOES  C1B   9 	0
  10     C1   1  SOES  C2B  10 	0
  11     C1   1  SOES  C3B  11 	0
  12     C1   1  SOES  C4B  12 	0

[bonds]
;  i  j 	name 	(using named bondtypes from martini_v3.0.0_ffbonded_v2.itp)
;  i  j 	funct 	force.c.
   1  2 	b_CNO_PO4_def
   2  3 	b_PO4_ET_def
   2  4 	b_PO4_ET_def_long
   3  4 	b_ET_ET_ether
   3  5 	b_ET_C1_ether_5long
   5  6 	b_C1_C4_mid_5long
   6  7 	b_C4_C1_mid
   7  8 	b_C1_C1_end
   4  9 	b_ET_C1_ether_5long
   9 10 	b_C1_C1_mid_5long
  10 11 	b_C1_C1_mid
  11 12 	b_C1_C1_end

[angles]
;  i  j  k 	name 	(using named angletypes from martini_v3.0.0_ffbonded_v2.itp)
;  i  j  k 	funct 	angle 	force.c.
   1  2  3 	a_CNO_PO4_ET_def
   2  3  5 	a_PO4_ET_C_def
   4  3  5 	a_ET_ET_C_ether
   3  4  9 	a_ET_ET_C_ether
   3  5  6 	a_ET_C1_C4_ether
   5  6  7 	a_C1_C4_C1_def
   6  7  8 	a_C4_C1_C1_def
   4  9 10 	a_ET_C1_C1_ether
   9 10 11 	a_C1_C1_C1_def
  10 11 12 	a_C1_C1_C1_def


;;;;;; Martini lipid topology for C18:0/18:2 ES (SLES), generated using:
; The Martini lipid itp generator version M3.l01  Args are: -alname SLES -alhead 'S P' -allink 'E E' -altail 'CDDC CCCC'
; WARNING: Autogenerated and not all lipid headgroup and tail combinations have been tested;
;          used with care and see K.B. Pedersen et al. 2024 for guidance.
;
; Description:
;   A general model ether lipid phosphatidylserine (ES) lipid corresponding to atomistic C18:0/18:2(9c;12c) 1-stearoyl-2-linoleoyl tails.
; Parameterization:
;   This topology follows the standard Martini 3.0 lipid definitions and building block rules. 
;   Bonded parameters and mapping have been optimized as described in K.B. Pedersen et al. 2024.
; Reference(s): 
;   K.B. Pedersen et al. The Martini 3 Lipidome: Expanded and Refined Parameters Improve Lipid Phase Behaviour, TBD 2024 
;   P.C.T. Souza et al. Martini 3: a general purpose force field for coarse-grained molecular dynamics, 
;   Nat. Methods; 2021. doi: 10.1038/s41592-021-01098-3
; Created: 2024.07.12
;
; Molecular topology and mapping of indices:
; CNO-PO4-ET1-C1A-D2A-D3A-C4A
;          |
;         ET2-C1B-C2B-C3B-C4B
;
;  1 - 2 - 3 - 5 - 6 - 7 - 8 
;          |
;          4 - 9 - 10- 11- 12
;
;@INSANE alhead=S P, allink=E E, altail=CDDC CCCC, alname=SLES, charge=-1.0
;@RESNTEST SLE==SLES if: atoms[0]==CNO
;@BEADS CNO PO4 ET1 ET2 C1A D2A D3A C4A C1B C2B C3B C4B 
;@BONDS CNO-PO4 PO4-ET1 PO4-ET2 ET1-ET2 ET1-C1A C1A-D2A D2A-D3A D3A-C4A ET2-C1B C1B-C2B C2B-C3B C3B-C4B 
;

[moleculetype]
; molname      nrexcl
  SLES          1

[atoms]
; id 	type 	resnr 	residu 	atom 	cgnr 	charge    (mass)
   1     P6   1  SLES  CNO   1 	0.0
   2     Q5   1  SLES  PO4   2 	-1.0
   3   SN3a   1  SLES  ET1   3 	0
   4   SN3a   1  SLES  ET2   4 	0
   5     C1   1  SLES  C1A   5 	0
   6    C4h   1  SLES  D2A   6 	0
   7    C4h   1  SLES  D3A   7 	0
   8     C1   1  SLES  C4A   8 	0
   9     C1   1  SLES  C1B   9 	0
  10     C1   1  SLES  C2B  10 	0
  11     C1   1  SLES  C3B  11 	0
  12     C1   1  SLES  C4B  12 	0

[bonds]
;  i  j 	name 	(using named bondtypes from martini_v3.0.0_ffbonded_v2.itp)
;  i  j 	funct 	force.c.
   1  2 	b_CNO_PO4_def
   2  3 	b_PO4_ET_def
   2  4 	b_PO4_ET_def_long
   3  4 	b_ET_ET_ether
   3  5 	b_ET_C1_ether_5long
   5  6 	b_C1_C4_mid_5long
   6  7 	b_C4_C4_mid
   7  8 	b_C4_C1_end
   4  9 	b_ET_C1_ether_5long
   9 10 	b_C1_C1_mid_5long
  10 11 	b_C1_C1_mid
  11 12 	b_C1_C1_end

[angles]
;  i  j  k 	name 	(using named angletypes from martini_v3.0.0_ffbonded_v2.itp)
;  i  j  k 	funct 	angle 	force.c.
   1  2  3 	a_CNO_PO4_ET_def
   2  3  5 	a_PO4_ET_C_def
   4  3  5 	a_ET_ET_C_ether
   3  4  9 	a_ET_ET_C_ether
   3  5  6 	a_ET_C1_C4_ether
   5  6  7 	a_C1_C4_C4_def
   6  7  8 	a_C4_C4_C1_def
   4  9 10 	a_ET_C1_C1_ether
   9 10 11 	a_C1_C1_C1_def
  10 11 12 	a_C1_C1_C1_def


;;;;;; Martini lipid topology for C18:0/20:4 ES (SAES), generated using:
; The Martini lipid itp generator version M3.l01  Args are: -alname SAES -alhead 'S P' -allink 'E E' -altail 'cFFDC CCCC'
; WARNING: Autogenerated and not all lipid headgroup and tail combinations have been tested;
;          used with care and see K.B. Pedersen et al. 2024 for guidance.
;
; Description:
;   A general model ether lipid phosphatidylserine (ES) lipid corresponding to atomistic C16:0/20:4(5c;8c;11c;14c) 1-stearoyl-2-arachidonoyl tails.
; Parameterization:
;   This topology follows the standard Martini 3.0 lipid definitions and building block rules. 
;   Bonded parameters and mapping have been optimized as described in K.B. Pedersen et al. 2024.
; Reference(s): 
;   K.B. Pedersen et al. The Martini 3 Lipidome: Expanded and Refined Parameters Improve Lipid Phase Behaviour, TBD 2024 
;   P.C.T. Souza et al. Martini 3: a general purpose force field for coarse-grained molecular dynamics, 
;   Nat. Methods; 2021. doi: 10.1038/s41592-021-01098-3
; Created: 2024.07.12
;
; Molecular topology and mapping of indices:
; CNO-PO4-ET1-C1A-D2A-D3A-D4A-C5A
;          |
;         ET2-C1B-C2B-C3B-C4B
;
;  1 - 2 - 3 - 5 - 6 - 7 - 8 - 9 
;          |
;          4 - 10- 11- 12- 13
;
;@INSANE alhead=S P, allink=E E, altail=CDDDC CCCC, alname=SAES, charge=-1.0
;@RESNTEST SAE==SAES if: atoms[0]==CNO
;@BEADS CNO PO4 ET1 ET2 C1A D2A D3A D4A C5A C1B C2B C3B C4B 
;@BONDS CNO-PO4 PO4-ET1 PO4-ET2 ET1-ET2 ET1-C1A C1A-D2A D2A-D3A D3A-D4A D4A-C5A ET2-C1B C1B-C2B C2B-C3B C3B-C4B 
;

[moleculetype]
; molname      nrexcl
  SAES          1

[atoms]
; id 	type 	resnr 	residu 	atom 	cgnr 	charge    (mass)
   1     P6   1  SAES  CNO   1 	0.0
   2     Q5   1  SAES  PO4   2 	-1.0
   3   SN3a   1  SAES  ET1   3 	0
   4   SN3a   1  SAES  ET2   4 	0
   5    SC1   1  SAES  C1A   5 	0
   6    C5h   1  SAES  D2A   6 	0
   7    C5h   1  SAES  D3A   7 	0
   8    C4h   1  SAES  D4A   8 	0
   9     C1   1  SAES  C5A   9 	0
  10     C1   1  SAES  C1B  10 	0
  11     C1   1  SAES  C2B  11 	0
  12     C1   1  SAES  C3B  12 	0
  13     C1   1  SAES  C4B  13 	0

[bonds]
;  i  j 	name 	(using named bondtypes from martini_v3.0.0_ffbonded_v2.itp)
;  i  j 	funct 	force.c.
   1  2 	b_CNO_PO4_def
   2  3 	b_PO4_ET_def
   2  4 	b_PO4_ET_def_long
   3  4 	b_ET_ET_ether
   3  5 	b_ET_SC1_ether
   5  6 	b_SC1_C4_mid
   6  7 	b_C4_C4_mid
   7  8 	b_C4_C4_mid
   8  9 	b_C4_C1_end
   4 10 	b_ET_C1_ether_5long
  10 11 	b_C1_C1_mid_5long
  11 12 	b_C1_C1_mid
  12 13 	b_C1_C1_end

[angles]
;  i  j  k 	name 	(using named angletypes from martini_v3.0.0_ffbonded_v2.itp)
;  i  j  k 	funct 	angle 	force.c.
   1  2  3 	a_CNO_PO4_ET_def
   2  3  5 	a_PO4_ET_C_def
   4  3  5 	a_ET_ET_C_ether
   3  4 10 	a_ET_ET_C_ether
   3  5  6 	a_ET_C1_C4_ether
   5  6  7 	a_C1_C4_C4_def
   6  7  8 	a_C4_C4_C4_def
   7  8  9 	a_C4_C4_C1_def
   4 10 11 	a_ET_C1_C1_ether
  10 11 12 	a_C1_C1_C1_def
  11 12 13 	a_C1_C1_C1_def


;;;;;; Martini lipid topology for C18:0/22:6 ES (SDES), generated using:
; The Martini lipid itp generator version M3.l01  Args are: -alname SDES -alhead 'S P' -allink 'E E' -altail 'DFFDD CCCC'
; WARNING: Autogenerated and not all lipid headgroup and tail combinations have been tested;
;          used with care and see K.B. Pedersen et al. 2024 for guidance.
;
; Description:
;   A general model ether lipid phosphatidylserine (ES) lipid corresponding to atomistic C18:0/22:6(4c;7c;10c;13c;16c;19c) 1-stearoyl-2-docosahexaenoyl tails.
; Parameterization:
;   This topology follows the standard Martini 3.0 lipid definitions and building block rules. 
;   Bonded parameters and mapping have been optimized as described in K.B. Pedersen et al. 2024.
; Reference(s): 
;   K.B. Pedersen et al. The Martini 3 Lipidome: Expanded and Refined Parameters Improve Lipid Phase Behaviour, TBD 2024 
;   P.C.T. Souza et al. Martini 3: a general purpose force field for coarse-grained molecular dynamics, 
;   Nat. Methods; 2021. doi: 10.1038/s41592-021-01098-3
; Created: 2024.07.12
;
; Molecular topology and mapping of indices:
; CNO-PO4-ET1-D1A-D2A-D3A-D4A-D5A
;          |
;         ET2-C1B-C2B-C3B-C4B
;
;  1 - 2 - 3 - 5 - 6 - 7 - 8 - 9 
;          |
;          4 - 10- 11- 12- 13
;
;@INSANE alhead=S P, allink=E E, altail=DDDDD CCCC, alname=SDES, charge=-1.0
;@RESNTEST SDE==SDES if: atoms[0]==CNO
;@BEADS CNO PO4 ET1 ET2 D1A D2A D3A D4A D5A C1B C2B C3B C4B 
;@BONDS CNO-PO4 PO4-ET1 PO4-ET2 ET1-ET2 ET1-D1A D1A-D2A D2A-D3A D3A-D4A D4A-D5A ET2-C1B C1B-C2B C2B-C3B C3B-C4B 
;

[moleculetype]
; molname      nrexcl
  SDES          1

[atoms]
; id 	type 	resnr 	residu 	atom 	cgnr 	charge    (mass)
   1     P6   1  SDES  CNO   1 	0.0
   2     Q5   1  SDES  PO4   2 	-1.0
   3   SN3a   1  SDES  ET1   3 	0
   4   SN3a   1  SDES  ET2   4 	0
   5    C4h   1  SDES  D1A   5 	0
   6    C5h   1  SDES  D2A   6 	0
   7    C5h   1  SDES  D3A   7 	0
   8    C4h   1  SDES  D4A   8 	0
   9    C4h   1  SDES  D5A   9 	0
  10     C1   1  SDES  C1B  10 	0
  11     C1   1  SDES  C2B  11 	0
  12     C1   1  SDES  C3B  12 	0
  13     C1   1  SDES  C4B  13 	0

[bonds]
;  i  j 	name 	(using named bondtypes from martini_v3.0.0_ffbonded_v2.itp)
;  i  j 	funct 	force.c.
   1  2 	b_CNO_PO4_def
   2  3 	b_PO4_ET_def
   2  4 	b_PO4_ET_def_long
   3  4 	b_ET_ET_ether
   3  5 	b_ET_C4_ether_5long
   5  6 	b_C4_C4_mid_5long
   6  7 	b_C4_C4_mid
   7  8 	b_C4_C4_mid
   8  9 	b_C4_C4_end
   4 10 	b_ET_C1_ether_5long
  10 11 	b_C1_C1_mid_5long
  11 12 	b_C1_C1_mid
  12 13 	b_C1_C1_end

[angles]
;  i  j  k 	name 	(using named angletypes from martini_v3.0.0_ffbonded_v2.itp)
;  i  j  k 	funct 	angle 	force.c.
   1  2  3 	a_CNO_PO4_ET_def
   2  3  5 	a_PO4_ET_C_def
   4  3  5 	a_ET_ET_C_ether
   3  4 10 	a_ET_ET_C_ether
   3  5  6 	a_ET_C4_C4_ether
   5  6  7 	a_C4_C4_C4_def
   6  7  8 	a_C4_C4_C4_def
   7  8  9 	a_C4_C4_C4_def
   4 10 11 	a_ET_C1_C1_ether
  10 11 12 	a_C1_C1_C1_def
  11 12 13 	a_C1_C1_C1_def


;;;;;; Martini lipid topology for C18:1/18:2 ES (OLES), generated using:
; The Martini lipid itp generator version M3.l01  Args are: -alname OLES -alhead 'S P' -allink 'E E' -altail 'CDDC CDCC'
; WARNING: Autogenerated and not all lipid headgroup and tail combinations have been tested;
;          used with care and see K.B. Pedersen et al. 2024 for guidance.
;
; Description:
;   A general model ether lipid phosphatidylserine (ES) lipid corresponding to atomistic C18:1(9c)/18:2(9c;12c) 1-oleoyl-2-linoleoyl  tails.
; Parameterization:
;   This topology follows the standard Martini 3.0 lipid definitions and building block rules. 
;   Bonded parameters and mapping have been optimized as described in K.B. Pedersen et al. 2024.
; Reference(s): 
;   K.B. Pedersen et al. The Martini 3 Lipidome: Expanded and Refined Parameters Improve Lipid Phase Behaviour, TBD 2024 
;   P.C.T. Souza et al. Martini 3: a general purpose force field for coarse-grained molecular dynamics, 
;   Nat. Methods; 2021. doi: 10.1038/s41592-021-01098-3
; Created: 2024.07.12
;
; Molecular topology and mapping of indices:
; CNO-PO4-ET1-C1A-D2A-D3A-C4A
;          |
;         ET2-C1B-D2B-C3B-C4B
;
;  1 - 2 - 3 - 5 - 6 - 7 - 8 
;          |
;          4 - 9 - 10- 11- 12
;
;@INSANE alhead=S P, allink=E E, altail=CDDC CDCC, alname=OLES, charge=-1.0
;@RESNTEST OLE==OLES if: atoms[0]==CNO
;@BEADS CNO PO4 ET1 ET2 C1A D2A D3A C4A C1B D2B C3B C4B 
;@BONDS CNO-PO4 PO4-ET1 PO4-ET2 ET1-ET2 ET1-C1A C1A-D2A D2A-D3A D3A-C4A ET2-C1B C1B-D2B D2B-C3B C3B-C4B 
;

[moleculetype]
; molname      nrexcl
  OLES          1

[atoms]
; id 	type 	resnr 	residu 	atom 	cgnr 	charge    (mass)
   1     P6   1  OLES  CNO   1 	0.0
   2     Q5   1  OLES  PO4   2 	-1.0
   3   SN3a   1  OLES  ET1   3 	0
   4   SN3a   1  OLES  ET2   4 	0
   5     C1   1  OLES  C1A   5 	0
   6    C4h   1  OLES  D2A   6 	0
   7    C4h   1  OLES  D3A   7 	0
   8     C1   1  OLES  C4A   8 	0
   9     C1   1  OLES  C1B   9 	0
  10    C4h   1  OLES  D2B  10 	0
  11     C1   1  OLES  C3B  11 	0
  12     C1   1  OLES  C4B  12 	0

[bonds]
;  i  j 	name 	(using named bondtypes from martini_v3.0.0_ffbonded_v2.itp)
;  i  j 	funct 	force.c.
   1  2 	b_CNO_PO4_def
   2  3 	b_PO4_ET_def
   2  4 	b_PO4_ET_def_long
   3  4 	b_ET_ET_ether
   3  5 	b_ET_C1_ether_5long
   5  6 	b_C1_C4_mid_5long
   6  7 	b_C4_C4_mid
   7  8 	b_C4_C1_end
   4  9 	b_ET_C1_ether_5long
   9 10 	b_C1_C4_mid_5long
  10 11 	b_C4_C1_mid
  11 12 	b_C1_C1_end

[angles]
;  i  j  k 	name 	(using named angletypes from martini_v3.0.0_ffbonded_v2.itp)
;  i  j  k 	funct 	angle 	force.c.
   1  2  3 	a_CNO_PO4_ET_def
   2  3  5 	a_PO4_ET_C_def
   4  3  5 	a_ET_ET_C_ether
   3  4  9 	a_ET_ET_C_ether
   3  5  6 	a_ET_C1_C4_ether
   5  6  7 	a_C1_C4_C4_def
   6  7  8 	a_C4_C4_C1_def
   4  9 10 	a_ET_C1_C4_ether
   9 10 11 	a_C1_C4_C1_def
  10 11 12 	a_C4_C1_C1_def


;;;;;; Martini lipid topology for C18:1/22:1 ES (OEES), generated using:
; The Martini lipid itp generator version M3.l01  Args are: -alname OEES -alhead 'S P' -allink 'E E' -altail 'CCDCC CDCC'
; WARNING: Autogenerated and not all lipid headgroup and tail combinations have been tested;
;          used with care and see K.B. Pedersen et al. 2024 for guidance.
;
; Description:
;   A general model ether lipid phosphatidylserine (ES) lipid corresponding to atomistic C18:1(9c)/22:1(13c) 1-oleoyl-2-dierucoyl tails.
; Parameterization:
;   This topology follows the standard Martini 3.0 lipid definitions and building block rules. 
;   Bonded parameters and mapping have been optimized as described in K.B. Pedersen et al. 2024.
; Reference(s): 
;   K.B. Pedersen et al. The Martini 3 Lipidome: Expanded and Refined Parameters Improve Lipid Phase Behaviour, TBD 2024 
;   P.C.T. Souza et al. Martini 3: a general purpose force field for coarse-grained molecular dynamics, 
;   Nat. Methods; 2021. doi: 10.1038/s41592-021-01098-3
; Created: 2024.07.12
;
; Molecular topology and mapping of indices:
; CNO-PO4-ET1-C1A-C2A-D3A-C4A-C5A
;          |
;         ET2-C1B-D2B-C3B-C4B
;
;  1 - 2 - 3 - 5 - 6 - 7 - 8 - 9 
;          |
;          4 - 10- 11- 12- 13
;
;@INSANE alhead=S P, allink=E E, altail=CCDCC CDCC, alname=OEES, charge=-1.0
;@RESNTEST OEE==OEES if: atoms[0]==CNO
;@BEADS CNO PO4 ET1 ET2 C1A C2A D3A C4A C5A C1B D2B C3B C4B 
;@BONDS CNO-PO4 PO4-ET1 PO4-ET2 ET1-ET2 ET1-C1A C1A-C2A C2A-D3A D3A-C4A C4A-C5A ET2-C1B C1B-D2B D2B-C3B C3B-C4B 
;

[moleculetype]
; molname      nrexcl
  OEES          1

[atoms]
; id 	type 	resnr 	residu 	atom 	cgnr 	charge    (mass)
   1     P6   1  OEES  CNO   1 	0.0
   2     Q5   1  OEES  PO4   2 	-1.0
   3   SN3a   1  OEES  ET1   3 	0
   4   SN3a   1  OEES  ET2   4 	0
   5     C1   1  OEES  C1A   5 	0
   6     C1   1  OEES  C2A   6 	0
   7    C4h   1  OEES  D3A   7 	0
   8     C1   1  OEES  C4A   8 	0
   9     C1   1  OEES  C5A   9 	0
  10     C1   1  OEES  C1B  10 	0
  11    C4h   1  OEES  D2B  11 	0
  12     C1   1  OEES  C3B  12 	0
  13     C1   1  OEES  C4B  13 	0

[bonds]
;  i  j 	name 	(using named bondtypes from martini_v3.0.0_ffbonded_v2.itp)
;  i  j 	funct 	force.c.
   1  2 	b_CNO_PO4_def
   2  3 	b_PO4_ET_def
   2  4 	b_PO4_ET_def_long
   3  4 	b_ET_ET_ether
   3  5 	b_ET_C1_ether_5long
   5  6 	b_C1_C1_mid_5long
   6  7 	b_C1_C4_mid
   7  8 	b_C4_C1_mid
   8  9 	b_C1_C1_end
   4 10 	b_ET_C1_ether_5long
  10 11 	b_C1_C4_mid_5long
  11 12 	b_C4_C1_mid
  12 13 	b_C1_C1_end

[angles]
;  i  j  k 	name 	(using named angletypes from martini_v3.0.0_ffbonded_v2.itp)
;  i  j  k 	funct 	angle 	force.c.
   1  2  3 	a_CNO_PO4_ET_def
   2  3  5 	a_PO4_ET_C_def
   4  3  5 	a_ET_ET_C_ether
   3  4 10 	a_ET_ET_C_ether
   3  5  6 	a_ET_C1_C1_ether
   5  6  7 	a_C1_C1_C4_def
   6  7  8 	a_C1_C4_C1_def
   7  8  9 	a_C4_C1_C1_def
   4 10 11 	a_ET_C1_C4_ether
  10 11 12 	a_C1_C4_C1_def
  11 12 13 	a_C4_C1_C1_def


;;;;;; Martini lipid topology for C18:1/22:6 ES (ODES), generated using:
; The Martini lipid itp generator version M3.l01  Args are: -alname ODES -alhead 'S P' -allink 'E E' -altail 'DFFDD CDCC'
; WARNING: Autogenerated and not all lipid headgroup and tail combinations have been tested;
;          used with care and see K.B. Pedersen et al. 2024 for guidance.
;
; Description:
;   A general model ether lipid phosphatidylserine (ES) lipid corresponding to atomistic C18:1(9c)/22:6(4c;7c;10c;13c;16c;19c) 1-oleoyl-2-docosahexaenoic acid tails.
; Parameterization:
;   This topology follows the standard Martini 3.0 lipid definitions and building block rules. 
;   Bonded parameters and mapping have been optimized as described in K.B. Pedersen et al. 2024.
; Reference(s): 
;   K.B. Pedersen et al. The Martini 3 Lipidome: Expanded and Refined Parameters Improve Lipid Phase Behaviour, TBD 2024 
;   P.C.T. Souza et al. Martini 3: a general purpose force field for coarse-grained molecular dynamics, 
;   Nat. Methods; 2021. doi: 10.1038/s41592-021-01098-3
; Created: 2024.07.12
;
; Molecular topology and mapping of indices:
; CNO-PO4-ET1-D1A-D2A-D3A-D4A-D5A
;          |
;         ET2-C1B-D2B-C3B-C4B
;
;  1 - 2 - 3 - 5 - 6 - 7 - 8 - 9 
;          |
;          4 - 10- 11- 12- 13
;
;@INSANE alhead=S P, allink=E E, altail=DDDDD CDCC, alname=ODES, charge=-1.0
;@RESNTEST ODE==ODES if: atoms[0]==CNO
;@BEADS CNO PO4 ET1 ET2 D1A D2A D3A D4A D5A C1B D2B C3B C4B 
;@BONDS CNO-PO4 PO4-ET1 PO4-ET2 ET1-ET2 ET1-D1A D1A-D2A D2A-D3A D3A-D4A D4A-D5A ET2-C1B C1B-D2B D2B-C3B C3B-C4B 
;

[moleculetype]
; molname      nrexcl
  ODES          1

[atoms]
; id 	type 	resnr 	residu 	atom 	cgnr 	charge    (mass)
   1     P6   1  ODES  CNO   1 	0.0
   2     Q5   1  ODES  PO4   2 	-1.0
   3   SN3a   1  ODES  ET1   3 	0
   4   SN3a   1  ODES  ET2   4 	0
   5    C4h   1  ODES  D1A   5 	0
   6    C5h   1  ODES  D2A   6 	0
   7    C5h   1  ODES  D3A   7 	0
   8    C4h   1  ODES  D4A   8 	0
   9    C4h   1  ODES  D5A   9 	0
  10     C1   1  ODES  C1B  10 	0
  11    C4h   1  ODES  D2B  11 	0
  12     C1   1  ODES  C3B  12 	0
  13     C1   1  ODES  C4B  13 	0

[bonds]
;  i  j 	name 	(using named bondtypes from martini_v3.0.0_ffbonded_v2.itp)
;  i  j 	funct 	force.c.
   1  2 	b_CNO_PO4_def
   2  3 	b_PO4_ET_def
   2  4 	b_PO4_ET_def_long
   3  4 	b_ET_ET_ether
   3  5 	b_ET_C4_ether_5long
   5  6 	b_C4_C4_mid_5long
   6  7 	b_C4_C4_mid
   7  8 	b_C4_C4_mid
   8  9 	b_C4_C4_end
   4 10 	b_ET_C1_ether_5long
  10 11 	b_C1_C4_mid_5long
  11 12 	b_C4_C1_mid
  12 13 	b_C1_C1_end

[angles]
;  i  j  k 	name 	(using named angletypes from martini_v3.0.0_ffbonded_v2.itp)
;  i  j  k 	funct 	angle 	force.c.
   1  2  3 	a_CNO_PO4_ET_def
   2  3  5 	a_PO4_ET_C_def
   4  3  5 	a_ET_ET_C_ether
   3  4 10 	a_ET_ET_C_ether
   3  5  6 	a_ET_C4_C4_ether
   5  6  7 	a_C4_C4_C4_def
   6  7  8 	a_C4_C4_C4_def
   7  8  9 	a_C4_C4_C4_def
   4 10 11 	a_ET_C1_C4_ether
  10 11 12 	a_C1_C4_C1_def
  11 12 13 	a_C4_C1_C1_def


;;;;;; Martini lipid topology for C18:2/18:3 ES (LFES), generated using:
; The Martini lipid itp generator version M3.l01  Args are: -alname LFES -alhead 'S P' -allink 'E E' -altail 'CDDD CDDC'
; WARNING: Autogenerated and not all lipid headgroup and tail combinations have been tested;
;          used with care and see K.B. Pedersen et al. 2024 for guidance.
;
; Description:
;   A general model ether lipid phosphatidylserine (ES) lipid corresponding to atomistic C18:2(9c;12c)/18:3(9c;12c;15c) 1-dilinoleoyl-2-alpha-linolenic acid  tails.
; Parameterization:
;   This topology follows the standard Martini 3.0 lipid definitions and building block rules. 
;   Bonded parameters and mapping have been optimized as described in K.B. Pedersen et al. 2024.
; Reference(s): 
;   K.B. Pedersen et al. The Martini 3 Lipidome: Expanded and Refined Parameters Improve Lipid Phase Behaviour, TBD 2024 
;   P.C.T. Souza et al. Martini 3: a general purpose force field for coarse-grained molecular dynamics, 
;   Nat. Methods; 2021. doi: 10.1038/s41592-021-01098-3
; Created: 2024.07.12
;
; Molecular topology and mapping of indices:
; CNO-PO4-ET1-C1A-D2A-D3A-D4A
;          |
;         ET2-C1B-D2B-D3B-C4B
;
;  1 - 2 - 3 - 5 - 6 - 7 - 8 
;          |
;          4 - 9 - 10- 11- 12
;
;@INSANE alhead=S P, allink=E E, altail=CDDD CDDC, alname=LFES, charge=-1.0
;@RESNTEST LFE==LFES if: atoms[0]==CNO
;@BEADS CNO PO4 ET1 ET2 C1A D2A D3A D4A C1B D2B D3B C4B 
;@BONDS CNO-PO4 PO4-ET1 PO4-ET2 ET1-ET2 ET1-C1A C1A-D2A D2A-D3A D3A-D4A ET2-C1B C1B-D2B D2B-D3B D3B-C4B 
;

[moleculetype]
; molname      nrexcl
  LFES          1

[atoms]
; id 	type 	resnr 	residu 	atom 	cgnr 	charge    (mass)
   1     P6   1  LFES  CNO   1 	0.0
   2     Q5   1  LFES  PO4   2 	-1.0
   3   SN3a   1  LFES  ET1   3 	0
   4   SN3a   1  LFES  ET2   4 	0
   5     C1   1  LFES  C1A   5 	0
   6    C4h   1  LFES  D2A   6 	0
   7    C4h   1  LFES  D3A   7 	0
   8    C4h   1  LFES  D4A   8 	0
   9     C1   1  LFES  C1B   9 	0
  10    C4h   1  LFES  D2B  10 	0
  11    C4h   1  LFES  D3B  11 	0
  12     C1   1  LFES  C4B  12 	0

[bonds]
;  i  j 	name 	(using named bondtypes from martini_v3.0.0_ffbonded_v2.itp)
;  i  j 	funct 	force.c.
   1  2 	b_CNO_PO4_def
   2  3 	b_PO4_ET_def
   2  4 	b_PO4_ET_def_long
   3  4 	b_ET_ET_ether
   3  5 	b_ET_C1_ether_5long
   5  6 	b_C1_C4_mid_5long
   6  7 	b_C4_C4_mid
   7  8 	b_C4_C4_end
   4  9 	b_ET_C1_ether_5long
   9 10 	b_C1_C4_mid_5long
  10 11 	b_C4_C4_mid
  11 12 	b_C4_C1_end

[angles]
;  i  j  k 	name 	(using named angletypes from martini_v3.0.0_ffbonded_v2.itp)
;  i  j  k 	funct 	angle 	force.c.
   1  2  3 	a_CNO_PO4_ET_def
   2  3  5 	a_PO4_ET_C_def
   4  3  5 	a_ET_ET_C_ether
   3  4  9 	a_ET_ET_C_ether
   3  5  6 	a_ET_C1_C4_ether
   5  6  7 	a_C1_C4_C4_def
   6  7  8 	a_C4_C4_C4_def
   4  9 10 	a_ET_C1_C4_ether
   9 10 11 	a_C1_C4_C4_def
  10 11 12 	a_C4_C4_C1_def
