# Supplementary material for: The Martini 3 Lipidome: Expanded and Refined Parameters Improve Lipid Phase Behavior
Source: ACS Cent Sci. 2025 Jul 31;11(9):1598–610. doi: 10.1021/acscentsci.5c00755 (PMC12464760; doi:10.1021/acscentsci.5c00755)
Supplement: Supplementary file 2 [file oc5c00755_si_002.zip › M3-Lipidome_Data/openbeta/martini_v3.0.0_fattyacids_v2_openbeta.itp]

;;;;; MARTINI 3.0 - Fatty Acids
;;;;; 

; authors: Kasper B. Pedersen 
; last edit Dec-2024, Kasper

;;;;; 
;;;;; Oleic acid
;;;;; OA
;;;;; 

;;;;; BEAD-INDEX MAPPING
;;;;; topology description
;
; COO-C1A-D2A-C3A-C4A    1-2-3-4-5
;

[moleculetype]
OA 	1

[atoms]
; id type   resnr     residu   atom    cgnr charge
1   SQ5n 	1 	OA 	COO 	1      -1.0
2   C1  	1 	OA 	C1A 	2  	0 ; 5-1 mapping
3   C4h 	1 	OA 	D2A 	3  	0
4   C1  	1 	OA 	C3A 	4  	0
5   C1  	1 	OA 	C4A 	5  	0
		
[bonds]
; i j funct length force.c.
1 2 	b_COO_C1_fa_5long    
2 3 	b_C1_C4_mid_5long
3 4 	b_C1_C4_mid
4 5 	b_C1_C1_end

[angles]
 1  2  3 	a_COO_C1_C4_fa
 2  3  4 	a_C1_C4_C1_def 
 3  4  5 	a_C1_C1_C1_def

;;;;; 
;;;;; Linoleic acid
;;;;; LA
;;;;; 

;;;;; BEAD-INDEX MAPPING
;;;;; topology description
;
; COO-C1A-D2A-D3A-C4A    1-2-3-4-5

[moleculetype]
LA 	1

[atoms]
; id type   resnr     residu   atom    cgnr charge
1   SQ5n 	1 	LA 	COO 	1      -1.0
2   C1  	1 	LA 	C1A 	2  	0
3   C4h 	1 	LA 	D2A 	3  	0
4   C4h  	1 	LA 	D3A 	4  	0
5   C1  	1 	LA 	C4A 	5  	0
		
[bonds]
; i j funct length force.c.
1 2 	b_COO_C1_fa_5long
2 3 	b_C1_C4_mid_5long 
3 4 	b_C4_C4_mid
4 5 	b_C1_C4_end 

[angles]
 1  2  3 	a_COO_C1_C4_fa
 2  3  4 	a_C1_C4_C4_def
 3  4  5 	a_C1_C4_C4_def

;;;;; 
;;;;; α-linolenic acid (omega-3) 
;;;;; LNA
;;;;; 

;;;;; BEAD-INDEX MAPPING
;;;;; topology description
;;;;; 
;
; COO-C1A-D2A-D3A-D4A    1-2-3-4-5

[moleculetype]
LNA	1

[atoms]
; id type   resnr     residu   atom    cgnr charge
1   SQ5n 	1 	LNA	COO 	1      -1.0
2   C1  	1 	LNA	C1A 	2  	0
3   C4h 	1 	LNA	D2A 	3  	0 
4   C4h  	1 	LNA	D3A 	4  	0
5   C4h  	1 	LNA	D4A 	5  	0
		
[bonds]
; i j funct length force.c.
1 2 	b_COO_C1_fa_5long 
2 3 	b_C1_C4_mid_5long 
3 4 	b_C4_C4_mid
4 5 	b_C4_C4_end 

[angles]
 1  2  3 	a_COO_C1_C1_fa
 2  3  4 	a_C1_C4_C4_def
 3  4  5 	a_C4_C4_C4_def

;;;;; 
;;;;; Myristic acid 
;;;;; MA
;;;;; 

;;;;; BEAD-INDEX MAPPING
;;;;; topology description
;
; COO-C1A-C2A-C3A        1-2-3-4

[moleculetype]
MA 	1

[atoms]
; id type   resnr     residu   atom    cgnr charge
1   SQ5n 	1 	MA 	COO 	1      -1.0
2   C1  	1 	MA 	C1A 	2  	0
3   C1	 	1 	MA 	C2A 	3  	0
4   C1  	1 	MA 	C3A 	4  	0
		
[bonds]
; i j funct length force.c.
1 2 	b_COO_C1_fa_5long 
2 3 	b_C1_C1_mid_5long
3 4 	b_C1_C1_end

[angles]
 1  2  3 	a_COO_C1_C1_fa
 2  3  4 	a_C1_C1_C1_def

;;;;; 
;;;;; Palmitic acid
;;;;; PA
;;;;; 

;;;;; BEAD-INDEX MAPPING
;;;;; topology description
;
; COO-C1A-C2A-C3A-C4A    1-2-3-4-5

[moleculetype]
PA 	1

[atoms]
; id type   resnr     residu   atom    cgnr charge
1   SQ5n 	1 	PA 	COO 	1      -1.0
2   SC1  	1 	PA 	C1A 	2  	0
3   C1	 	1 	PA 	C2A 	3  	0
4   C1  	1 	PA 	C3A 	4  	0
5   C1  	1 	PA 	C4A 	5  	0
		
[bonds]
; i j funct length force.c.
1 2 	b_COO_SC1_fa
2 3 	b_SC1_C1_mid
3 4 	b_C1_C1_mid
4 5 	b_C1_C1_end

[angles]
 1  2  3 	a_COO_C1_C1_fa
 2  3  4 	a_C1_C1_C1_def
 3  4  5 	a_C1_C1_C1_def

;;;;; 
;;;;; Stearic acid
;;;;; SA
;;;;; 

;;;;; BEAD-INDEX MAPPING
;;;;; topology description
;
; COO-C1A-C2A-C3A-C4A    1-2-3-4-5

[moleculetype]
SA 	1

[atoms]
; id type   resnr     residu   atom    cgnr charge
1   SQ5n 	1 	SA 	COO 	1      -1.0
2   C1  	1 	SA 	C1A 	2  	0
3   C1	 	1 	SA 	C2A 	3  	0
4   C1  	1 	SA 	C3A 	4  	0
5   C1  	1 	SA 	C4A 	5  	0
		
[bonds]
; i j funct length force.c.
1 2 	b_COO_C1_fa_5long  
2 3 	b_C1_C1_mid_5long 
3 4 	b_C1_C1_mid
4 5 	b_C1_C1_end

[angles]
 1  2  3 	a_COO_C1_C1_fa
 2  3  4 	a_C1_C1_C1_def
 3  4  5 	a_C1_C1_C1_def
