# Supplementary material for: The Martini 3 Lipidome: Expanded and Refined Parameters Improve Lipid Phase Behavior
Source: ACS Cent Sci. 2025 Jul 31;11(9):1598–610. doi: 10.1021/acscentsci.5c00755 (PMC12464760; doi:10.1021/acscentsci.5c00755)
Supplement: Supplementary file 2 [file oc5c00755_si_002.zip › M3-Lipidome_Data/openbeta/martini_v3.0.0_hydrocarbons_v2_openbeta.itp]

;;;;; MARTINI 3.0 - Hydrocarbons
;;;;; Alkanes / Alkenes

; authors: Kasper B. Pedersen 
; last edit Jan-2025, Kasper

;;;;; 
;;;;; C16 
;;;;; 

;;;;; BEAD-INDEX MAPPING
;;;;; topology description
;
; C1A-C2A-C3A-C4A    1-2-3-4
;

[moleculetype]
C16 	1

[atoms]
; id type   resnr     residu   atom    cgnr charge
1   C1  	1 	C16 	C1A 	1  	0
2   C1  	1 	C16 	C2A 	2  	0
3   C1  	1 	C16 	C3A 	3  	0
4   C1  	1 	C16 	C4A 	4  	0
		
[bonds]
; i j   named potential
1 2 	b_C1_C1_end
2 3 	b_C1_C1_mid
3 4 	b_C1_C1_end

[angles]
; i j k         named potential
 1  2  3 	a_C1_C1_C1_def 
 2  3  4 	a_C1_C1_C1_def

;;;;; 
;;;;; C20
;;;;; 

;;;;; BEAD-INDEX MAPPING
;;;;; topology description
;
; C1A-C2A-C3A-C4A-C5A    1-2-3-4-5
;

[moleculetype]
C20 	1

[atoms]
; id type   resnr     residu   atom    cgnr charge
1   C1  	1 	C20 	C1A 	1  	0
2   C1  	1 	C20 	C2A 	2  	0
3   C1  	1 	C20 	C3A 	3  	0
4   C1  	1 	C20 	C4A 	4  	0
5   C1  	1 	C20	C5A 	5  	0
		
[bonds]
; i j   named potential
1 2 	b_C1_C1_end
2 3 	b_C1_C1_mid
3 4 	b_C1_C1_mid
4 5 	b_C1_C1_end

[angles]
; i j k         named potential
 1  2  3 	a_C1_C1_C1_def 
 2  3  4 	a_C1_C1_C1_def
 3  4  5 	a_C1_C1_C1_def

;;;;; 
;;;;; C24
;;;;; 

;;;;; BEAD-INDEX MAPPING
;;;;; topology description
;
; C1A-C2A-C3A-C4A-C5A-C6A    1-2-3-4-5-6
;

[moleculetype]
C24 	1

[atoms]
; id type   resnr     residu   atom    cgnr charge
1   C1  	1 	C24 	C1A 	1  	0
2   C1  	1 	C24 	C2A 	2  	0
3   C1  	1 	C24 	C3A 	3  	0
4   C1  	1 	C24 	C4A 	4  	0
5   C1  	1 	C24	C5A 	5  	0
6   C1  	1 	C24	C6A 	6  	0
		
[bonds]
; i j   named potential
1 2 	b_C1_C1_end
2 3 	b_C1_C1_mid
3 4 	b_C1_C1_mid
4 5 	b_C1_C1_mid
5 6	b_C1_C1_end

[angles]
; i j k         named potential
 1  2  3 	a_C1_C1_C1_def 
 2  3  4 	a_C1_C1_C1_def
 3  4  5 	a_C1_C1_C1_def
 4  5  6 	a_C1_C1_C1_def

;;;;; 
;;;;; IC1
;;;;; 

;;;;; BEAD-INDEX MAPPING
;;;;; topology description
;
; C1A-C2A-D3A-C4A-C5A    1-2-3-4-5
;

[moleculetype]
IC1 	1

[atoms]
; id type   resnr     residu   atom    cgnr charge
1   C1  	1 	IC1 	C1A 	1  	0
2   C1  	1 	IC1 	C2A 	2  	0
3   C4h  	1 	IC1 	D3A 	3  	0
4   C1  	1 	IC1 	C4A 	4  	0
5   C1  	1 	IC1	C5A 	5  	0
		
[bonds]
; i j   named potential
1 2 	b_C1_C1_end
2 3 	b_C1_C4_mid
3 4 	b_C1_C4_mid
4 5 	b_C1_C1_end

[angles]
; i j k         named potential
 1  2  3 	a_C1_C1_C4_def 
 2  3  4 	a_C1_C4_C1_def
 3  4  5 	a_C1_C1_C4_def

;;;;; 
;;;;; IC2
;;;;; 

;;;;; BEAD-INDEX MAPPING
;;;;; topology description
;
; C1A-C2A-D3A-D4A-C5A    1-2-3-4-5
;

[moleculetype]
IC2 	1

[atoms]
; id type   resnr     residu   atom    cgnr charge
1   C1  	1 	IC2 	C1A 	1  	0
2   C1  	1 	IC2 	C2A 	2  	0
3   C4h  	1 	IC2 	D3A 	3  	0
4   C4h  	1 	IC2 	D4A 	4  	0
5   C1  	1 	IC2	C5A 	5  	0
		
[bonds]
; i j   named potential
1 2 	b_C1_C1_end
2 3 	b_C1_C4_mid
3 4 	b_C4_C4_mid
4 5 	b_C1_C4_mid

[angles]
; i j k         named potential
 1  2  3 	a_C1_C1_C4_def 
 2  3  4 	a_C1_C4_C4_def
 3  4  5 	a_C1_C4_C4_def

;;;;; 
;;;;; IC3
;;;;; 

;;;;; BEAD-INDEX MAPPING
;;;;; topology description
;
; C1A-C2A-D3A-D4A-D5A    1-2-3-4-5
;

[moleculetype]
IC3 	1

[atoms]
; id type   resnr     residu   atom    cgnr charge
1   C1  	1 	IC3 	C1A 	1  	0
2   C1  	1 	IC3 	C2A 	2  	0
3   C4h  	1 	IC3 	D3A 	3  	0
4   C4h  	1 	IC3 	D4A 	4  	0
5   C4h  	1 	IC3	D5A 	5  	0
		
[bonds]
; i j   named potential
1 2 	b_C1_C1_end
2 3 	b_C1_C4_mid
3 4 	b_C4_C4_mid
4 5 	b_C4_C4_mid

[angles]
; i j k         named potential
 1  2  3 	a_C1_C1_C4_def 
 2  3  4 	a_C1_C4_C4_def
 3  4  5 	a_C4_C4_C4_def

;;;;; 
;;;;; IC4
;;;;; 

;;;;; BEAD-INDEX MAPPING
;;;;; topology description
;
; C1A-D2A-D3A-D4A-D5A    1-2-3-4-5
;

[moleculetype]
IC4 	1

[atoms]
; id type   resnr     residu   atom    cgnr charge
1   C1  	1 	IC4 	C1A 	1  	0
2   C4h  	1 	IC4 	D2A 	2  	0
3   C5h  	1 	IC4 	D3A 	3  	0
4   C4h  	1 	IC4 	D4A 	4  	0
5   C4h  	1 	IC4	D5A 	5  	0
		
[bonds]
; i j   named potential
1 2 	b_C1_C4_mid
2 3 	b_C4_C4_mid
3 4 	b_C4_C4_mid
4 5 	b_C4_C4_mid

[angles]
; i j k         named potential
 1  2  3 	a_C1_C4_C4_def 
 2  3  4 	a_C4_C4_C4_def
 3  4  5 	a_C4_C4_C4_def

;;;;; 
;;;;; IC5
;;;;; 

;;;;; BEAD-INDEX MAPPING
;;;;; topology description
;
; C1A-D2A-D3A-D4A-D5A    1-2-3-4-5
;

[moleculetype]
IC5 	1

[atoms]
; id type   resnr     residu   atom    cgnr charge
1   C1  	1 	IC5 	C1A 	1  	0
2   C5h  	1 	IC5 	D2A 	2  	0
3   C5h  	1 	IC5 	D3A 	3  	0
4   C4h  	1 	IC5 	D4A 	4  	0
5   C4h  	1 	IC5	D5A 	5  	0
		
[bonds]
; i j   named potential
1 2 	b_C1_C4_mid
2 3 	b_C4_C4_mid
3 4 	b_C4_C4_mid
4 5 	b_C4_C4_mid

[angles]
; i j k         named potential
 1  2  3 	a_C1_C4_C4_def 
 2  3  4 	a_C4_C4_C4_def
 3  4  5 	a_C4_C4_C4_def

;;;;; 
;;;;; IC6
;;;;; 

;;;;; BEAD-INDEX MAPPING
;;;;; topology description
;
; C1A-D2A-C3A-C4A-C5A    1-2-3-4-5
;

[moleculetype]
IC6 	1

[atoms]
; id type   resnr     residu   atom    cgnr charge
1   C1  	1 	IC6 	C1A 	1  	0
2   C4h  	1 	IC6 	D2A 	2  	0
3   C1  	1 	IC6 	C3A 	3  	0
4   C1  	1 	IC6 	C4A 	4  	0
5   C1  	1 	IC6	C5A 	5  	0
		
[bonds]
; i j   named potential
1 2 	b_C1_C4_mid
2 3 	b_C1_C4_mid
3 4 	b_C1_C1_mid
4 5 	b_C1_C1_end

[angles]
; i j k         named potential
 1  2  3 	a_C1_C4_C1_def 
 2  3  4 	a_C1_C1_C4_def
 3  4  5 	a_C1_C1_C1_def

;;;;; 
;;;;; IC7
;;;;; 

;;;;; BEAD-INDEX MAPPING
;;;;; topology description
;
; C1A-D2A-C3A-D4A-D5A    1-2-3-4-5
;

[moleculetype]
IC7 	1

[atoms]
; id type   resnr     residu   atom    cgnr charge
1   C1  	1 	IC7 	C1A 	1  	0
2   C4h  	1 	IC7 	D2A 	2  	0
3   C1  	1 	IC7 	C3A 	3  	0
4   C4h  	1 	IC7 	D4A 	4  	0
5   C4h  	1 	IC7	D5A 	5  	0
		
[bonds]
; i j   named potential
1 2 	b_C1_C4_mid
2 3 	b_C1_C4_mid
3 4 	b_C1_C4_mid
4 5 	b_C4_C4_mid

[angles]
; i j k         named potential
 1  2  3 	a_C1_C4_C1_def 
 2  3  4 	a_C4_C1_C4_def
 3  4  5 	a_C1_C4_C4_def

;;;;; 
;;;;; IC8
;;;;; 

;;;;; BEAD-INDEX MAPPING
;;;;; topology description
;
; C1A-D2A-C3A-D4A-C5A    1-2-3-4-5
;

[moleculetype]
IC8 	1

[atoms]
; id type   resnr     residu   atom    cgnr charge
1   C1  	1 	IC8 	C1A 	1  	0
2   C4h  	1 	IC8 	D2A 	2  	0
3   C1  	1 	IC8 	C3A 	3  	0
4   C4h  	1 	IC8 	D4A 	4  	0
5   C1  	1 	IC8	C5A 	5  	0
		
[bonds]
; i j   named potential
1 2 	b_C1_C4_mid
2 3 	b_C1_C4_mid
3 4 	b_C1_C4_mid
4 5 	b_C1_C4_mid

[angles]
; i j k         named potential
 1  2  3 	a_C1_C4_C1_def 
 2  3  4 	a_C4_C1_C4_def
 3  4  5 	a_C1_C4_C1_def

;;;;; 
;;;;; IC9
;;;;; 

;;;;; BEAD-INDEX MAPPING
;;;;; topology description
;
; C1A-D2A-C3A-C4A-D5A    1-2-3-4-5
;

[moleculetype]
IC9 	1

[atoms]
; id type   resnr     residu   atom    cgnr charge
1   C1  	1 	IC9 	C1A 	1  	0
2   C4h  	1 	IC9 	D2A 	2  	0
3   C1  	1 	IC9 	C3A 	3  	0
4   C1  	1 	IC9 	C4A 	4  	0
5   C4h  	1 	IC9	D5A 	5  	0
		
[bonds]
; i j   named potential
1 2 	b_C1_C4_mid
2 3 	b_C1_C4_mid
3 4 	b_C1_C1_mid
4 5 	b_C1_C4_mid

[angles]
; i j k         named potential
 1  2  3 	a_C1_C4_C1_def 
 2  3  4 	a_C4_C1_C1_def
 3  4  5 	a_C1_C1_C4_def
