# Supplementary material for: The Martini 3 Lipidome: Expanded and Refined Parameters Improve Lipid Phase Behavior
Source: ACS Cent Sci. 2025 Jul 31;11(9):1598–610. doi: 10.1021/acscentsci.5c00755 (PMC12464760; doi:10.1021/acscentsci.5c00755)
Supplement: Supplementary file 2 [file oc5c00755_si_002.zip › M3-Lipidome_Data/openbeta/martini_v3.0.0_monoglycerides_v2_openbeta.itp]

;;;;; MARTINI 3.0 - Monoglycerides
;;;;; 

; authors: Kasper B. Pedersen 
; last edit Jan-2025, Kasper

;;;;; 
;;;;; Monoolein
;;;;; MO
;;;;; 

;;;;; BEAD-INDEX MAPPING
;;;;; topology description
;
; DOH-GL1-C1A-D2A-C3A-C4A    1-2-3-4-5-6
;

[moleculetype]
MO 	1

[atoms]
; id type   resnr     residu   atom    cgnr charge
1   SP4r  	1 	MO 	DOH 	1  	0
2   SN4a 	1 	MO 	GL1 	2       0
3   C1  	1 	MO 	C1A 	3  	0 ; 5-1 mapping
4   C4h 	1 	MO 	D2A 	4  	0
5   C1  	1 	MO 	C3A 	5  	0
6   C1  	1 	MO 	C4A 	6  	0
		
[bonds]
; i j funct length force.c.
1 2 	b_DOH_GL_def   
2 3 	b_GL_C1_glyc_5long    
3 4 	b_C1_C4_mid_5long
4 5 	b_C1_C4_mid
5 6 	b_C1_C1_end

[angles]
 1  2  3 	a_DOH_GL_C_def
 2  3  4 	a_GL_C1_C4_glyc
 3  4  5 	a_C1_C4_C1_def 
 4  5  6 	a_C1_C1_C4_def

;;;;; 
;;;;; Monolinoolein
;;;;; ML
;;;;; 

;;;;; BEAD-INDEX MAPPING
;;;;; topology description
;
; DOH-GL1-C1A-D2A-D3A-C4A    1-2-3-4-5-6
;

[moleculetype]
ML 	1

[atoms]
; id type   resnr     residu   atom    cgnr charge
1   SP4r  	1 	ML 	DOH 	1  	0
2   SN4a 	1 	ML 	GL1 	2       0
3   C1  	1 	ML 	C1A 	3  	0 ; 5-1 mapping
4   C4h 	1 	ML 	D2A 	4  	0
5   C4h  	1 	ML 	D3A 	5  	0
6   C1  	1 	ML 	C4A 	6  	0
		
[bonds]
; i j funct length force.c.
1 2 	b_DOH_GL_def   
2 3 	b_GL_C1_glyc_5long    
3 4 	b_C1_C4_mid_5long
4 5 	b_C4_C4_mid
5 6 	b_C1_C4_mid

[angles]
 1  2  3 	a_DOH_GL_C_def
 2  3  4 	a_GL_C1_C4_glyc
 3  4  5 	a_C1_C4_C4_def 
 4  5  6 	a_C1_C4_C4_def

;;;;; 
;;;;; Monolinoolenin
;;;;; MLN
;;;;; 

;;;;; BEAD-INDEX MAPPING
;;;;; topology description
;
; DOH-GL1-C1A-D2A-D3A-D4A    1-2-3-4-5-6
;

[moleculetype]
MLN 	1

[atoms]
; id type   resnr     residu   atom    cgnr charge
1   SP4r  	1 	MLN 	DOH 	1  	0
2   SN4a 	1 	MLN 	GL1 	2       0
3   C1  	1 	MLN 	C1A 	3  	0 ; 5-1 mapping
4   C4h 	1 	MLN 	D2A 	4  	0
5   C4h  	1 	MLN 	D3A 	5  	0
6   C4h  	1 	MLN 	D4A 	6  	0
		
[bonds]
; i j funct length force.c.
1 2 	b_DOH_GL_def   
2 3 	b_GL_C1_glyc_5long    
3 4 	b_C1_C4_mid_5long
4 5 	b_C4_C4_mid
5 6 	b_C4_C4_mid

[angles]
 1  2  3 	a_DOH_GL_C_def
 2  3  4 	a_GL_C1_C4_glyc
 3  4  5 	a_C1_C4_C4_def 
 4  5  6 	a_C4_C4_C4_def

;;;;; Monostearin
;;;;; MS
;;;;; 

;;;;; BEAD-INDEX MAPPING
;;;;; topology description
;
; DOH-GL1-C1A-C2A-C3A-C4A    1-2-3-4-5-6
;

[moleculetype]
MS 	1

[atoms]
; id type   resnr     residu   atom    cgnr charge
1   SP4r  	1 	MS 	DOH 	1  	0
2   SN4a 	1 	MS 	GL1 	2       0
3   C1  	1 	MS 	C1A 	3  	0 ; 5-1 mapping
4   C1	 	1 	MS 	C2A 	4  	0
5   C1  	1 	MS 	C3A 	5  	0
6   C1  	1 	MS 	C4A 	6  	0
		
[bonds]
; i j funct length force.c.
1 2 	b_DOH_GL_def   
2 3 	b_GL_C1_glyc_5long    
3 4 	b_C1_C1_mid_5long
4 5 	b_C1_C1_mid
5 6 	b_C1_C1_end

[angles]
 1  2  3 	a_DOH_GL_C_def
 2  3  4 	a_GL_C1_C1_glyc
 3  4  5 	a_C1_C1_C1_def 
 4  5  6 	a_C1_C1_C1_def

;;;;; Monoplamitin
;;;;; MP
;;;;; 

;;;;; BEAD-INDEX MAPPING
;;;;; topology description
;
; DOH-GL1-C1A-C2A-C3A-C4A    1-2-3-4-5-6
;

[moleculetype]
MP 	1

[atoms]
; id type   resnr     residu   atom    cgnr charge
1   SP4r  	1 	MP 	DOH 	1  	0
2   SN4a 	1 	MP 	GL1 	2       0
3   SC1  	1 	MP 	C1A 	3  	0
4   C1	 	1 	MP 	C2A 	4  	0
5   C1  	1 	MP 	C3A 	5  	0
6   C1  	1 	MP 	C4A 	6  	0
		
[bonds]
; i j funct length force.c.
1 2 	b_DOH_GL_def   
2 3 	b_GL_SC1_glyc    
3 4 	b_SC1_C1_mid
4 5 	b_C1_C1_mid
5 6 	b_C1_C1_end

[angles]
 1  2  3 	a_DOH_GL_C_def
 2  3  4 	a_GL_C1_C1_glyc
 3  4  5 	a_C1_C1_C1_def 
 4  5  6 	a_C1_C1_C1_def

;;;;; Monomyristin
;;;;; MM
;;;;; 

;;;;; BEAD-INDEX MAPPING
;;;;; topology description
;
; DOH-GL1-C1A-C2A-C3A    1-2-3-4-5
;

[moleculetype]
MM 	1

[atoms]
; id type   resnr     residu   atom    cgnr charge
1   SP4r  	1 	MM 	DOH 	1  	0
2   SN4a 	1 	MM 	GL1 	2       0
3   C1  	1 	MM 	C1A 	3  	0 ; 5-1 mapping
4   C1	 	1 	MM 	C2A 	4  	0
5   C1  	1 	MM 	C3A 	5  	0
		
[bonds]
; i j funct length force.c.
1 2 	b_DOH_GL_def   
2 3 	b_GL_C1_glyc_5long    
3 4 	b_C1_C1_mid_5long
4 5 	b_C1_C1_end

[angles]
 1  2  3 	a_DOH_GL_C_def
 2  3  4 	a_GL_C1_C1_glyc
 3  4  5 	a_C1_C1_C1_def 

;;;;; Monolaurin
;;;;; MLA
;;;;; 

;;;;; BEAD-INDEX MAPPING
;;;;; topology description
;
; DOH-GL1-C1A-C2A-C3A    1-2-3-4-5
;

[moleculetype]
MLA 	1

[atoms]
; id type   resnr     residu   atom    cgnr charge
1   SP4r  	1 	MLA 	DOH 	1  	0
2   SN4a 	1 	MLA 	GL1 	2       0
3   SC1  	1 	MLA 	C1A 	3  	0
4   C1	 	1 	MLA 	C2A 	4  	0
5   C1  	1 	MLA 	C3A 	5  	0
		
[bonds]
; i j funct length force.c.
1 2 	b_DOH_GL_def   
2 3 	b_GL_SC1_glyc    
3 4 	b_SC1_C1_mid
4 5 	b_C1_C1_end

[angles]
 1  2  3 	a_DOH_GL_C_def
 2  3  4 	a_GL_C1_C1_glyc
 3  4  5 	a_C1_C1_C1_def 
