# Supplementary material for: The Martini 3 Lipidome: Expanded and Refined Parameters Improve Lipid Phase Behavior
Source: ACS Cent Sci. 2025 Jul 31;11(9):1598–610. doi: 10.1021/acscentsci.5c00755 (PMC12464760; doi:10.1021/acscentsci.5c00755)
Supplement: Supplementary file 2 [file oc5c00755_si_002.zip › M3-Lipidome_Data/openbeta/martini_v3.0.0_phospholipids_2,2-BMP_v2_openbeta.itp]

; Last update : Jan-2025 by Kasper 
; Authors:  Kasper B. Pedersen


;;;;;; Martini lipid topology for 2,2' isomer C18:1/C18:1 BMP (DOB2)                  
;
; molecular topology and mapping of indices
;
;	  OH1	
;          |
;         GL1-C1A-D2A-C3A-C4A   
;        /
;      PO4  
;        \   
;         GL2-C1B-D2B-C3B-C4B
;          |
;         OH2
;
;         3
;         |
;         2 - 4 - 5 - 6 - 7   
;        /
;       1 
;        \   
;         8 - 10 - 11 - 12 - 13
;         |
;         9

[moleculetype]
; molname      nrexcl
  DO2B          1

[atoms]
; id 	type 	resnr 	residu 	atom 	cgnr 	charge
   1 	Q5 	 1 	DO2B 	PO4 	 1 	-1.0 	
   2 	SN4a	 1 	DO2B 	GL1 	 2 	0 	
   3 	TN6	 1 	DO2B 	OH1 	 3 	0 	
   4 	C1 	 1 	DO2B 	C1A 	 4 	0 	
   5 	C4h	 1 	DO2B 	D2A 	 5 	0 	
   6 	C1 	 1 	DO2B 	C3A 	 6 	0 	
   7 	C1 	 1 	DO2B 	C4A 	 7 	0 	
   8    SN4a     1	DO2B	GL2	 8	0
   9    TN6      1	DO2B	OH2	 9	0
  10 	C1 	 1 	DO2B 	C1B 	10 	0 	
  11 	C4h	 1 	DO2B 	D2B 	11 	0 	
  12 	C1 	 1 	DO2B 	C3B 	12 	0 	
  13 	C1 	 1 	DO2B 	C4B 	13 	0 	

[bonds]
;  i  j 
   1  2   b_PO4_GL_def
   2  3   b_GL_OH_22_bmp
   2  4   b_GL_C1_glyc_5long
   4  5   b_C1_C4_mid_5long
   5  6   b_C4_C1_mid
   6  7   b_C1_C1_end
   1  8   b_PO4_GL_def	
   8  9   b_GL_OH_22_bmp
   8 10   b_GL_C1_glyc_5long
  10 11   b_C1_C4_mid_5long
  11 12   b_C4_C1_mid
  12 13   b_C1_C1_end

[angles]
; using named angletypes from martini_v3.0_ffbonded.itp
; head group
   1  2  3  a_PO4_GL_OH_22_bmp
   1  8  9  a_PO4_GL_OH_22_bmp
;glycerol backbone	
   3  2  4  a_OH_GL_C_22_bmp    	      
   9  8 10  a_OH_GL_C_22_bmp    	      
   1  2  4  a_PO4_GL_C_def   	      
   1  8 10  a_PO4_GL_C_def    	      
; tails attached to glycerol
   2  4  5  a_GL_C1_C4_glyc          
   8 10 11  a_GL_C1_C4_glyc          
; tails
   4  5  6  a_C1_C4_C1_def
   5  6  7  a_C4_C1_C1_def
  10 11 12  a_C1_C4_C1_def
  11 12 13  a_C4_C1_C1_def
