# Supplementary material for: The Martini 3 Lipidome: Expanded and Refined Parameters Improve Lipid Phase Behavior
Source: ACS Cent Sci. 2025 Jul 31;11(9):1598–610. doi: 10.1021/acscentsci.5c00755 (PMC12464760; doi:10.1021/acscentsci.5c00755)
Supplement: Supplementary file 2 [file oc5c00755_si_002.zip › M3-Lipidome_Data/openbeta/martini_v3.0.0_phospholipids_CL_v2_openbeta.itp]

; Cardiolipin (CL) 2-
;
; Please cite:
; KBP et al. TBD
; PCT Souza et al. Nat. Methods; 2021. DOI: 10.1038/s41592-021-01098-3 and Martini3 lipids TBD
;
; Last updated:  Dec-2024 by Kasper
; Authors: Kasper B. Pedersen
;

;;;;; 
;;;;; Tetramyristyoyl cardiolipin 
;;;;; TMCL
;;;;; 

[ moleculetype ]
; molname  nrexcl
  TMCL     1 

[ atoms ]
; i type resnr residue atom cgnr charge
  1 N6   1     TMCL    GLC   1    0.0 ; linking bead
  2 Q5   1     TMCL    PO41  2   -1.0 ; first phosphatidyl group
  3 SN4a 1     TMCL    GL11  3    0.0 ; first glycerol group
  4 SN4a 1     TMCL    GL21  4    0.0
  5 C1   1     TMCL    C1A1  5    0.0 ; aliphatic tail A1
  6 C1   1     TMCL    C2A1  6    0.0
  7 C1   1     TMCL    C3A1  7    0.0
  8 C1   1     TMCL    C1B1 10    0.0 ; aliphatic tail B1
  9 C1   1     TMCL    C2B1 11    0.0
 10 C1   1     TMCL    C3B1 12    0.0
 11 Q5   1     TMCL    PO42 15   -1.0 ; second phosphatidyl group
 12 SN4a 1     TMCL    GL12 16    0.0 ; second glycerol group
 13 SN4a 1     TMCL    GL22 17    0.0
 14 C1   1     TMCL    C1A2 18    0.0 ; aliphatic tail A2
 15 C1   1     TMCL    C2A2 19    0.0
 16 C1   1     TMCL    C3A2 20    0.0
 17 C1   1     TMCL    C1B2 23    0.0 ; aliphatic tail B2
 18 C1   1     TMCL    C2B2 24    0.0
 19 C1   1     TMCL    C3B2 25    0.0

[ bonds ]
; i  j 
  1  2  b_PO4_GL_cl
  1 11  b_PO4_GL_cl
  2  3 	b_PO4_GL_def
  2  4 	b_PO4_GL_def_long
  3  4 	b_GL_GL_glyc
  3  5 	b_GL_C1_glyc_5long
  5  6 	b_C1_C1_mid_5long
  6  7 	b_C1_C1_end
  4  8 	b_GL_C1_glyc_5long
  8  9 	b_C1_C1_mid_5long
  9 10 	b_C1_C1_end
 11 12  b_PO4_GL_def 
 11 13 	b_PO4_GL_def_long
 12 13  b_GL_GL_glyc
 12 14  b_GL_C1_glyc_5long
 14 15  b_C1_C1_mid_5long
 15 16  b_C1_C1_end
 13 17  b_GL_C1_glyc_5long
 17 18  b_C1_C1_mid_5long
 18 19  b_C1_C1_end

[ angles ]
; i  j  k 
  2  1 11  a_PO4_GL_PO4_cl
  1  2  3  a_GL_PO4_GL_cl
  1 11 12  a_GL_PO4_GL_cl
  2  3  5  a_PO4_GL_C_def
  4  3  5  a_GL_GL_C_glyc
  3  4  8  a_GL_GL_C_glyc
  3  5  6  a_GL_C1_C1_glyc
  5  6  7  a_C1_C1_C1_def
  4  8  9  a_GL_C1_C1_glyc
  8  9 10  a_C1_C1_C1_def
 11 12 14  a_PO4_GL_C_def
 13 12 14  a_GL_GL_C_glyc
 12 13 17  a_GL_GL_C_glyc
 12 14 15  a_GL_C1_C1_glyc
 14 15 16  a_C1_C1_C1_def
 13 17 18  a_GL_C1_C1_glyc
 17 18 19  a_C1_C1_C1_def

;;;;; 
;;;;; Tetraoleoyl cardiolipin 
;;;;; TOCL
;;;;; 

[ moleculetype ]
; molname  nrexcl
  TOCL     1 

[ atoms ]
; i type resnr residue atom cgnr charge
  1 N6   1     TOCL    GLC   1    0.0 ; linking bead
  2 Q5   1     TOCL    PO41  2   -1.0 ; first phosphatidyl group
  3 SN4a 1     TOCL    GL11  3    0.0 ; first glycerol group
  4 SN4a 1     TOCL    GL21  4    0.0
  5 C1   1     TOCL    C1A1  5    0.0 ; aliphatic tail A1
  6 C4h  1     TOCL    D2A1  6    0.0
  7 C1   1     TOCL    C3A1  7    0.0
  8 C1   1     TOCL    C4A1  8    0.0
  9 C1   1     TOCL    C1B1 10    0.0 ; aliphatic tail B1
 10 C4h  1     TOCL    D2B1 11    0.0
 11 C1   1     TOCL    C3B1 12    0.0
 12 C1   1     TOCL    C4B1 13    0.0
 13 Q5   1     TOCL    PO42 15   -1.0 ; second phosphatidyl group
 14 SN4a 1     TOCL    GL12 16    0.0 ; second glycerol group
 15 SN4a 1     TOCL    GL22 17    0.0
 16 C1   1     TOCL    C1A2 18    0.0 ; aliphatic tail A2
 17 C4h  1     TOCL    D2A2 19    0.0
 18 C1   1     TOCL    C3A2 20    0.0
 19 C1   1     TOCL    C4A2 21    0.0
 20 C1   1     TOCL    C1B2 23    0.0 ; aliphatic tail B2
 21 C4h  1     TOCL    D2B2 24    0.0
 22 C1   1     TOCL    C3B2 25    0.0
 23 C1   1     TOCL    C4B2 26    0.0

[ bonds ]
; i  j 
  1  2  b_PO4_GL_cl
  1 13  b_PO4_GL_cl
  2  3 	b_PO4_GL_def
  2  4 	b_PO4_GL_def_long
  3  4 	b_GL_GL_glyc
  3  5 	b_GL_C1_glyc_5long
  5  6 	b_C1_C4_mid_5long
  6  7 	b_C4_C1_mid
  7  8 	b_C1_C1_end
  4  9 	b_GL_C1_glyc_5long
  9 10 	b_C1_C4_mid_5long
 10 11 	b_C4_C1_mid
 11 12 	b_C1_C1_end
 13 14  b_PO4_GL_def 
 13 15 	b_PO4_GL_def_long
 14 15  b_GL_GL_glyc
 14 16  b_GL_C1_glyc_5long
 16 17  b_C1_C4_mid_5long
 17 18  b_C4_C1_mid
 18 19  b_C1_C1_end
 15 20  b_GL_C1_glyc_5long
 20 21  b_C1_C4_mid_5long
 21 22  b_C4_C1_mid
 22 23  b_C1_C1_end

[ angles ]
; i  j  k 
  2  1 13  a_PO4_GL_PO4_cl
  1  2  3  a_GL_PO4_GL_cl
  1 13 14  a_GL_PO4_GL_cl
  2  3  5  a_PO4_GL_C_def
  4  3  5  a_GL_GL_C_glyc
  3  4  9  a_GL_GL_C_glyc
  3  5  6  a_GL_C1_C4_glyc
  5  6  7  a_C1_C4_C1_def
  6  7  8  a_C4_C1_C1_def
  4  9 10  a_GL_C1_C4_glyc
  9 10 11  a_C1_C4_C1_def
 10 11 12  a_C4_C1_C1_def
 13 14 16  a_PO4_GL_C_def
 15 14 16  a_GL_GL_C_glyc
 14 15 20  a_GL_GL_C_glyc
 14 16 17  a_GL_C1_C4_glyc
 16 17 18  a_C1_C4_C1_def
 17 18 19  a_C4_C1_C1_def
 15 20 21  a_GL_C1_C4_glyc
 20 21 22  a_C1_C4_C1_def
 21 22 23  a_C4_C1_C1_def
