# Supplementary material for: The Martini 3 Lipidome: Expanded and Refined Parameters Improve Lipid Phase Behavior
Source: ACS Cent Sci. 2025 Jul 31;11(9):1598–610. doi: 10.1021/acscentsci.5c00755 (PMC12464760; doi:10.1021/acscentsci.5c00755)
Supplement: Supplementary file 2 [file oc5c00755_si_002.zip › M3-Lipidome_Data/openbeta/martini_v3.0.0_phospholipids_PA_v2_openbeta.itp]

;
; Phosphatidic acid - PA
; Collection of phosphatidic acid Martini 3 lipids
;
; Please cite:
; K.B. Pedersen et al. The Martini 3 Lipidome: Expanded and Refined Parameters Improve Lipid Phase Behaviour, TBD 2024 and 
;   P.C.T. Souza et al. Martini 3: a general purpose force field for coarse-grained molecular dynamics, 
;   Nat. Methods; 2021. doi: 10.1038/s41592-021-01098-3
;
; Last updated:  Dec-2024 by Kasper;
; Authors: Kasper B. Pedersen


;;;;;; Martini lipid topology for di-C08:0 PA (DTPA), generated using:
; The Martini lipid itp generator version M3.l01  Args are: -alname DTPA -alhead 'P' -allink 'G G' -altail 'cC cC'
; WARNING: Autogenerated and not all lipid headgroup and tail combinations have been tested;
;          used with care and see K.B. Pedersen et al. 2024 for guidance.
;
; Description:
;   A general model phosphatidic acid (PA) lipid corresponding to atomistic C8:0 dioctanoyl tails.
; Parameterization:
;   This topology follows the standard Martini 3.0 lipid definitions and building block rules. 
;   Bonded parameters and mapping have been optimized as described in K.B. Pedersen et al. 2024.
; Reference(s): 
;   K.B. Pedersen et al. The Martini 3 Lipidome: Expanded and Refined Parameters Improve Lipid Phase Behaviour, TBD 2024 
;   P.C.T. Souza et al. Martini 3: a general purpose force field for coarse-grained molecular dynamics, 
;   Nat. Methods; 2021. doi: 10.1038/s41592-021-01098-3
; Created: 2024.07.12
;
; Molecular topology and mapping of indices:
; PO4-GL1-C1A-C2A
;      |
;     GL2-C1B-C2B
;
;  1 - 2 - 4 - 5 
;      |
;      3 - 6 - 7 
;
;@INSANE alhead=P, allink=G G, altail=CC CC, alname=DTPA, charge=-1.0
;@RESNTEST DTP==DTPA if: atoms[0]==PO4
;@BEADS PO4 GL1 GL2 C1A C2A C1B C2B 
;@BONDS PO4-GL1 PO4-GL2 GL1-GL2 GL1-C1A C1A-C2A GL2-C1B C1B-C2B 
;

[moleculetype]
; molname      nrexcl
  DTPA          1

[atoms]
; id 	type 	resnr 	residu 	atom 	cgnr 	charge    (mass)
   1     Q5   1  DTPA  PO4   1 	-1.0
   2   SN4a   1  DTPA  GL1   2 	0
   3   SN4a   1  DTPA  GL2   3 	0
   4    SC1   1  DTPA  C1A   4 	0
   5     C1   1  DTPA  C2A   5 	0
   6    SC1   1  DTPA  C1B   6 	0
   7     C1   1  DTPA  C2B   7 	0

[bonds]
;  i  j 	name 	(using named bondtypes from martini_v3.0.0_ffbonded_v2.itp)
;  i  j 	funct 	force.c.
   1  2 	b_PO4_GL_def
   1  3 	b_PO4_GL_def_long
   2  3 	b_GL_GL_glyc
   2  4 	b_GL_SC1_glyc
   4  5 	b_SC1_C1_end
   3  6 	b_GL_SC1_glyc
   6  7 	b_SC1_C1_end

[angles]
;  i  j  k 	name 	(using named angletypes from martini_v3.0.0_ffbonded_v2.itp)
;  i  j  k 	funct 	angle 	force.c.
   1  2  4 	a_PO4_GL_C_def
   3  2  4 	a_GL_GL_C_glyc
   2  3  6 	a_GL_GL_C_glyc
   2  4  5 	a_GL_C1_C1_glyc
   3  6  7 	a_GL_C1_C1_glyc


;;;;;; Martini lipid topology for di-C10:0 PA (DJPA), generated using:
; The Martini lipid itp generator version M3.l01  Args are: -alname DJPA -alhead 'P' -allink 'G G' -altail 'CC CC'
; WARNING: Autogenerated and not all lipid headgroup and tail combinations have been tested;
;          used with care and see K.B. Pedersen et al. 2024 for guidance.
;
; Description:
;   A general model phosphatidic acid (PA) lipid corresponding to atomistic C10:0 didecanoyl tails.
; Parameterization:
;   This topology follows the standard Martini 3.0 lipid definitions and building block rules. 
;   Bonded parameters and mapping have been optimized as described in K.B. Pedersen et al. 2024.
; Reference(s): 
;   K.B. Pedersen et al. The Martini 3 Lipidome: Expanded and Refined Parameters Improve Lipid Phase Behaviour, TBD 2024 
;   P.C.T. Souza et al. Martini 3: a general purpose force field for coarse-grained molecular dynamics, 
;   Nat. Methods; 2021. doi: 10.1038/s41592-021-01098-3
; Created: 2024.07.12
;
; Molecular topology and mapping of indices:
; PO4-GL1-C1A-C2A
;      |
;     GL2-C1B-C2B
;
;  1 - 2 - 4 - 5 
;      |
;      3 - 6 - 7 
;
;@INSANE alhead=P, allink=G G, altail=CC CC, alname=DJPA, charge=-1.0
;@RESNTEST DJP==DJPA if: atoms[0]==PO4
;@BEADS PO4 GL1 GL2 C1A C2A C1B C2B 
;@BONDS PO4-GL1 PO4-GL2 GL1-GL2 GL1-C1A C1A-C2A GL2-C1B C1B-C2B 
;

[moleculetype]
; molname      nrexcl
  DJPA          1

[atoms]
; id 	type 	resnr 	residu 	atom 	cgnr 	charge    (mass)
   1     Q5   1  DJPA  PO4   1 	-1.0
   2   SN4a   1  DJPA  GL1   2 	0
   3   SN4a   1  DJPA  GL2   3 	0
   4     C1   1  DJPA  C1A   4 	0
   5     C1   1  DJPA  C2A   5 	0
   6     C1   1  DJPA  C1B   6 	0
   7     C1   1  DJPA  C2B   7 	0

[bonds]
;  i  j 	name 	(using named bondtypes from martini_v3.0.0_ffbonded_v2.itp)
;  i  j 	funct 	force.c.
   1  2 	b_PO4_GL_def
   1  3 	b_PO4_GL_def_long
   2  3 	b_GL_GL_glyc
   2  4 	b_GL_C1_glyc_5long
   4  5 	b_C1_C1_mid_5long
   3  6 	b_GL_C1_glyc_5long
   6  7 	b_C1_C1_mid_5long

[angles]
;  i  j  k 	name 	(using named angletypes from martini_v3.0.0_ffbonded_v2.itp)
;  i  j  k 	funct 	angle 	force.c.
   1  2  4 	a_PO4_GL_C_def
   3  2  4 	a_GL_GL_C_glyc
   2  3  6 	a_GL_GL_C_glyc
   2  4  5 	a_GL_C1_C1_glyc
   3  6  7 	a_GL_C1_C1_glyc


;;;;;; Martini lipid topology for di-C12:0 PA (DUPA), generated using:
; The Martini lipid itp generator version M3.l01  Args are: -alname DUPA -alhead 'P' -allink 'G G' -altail 'cCC cCC'
; WARNING: Autogenerated and not all lipid headgroup and tail combinations have been tested;
;          used with care and see K.B. Pedersen et al. 2024 for guidance.
;
; Description:
;   A general model phosphatidic acid (PA) lipid corresponding to atomistic C12:0 dilauroyl tails.
; Parameterization:
;   This topology follows the standard Martini 3.0 lipid definitions and building block rules. 
;   Bonded parameters and mapping have been optimized as described in K.B. Pedersen et al. 2024.
; Reference(s): 
;   K.B. Pedersen et al. The Martini 3 Lipidome: Expanded and Refined Parameters Improve Lipid Phase Behaviour, TBD 2024 
;   P.C.T. Souza et al. Martini 3: a general purpose force field for coarse-grained molecular dynamics, 
;   Nat. Methods; 2021. doi: 10.1038/s41592-021-01098-3
; Created: 2024.07.12
;
; Molecular topology and mapping of indices:
; PO4-GL1-C1A-C2A-C3A
;      |
;     GL2-C1B-C2B-C3B
;
;  1 - 2 - 4 - 5 - 6 
;      |
;      3 - 7 - 8 - 9 
;
;@INSANE alhead=P, allink=G G, altail=CCC CCC, alname=DUPA, charge=-1.0
;@RESNTEST DUP==DUPA if: atoms[0]==PO4
;@BEADS PO4 GL1 GL2 C1A C2A C3A C1B C2B C3B 
;@BONDS PO4-GL1 PO4-GL2 GL1-GL2 GL1-C1A C1A-C2A C2A-C3A GL2-C1B C1B-C2B C2B-C3B 
;

[moleculetype]
; molname      nrexcl
  DUPA          1

[atoms]
; id 	type 	resnr 	residu 	atom 	cgnr 	charge    (mass)
   1     Q5   1  DUPA  PO4   1 	-1.0
   2   SN4a   1  DUPA  GL1   2 	0
   3   SN4a   1  DUPA  GL2   3 	0
   4    SC1   1  DUPA  C1A   4 	0
   5     C1   1  DUPA  C2A   5 	0
   6     C1   1  DUPA  C3A   6 	0
   7    SC1   1  DUPA  C1B   7 	0
   8     C1   1  DUPA  C2B   8 	0
   9     C1   1  DUPA  C3B   9 	0

[bonds]
;  i  j 	name 	(using named bondtypes from martini_v3.0.0_ffbonded_v2.itp)
;  i  j 	funct 	force.c.
   1  2 	b_PO4_GL_def
   1  3 	b_PO4_GL_def_long
   2  3 	b_GL_GL_glyc
   2  4 	b_GL_SC1_glyc
   4  5 	b_SC1_C1_mid
   5  6 	b_C1_C1_end
   3  7 	b_GL_SC1_glyc
   7  8 	b_SC1_C1_mid
   8  9 	b_C1_C1_end

[angles]
;  i  j  k 	name 	(using named angletypes from martini_v3.0.0_ffbonded_v2.itp)
;  i  j  k 	funct 	angle 	force.c.
   1  2  4 	a_PO4_GL_C_def
   3  2  4 	a_GL_GL_C_glyc
   2  3  7 	a_GL_GL_C_glyc
   2  4  5 	a_GL_C1_C1_glyc
   4  5  6 	a_C1_C1_C1_def
   3  7  8 	a_GL_C1_C1_glyc
   7  8  9 	a_C1_C1_C1_def


;;;;;; Martini lipid topology for di-C14:0 PA (DMPA), generated using:
; The Martini lipid itp generator version M3.l01  Args are: -alname DMPA -alhead 'P' -allink 'G G' -altail 'CCC CCC'
; WARNING: Autogenerated and not all lipid headgroup and tail combinations have been tested;
;          used with care and see K.B. Pedersen et al. 2024 for guidance.
;
; Description:
;   A general model phosphatidic acid (PA) lipid corresponding to atomistic C14:0 dimyristoyl (DMPA) tails.
; Parameterization:
;   This topology follows the standard Martini 3.0 lipid definitions and building block rules. 
;   Bonded parameters and mapping have been optimized as described in K.B. Pedersen et al. 2024.
; Reference(s): 
;   K.B. Pedersen et al. The Martini 3 Lipidome: Expanded and Refined Parameters Improve Lipid Phase Behaviour, TBD 2024 
;   P.C.T. Souza et al. Martini 3: a general purpose force field for coarse-grained molecular dynamics, 
;   Nat. Methods; 2021. doi: 10.1038/s41592-021-01098-3
; Created: 2024.07.12
;
; Molecular topology and mapping of indices:
; PO4-GL1-C1A-C2A-C3A
;      |
;     GL2-C1B-C2B-C3B
;
;  1 - 2 - 4 - 5 - 6 
;      |
;      3 - 7 - 8 - 9 
;
;@INSANE alhead=P, allink=G G, altail=CCC CCC, alname=DMPA, charge=-1.0
;@RESNTEST DMP==DMPA if: atoms[0]==PO4
;@BEADS PO4 GL1 GL2 C1A C2A C3A C1B C2B C3B 
;@BONDS PO4-GL1 PO4-GL2 GL1-GL2 GL1-C1A C1A-C2A C2A-C3A GL2-C1B C1B-C2B C2B-C3B 
;

[moleculetype]
; molname      nrexcl
  DMPA          1

[atoms]
; id 	type 	resnr 	residu 	atom 	cgnr 	charge    (mass)
   1     Q5   1  DMPA  PO4   1 	-1.0
   2   SN4a   1  DMPA  GL1   2 	0
   3   SN4a   1  DMPA  GL2   3 	0
   4     C1   1  DMPA  C1A   4 	0
   5     C1   1  DMPA  C2A   5 	0
   6     C1   1  DMPA  C3A   6 	0
   7     C1   1  DMPA  C1B   7 	0
   8     C1   1  DMPA  C2B   8 	0
   9     C1   1  DMPA  C3B   9 	0

[bonds]
;  i  j 	name 	(using named bondtypes from martini_v3.0.0_ffbonded_v2.itp)
;  i  j 	funct 	force.c.
   1  2 	b_PO4_GL_def
   1  3 	b_PO4_GL_def_long
   2  3 	b_GL_GL_glyc
   2  4 	b_GL_C1_glyc_5long
   4  5 	b_C1_C1_mid_5long
   5  6 	b_C1_C1_end
   3  7 	b_GL_C1_glyc_5long
   7  8 	b_C1_C1_mid_5long
   8  9 	b_C1_C1_end

[angles]
;  i  j  k 	name 	(using named angletypes from martini_v3.0.0_ffbonded_v2.itp)
;  i  j  k 	funct 	angle 	force.c.
   1  2  4 	a_PO4_GL_C_def
   3  2  4 	a_GL_GL_C_glyc
   2  3  7 	a_GL_GL_C_glyc
   2  4  5 	a_GL_C1_C1_glyc
   4  5  6 	a_C1_C1_C1_def
   3  7  8 	a_GL_C1_C1_glyc
   7  8  9 	a_C1_C1_C1_def


;;;;;; Martini lipid topology for di-C16:0 PA (DPPA), generated using:
; The Martini lipid itp generator version M3.l01  Args are: -alname DPPA -alhead 'P' -allink 'G G' -altail 'cCCC cCCC'
; WARNING: Autogenerated and not all lipid headgroup and tail combinations have been tested;
;          used with care and see K.B. Pedersen et al. 2024 for guidance.
;
; Description:
;   A general model phosphatidic acid (PA) lipid corresponding to atomistic C16:0 dipalmitoyl (DPPA) tails.
; Parameterization:
;   This topology follows the standard Martini 3.0 lipid definitions and building block rules. 
;   Bonded parameters and mapping have been optimized as described in K.B. Pedersen et al. 2024.
; Reference(s): 
;   K.B. Pedersen et al. The Martini 3 Lipidome: Expanded and Refined Parameters Improve Lipid Phase Behaviour, TBD 2024 
;   P.C.T. Souza et al. Martini 3: a general purpose force field for coarse-grained molecular dynamics, 
;   Nat. Methods; 2021. doi: 10.1038/s41592-021-01098-3
; Created: 2024.07.12
;
; Molecular topology and mapping of indices:
; PO4-GL1-C1A-C2A-C3A-C4A
;      |
;     GL2-C1B-C2B-C3B-C4B
;
;  1 - 2 - 4 - 5 - 6 - 7 
;      |
;      3 - 8 - 9 - 10- 11
;
;@INSANE alhead=P, allink=G G, altail=CCCC CCCC, alname=DPPA, charge=-1.0
;@RESNTEST DPP==DPPA if: atoms[0]==PO4
;@BEADS PO4 GL1 GL2 C1A C2A C3A C4A C1B C2B C3B C4B 
;@BONDS PO4-GL1 PO4-GL2 GL1-GL2 GL1-C1A C1A-C2A C2A-C3A C3A-C4A GL2-C1B C1B-C2B C2B-C3B C3B-C4B 
;

[moleculetype]
; molname      nrexcl
  DPPA          1

[atoms]
; id 	type 	resnr 	residu 	atom 	cgnr 	charge    (mass)
   1     Q5   1  DPPA  PO4   1 	-1.0
   2   SN4a   1  DPPA  GL1   2 	0
   3   SN4a   1  DPPA  GL2   3 	0
   4    SC1   1  DPPA  C1A   4 	0
   5     C1   1  DPPA  C2A   5 	0
   6     C1   1  DPPA  C3A   6 	0
   7     C1   1  DPPA  C4A   7 	0
   8    SC1   1  DPPA  C1B   8 	0
   9     C1   1  DPPA  C2B   9 	0
  10     C1   1  DPPA  C3B  10 	0
  11     C1   1  DPPA  C4B  11 	0

[bonds]
;  i  j 	name 	(using named bondtypes from martini_v3.0.0_ffbonded_v2.itp)
;  i  j 	funct 	force.c.
   1  2 	b_PO4_GL_def
   1  3 	b_PO4_GL_def_long
   2  3 	b_GL_GL_glyc
   2  4 	b_GL_SC1_glyc
   4  5 	b_SC1_C1_mid
   5  6 	b_C1_C1_mid
   6  7 	b_C1_C1_end
   3  8 	b_GL_SC1_glyc
   8  9 	b_SC1_C1_mid
   9 10 	b_C1_C1_mid
  10 11 	b_C1_C1_end

[angles]
;  i  j  k 	name 	(using named angletypes from martini_v3.0.0_ffbonded_v2.itp)
;  i  j  k 	funct 	angle 	force.c.
   1  2  4 	a_PO4_GL_C_def
   3  2  4 	a_GL_GL_C_glyc
   2  3  8 	a_GL_GL_C_glyc
   2  4  5 	a_GL_C1_C1_glyc
   4  5  6 	a_C1_C1_C1_def
   5  6  7 	a_C1_C1_C1_def
   3  8  9 	a_GL_C1_C1_glyc
   8  9 10 	a_C1_C1_C1_def
   9 10 11 	a_C1_C1_C1_def


;;;;;; Martini lipid topology for di-C18:0 PA (DSPA), generated using:
; The Martini lipid itp generator version M3.l01  Args are: -alname DSPA -alhead 'P' -allink 'G G' -altail 'CCCC CCCC'
; WARNING: Autogenerated and not all lipid headgroup and tail combinations have been tested;
;          used with care and see K.B. Pedersen et al. 2024 for guidance.
;
; Description:
;   A general model phosphatidic acid (PA) lipid corresponding to atomistic C18:0 distearoyl (DSPA) tails.
; Parameterization:
;   This topology follows the standard Martini 3.0 lipid definitions and building block rules. 
;   Bonded parameters and mapping have been optimized as described in K.B. Pedersen et al. 2024.
; Reference(s): 
;   K.B. Pedersen et al. The Martini 3 Lipidome: Expanded and Refined Parameters Improve Lipid Phase Behaviour, TBD 2024 
;   P.C.T. Souza et al. Martini 3: a general purpose force field for coarse-grained molecular dynamics, 
;   Nat. Methods; 2021. doi: 10.1038/s41592-021-01098-3
; Created: 2024.07.12
;
; Molecular topology and mapping of indices:
; PO4-GL1-C1A-C2A-C3A-C4A
;      |
;     GL2-C1B-C2B-C3B-C4B
;
;  1 - 2 - 4 - 5 - 6 - 7 
;      |
;      3 - 8 - 9 - 10- 11
;
;@INSANE alhead=P, allink=G G, altail=CCCC CCCC, alname=DSPA, charge=-1.0
;@RESNTEST DSP==DSPA if: atoms[0]==PO4
;@BEADS PO4 GL1 GL2 C1A C2A C3A C4A C1B C2B C3B C4B 
;@BONDS PO4-GL1 PO4-GL2 GL1-GL2 GL1-C1A C1A-C2A C2A-C3A C3A-C4A GL2-C1B C1B-C2B C2B-C3B C3B-C4B 
;

[moleculetype]
; molname      nrexcl
  DSPA          1

[atoms]
; id 	type 	resnr 	residu 	atom 	cgnr 	charge    (mass)
   1     Q5   1  DSPA  PO4   1 	-1.0
   2   SN4a   1  DSPA  GL1   2 	0
   3   SN4a   1  DSPA  GL2   3 	0
   4     C1   1  DSPA  C1A   4 	0
   5     C1   1  DSPA  C2A   5 	0
   6     C1   1  DSPA  C3A   6 	0
   7     C1   1  DSPA  C4A   7 	0
   8     C1   1  DSPA  C1B   8 	0
   9     C1   1  DSPA  C2B   9 	0
  10     C1   1  DSPA  C3B  10 	0
  11     C1   1  DSPA  C4B  11 	0

[bonds]
;  i  j 	name 	(using named bondtypes from martini_v3.0.0_ffbonded_v2.itp)
;  i  j 	funct 	force.c.
   1  2 	b_PO4_GL_def
   1  3 	b_PO4_GL_def_long
   2  3 	b_GL_GL_glyc
   2  4 	b_GL_C1_glyc_5long
   4  5 	b_C1_C1_mid_5long
   5  6 	b_C1_C1_mid
   6  7 	b_C1_C1_end
   3  8 	b_GL_C1_glyc_5long
   8  9 	b_C1_C1_mid_5long
   9 10 	b_C1_C1_mid
  10 11 	b_C1_C1_end

[angles]
;  i  j  k 	name 	(using named angletypes from martini_v3.0.0_ffbonded_v2.itp)
;  i  j  k 	funct 	angle 	force.c.
   1  2  4 	a_PO4_GL_C_def
   3  2  4 	a_GL_GL_C_glyc
   2  3  8 	a_GL_GL_C_glyc
   2  4  5 	a_GL_C1_C1_glyc
   4  5  6 	a_C1_C1_C1_def
   5  6  7 	a_C1_C1_C1_def
   3  8  9 	a_GL_C1_C1_glyc
   8  9 10 	a_C1_C1_C1_def
   9 10 11 	a_C1_C1_C1_def


;;;;;; Martini lipid topology for di-C20:0 PA (DKPA), generated using:
; The Martini lipid itp generator version M3.l01  Args are: -alname DKPA -alhead 'P' -allink 'G G' -altail 'cCCCC cCCCC'
; WARNING: Autogenerated and not all lipid headgroup and tail combinations have been tested;
;          used with care and see K.B. Pedersen et al. 2024 for guidance.
;
; Description:
;   A general model phosphatidic acid (PA) lipid corresponding to atomistic C20:0 diarachidoyl tails.
; Parameterization:
;   This topology follows the standard Martini 3.0 lipid definitions and building block rules. 
;   Bonded parameters and mapping have been optimized as described in K.B. Pedersen et al. 2024.
; Reference(s): 
;   K.B. Pedersen et al. The Martini 3 Lipidome: Expanded and Refined Parameters Improve Lipid Phase Behaviour, TBD 2024 
;   P.C.T. Souza et al. Martini 3: a general purpose force field for coarse-grained molecular dynamics, 
;   Nat. Methods; 2021. doi: 10.1038/s41592-021-01098-3
; Created: 2024.07.12
;
; Molecular topology and mapping of indices:
; PO4-GL1-C1A-C2A-C3A-C4A-C5A
;      |
;     GL2-C1B-C2B-C3B-C4B-C5B
;
;  1 - 2 - 4 - 5 - 6 - 7 - 8 
;      |
;      3 - 9 - 10- 11- 12- 13
;
;@INSANE alhead=P, allink=G G, altail=CCCCC CCCCC, alname=DKPA, charge=-1.0
;@RESNTEST DKP==DKPA if: atoms[0]==PO4
;@BEADS PO4 GL1 GL2 C1A C2A C3A C4A C5A C1B C2B C3B C4B C5B 
;@BONDS PO4-GL1 PO4-GL2 GL1-GL2 GL1-C1A C1A-C2A C2A-C3A C3A-C4A C4A-C5A GL2-C1B C1B-C2B C2B-C3B C3B-C4B C4B-C5B 
;

[moleculetype]
; molname      nrexcl
  DKPA          1

[atoms]
; id 	type 	resnr 	residu 	atom 	cgnr 	charge    (mass)
   1     Q5   1  DKPA  PO4   1 	-1.0
   2   SN4a   1  DKPA  GL1   2 	0
   3   SN4a   1  DKPA  GL2   3 	0
   4    SC1   1  DKPA  C1A   4 	0
   5     C1   1  DKPA  C2A   5 	0
   6     C1   1  DKPA  C3A   6 	0
   7     C1   1  DKPA  C4A   7 	0
   8     C1   1  DKPA  C5A   8 	0
   9    SC1   1  DKPA  C1B   9 	0
  10     C1   1  DKPA  C2B  10 	0
  11     C1   1  DKPA  C3B  11 	0
  12     C1   1  DKPA  C4B  12 	0
  13     C1   1  DKPA  C5B  13 	0

[bonds]
;  i  j 	name 	(using named bondtypes from martini_v3.0.0_ffbonded_v2.itp)
;  i  j 	funct 	force.c.
   1  2 	b_PO4_GL_def
   1  3 	b_PO4_GL_def_long
   2  3 	b_GL_GL_glyc
   2  4 	b_GL_SC1_glyc
   4  5 	b_SC1_C1_mid
   5  6 	b_C1_C1_mid
   6  7 	b_C1_C1_mid
   7  8 	b_C1_C1_end
   3  9 	b_GL_SC1_glyc
   9 10 	b_SC1_C1_mid
  10 11 	b_C1_C1_mid
  11 12 	b_C1_C1_mid
  12 13 	b_C1_C1_end

[angles]
;  i  j  k 	name 	(using named angletypes from martini_v3.0.0_ffbonded_v2.itp)
;  i  j  k 	funct 	angle 	force.c.
   1  2  4 	a_PO4_GL_C_def
   3  2  4 	a_GL_GL_C_glyc
   2  3  9 	a_GL_GL_C_glyc
   2  4  5 	a_GL_C1_C1_glyc
   4  5  6 	a_C1_C1_C1_def
   5  6  7 	a_C1_C1_C1_def
   6  7  8 	a_C1_C1_C1_def
   3  9 10 	a_GL_C1_C1_glyc
   9 10 11 	a_C1_C1_C1_def
  10 11 12 	a_C1_C1_C1_def
  11 12 13 	a_C1_C1_C1_def


;;;;;; Martini lipid topology for di-C22:0 PA (DBPA), generated using:
; The Martini lipid itp generator version M3.l01  Args are: -alname DBPA -alhead 'P' -allink 'G G' -altail 'CCCCC CCCCC'
; WARNING: Autogenerated and not all lipid headgroup and tail combinations have been tested;
;          used with care and see K.B. Pedersen et al. 2024 for guidance.
;
; Description:
;   A general model phosphatidic acid (PA) lipid corresponding to atomistic C22:0 dibehenoyl tails.
; Parameterization:
;   This topology follows the standard Martini 3.0 lipid definitions and building block rules. 
;   Bonded parameters and mapping have been optimized as described in K.B. Pedersen et al. 2024.
; Reference(s): 
;   K.B. Pedersen et al. The Martini 3 Lipidome: Expanded and Refined Parameters Improve Lipid Phase Behaviour, TBD 2024 
;   P.C.T. Souza et al. Martini 3: a general purpose force field for coarse-grained molecular dynamics, 
;   Nat. Methods; 2021. doi: 10.1038/s41592-021-01098-3
; Created: 2024.07.12
;
; Molecular topology and mapping of indices:
; PO4-GL1-C1A-C2A-C3A-C4A-C5A
;      |
;     GL2-C1B-C2B-C3B-C4B-C5B
;
;  1 - 2 - 4 - 5 - 6 - 7 - 8 
;      |
;      3 - 9 - 10- 11- 12- 13
;
;@INSANE alhead=P, allink=G G, altail=CCCCC CCCCC, alname=DBPA, charge=-1.0
;@RESNTEST DBP==DBPA if: atoms[0]==PO4
;@BEADS PO4 GL1 GL2 C1A C2A C3A C4A C5A C1B C2B C3B C4B C5B 
;@BONDS PO4-GL1 PO4-GL2 GL1-GL2 GL1-C1A C1A-C2A C2A-C3A C3A-C4A C4A-C5A GL2-C1B C1B-C2B C2B-C3B C3B-C4B C4B-C5B 
;

[moleculetype]
; molname      nrexcl
  DBPA          1

[atoms]
; id 	type 	resnr 	residu 	atom 	cgnr 	charge    (mass)
   1     Q5   1  DBPA  PO4   1 	-1.0
   2   SN4a   1  DBPA  GL1   2 	0
   3   SN4a   1  DBPA  GL2   3 	0
   4     C1   1  DBPA  C1A   4 	0
   5     C1   1  DBPA  C2A   5 	0
   6     C1   1  DBPA  C3A   6 	0
   7     C1   1  DBPA  C4A   7 	0
   8     C1   1  DBPA  C5A   8 	0
   9     C1   1  DBPA  C1B   9 	0
  10     C1   1  DBPA  C2B  10 	0
  11     C1   1  DBPA  C3B  11 	0
  12     C1   1  DBPA  C4B  12 	0
  13     C1   1  DBPA  C5B  13 	0

[bonds]
;  i  j 	name 	(using named bondtypes from martini_v3.0.0_ffbonded_v2.itp)
;  i  j 	funct 	force.c.
   1  2 	b_PO4_GL_def
   1  3 	b_PO4_GL_def_long
   2  3 	b_GL_GL_glyc
   2  4 	b_GL_C1_glyc_5long
   4  5 	b_C1_C1_mid_5long
   5  6 	b_C1_C1_mid
   6  7 	b_C1_C1_mid
   7  8 	b_C1_C1_end
   3  9 	b_GL_C1_glyc_5long
   9 10 	b_C1_C1_mid_5long
  10 11 	b_C1_C1_mid
  11 12 	b_C1_C1_mid
  12 13 	b_C1_C1_end

[angles]
;  i  j  k 	name 	(using named angletypes from martini_v3.0.0_ffbonded_v2.itp)
;  i  j  k 	funct 	angle 	force.c.
   1  2  4 	a_PO4_GL_C_def
   3  2  4 	a_GL_GL_C_glyc
   2  3  9 	a_GL_GL_C_glyc
   2  4  5 	a_GL_C1_C1_glyc
   4  5  6 	a_C1_C1_C1_def
   5  6  7 	a_C1_C1_C1_def
   6  7  8 	a_C1_C1_C1_def
   3  9 10 	a_GL_C1_C1_glyc
   9 10 11 	a_C1_C1_C1_def
  10 11 12 	a_C1_C1_C1_def
  11 12 13 	a_C1_C1_C1_def


;;;;;; Martini lipid topology for di-C24:0 PA (DXPA), generated using:
; The Martini lipid itp generator version M3.l01  Args are: -alname DXPA -alhead 'P' -allink 'G G' -altail 'cCCCCC cCCCCC'
; WARNING: Autogenerated and not all lipid headgroup and tail combinations have been tested;
;          used with care and see K.B. Pedersen et al. 2024 for guidance.
;
; Description:
;   A general model phosphatidic acid (PA) lipid corresponding to atomistic C24:0 dilignoceroyl tails.
; Parameterization:
;   This topology follows the standard Martini 3.0 lipid definitions and building block rules. 
;   Bonded parameters and mapping have been optimized as described in K.B. Pedersen et al. 2024.
; Reference(s): 
;   K.B. Pedersen et al. The Martini 3 Lipidome: Expanded and Refined Parameters Improve Lipid Phase Behaviour, TBD 2024 
;   P.C.T. Souza et al. Martini 3: a general purpose force field for coarse-grained molecular dynamics, 
;   Nat. Methods; 2021. doi: 10.1038/s41592-021-01098-3
; Created: 2024.07.12
;
; Molecular topology and mapping of indices:
; PO4-GL1-C1A-C2A-C3A-C4A-C5A-C6A
;      |
;     GL2-C1B-C2B-C3B-C4B-C5B-C6B
;
;  1 - 2 - 4 - 5 - 6 - 7 - 8 - 9 
;      |
;      3 - 10- 11- 12- 13- 14- 15
;
;@INSANE alhead=P, allink=G G, altail=CCCCCC CCCCCC, alname=DXPA, charge=-1.0
;@RESNTEST DXP==DXPA if: atoms[0]==PO4
;@BEADS PO4 GL1 GL2 C1A C2A C3A C4A C5A C6A C1B C2B C3B C4B C5B C6B 
;@BONDS PO4-GL1 PO4-GL2 GL1-GL2 GL1-C1A C1A-C2A C2A-C3A C3A-C4A C4A-C5A C5A-C6A GL2-C1B C1B-C2B C2B-C3B C3B-C4B C4B-C5B C5B-C6B 
;

[moleculetype]
; molname      nrexcl
  DXPA          1

[atoms]
; id 	type 	resnr 	residu 	atom 	cgnr 	charge    (mass)
   1     Q5   1  DXPA  PO4   1 	-1.0
   2   SN4a   1  DXPA  GL1   2 	0
   3   SN4a   1  DXPA  GL2   3 	0
   4    SC1   1  DXPA  C1A   4 	0
   5     C1   1  DXPA  C2A   5 	0
   6     C1   1  DXPA  C3A   6 	0
   7     C1   1  DXPA  C4A   7 	0
   8     C1   1  DXPA  C5A   8 	0
   9     C1   1  DXPA  C6A   9 	0
  10    SC1   1  DXPA  C1B  10 	0
  11     C1   1  DXPA  C2B  11 	0
  12     C1   1  DXPA  C3B  12 	0
  13     C1   1  DXPA  C4B  13 	0
  14     C1   1  DXPA  C5B  14 	0
  15     C1   1  DXPA  C6B  15 	0

[bonds]
;  i  j 	name 	(using named bondtypes from martini_v3.0.0_ffbonded_v2.itp)
;  i  j 	funct 	force.c.
   1  2 	b_PO4_GL_def
   1  3 	b_PO4_GL_def_long
   2  3 	b_GL_GL_glyc
   2  4 	b_GL_SC1_glyc
   4  5 	b_SC1_C1_mid
   5  6 	b_C1_C1_mid
   6  7 	b_C1_C1_mid
   7  8 	b_C1_C1_mid
   8  9 	b_C1_C1_end
   3 10 	b_GL_SC1_glyc
  10 11 	b_SC1_C1_mid
  11 12 	b_C1_C1_mid
  12 13 	b_C1_C1_mid
  13 14 	b_C1_C1_mid
  14 15 	b_C1_C1_end

[angles]
;  i  j  k 	name 	(using named angletypes from martini_v3.0.0_ffbonded_v2.itp)
;  i  j  k 	funct 	angle 	force.c.
   1  2  4 	a_PO4_GL_C_def
   3  2  4 	a_GL_GL_C_glyc
   2  3 10 	a_GL_GL_C_glyc
   2  4  5 	a_GL_C1_C1_glyc
   4  5  6 	a_C1_C1_C1_def
   5  6  7 	a_C1_C1_C1_def
   6  7  8 	a_C1_C1_C1_def
   7  8  9 	a_C1_C1_C1_def
   3 10 11 	a_GL_C1_C1_glyc
  10 11 12 	a_C1_C1_C1_def
  11 12 13 	a_C1_C1_C1_def
  12 13 14 	a_C1_C1_C1_def
  13 14 15 	a_C1_C1_C1_def


;;;;;; Martini lipid topology for di-C26:0 PA (DCPA), generated using:
; The Martini lipid itp generator version M3.l01  Args are: -alname DCPA -alhead 'P' -allink 'G G' -altail 'CCCCCC CCCCCC'
; WARNING: Autogenerated and not all lipid headgroup and tail combinations have been tested;
;          used with care and see K.B. Pedersen et al. 2024 for guidance.
;
; Description:
;   A general model phosphatidic acid (PA) lipid corresponding to atomistic C26:0 dihexacosanoyl tails.
; Parameterization:
;   This topology follows the standard Martini 3.0 lipid definitions and building block rules. 
;   Bonded parameters and mapping have been optimized as described in K.B. Pedersen et al. 2024.
; Reference(s): 
;   K.B. Pedersen et al. The Martini 3 Lipidome: Expanded and Refined Parameters Improve Lipid Phase Behaviour, TBD 2024 
;   P.C.T. Souza et al. Martini 3: a general purpose force field for coarse-grained molecular dynamics, 
;   Nat. Methods; 2021. doi: 10.1038/s41592-021-01098-3
; Created: 2024.07.12
;
; Molecular topology and mapping of indices:
; PO4-GL1-C1A-C2A-C3A-C4A-C5A-C6A
;      |
;     GL2-C1B-C2B-C3B-C4B-C5B-C6B
;
;  1 - 2 - 4 - 5 - 6 - 7 - 8 - 9 
;      |
;      3 - 10- 11- 12- 13- 14- 15
;
;@INSANE alhead=P, allink=G G, altail=CCCCCC CCCCCC, alname=DCPA, charge=-1.0
;@RESNTEST DCP==DCPA if: atoms[0]==PO4
;@BEADS PO4 GL1 GL2 C1A C2A C3A C4A C5A C6A C1B C2B C3B C4B C5B C6B 
;@BONDS PO4-GL1 PO4-GL2 GL1-GL2 GL1-C1A C1A-C2A C2A-C3A C3A-C4A C4A-C5A C5A-C6A GL2-C1B C1B-C2B C2B-C3B C3B-C4B C4B-C5B C5B-C6B 
;

[moleculetype]
; molname      nrexcl
  DCPA          1

[atoms]
; id 	type 	resnr 	residu 	atom 	cgnr 	charge    (mass)
   1     Q5   1  DCPA  PO4   1 	-1.0
   2   SN4a   1  DCPA  GL1   2 	0
   3   SN4a   1  DCPA  GL2   3 	0
   4     C1   1  DCPA  C1A   4 	0
   5     C1   1  DCPA  C2A   5 	0
   6     C1   1  DCPA  C3A   6 	0
   7     C1   1  DCPA  C4A   7 	0
   8     C1   1  DCPA  C5A   8 	0
   9     C1   1  DCPA  C6A   9 	0
  10     C1   1  DCPA  C1B  10 	0
  11     C1   1  DCPA  C2B  11 	0
  12     C1   1  DCPA  C3B  12 	0
  13     C1   1  DCPA  C4B  13 	0
  14     C1   1  DCPA  C5B  14 	0
  15     C1   1  DCPA  C6B  15 	0

[bonds]
;  i  j 	name 	(using named bondtypes from martini_v3.0.0_ffbonded_v2.itp)
;  i  j 	funct 	force.c.
   1  2 	b_PO4_GL_def
   1  3 	b_PO4_GL_def_long
   2  3 	b_GL_GL_glyc
   2  4 	b_GL_C1_glyc_5long
   4  5 	b_C1_C1_mid_5long
   5  6 	b_C1_C1_mid
   6  7 	b_C1_C1_mid
   7  8 	b_C1_C1_mid
   8  9 	b_C1_C1_end
   3 10 	b_GL_C1_glyc_5long
  10 11 	b_C1_C1_mid_5long
  11 12 	b_C1_C1_mid
  12 13 	b_C1_C1_mid
  13 14 	b_C1_C1_mid
  14 15 	b_C1_C1_end

[angles]
;  i  j  k 	name 	(using named angletypes from martini_v3.0.0_ffbonded_v2.itp)
;  i  j  k 	funct 	angle 	force.c.
   1  2  4 	a_PO4_GL_C_def
   3  2  4 	a_GL_GL_C_glyc
   2  3 10 	a_GL_GL_C_glyc
   2  4  5 	a_GL_C1_C1_glyc
   4  5  6 	a_C1_C1_C1_def
   5  6  7 	a_C1_C1_C1_def
   6  7  8 	a_C1_C1_C1_def
   7  8  9 	a_C1_C1_C1_def
   3 10 11 	a_GL_C1_C1_glyc
  10 11 12 	a_C1_C1_C1_def
  11 12 13 	a_C1_C1_C1_def
  12 13 14 	a_C1_C1_C1_def
  13 14 15 	a_C1_C1_C1_def


;;;;;; Martini lipid topology for di-C14:1 PA (DRPA), generated using:
; The Martini lipid itp generator version M3.l01  Args are: -alname DRPA -alhead 'P' -allink 'G G' -altail 'CDC CDC'
; WARNING: Autogenerated and not all lipid headgroup and tail combinations have been tested;
;          used with care and see K.B. Pedersen et al. 2024 for guidance.
;
; Description:
;   A general model phosphatidic acid (PA) lipid corresponding to atomistic C14:1(9c) dimyristoleoyl tails.
; Parameterization:
;   This topology follows the standard Martini 3.0 lipid definitions and building block rules. 
;   Bonded parameters and mapping have been optimized as described in K.B. Pedersen et al. 2024.
; Reference(s): 
;   K.B. Pedersen et al. The Martini 3 Lipidome: Expanded and Refined Parameters Improve Lipid Phase Behaviour, TBD 2024 
;   P.C.T. Souza et al. Martini 3: a general purpose force field for coarse-grained molecular dynamics, 
;   Nat. Methods; 2021. doi: 10.1038/s41592-021-01098-3
; Created: 2024.07.12
;
; Molecular topology and mapping of indices:
; PO4-GL1-C1A-D2A-C3A
;      |
;     GL2-C1B-D2B-C3B
;
;  1 - 2 - 4 - 5 - 6 
;      |
;      3 - 7 - 8 - 9 
;
;@INSANE alhead=P, allink=G G, altail=CDC CDC, alname=DRPA, charge=-1.0
;@RESNTEST DRP==DRPA if: atoms[0]==PO4
;@BEADS PO4 GL1 GL2 C1A D2A C3A C1B D2B C3B 
;@BONDS PO4-GL1 PO4-GL2 GL1-GL2 GL1-C1A C1A-D2A D2A-C3A GL2-C1B C1B-D2B D2B-C3B 
;

[moleculetype]
; molname      nrexcl
  DRPA          1

[atoms]
; id 	type 	resnr 	residu 	atom 	cgnr 	charge    (mass)
   1     Q5   1  DRPA  PO4   1 	-1.0
   2   SN4a   1  DRPA  GL1   2 	0
   3   SN4a   1  DRPA  GL2   3 	0
   4     C1   1  DRPA  C1A   4 	0
   5    C4h   1  DRPA  D2A   5 	0
   6     C1   1  DRPA  C3A   6 	0
   7     C1   1  DRPA  C1B   7 	0
   8    C4h   1  DRPA  D2B   8 	0
   9     C1   1  DRPA  C3B   9 	0

[bonds]
;  i  j 	name 	(using named bondtypes from martini_v3.0.0_ffbonded_v2.itp)
;  i  j 	funct 	force.c.
   1  2 	b_PO4_GL_def
   1  3 	b_PO4_GL_def_long
   2  3 	b_GL_GL_glyc
   2  4 	b_GL_C1_glyc_5long
   4  5 	b_C1_C4_mid_5long
   5  6 	b_C4_C1_end
   3  7 	b_GL_C1_glyc_5long
   7  8 	b_C1_C4_mid_5long
   8  9 	b_C4_C1_end

[angles]
;  i  j  k 	name 	(using named angletypes from martini_v3.0.0_ffbonded_v2.itp)
;  i  j  k 	funct 	angle 	force.c.
   1  2  4 	a_PO4_GL_C_def
   3  2  4 	a_GL_GL_C_glyc
   2  3  7 	a_GL_GL_C_glyc
   2  4  5 	a_GL_C1_C4_glyc
   4  5  6 	a_C1_C4_C1_def
   3  7  8 	a_GL_C1_C4_glyc
   7  8  9 	a_C1_C4_C1_def


;;;;;; Martini lipid topology for di-C16:1 PA (DYPA), generated using:
; The Martini lipid itp generator version M3.l01  Args are: -alname DYPA -alhead 'P' -allink 'G G' -altail 'cCDC cCDC'
; WARNING: Autogenerated and not all lipid headgroup and tail combinations have been tested;
;          used with care and see K.B. Pedersen et al. 2024 for guidance.
;
; Description:
;   A general model phosphatidic acid (PA) lipid corresponding to atomistic C16:1(9c) dipalmitoleoyl tails.
; Parameterization:
;   This topology follows the standard Martini 3.0 lipid definitions and building block rules. 
;   Bonded parameters and mapping have been optimized as described in K.B. Pedersen et al. 2024.
; Reference(s): 
;   K.B. Pedersen et al. The Martini 3 Lipidome: Expanded and Refined Parameters Improve Lipid Phase Behaviour, TBD 2024 
;   P.C.T. Souza et al. Martini 3: a general purpose force field for coarse-grained molecular dynamics, 
;   Nat. Methods; 2021. doi: 10.1038/s41592-021-01098-3
; Created: 2024.07.12
;
; Molecular topology and mapping of indices:
; PO4-GL1-C1A-C2A-D3A-C4A
;      |
;     GL2-C1B-C2B-D3B-C4B
;
;  1 - 2 - 4 - 5 - 6 - 7 
;      |
;      3 - 8 - 9 - 10- 11
;
;@INSANE alhead=P, allink=G G, altail=CCDC CCDC, alname=DYPA, charge=-1.0
;@RESNTEST DYP==DYPA if: atoms[0]==PO4
;@BEADS PO4 GL1 GL2 C1A C2A D3A C4A C1B C2B D3B C4B 
;@BONDS PO4-GL1 PO4-GL2 GL1-GL2 GL1-C1A C1A-C2A C2A-D3A D3A-C4A GL2-C1B C1B-C2B C2B-D3B D3B-C4B 
;

[moleculetype]
; molname      nrexcl
  DYPA          1

[atoms]
; id 	type 	resnr 	residu 	atom 	cgnr 	charge    (mass)
   1     Q5   1  DYPA  PO4   1 	-1.0
   2   SN4a   1  DYPA  GL1   2 	0
   3   SN4a   1  DYPA  GL2   3 	0
   4    SC1   1  DYPA  C1A   4 	0
   5     C1   1  DYPA  C2A   5 	0
   6    C4h   1  DYPA  D3A   6 	0
   7     C1   1  DYPA  C4A   7 	0
   8    SC1   1  DYPA  C1B   8 	0
   9     C1   1  DYPA  C2B   9 	0
  10    C4h   1  DYPA  D3B  10 	0
  11     C1   1  DYPA  C4B  11 	0

[bonds]
;  i  j 	name 	(using named bondtypes from martini_v3.0.0_ffbonded_v2.itp)
;  i  j 	funct 	force.c.
   1  2 	b_PO4_GL_def
   1  3 	b_PO4_GL_def_long
   2  3 	b_GL_GL_glyc
   2  4 	b_GL_SC1_glyc
   4  5 	b_SC1_C1_mid
   5  6 	b_C1_C4_mid
   6  7 	b_C4_C1_end
   3  8 	b_GL_SC1_glyc
   8  9 	b_SC1_C1_mid
   9 10 	b_C1_C4_mid
  10 11 	b_C4_C1_end

[angles]
;  i  j  k 	name 	(using named angletypes from martini_v3.0.0_ffbonded_v2.itp)
;  i  j  k 	funct 	angle 	force.c.
   1  2  4 	a_PO4_GL_C_def
   3  2  4 	a_GL_GL_C_glyc
   2  3  8 	a_GL_GL_C_glyc
   2  4  5 	a_GL_C1_C1_glyc
   4  5  6 	a_C1_C1_C4_def
   5  6  7 	a_C1_C4_C1_def
   3  8  9 	a_GL_C1_C1_glyc
   8  9 10 	a_C1_C1_C4_def
   9 10 11 	a_C1_C4_C1_def


;;;;;; Martini lipid topology for di-C18:1 PA (DOPA), generated using:
; The Martini lipid itp generator version M3.l01  Args are: -alname DOPA -alhead 'P' -allink 'G G' -altail 'CDCC CDCC'
; WARNING: Autogenerated and not all lipid headgroup and tail combinations have been tested;
;          used with care and see K.B. Pedersen et al. 2024 for guidance.
;
; Description:
;   A general model phosphatidic acid (PA) lipid corresponding to atomistic C18:1(9c) dioleoyl (DOPA) tails.
; Parameterization:
;   This topology follows the standard Martini 3.0 lipid definitions and building block rules. 
;   Bonded parameters and mapping have been optimized as described in K.B. Pedersen et al. 2024.
; Reference(s): 
;   K.B. Pedersen et al. The Martini 3 Lipidome: Expanded and Refined Parameters Improve Lipid Phase Behaviour, TBD 2024 
;   P.C.T. Souza et al. Martini 3: a general purpose force field for coarse-grained molecular dynamics, 
;   Nat. Methods; 2021. doi: 10.1038/s41592-021-01098-3
; Created: 2024.07.12
;
; Molecular topology and mapping of indices:
; PO4-GL1-C1A-D2A-C3A-C4A
;      |
;     GL2-C1B-D2B-C3B-C4B
;
;  1 - 2 - 4 - 5 - 6 - 7 
;      |
;      3 - 8 - 9 - 10- 11
;
;@INSANE alhead=P, allink=G G, altail=CDCC CDCC, alname=DOPA, charge=-1.0
;@RESNTEST DOP==DOPA if: atoms[0]==PO4
;@BEADS PO4 GL1 GL2 C1A D2A C3A C4A C1B D2B C3B C4B 
;@BONDS PO4-GL1 PO4-GL2 GL1-GL2 GL1-C1A C1A-D2A D2A-C3A C3A-C4A GL2-C1B C1B-D2B D2B-C3B C3B-C4B 
;

[moleculetype]
; molname      nrexcl
  DOPA          1

[atoms]
; id 	type 	resnr 	residu 	atom 	cgnr 	charge    (mass)
   1     Q5   1  DOPA  PO4   1 	-1.0
   2   SN4a   1  DOPA  GL1   2 	0
   3   SN4a   1  DOPA  GL2   3 	0
   4     C1   1  DOPA  C1A   4 	0
   5    C4h   1  DOPA  D2A   5 	0
   6     C1   1  DOPA  C3A   6 	0
   7     C1   1  DOPA  C4A   7 	0
   8     C1   1  DOPA  C1B   8 	0
   9    C4h   1  DOPA  D2B   9 	0
  10     C1   1  DOPA  C3B  10 	0
  11     C1   1  DOPA  C4B  11 	0

[bonds]
;  i  j 	name 	(using named bondtypes from martini_v3.0.0_ffbonded_v2.itp)
;  i  j 	funct 	force.c.
   1  2 	b_PO4_GL_def
   1  3 	b_PO4_GL_def_long
   2  3 	b_GL_GL_glyc
   2  4 	b_GL_C1_glyc_5long
   4  5 	b_C1_C4_mid_5long
   5  6 	b_C4_C1_mid
   6  7 	b_C1_C1_end
   3  8 	b_GL_C1_glyc_5long
   8  9 	b_C1_C4_mid_5long
   9 10 	b_C4_C1_mid
  10 11 	b_C1_C1_end

[angles]
;  i  j  k 	name 	(using named angletypes from martini_v3.0.0_ffbonded_v2.itp)
;  i  j  k 	funct 	angle 	force.c.
   1  2  4 	a_PO4_GL_C_def
   3  2  4 	a_GL_GL_C_glyc
   2  3  8 	a_GL_GL_C_glyc
   2  4  5 	a_GL_C1_C4_glyc
   4  5  6 	a_C1_C4_C1_def
   5  6  7 	a_C4_C1_C1_def
   3  8  9 	a_GL_C1_C4_glyc
   8  9 10 	a_C1_C4_C1_def
   9 10 11 	a_C4_C1_C1_def


;;;;;; Martini lipid topology for di-C18:1 PA (DVPA), generated using:
; The Martini lipid itp generator version M3.l01  Args are: -alname DVPA -alhead 'P' -allink 'G G' -altail 'CCDC CCDC'
; WARNING: Autogenerated and not all lipid headgroup and tail combinations have been tested;
;          used with care and see K.B. Pedersen et al. 2024 for guidance.
;
; Description:
;   A general model phosphatidic acid (PA) lipid corresponding to atomistic C18:1(11c) cis-vaccenic acid tails.
; Parameterization:
;   This topology follows the standard Martini 3.0 lipid definitions and building block rules. 
;   Bonded parameters and mapping have been optimized as described in K.B. Pedersen et al. 2024.
; Reference(s): 
;   K.B. Pedersen et al. The Martini 3 Lipidome: Expanded and Refined Parameters Improve Lipid Phase Behaviour, TBD 2024 
;   P.C.T. Souza et al. Martini 3: a general purpose force field for coarse-grained molecular dynamics, 
;   Nat. Methods; 2021. doi: 10.1038/s41592-021-01098-3
; Created: 2024.07.12
;
; Molecular topology and mapping of indices:
; PO4-GL1-C1A-C2A-D3A-C4A
;      |
;     GL2-C1B-C2B-D3B-C4B
;
;  1 - 2 - 4 - 5 - 6 - 7 
;      |
;      3 - 8 - 9 - 10- 11
;
;@INSANE alhead=P, allink=G G, altail=CCDC CCDC, alname=DVPA, charge=-1.0
;@RESNTEST DVP==DVPA if: atoms[0]==PO4
;@BEADS PO4 GL1 GL2 C1A C2A D3A C4A C1B C2B D3B C4B 
;@BONDS PO4-GL1 PO4-GL2 GL1-GL2 GL1-C1A C1A-C2A C2A-D3A D3A-C4A GL2-C1B C1B-C2B C2B-D3B D3B-C4B 
;

[moleculetype]
; molname      nrexcl
  DVPA          1

[atoms]
; id 	type 	resnr 	residu 	atom 	cgnr 	charge    (mass)
   1     Q5   1  DVPA  PO4   1 	-1.0
   2   SN4a   1  DVPA  GL1   2 	0
   3   SN4a   1  DVPA  GL2   3 	0
   4     C1   1  DVPA  C1A   4 	0
   5     C1   1  DVPA  C2A   5 	0
   6    C4h   1  DVPA  D3A   6 	0
   7     C1   1  DVPA  C4A   7 	0
   8     C1   1  DVPA  C1B   8 	0
   9     C1   1  DVPA  C2B   9 	0
  10    C4h   1  DVPA  D3B  10 	0
  11     C1   1  DVPA  C4B  11 	0

[bonds]
;  i  j 	name 	(using named bondtypes from martini_v3.0.0_ffbonded_v2.itp)
;  i  j 	funct 	force.c.
   1  2 	b_PO4_GL_def
   1  3 	b_PO4_GL_def_long
   2  3 	b_GL_GL_glyc
   2  4 	b_GL_C1_glyc_5long
   4  5 	b_C1_C1_mid_5long
   5  6 	b_C1_C4_mid
   6  7 	b_C4_C1_end
   3  8 	b_GL_C1_glyc_5long
   8  9 	b_C1_C1_mid_5long
   9 10 	b_C1_C4_mid
  10 11 	b_C4_C1_end

[angles]
;  i  j  k 	name 	(using named angletypes from martini_v3.0.0_ffbonded_v2.itp)
;  i  j  k 	funct 	angle 	force.c.
   1  2  4 	a_PO4_GL_C_def
   3  2  4 	a_GL_GL_C_glyc
   2  3  8 	a_GL_GL_C_glyc
   2  4  5 	a_GL_C1_C1_glyc
   4  5  6 	a_C1_C1_C4_def
   5  6  7 	a_C1_C4_C1_def
   3  8  9 	a_GL_C1_C1_glyc
   8  9 10 	a_C1_C1_C4_def
   9 10 11 	a_C1_C4_C1_def


;;;;;; Martini lipid topology for di-C20:1 PA (DGPA), generated using:
; The Martini lipid itp generator version M3.l01  Args are: -alname DGPA -alhead 'P' -allink 'G G' -altail 'cCDCC cCDCC'
; WARNING: Autogenerated and not all lipid headgroup and tail combinations have been tested;
;          used with care and see K.B. Pedersen et al. 2024 for guidance.
;
; Description:
;   A general model phosphatidic acid (PA) lipid corresponding to atomistic C20:1(11c) di-gondoic acid tails.
; Parameterization:
;   This topology follows the standard Martini 3.0 lipid definitions and building block rules. 
;   Bonded parameters and mapping have been optimized as described in K.B. Pedersen et al. 2024.
; Reference(s): 
;   K.B. Pedersen et al. The Martini 3 Lipidome: Expanded and Refined Parameters Improve Lipid Phase Behaviour, TBD 2024 
;   P.C.T. Souza et al. Martini 3: a general purpose force field for coarse-grained molecular dynamics, 
;   Nat. Methods; 2021. doi: 10.1038/s41592-021-01098-3
; Created: 2024.07.12
;
; Molecular topology and mapping of indices:
; PO4-GL1-C1A-C2A-D3A-C4A-C5A
;      |
;     GL2-C1B-C2B-D3B-C4B-C5B
;
;  1 - 2 - 4 - 5 - 6 - 7 - 8 
;      |
;      3 - 9 - 10- 11- 12- 13
;
;@INSANE alhead=P, allink=G G, altail=CCDCC CCDCC, alname=DGPA, charge=-1.0
;@RESNTEST DGP==DGPA if: atoms[0]==PO4
;@BEADS PO4 GL1 GL2 C1A C2A D3A C4A C5A C1B C2B D3B C4B C5B 
;@BONDS PO4-GL1 PO4-GL2 GL1-GL2 GL1-C1A C1A-C2A C2A-D3A D3A-C4A C4A-C5A GL2-C1B C1B-C2B C2B-D3B D3B-C4B C4B-C5B 
;

[moleculetype]
; molname      nrexcl
  DGPA          1

[atoms]
; id 	type 	resnr 	residu 	atom 	cgnr 	charge    (mass)
   1     Q5   1  DGPA  PO4   1 	-1.0
   2   SN4a   1  DGPA  GL1   2 	0
   3   SN4a   1  DGPA  GL2   3 	0
   4    SC1   1  DGPA  C1A   4 	0
   5     C1   1  DGPA  C2A   5 	0
   6    C4h   1  DGPA  D3A   6 	0
   7     C1   1  DGPA  C4A   7 	0
   8     C1   1  DGPA  C5A   8 	0
   9    SC1   1  DGPA  C1B   9 	0
  10     C1   1  DGPA  C2B  10 	0
  11    C4h   1  DGPA  D3B  11 	0
  12     C1   1  DGPA  C4B  12 	0
  13     C1   1  DGPA  C5B  13 	0

[bonds]
;  i  j 	name 	(using named bondtypes from martini_v3.0.0_ffbonded_v2.itp)
;  i  j 	funct 	force.c.
   1  2 	b_PO4_GL_def
   1  3 	b_PO4_GL_def_long
   2  3 	b_GL_GL_glyc
   2  4 	b_GL_SC1_glyc
   4  5 	b_SC1_C1_mid
   5  6 	b_C1_C4_mid
   6  7 	b_C4_C1_mid
   7  8 	b_C1_C1_end
   3  9 	b_GL_SC1_glyc
   9 10 	b_SC1_C1_mid
  10 11 	b_C1_C4_mid
  11 12 	b_C4_C1_mid
  12 13 	b_C1_C1_end

[angles]
;  i  j  k 	name 	(using named angletypes from martini_v3.0.0_ffbonded_v2.itp)
;  i  j  k 	funct 	angle 	force.c.
   1  2  4 	a_PO4_GL_C_def
   3  2  4 	a_GL_GL_C_glyc
   2  3  9 	a_GL_GL_C_glyc
   2  4  5 	a_GL_C1_C1_glyc
   4  5  6 	a_C1_C1_C4_def
   5  6  7 	a_C1_C4_C1_def
   6  7  8 	a_C4_C1_C1_def
   3  9 10 	a_GL_C1_C1_glyc
   9 10 11 	a_C1_C1_C4_def
  10 11 12 	a_C1_C4_C1_def
  11 12 13 	a_C4_C1_C1_def


;;;;;; Martini lipid topology for di-C22:1 PA (DEPA), generated using:
; The Martini lipid itp generator version M3.l01  Args are: -alname DEPA -alhead 'P' -allink 'G G' -altail 'CCDCC CCDCC'
; WARNING: Autogenerated and not all lipid headgroup and tail combinations have been tested;
;          used with care and see K.B. Pedersen et al. 2024 for guidance.
;
; Description:
;   A general model phosphatidic acid (PA) lipid corresponding to atomistic C22:1(11c) or C22:1(13c) dierucoyl tails.
; Parameterization:
;   This topology follows the standard Martini 3.0 lipid definitions and building block rules. 
;   Bonded parameters and mapping have been optimized as described in K.B. Pedersen et al. 2024.
; Reference(s): 
;   K.B. Pedersen et al. The Martini 3 Lipidome: Expanded and Refined Parameters Improve Lipid Phase Behaviour, TBD 2024 
;   P.C.T. Souza et al. Martini 3: a general purpose force field for coarse-grained molecular dynamics, 
;   Nat. Methods; 2021. doi: 10.1038/s41592-021-01098-3
; Created: 2024.07.12
;
; Molecular topology and mapping of indices:
; PO4-GL1-C1A-C2A-D3A-C4A-C5A
;      |
;     GL2-C1B-C2B-D3B-C4B-C5B
;
;  1 - 2 - 4 - 5 - 6 - 7 - 8 
;      |
;      3 - 9 - 10- 11- 12- 13
;
;@INSANE alhead=P, allink=G G, altail=CCDCC CCDCC, alname=DEPA, charge=-1.0
;@RESNTEST DEP==DEPA if: atoms[0]==PO4
;@BEADS PO4 GL1 GL2 C1A C2A D3A C4A C5A C1B C2B D3B C4B C5B 
;@BONDS PO4-GL1 PO4-GL2 GL1-GL2 GL1-C1A C1A-C2A C2A-D3A D3A-C4A C4A-C5A GL2-C1B C1B-C2B C2B-D3B D3B-C4B C4B-C5B 
;

[moleculetype]
; molname      nrexcl
  DEPA          1

[atoms]
; id 	type 	resnr 	residu 	atom 	cgnr 	charge    (mass)
   1     Q5   1  DEPA  PO4   1 	-1.0
   2   SN4a   1  DEPA  GL1   2 	0
   3   SN4a   1  DEPA  GL2   3 	0
   4     C1   1  DEPA  C1A   4 	0
   5     C1   1  DEPA  C2A   5 	0
   6    C4h   1  DEPA  D3A   6 	0
   7     C1   1  DEPA  C4A   7 	0
   8     C1   1  DEPA  C5A   8 	0
   9     C1   1  DEPA  C1B   9 	0
  10     C1   1  DEPA  C2B  10 	0
  11    C4h   1  DEPA  D3B  11 	0
  12     C1   1  DEPA  C4B  12 	0
  13     C1   1  DEPA  C5B  13 	0

[bonds]
;  i  j 	name 	(using named bondtypes from martini_v3.0.0_ffbonded_v2.itp)
;  i  j 	funct 	force.c.
   1  2 	b_PO4_GL_def
   1  3 	b_PO4_GL_def_long
   2  3 	b_GL_GL_glyc
   2  4 	b_GL_C1_glyc_5long
   4  5 	b_C1_C1_mid_5long
   5  6 	b_C1_C4_mid
   6  7 	b_C4_C1_mid
   7  8 	b_C1_C1_end
   3  9 	b_GL_C1_glyc_5long
   9 10 	b_C1_C1_mid_5long
  10 11 	b_C1_C4_mid
  11 12 	b_C4_C1_mid
  12 13 	b_C1_C1_end

[angles]
;  i  j  k 	name 	(using named angletypes from martini_v3.0.0_ffbonded_v2.itp)
;  i  j  k 	funct 	angle 	force.c.
   1  2  4 	a_PO4_GL_C_def
   3  2  4 	a_GL_GL_C_glyc
   2  3  9 	a_GL_GL_C_glyc
   2  4  5 	a_GL_C1_C1_glyc
   4  5  6 	a_C1_C1_C4_def
   5  6  7 	a_C1_C4_C1_def
   6  7  8 	a_C4_C1_C1_def
   3  9 10 	a_GL_C1_C1_glyc
   9 10 11 	a_C1_C1_C4_def
  10 11 12 	a_C1_C4_C1_def
  11 12 13 	a_C4_C1_C1_def


;;;;;; Martini lipid topology for di-C24:1 PA (DNPA), generated using:
; The Martini lipid itp generator version M3.l01  Args are: -alname DNPA -alhead 'P' -allink 'G G' -altail 'cCCDCC cCCDCC'
; WARNING: Autogenerated and not all lipid headgroup and tail combinations have been tested;
;          used with care and see K.B. Pedersen et al. 2024 for guidance.
;
; Description:
;   A general model phosphatidic acid (PA) lipid corresponding to atomistic C24:1(15c) di-nervonic acid tails.
; Parameterization:
;   This topology follows the standard Martini 3.0 lipid definitions and building block rules. 
;   Bonded parameters and mapping have been optimized as described in K.B. Pedersen et al. 2024.
; Reference(s): 
;   K.B. Pedersen et al. The Martini 3 Lipidome: Expanded and Refined Parameters Improve Lipid Phase Behaviour, TBD 2024 
;   P.C.T. Souza et al. Martini 3: a general purpose force field for coarse-grained molecular dynamics, 
;   Nat. Methods; 2021. doi: 10.1038/s41592-021-01098-3
; Created: 2024.07.12
;
; Molecular topology and mapping of indices:
; PO4-GL1-C1A-C2A-C3A-D4A-C5A-C6A
;      |
;     GL2-C1B-C2B-C3B-D4B-C5B-C6B
;
;  1 - 2 - 4 - 5 - 6 - 7 - 8 - 9 
;      |
;      3 - 10- 11- 12- 13- 14- 15
;
;@INSANE alhead=P, allink=G G, altail=CCCDCC CCCDCC, alname=DNPA, charge=-1.0
;@RESNTEST DNP==DNPA if: atoms[0]==PO4
;@BEADS PO4 GL1 GL2 C1A C2A C3A D4A C5A C6A C1B C2B C3B D4B C5B C6B 
;@BONDS PO4-GL1 PO4-GL2 GL1-GL2 GL1-C1A C1A-C2A C2A-C3A C3A-D4A D4A-C5A C5A-C6A GL2-C1B C1B-C2B C2B-C3B C3B-D4B D4B-C5B C5B-C6B 
;

[moleculetype]
; molname      nrexcl
  DNPA          1

[atoms]
; id 	type 	resnr 	residu 	atom 	cgnr 	charge    (mass)
   1     Q5   1  DNPA  PO4   1 	-1.0
   2   SN4a   1  DNPA  GL1   2 	0
   3   SN4a   1  DNPA  GL2   3 	0
   4    SC1   1  DNPA  C1A   4 	0
   5     C1   1  DNPA  C2A   5 	0
   6     C1   1  DNPA  C3A   6 	0
   7    C4h   1  DNPA  D4A   7 	0
   8     C1   1  DNPA  C5A   8 	0
   9     C1   1  DNPA  C6A   9 	0
  10    SC1   1  DNPA  C1B  10 	0
  11     C1   1  DNPA  C2B  11 	0
  12     C1   1  DNPA  C3B  12 	0
  13    C4h   1  DNPA  D4B  13 	0
  14     C1   1  DNPA  C5B  14 	0
  15     C1   1  DNPA  C6B  15 	0

[bonds]
;  i  j 	name 	(using named bondtypes from martini_v3.0.0_ffbonded_v2.itp)
;  i  j 	funct 	force.c.
   1  2 	b_PO4_GL_def
   1  3 	b_PO4_GL_def_long
   2  3 	b_GL_GL_glyc
   2  4 	b_GL_SC1_glyc
   4  5 	b_SC1_C1_mid
   5  6 	b_C1_C1_mid
   6  7 	b_C1_C4_mid
   7  8 	b_C4_C1_mid
   8  9 	b_C1_C1_end
   3 10 	b_GL_SC1_glyc
  10 11 	b_SC1_C1_mid
  11 12 	b_C1_C1_mid
  12 13 	b_C1_C4_mid
  13 14 	b_C4_C1_mid
  14 15 	b_C1_C1_end

[angles]
;  i  j  k 	name 	(using named angletypes from martini_v3.0.0_ffbonded_v2.itp)
;  i  j  k 	funct 	angle 	force.c.
   1  2  4 	a_PO4_GL_C_def
   3  2  4 	a_GL_GL_C_glyc
   2  3 10 	a_GL_GL_C_glyc
   2  4  5 	a_GL_C1_C1_glyc
   4  5  6 	a_C1_C1_C1_def
   5  6  7 	a_C1_C1_C4_def
   6  7  8 	a_C1_C4_C1_def
   7  8  9 	a_C4_C1_C1_def
   3 10 11 	a_GL_C1_C1_glyc
  10 11 12 	a_C1_C1_C1_def
  11 12 13 	a_C1_C1_C4_def
  12 13 14 	a_C1_C4_C1_def
  13 14 15 	a_C4_C1_C1_def


;;;;;; Martini lipid topology for di-C18:2 PA (DLPA), generated using:
; The Martini lipid itp generator version M3.l01  Args are: -alname DLPA -alhead 'P' -allink 'G G' -altail 'CDDC CDDC'
; WARNING: Autogenerated and not all lipid headgroup and tail combinations have been tested;
;          used with care and see K.B. Pedersen et al. 2024 for guidance.
;
; Description:
;   A general model phosphatidic acid (PA) lipid corresponding to atomistic C18:2(9c;12c) dilinoleoyl (DLPA or DLiPA) tails.
; Parameterization:
;   This topology follows the standard Martini 3.0 lipid definitions and building block rules. 
;   Bonded parameters and mapping have been optimized as described in K.B. Pedersen et al. 2024.
; Reference(s): 
;   K.B. Pedersen et al. The Martini 3 Lipidome: Expanded and Refined Parameters Improve Lipid Phase Behaviour, TBD 2024 
;   P.C.T. Souza et al. Martini 3: a general purpose force field for coarse-grained molecular dynamics, 
;   Nat. Methods; 2021. doi: 10.1038/s41592-021-01098-3
; Created: 2024.07.12
;
; Molecular topology and mapping of indices:
; PO4-GL1-C1A-D2A-D3A-C4A
;      |
;     GL2-C1B-D2B-D3B-C4B
;
;  1 - 2 - 4 - 5 - 6 - 7 
;      |
;      3 - 8 - 9 - 10- 11
;
;@INSANE alhead=P, allink=G G, altail=CDDC CDDC, alname=DLPA, charge=-1.0
;@RESNTEST DLP==DLPA if: atoms[0]==PO4
;@BEADS PO4 GL1 GL2 C1A D2A D3A C4A C1B D2B D3B C4B 
;@BONDS PO4-GL1 PO4-GL2 GL1-GL2 GL1-C1A C1A-D2A D2A-D3A D3A-C4A GL2-C1B C1B-D2B D2B-D3B D3B-C4B 
;

[moleculetype]
; molname      nrexcl
  DLPA          1

[atoms]
; id 	type 	resnr 	residu 	atom 	cgnr 	charge    (mass)
   1     Q5   1  DLPA  PO4   1 	-1.0
   2   SN4a   1  DLPA  GL1   2 	0
   3   SN4a   1  DLPA  GL2   3 	0
   4     C1   1  DLPA  C1A   4 	0
   5    C4h   1  DLPA  D2A   5 	0
   6    C4h   1  DLPA  D3A   6 	0
   7     C1   1  DLPA  C4A   7 	0
   8     C1   1  DLPA  C1B   8 	0
   9    C4h   1  DLPA  D2B   9 	0
  10    C4h   1  DLPA  D3B  10 	0
  11     C1   1  DLPA  C4B  11 	0

[bonds]
;  i  j 	name 	(using named bondtypes from martini_v3.0.0_ffbonded_v2.itp)
;  i  j 	funct 	force.c.
   1  2 	b_PO4_GL_def
   1  3 	b_PO4_GL_def_long
   2  3 	b_GL_GL_glyc
   2  4 	b_GL_C1_glyc_5long
   4  5 	b_C1_C4_mid_5long
   5  6 	b_C4_C4_mid
   6  7 	b_C4_C1_end
   3  8 	b_GL_C1_glyc_5long
   8  9 	b_C1_C4_mid_5long
   9 10 	b_C4_C4_mid
  10 11 	b_C4_C1_end

[angles]
;  i  j  k 	name 	(using named angletypes from martini_v3.0.0_ffbonded_v2.itp)
;  i  j  k 	funct 	angle 	force.c.
   1  2  4 	a_PO4_GL_C_def
   3  2  4 	a_GL_GL_C_glyc
   2  3  8 	a_GL_GL_C_glyc
   2  4  5 	a_GL_C1_C4_glyc
   4  5  6 	a_C1_C4_C4_def
   5  6  7 	a_C4_C4_C1_def
   3  8  9 	a_GL_C1_C4_glyc
   8  9 10 	a_C1_C4_C4_def
   9 10 11 	a_C4_C4_C1_def


;;;;;; Martini lipid topology for di-C18:3 PA (DFPA), generated using:
; The Martini lipid itp generator version M3.l01  Args are: -alname DFPA -alhead 'P' -allink 'G G' -altail 'CDDD CDDD'
; WARNING: Autogenerated and not all lipid headgroup and tail combinations have been tested;
;          used with care and see K.B. Pedersen et al. 2024 for guidance.
;
; Description:
;   A general model phosphatidic acid (PA) lipid corresponding to atomistic C18:3(9c;12c;15c) di-alpha-linolenic acid tails.
; Parameterization:
;   This topology follows the standard Martini 3.0 lipid definitions and building block rules. 
;   Bonded parameters and mapping have been optimized as described in K.B. Pedersen et al. 2024.
; Reference(s): 
;   K.B. Pedersen et al. The Martini 3 Lipidome: Expanded and Refined Parameters Improve Lipid Phase Behaviour, TBD 2024 
;   P.C.T. Souza et al. Martini 3: a general purpose force field for coarse-grained molecular dynamics, 
;   Nat. Methods; 2021. doi: 10.1038/s41592-021-01098-3
; Created: 2024.07.12
;
; Molecular topology and mapping of indices:
; PO4-GL1-C1A-D2A-D3A-D4A
;      |
;     GL2-C1B-D2B-D3B-D4B
;
;  1 - 2 - 4 - 5 - 6 - 7 
;      |
;      3 - 8 - 9 - 10- 11
;
;@INSANE alhead=P, allink=G G, altail=CDDD CDDD, alname=DFPA, charge=-1.0
;@RESNTEST DFP==DFPA if: atoms[0]==PO4
;@BEADS PO4 GL1 GL2 C1A D2A D3A D4A C1B D2B D3B D4B 
;@BONDS PO4-GL1 PO4-GL2 GL1-GL2 GL1-C1A C1A-D2A D2A-D3A D3A-D4A GL2-C1B C1B-D2B D2B-D3B D3B-D4B 
;

[moleculetype]
; molname      nrexcl
  DFPA          1

[atoms]
; id 	type 	resnr 	residu 	atom 	cgnr 	charge    (mass)
   1     Q5   1  DFPA  PO4   1 	-1.0
   2   SN4a   1  DFPA  GL1   2 	0
   3   SN4a   1  DFPA  GL2   3 	0
   4     C1   1  DFPA  C1A   4 	0
   5    C4h   1  DFPA  D2A   5 	0
   6    C4h   1  DFPA  D3A   6 	0
   7    C4h   1  DFPA  D4A   7 	0
   8     C1   1  DFPA  C1B   8 	0
   9    C4h   1  DFPA  D2B   9 	0
  10    C4h   1  DFPA  D3B  10 	0
  11    C4h   1  DFPA  D4B  11 	0

[bonds]
;  i  j 	name 	(using named bondtypes from martini_v3.0.0_ffbonded_v2.itp)
;  i  j 	funct 	force.c.
   1  2 	b_PO4_GL_def
   1  3 	b_PO4_GL_def_long
   2  3 	b_GL_GL_glyc
   2  4 	b_GL_C1_glyc_5long
   4  5 	b_C1_C4_mid_5long
   5  6 	b_C4_C4_mid
   6  7 	b_C4_C4_end
   3  8 	b_GL_C1_glyc_5long
   8  9 	b_C1_C4_mid_5long
   9 10 	b_C4_C4_mid
  10 11 	b_C4_C4_end

[angles]
;  i  j  k 	name 	(using named angletypes from martini_v3.0.0_ffbonded_v2.itp)
;  i  j  k 	funct 	angle 	force.c.
   1  2  4 	a_PO4_GL_C_def
   3  2  4 	a_GL_GL_C_glyc
   2  3  8 	a_GL_GL_C_glyc
   2  4  5 	a_GL_C1_C4_glyc
   4  5  6 	a_C1_C4_C4_def
   5  6  7 	a_C4_C4_C4_def
   3  8  9 	a_GL_C1_C4_glyc
   8  9 10 	a_C1_C4_C4_def
   9 10 11 	a_C4_C4_C4_def


;;;;;; Martini lipid topology for di-C20:4 PA (DAPA), generated using:
; The Martini lipid itp generator version M3.l01  Args are: -alname DAPA -alhead 'P' -allink 'G G' -altail 'cFFDC cFFDC'
; WARNING: Autogenerated and not all lipid headgroup and tail combinations have been tested;
;          used with care and see K.B. Pedersen et al. 2024 for guidance.
;
; Description:
;   A general model phosphatidic acid (PA) lipid corresponding to atomistic C20:4(5c;8c;11c;14c) di-arachidonic acid (AA) tails.
; Parameterization:
;   This topology follows the standard Martini 3.0 lipid definitions and building block rules. 
;   Bonded parameters and mapping have been optimized as described in K.B. Pedersen et al. 2024.
; Reference(s): 
;   K.B. Pedersen et al. The Martini 3 Lipidome: Expanded and Refined Parameters Improve Lipid Phase Behaviour, TBD 2024 
;   P.C.T. Souza et al. Martini 3: a general purpose force field for coarse-grained molecular dynamics, 
;   Nat. Methods; 2021. doi: 10.1038/s41592-021-01098-3
; Created: 2024.07.12
;
; Molecular topology and mapping of indices:
; PO4-GL1-C1A-D2A-D3A-D4A-C5A
;      |
;     GL2-C1B-D2B-D3B-D4B-C5B
;
;  1 - 2 - 4 - 5 - 6 - 7 - 8 
;      |
;      3 - 9 - 10- 11- 12- 13
;
;@INSANE alhead=P, allink=G G, altail=CDDDC CDDDC, alname=DAPA, charge=-1.0
;@RESNTEST DAP==DAPA if: atoms[0]==PO4
;@BEADS PO4 GL1 GL2 C1A D2A D3A D4A C5A C1B D2B D3B D4B C5B 
;@BONDS PO4-GL1 PO4-GL2 GL1-GL2 GL1-C1A C1A-D2A D2A-D3A D3A-D4A D4A-C5A GL2-C1B C1B-D2B D2B-D3B D3B-D4B D4B-C5B 
;

[moleculetype]
; molname      nrexcl
  DAPA          1

[atoms]
; id 	type 	resnr 	residu 	atom 	cgnr 	charge    (mass)
   1     Q5   1  DAPA  PO4   1 	-1.0
   2   SN4a   1  DAPA  GL1   2 	0
   3   SN4a   1  DAPA  GL2   3 	0
   4    SC1   1  DAPA  C1A   4 	0
   5    C5h   1  DAPA  D2A   5 	0
   6    C5h   1  DAPA  D3A   6 	0
   7    C4h   1  DAPA  D4A   7 	0
   8     C1   1  DAPA  C5A   8 	0
   9    SC1   1  DAPA  C1B   9 	0
  10    C5h   1  DAPA  D2B  10 	0
  11    C5h   1  DAPA  D3B  11 	0
  12    C4h   1  DAPA  D4B  12 	0
  13     C1   1  DAPA  C5B  13 	0

[bonds]
;  i  j 	name 	(using named bondtypes from martini_v3.0.0_ffbonded_v2.itp)
;  i  j 	funct 	force.c.
   1  2 	b_PO4_GL_def
   1  3 	b_PO4_GL_def_long
   2  3 	b_GL_GL_glyc
   2  4 	b_GL_SC1_glyc
   4  5 	b_SC1_C4_mid
   5  6 	b_C4_C4_mid
   6  7 	b_C4_C4_mid
   7  8 	b_C4_C1_end
   3  9 	b_GL_SC1_glyc
   9 10 	b_SC1_C4_mid
  10 11 	b_C4_C4_mid
  11 12 	b_C4_C4_mid
  12 13 	b_C4_C1_end

[angles]
;  i  j  k 	name 	(using named angletypes from martini_v3.0.0_ffbonded_v2.itp)
;  i  j  k 	funct 	angle 	force.c.
   1  2  4 	a_PO4_GL_C_def
   3  2  4 	a_GL_GL_C_glyc
   2  3  9 	a_GL_GL_C_glyc
   2  4  5 	a_GL_C1_C4_glyc
   4  5  6 	a_C1_C4_C4_def
   5  6  7 	a_C4_C4_C4_def
   6  7  8 	a_C4_C4_C1_def
   3  9 10 	a_GL_C1_C4_glyc
   9 10 11 	a_C1_C4_C4_def
  10 11 12 	a_C4_C4_C4_def
  11 12 13 	a_C4_C4_C1_def


;;;;;; Martini lipid topology for di-C22:6 PA (DDPA), generated using:
; The Martini lipid itp generator version M3.l01  Args are: -alname DDPA -alhead 'P' -allink 'G G' -altail 'DFFDD DFFDD'
; WARNING: Autogenerated and not all lipid headgroup and tail combinations have been tested;
;          used with care and see K.B. Pedersen et al. 2024 for guidance.
;
; Description:
;   A general model phosphatidic acid (PA) lipid corresponding to atomistic C22:6(4c;7c;10c;13c;16c;19c) di-docosahexaenoic acid tails.
; Parameterization:
;   This topology follows the standard Martini 3.0 lipid definitions and building block rules. 
;   Bonded parameters and mapping have been optimized as described in K.B. Pedersen et al. 2024.
; Reference(s): 
;   K.B. Pedersen et al. The Martini 3 Lipidome: Expanded and Refined Parameters Improve Lipid Phase Behaviour, TBD 2024 
;   P.C.T. Souza et al. Martini 3: a general purpose force field for coarse-grained molecular dynamics, 
;   Nat. Methods; 2021. doi: 10.1038/s41592-021-01098-3
; Created: 2024.07.12
;
; Molecular topology and mapping of indices:
; PO4-GL1-D1A-D2A-D3A-D4A-D5A
;      |
;     GL2-D1B-D2B-D3B-D4B-D5B
;
;  1 - 2 - 4 - 5 - 6 - 7 - 8 
;      |
;      3 - 9 - 10- 11- 12- 13
;
;@INSANE alhead=P, allink=G G, altail=DDDDD DDDDD, alname=DDPA, charge=-1.0
;@RESNTEST DDP==DDPA if: atoms[0]==PO4
;@BEADS PO4 GL1 GL2 D1A D2A D3A D4A D5A D1B D2B D3B D4B D5B 
;@BONDS PO4-GL1 PO4-GL2 GL1-GL2 GL1-D1A D1A-D2A D2A-D3A D3A-D4A D4A-D5A GL2-D1B D1B-D2B D2B-D3B D3B-D4B D4B-D5B 
;

[moleculetype]
; molname      nrexcl
  DDPA          1

[atoms]
; id 	type 	resnr 	residu 	atom 	cgnr 	charge    (mass)
   1     Q5   1  DDPA  PO4   1 	-1.0
   2   SN4a   1  DDPA  GL1   2 	0
   3   SN4a   1  DDPA  GL2   3 	0
   4    C4h   1  DDPA  D1A   4 	0
   5    C5h   1  DDPA  D2A   5 	0
   6    C5h   1  DDPA  D3A   6 	0
   7    C4h   1  DDPA  D4A   7 	0
   8    C4h   1  DDPA  D5A   8 	0
   9    C4h   1  DDPA  D1B   9 	0
  10    C5h   1  DDPA  D2B  10 	0
  11    C5h   1  DDPA  D3B  11 	0
  12    C4h   1  DDPA  D4B  12 	0
  13    C4h   1  DDPA  D5B  13 	0

[bonds]
;  i  j 	name 	(using named bondtypes from martini_v3.0.0_ffbonded_v2.itp)
;  i  j 	funct 	force.c.
   1  2 	b_PO4_GL_def
   1  3 	b_PO4_GL_def_long
   2  3 	b_GL_GL_glyc
   2  4 	b_GL_C4_glyc_5long
   4  5 	b_C4_C4_mid_5long
   5  6 	b_C4_C4_mid
   6  7 	b_C4_C4_mid
   7  8 	b_C4_C4_end
   3  9 	b_GL_C4_glyc_5long
   9 10 	b_C4_C4_mid_5long
  10 11 	b_C4_C4_mid
  11 12 	b_C4_C4_mid
  12 13 	b_C4_C4_end

[angles]
;  i  j  k 	name 	(using named angletypes from martini_v3.0.0_ffbonded_v2.itp)
;  i  j  k 	funct 	angle 	force.c.
   1  2  4 	a_PO4_GL_C_def
   3  2  4 	a_GL_GL_C_glyc
   2  3  9 	a_GL_GL_C_glyc
   2  4  5 	a_GL_C4_C4_glyc
   4  5  6 	a_C4_C4_C4_def
   5  6  7 	a_C4_C4_C4_def
   6  7  8 	a_C4_C4_C4_def
   3  9 10 	a_GL_C4_C4_glyc
   9 10 11 	a_C4_C4_C4_def
  10 11 12 	a_C4_C4_C4_def
  11 12 13 	a_C4_C4_C4_def


;;;;;; Martini lipid topology for C16:0/16:1 PA (PYPA), generated using:
; The Martini lipid itp generator version M3.l01  Args are: -alname PYPA -alhead 'P' -allink 'G G' -altail 'cCDC cCCC'
; WARNING: Autogenerated and not all lipid headgroup and tail combinations have been tested;
;          used with care and see K.B. Pedersen et al. 2024 for guidance.
;
; Description:
;   A general model phosphatidic acid (PA) lipid corresponding to atomistic C16:0/16:1(9c) 1-palmitoyl-2-palmitoleoyl tails.
; Parameterization:
;   This topology follows the standard Martini 3.0 lipid definitions and building block rules. 
;   Bonded parameters and mapping have been optimized as described in K.B. Pedersen et al. 2024.
; Reference(s): 
;   K.B. Pedersen et al. The Martini 3 Lipidome: Expanded and Refined Parameters Improve Lipid Phase Behaviour, TBD 2024 
;   P.C.T. Souza et al. Martini 3: a general purpose force field for coarse-grained molecular dynamics, 
;   Nat. Methods; 2021. doi: 10.1038/s41592-021-01098-3
; Created: 2024.07.12
;
; Molecular topology and mapping of indices:
; PO4-GL1-C1A-C2A-D3A-C4A
;      |
;     GL2-C1B-C2B-C3B-C4B
;
;  1 - 2 - 4 - 5 - 6 - 7 
;      |
;      3 - 8 - 9 - 10- 11
;
;@INSANE alhead=P, allink=G G, altail=CCDC CCCC, alname=PYPA, charge=-1.0
;@RESNTEST PYP==PYPA if: atoms[0]==PO4
;@BEADS PO4 GL1 GL2 C1A C2A D3A C4A C1B C2B C3B C4B 
;@BONDS PO4-GL1 PO4-GL2 GL1-GL2 GL1-C1A C1A-C2A C2A-D3A D3A-C4A GL2-C1B C1B-C2B C2B-C3B C3B-C4B 
;

[moleculetype]
; molname      nrexcl
  PYPA          1

[atoms]
; id 	type 	resnr 	residu 	atom 	cgnr 	charge    (mass)
   1     Q5   1  PYPA  PO4   1 	-1.0
   2   SN4a   1  PYPA  GL1   2 	0
   3   SN4a   1  PYPA  GL2   3 	0
   4    SC1   1  PYPA  C1A   4 	0
   5     C1   1  PYPA  C2A   5 	0
   6    C4h   1  PYPA  D3A   6 	0
   7     C1   1  PYPA  C4A   7 	0
   8    SC1   1  PYPA  C1B   8 	0
   9     C1   1  PYPA  C2B   9 	0
  10     C1   1  PYPA  C3B  10 	0
  11     C1   1  PYPA  C4B  11 	0

[bonds]
;  i  j 	name 	(using named bondtypes from martini_v3.0.0_ffbonded_v2.itp)
;  i  j 	funct 	force.c.
   1  2 	b_PO4_GL_def
   1  3 	b_PO4_GL_def_long
   2  3 	b_GL_GL_glyc
   2  4 	b_GL_SC1_glyc
   4  5 	b_SC1_C1_mid
   5  6 	b_C1_C4_mid
   6  7 	b_C4_C1_end
   3  8 	b_GL_SC1_glyc
   8  9 	b_SC1_C1_mid
   9 10 	b_C1_C1_mid
  10 11 	b_C1_C1_end

[angles]
;  i  j  k 	name 	(using named angletypes from martini_v3.0.0_ffbonded_v2.itp)
;  i  j  k 	funct 	angle 	force.c.
   1  2  4 	a_PO4_GL_C_def
   3  2  4 	a_GL_GL_C_glyc
   2  3  8 	a_GL_GL_C_glyc
   2  4  5 	a_GL_C1_C1_glyc
   4  5  6 	a_C1_C1_C4_def
   5  6  7 	a_C1_C4_C1_def
   3  8  9 	a_GL_C1_C1_glyc
   8  9 10 	a_C1_C1_C1_def
   9 10 11 	a_C1_C1_C1_def


;;;;;; Martini lipid topology for C16:0/18:0 PA (PSPA), generated using:
; The Martini lipid itp generator version M3.l01  Args are: -alname PSPA -alhead 'P' -allink 'G G' -altail 'CCCC cCCC'
; WARNING: Autogenerated and not all lipid headgroup and tail combinations have been tested;
;          used with care and see K.B. Pedersen et al. 2024 for guidance.
;
; Description:
;   A general model phosphatidic acid (PA) lipid corresponding to atomistic C16:0/18:0 1-palmitoyl-2-stearoyl tails.
; Parameterization:
;   This topology follows the standard Martini 3.0 lipid definitions and building block rules. 
;   Bonded parameters and mapping have been optimized as described in K.B. Pedersen et al. 2024.
; Reference(s): 
;   K.B. Pedersen et al. The Martini 3 Lipidome: Expanded and Refined Parameters Improve Lipid Phase Behaviour, TBD 2024 
;   P.C.T. Souza et al. Martini 3: a general purpose force field for coarse-grained molecular dynamics, 
;   Nat. Methods; 2021. doi: 10.1038/s41592-021-01098-3
; Created: 2024.07.12
;
; Molecular topology and mapping of indices:
; PO4-GL1-C1A-C2A-C3A-C4A
;      |
;     GL2-C1B-C2B-C3B-C4B
;
;  1 - 2 - 4 - 5 - 6 - 7 
;      |
;      3 - 8 - 9 - 10- 11
;
;@INSANE alhead=P, allink=G G, altail=CCCC CCCC, alname=PSPA, charge=-1.0
;@RESNTEST PSP==PSPA if: atoms[0]==PO4
;@BEADS PO4 GL1 GL2 C1A C2A C3A C4A C1B C2B C3B C4B 
;@BONDS PO4-GL1 PO4-GL2 GL1-GL2 GL1-C1A C1A-C2A C2A-C3A C3A-C4A GL2-C1B C1B-C2B C2B-C3B C3B-C4B 
;

[moleculetype]
; molname      nrexcl
  PSPA          1

[atoms]
; id 	type 	resnr 	residu 	atom 	cgnr 	charge    (mass)
   1     Q5   1  PSPA  PO4   1 	-1.0
   2   SN4a   1  PSPA  GL1   2 	0
   3   SN4a   1  PSPA  GL2   3 	0
   4     C1   1  PSPA  C1A   4 	0
   5     C1   1  PSPA  C2A   5 	0
   6     C1   1  PSPA  C3A   6 	0
   7     C1   1  PSPA  C4A   7 	0
   8    SC1   1  PSPA  C1B   8 	0
   9     C1   1  PSPA  C2B   9 	0
  10     C1   1  PSPA  C3B  10 	0
  11     C1   1  PSPA  C4B  11 	0

[bonds]
;  i  j 	name 	(using named bondtypes from martini_v3.0.0_ffbonded_v2.itp)
;  i  j 	funct 	force.c.
   1  2 	b_PO4_GL_def
   1  3 	b_PO4_GL_def_long
   2  3 	b_GL_GL_glyc
   2  4 	b_GL_C1_glyc_5long
   4  5 	b_C1_C1_mid_5long
   5  6 	b_C1_C1_mid
   6  7 	b_C1_C1_end
   3  8 	b_GL_SC1_glyc
   8  9 	b_SC1_C1_mid
   9 10 	b_C1_C1_mid
  10 11 	b_C1_C1_end

[angles]
;  i  j  k 	name 	(using named angletypes from martini_v3.0.0_ffbonded_v2.itp)
;  i  j  k 	funct 	angle 	force.c.
   1  2  4 	a_PO4_GL_C_def
   3  2  4 	a_GL_GL_C_glyc
   2  3  8 	a_GL_GL_C_glyc
   2  4  5 	a_GL_C1_C1_glyc
   4  5  6 	a_C1_C1_C1_def
   5  6  7 	a_C1_C1_C1_def
   3  8  9 	a_GL_C1_C1_glyc
   8  9 10 	a_C1_C1_C1_def
   9 10 11 	a_C1_C1_C1_def


;;;;;; Martini lipid topology for C16:0/18:1 PA (POPA), generated using:
; The Martini lipid itp generator version M3.l01  Args are: -alname POPA -alhead 'P' -allink 'G G' -altail 'CDCC cCCC'
; WARNING: Autogenerated and not all lipid headgroup and tail combinations have been tested;
;          used with care and see K.B. Pedersen et al. 2024 for guidance.
;
; Description:
;   A general model phosphatidic acid (PA) lipid corresponding to atomistic C16:0/18:1(9c) 1-palmitoyl-2-oleoyl (POPA) tails.
; Parameterization:
;   This topology follows the standard Martini 3.0 lipid definitions and building block rules. 
;   Bonded parameters and mapping have been optimized as described in K.B. Pedersen et al. 2024.
; Reference(s): 
;   K.B. Pedersen et al. The Martini 3 Lipidome: Expanded and Refined Parameters Improve Lipid Phase Behaviour, TBD 2024 
;   P.C.T. Souza et al. Martini 3: a general purpose force field for coarse-grained molecular dynamics, 
;   Nat. Methods; 2021. doi: 10.1038/s41592-021-01098-3
; Created: 2024.07.12
;
; Molecular topology and mapping of indices:
; PO4-GL1-C1A-D2A-C3A-C4A
;      |
;     GL2-C1B-C2B-C3B-C4B
;
;  1 - 2 - 4 - 5 - 6 - 7 
;      |
;      3 - 8 - 9 - 10- 11
;
;@INSANE alhead=P, allink=G G, altail=CDCC CCCC, alname=POPA, charge=-1.0
;@RESNTEST POP==POPA if: atoms[0]==PO4
;@BEADS PO4 GL1 GL2 C1A D2A C3A C4A C1B C2B C3B C4B 
;@BONDS PO4-GL1 PO4-GL2 GL1-GL2 GL1-C1A C1A-D2A D2A-C3A C3A-C4A GL2-C1B C1B-C2B C2B-C3B C3B-C4B 
;

[moleculetype]
; molname      nrexcl
  POPA          1

[atoms]
; id 	type 	resnr 	residu 	atom 	cgnr 	charge    (mass)
   1     Q5   1  POPA  PO4   1 	-1.0
   2   SN4a   1  POPA  GL1   2 	0
   3   SN4a   1  POPA  GL2   3 	0
   4     C1   1  POPA  C1A   4 	0
   5    C4h   1  POPA  D2A   5 	0
   6     C1   1  POPA  C3A   6 	0
   7     C1   1  POPA  C4A   7 	0
   8    SC1   1  POPA  C1B   8 	0
   9     C1   1  POPA  C2B   9 	0
  10     C1   1  POPA  C3B  10 	0
  11     C1   1  POPA  C4B  11 	0

[bonds]
;  i  j 	name 	(using named bondtypes from martini_v3.0.0_ffbonded_v2.itp)
;  i  j 	funct 	force.c.
   1  2 	b_PO4_GL_def
   1  3 	b_PO4_GL_def_long
   2  3 	b_GL_GL_glyc
   2  4 	b_GL_C1_glyc_5long
   4  5 	b_C1_C4_mid_5long
   5  6 	b_C4_C1_mid
   6  7 	b_C1_C1_end
   3  8 	b_GL_SC1_glyc
   8  9 	b_SC1_C1_mid
   9 10 	b_C1_C1_mid
  10 11 	b_C1_C1_end

[angles]
;  i  j  k 	name 	(using named angletypes from martini_v3.0.0_ffbonded_v2.itp)
;  i  j  k 	funct 	angle 	force.c.
   1  2  4 	a_PO4_GL_C_def
   3  2  4 	a_GL_GL_C_glyc
   2  3  8 	a_GL_GL_C_glyc
   2  4  5 	a_GL_C1_C4_glyc
   4  5  6 	a_C1_C4_C1_def
   5  6  7 	a_C4_C1_C1_def
   3  8  9 	a_GL_C1_C1_glyc
   8  9 10 	a_C1_C1_C1_def
   9 10 11 	a_C1_C1_C1_def


;;;;;; Martini lipid topology for C16:0/18:2 PA (PLPA), generated using:
; The Martini lipid itp generator version M3.l01  Args are: -alname PLPA -alhead 'P' -allink 'G G' -altail 'CDDC cCCC'
; WARNING: Autogenerated and not all lipid headgroup and tail combinations have been tested;
;          used with care and see K.B. Pedersen et al. 2024 for guidance.
;
; Description:
;   A general model phosphatidic acid (PA) lipid corresponding to atomistic C16:0/18:2(9c;12c) 1-palmitoyl-2-linoleoyl tails.
; Parameterization:
;   This topology follows the standard Martini 3.0 lipid definitions and building block rules. 
;   Bonded parameters and mapping have been optimized as described in K.B. Pedersen et al. 2024.
; Reference(s): 
;   K.B. Pedersen et al. The Martini 3 Lipidome: Expanded and Refined Parameters Improve Lipid Phase Behaviour, TBD 2024 
;   P.C.T. Souza et al. Martini 3: a general purpose force field for coarse-grained molecular dynamics, 
;   Nat. Methods; 2021. doi: 10.1038/s41592-021-01098-3
; Created: 2024.07.12
;
; Molecular topology and mapping of indices:
; PO4-GL1-C1A-D2A-D3A-C4A
;      |
;     GL2-C1B-C2B-C3B-C4B
;
;  1 - 2 - 4 - 5 - 6 - 7 
;      |
;      3 - 8 - 9 - 10- 11
;
;@INSANE alhead=P, allink=G G, altail=CDDC CCCC, alname=PLPA, charge=-1.0
;@RESNTEST PLP==PLPA if: atoms[0]==PO4
;@BEADS PO4 GL1 GL2 C1A D2A D3A C4A C1B C2B C3B C4B 
;@BONDS PO4-GL1 PO4-GL2 GL1-GL2 GL1-C1A C1A-D2A D2A-D3A D3A-C4A GL2-C1B C1B-C2B C2B-C3B C3B-C4B 
;

[moleculetype]
; molname      nrexcl
  PLPA          1

[atoms]
; id 	type 	resnr 	residu 	atom 	cgnr 	charge    (mass)
   1     Q5   1  PLPA  PO4   1 	-1.0
   2   SN4a   1  PLPA  GL1   2 	0
   3   SN4a   1  PLPA  GL2   3 	0
   4     C1   1  PLPA  C1A   4 	0
   5    C4h   1  PLPA  D2A   5 	0
   6    C4h   1  PLPA  D3A   6 	0
   7     C1   1  PLPA  C4A   7 	0
   8    SC1   1  PLPA  C1B   8 	0
   9     C1   1  PLPA  C2B   9 	0
  10     C1   1  PLPA  C3B  10 	0
  11     C1   1  PLPA  C4B  11 	0

[bonds]
;  i  j 	name 	(using named bondtypes from martini_v3.0.0_ffbonded_v2.itp)
;  i  j 	funct 	force.c.
   1  2 	b_PO4_GL_def
   1  3 	b_PO4_GL_def_long
   2  3 	b_GL_GL_glyc
   2  4 	b_GL_C1_glyc_5long
   4  5 	b_C1_C4_mid_5long
   5  6 	b_C4_C4_mid
   6  7 	b_C4_C1_end
   3  8 	b_GL_SC1_glyc
   8  9 	b_SC1_C1_mid
   9 10 	b_C1_C1_mid
  10 11 	b_C1_C1_end

[angles]
;  i  j  k 	name 	(using named angletypes from martini_v3.0.0_ffbonded_v2.itp)
;  i  j  k 	funct 	angle 	force.c.
   1  2  4 	a_PO4_GL_C_def
   3  2  4 	a_GL_GL_C_glyc
   2  3  8 	a_GL_GL_C_glyc
   2  4  5 	a_GL_C1_C4_glyc
   4  5  6 	a_C1_C4_C4_def
   5  6  7 	a_C4_C4_C1_def
   3  8  9 	a_GL_C1_C1_glyc
   8  9 10 	a_C1_C1_C1_def
   9 10 11 	a_C1_C1_C1_def


;;;;;; Martini lipid topology for C16:0/18:3 PA (PFPA), generated using:
; The Martini lipid itp generator version M3.l01  Args are: -alname PFPA -alhead 'P' -allink 'G G' -altail 'CDDD cCCC'
; WARNING: Autogenerated and not all lipid headgroup and tail combinations have been tested;
;          used with care and see K.B. Pedersen et al. 2024 for guidance.
;
; Description:
;   A general model phosphatidic acid (PA) lipid corresponding to atomistic C16:0/18:3(9c;12c;15c) 1-palmitoyl-2-alpha-linolenic acid tails.
; Parameterization:
;   This topology follows the standard Martini 3.0 lipid definitions and building block rules. 
;   Bonded parameters and mapping have been optimized as described in K.B. Pedersen et al. 2024.
; Reference(s): 
;   K.B. Pedersen et al. The Martini 3 Lipidome: Expanded and Refined Parameters Improve Lipid Phase Behaviour, TBD 2024 
;   P.C.T. Souza et al. Martini 3: a general purpose force field for coarse-grained molecular dynamics, 
;   Nat. Methods; 2021. doi: 10.1038/s41592-021-01098-3
; Created: 2024.07.12
;
; Molecular topology and mapping of indices:
; PO4-GL1-C1A-D2A-D3A-D4A
;      |
;     GL2-C1B-C2B-C3B-C4B
;
;  1 - 2 - 4 - 5 - 6 - 7 
;      |
;      3 - 8 - 9 - 10- 11
;
;@INSANE alhead=P, allink=G G, altail=CDDD CCCC, alname=PFPA, charge=-1.0
;@RESNTEST PFP==PFPA if: atoms[0]==PO4
;@BEADS PO4 GL1 GL2 C1A D2A D3A D4A C1B C2B C3B C4B 
;@BONDS PO4-GL1 PO4-GL2 GL1-GL2 GL1-C1A C1A-D2A D2A-D3A D3A-D4A GL2-C1B C1B-C2B C2B-C3B C3B-C4B 
;

[moleculetype]
; molname      nrexcl
  PFPA          1

[atoms]
; id 	type 	resnr 	residu 	atom 	cgnr 	charge    (mass)
   1     Q5   1  PFPA  PO4   1 	-1.0
   2   SN4a   1  PFPA  GL1   2 	0
   3   SN4a   1  PFPA  GL2   3 	0
   4     C1   1  PFPA  C1A   4 	0
   5    C4h   1  PFPA  D2A   5 	0
   6    C4h   1  PFPA  D3A   6 	0
   7    C4h   1  PFPA  D4A   7 	0
   8    SC1   1  PFPA  C1B   8 	0
   9     C1   1  PFPA  C2B   9 	0
  10     C1   1  PFPA  C3B  10 	0
  11     C1   1  PFPA  C4B  11 	0

[bonds]
;  i  j 	name 	(using named bondtypes from martini_v3.0.0_ffbonded_v2.itp)
;  i  j 	funct 	force.c.
   1  2 	b_PO4_GL_def
   1  3 	b_PO4_GL_def_long
   2  3 	b_GL_GL_glyc
   2  4 	b_GL_C1_glyc_5long
   4  5 	b_C1_C4_mid_5long
   5  6 	b_C4_C4_mid
   6  7 	b_C4_C4_end
   3  8 	b_GL_SC1_glyc
   8  9 	b_SC1_C1_mid
   9 10 	b_C1_C1_mid
  10 11 	b_C1_C1_end

[angles]
;  i  j  k 	name 	(using named angletypes from martini_v3.0.0_ffbonded_v2.itp)
;  i  j  k 	funct 	angle 	force.c.
   1  2  4 	a_PO4_GL_C_def
   3  2  4 	a_GL_GL_C_glyc
   2  3  8 	a_GL_GL_C_glyc
   2  4  5 	a_GL_C1_C4_glyc
   4  5  6 	a_C1_C4_C4_def
   5  6  7 	a_C4_C4_C4_def
   3  8  9 	a_GL_C1_C1_glyc
   8  9 10 	a_C1_C1_C1_def
   9 10 11 	a_C1_C1_C1_def


;;;;;; Martini lipid topology for C16:0/20:2 PA (PIPA), generated using:
; The Martini lipid itp generator version M3.l01  Args are: -alname PIPA -alhead 'P' -allink 'G G' -altail 'cCDDC cCCC'
; WARNING: Autogenerated and not all lipid headgroup and tail combinations have been tested;
;          used with care and see K.B. Pedersen et al. 2024 for guidance.
;
; Description:
;   A general model phosphatidic acid (PA) lipid corresponding to atomistic C16:0/20:2(11c;14c) 1-palmitoyl-2-eicosadienoyl tails.
; Parameterization:
;   This topology follows the standard Martini 3.0 lipid definitions and building block rules. 
;   Bonded parameters and mapping have been optimized as described in K.B. Pedersen et al. 2024.
; Reference(s): 
;   K.B. Pedersen et al. The Martini 3 Lipidome: Expanded and Refined Parameters Improve Lipid Phase Behaviour, TBD 2024 
;   P.C.T. Souza et al. Martini 3: a general purpose force field for coarse-grained molecular dynamics, 
;   Nat. Methods; 2021. doi: 10.1038/s41592-021-01098-3
; Created: 2024.07.12
;
; Molecular topology and mapping of indices:
; PO4-GL1-C1A-C2A-D3A-D4A-C5A
;      |
;     GL2-C1B-C2B-C3B-C4B
;
;  1 - 2 - 4 - 5 - 6 - 7 - 8 
;      |
;      3 - 9 - 10- 11- 12
;
;@INSANE alhead=P, allink=G G, altail=CCDDC CCCC, alname=PIPA, charge=-1.0
;@RESNTEST PIP==PIPA if: atoms[0]==PO4
;@BEADS PO4 GL1 GL2 C1A C2A D3A D4A C5A C1B C2B C3B C4B 
;@BONDS PO4-GL1 PO4-GL2 GL1-GL2 GL1-C1A C1A-C2A C2A-D3A D3A-D4A D4A-C5A GL2-C1B C1B-C2B C2B-C3B C3B-C4B 
;

[moleculetype]
; molname      nrexcl
  PIPA          1

[atoms]
; id 	type 	resnr 	residu 	atom 	cgnr 	charge    (mass)
   1     Q5   1  PIPA  PO4   1 	-1.0
   2   SN4a   1  PIPA  GL1   2 	0
   3   SN4a   1  PIPA  GL2   3 	0
   4    SC1   1  PIPA  C1A   4 	0
   5     C1   1  PIPA  C2A   5 	0
   6    C4h   1  PIPA  D3A   6 	0
   7    C4h   1  PIPA  D4A   7 	0
   8     C1   1  PIPA  C5A   8 	0
   9    SC1   1  PIPA  C1B   9 	0
  10     C1   1  PIPA  C2B  10 	0
  11     C1   1  PIPA  C3B  11 	0
  12     C1   1  PIPA  C4B  12 	0

[bonds]
;  i  j 	name 	(using named bondtypes from martini_v3.0.0_ffbonded_v2.itp)
;  i  j 	funct 	force.c.
   1  2 	b_PO4_GL_def
   1  3 	b_PO4_GL_def_long
   2  3 	b_GL_GL_glyc
   2  4 	b_GL_SC1_glyc
   4  5 	b_SC1_C1_mid
   5  6 	b_C1_C4_mid
   6  7 	b_C4_C4_mid
   7  8 	b_C4_C1_end
   3  9 	b_GL_SC1_glyc
   9 10 	b_SC1_C1_mid
  10 11 	b_C1_C1_mid
  11 12 	b_C1_C1_end

[angles]
;  i  j  k 	name 	(using named angletypes from martini_v3.0.0_ffbonded_v2.itp)
;  i  j  k 	funct 	angle 	force.c.
   1  2  4 	a_PO4_GL_C_def
   3  2  4 	a_GL_GL_C_glyc
   2  3  9 	a_GL_GL_C_glyc
   2  4  5 	a_GL_C1_C1_glyc
   4  5  6 	a_C1_C1_C4_def
   5  6  7 	a_C1_C4_C4_def
   6  7  8 	a_C4_C4_C1_def
   3  9 10 	a_GL_C1_C1_glyc
   9 10 11 	a_C1_C1_C1_def
  10 11 12 	a_C1_C1_C1_def


;;;;;; Martini lipid topology for C16:0/20:3 PA (PQPA), generated using:
; The Martini lipid itp generator version M3.l01  Args are: -alname PQPA -alhead 'P' -allink 'G G' -altail 'cDDDC cCCC'
; WARNING: Autogenerated and not all lipid headgroup and tail combinations have been tested;
;          used with care and see K.B. Pedersen et al. 2024 for guidance.
;
; Description:
;   A general model phosphatidic acid (PA) lipid corresponding to atomistic C18:0/20:2(8c;11c;14c) 1-palmitoyl-2-eicosatrienoyl tails.
; Parameterization:
;   This topology follows the standard Martini 3.0 lipid definitions and building block rules. 
;   Bonded parameters and mapping have been optimized as described in K.B. Pedersen et al. 2024.
; Reference(s): 
;   K.B. Pedersen et al. The Martini 3 Lipidome: Expanded and Refined Parameters Improve Lipid Phase Behaviour, TBD 2024 
;   P.C.T. Souza et al. Martini 3: a general purpose force field for coarse-grained molecular dynamics, 
;   Nat. Methods; 2021. doi: 10.1038/s41592-021-01098-3
; Created: 2024.07.12
;
; Molecular topology and mapping of indices:
; PO4-GL1-C1A-D2A-D3A-D4A-C5A
;      |
;     GL2-C1B-C2B-C3B-C4B
;
;  1 - 2 - 4 - 5 - 6 - 7 - 8 
;      |
;      3 - 9 - 10- 11- 12
;
;@INSANE alhead=P, allink=G G, altail=CDDDC CCCC, alname=PQPA, charge=-1.0
;@RESNTEST PQP==PQPA if: atoms[0]==PO4
;@BEADS PO4 GL1 GL2 C1A D2A D3A D4A C5A C1B C2B C3B C4B 
;@BONDS PO4-GL1 PO4-GL2 GL1-GL2 GL1-C1A C1A-D2A D2A-D3A D3A-D4A D4A-C5A GL2-C1B C1B-C2B C2B-C3B C3B-C4B 
;

[moleculetype]
; molname      nrexcl
  PQPA          1

[atoms]
; id 	type 	resnr 	residu 	atom 	cgnr 	charge    (mass)
   1     Q5   1  PQPA  PO4   1 	-1.0
   2   SN4a   1  PQPA  GL1   2 	0
   3   SN4a   1  PQPA  GL2   3 	0
   4    SC1   1  PQPA  C1A   4 	0
   5    C4h   1  PQPA  D2A   5 	0
   6    C4h   1  PQPA  D3A   6 	0
   7    C4h   1  PQPA  D4A   7 	0
   8     C1   1  PQPA  C5A   8 	0
   9    SC1   1  PQPA  C1B   9 	0
  10     C1   1  PQPA  C2B  10 	0
  11     C1   1  PQPA  C3B  11 	0
  12     C1   1  PQPA  C4B  12 	0

[bonds]
;  i  j 	name 	(using named bondtypes from martini_v3.0.0_ffbonded_v2.itp)
;  i  j 	funct 	force.c.
   1  2 	b_PO4_GL_def
   1  3 	b_PO4_GL_def_long
   2  3 	b_GL_GL_glyc
   2  4 	b_GL_SC1_glyc
   4  5 	b_SC1_C4_mid
   5  6 	b_C4_C4_mid
   6  7 	b_C4_C4_mid
   7  8 	b_C4_C1_end
   3  9 	b_GL_SC1_glyc
   9 10 	b_SC1_C1_mid
  10 11 	b_C1_C1_mid
  11 12 	b_C1_C1_end

[angles]
;  i  j  k 	name 	(using named angletypes from martini_v3.0.0_ffbonded_v2.itp)
;  i  j  k 	funct 	angle 	force.c.
   1  2  4 	a_PO4_GL_C_def
   3  2  4 	a_GL_GL_C_glyc
   2  3  9 	a_GL_GL_C_glyc
   2  4  5 	a_GL_C1_C4_glyc
   4  5  6 	a_C1_C4_C4_def
   5  6  7 	a_C4_C4_C4_def
   6  7  8 	a_C4_C4_C1_def
   3  9 10 	a_GL_C1_C1_glyc
   9 10 11 	a_C1_C1_C1_def
  10 11 12 	a_C1_C1_C1_def


;;;;;; Martini lipid topology for C16:0/20:4 PA (PAPA), generated using:
; The Martini lipid itp generator version M3.l01  Args are: -alname PAPA -alhead 'P' -allink 'G G' -altail 'cFFDC cCCC'
; WARNING: Autogenerated and not all lipid headgroup and tail combinations have been tested;
;          used with care and see K.B. Pedersen et al. 2024 for guidance.
;
; Description:
;   A general model phosphatidic acid (PA) lipid corresponding to atomistic C16:0/20:4(5c;8c;11c;14c) 1-palmitoyl-2-arachidonoyl tails.
; Parameterization:
;   This topology follows the standard Martini 3.0 lipid definitions and building block rules. 
;   Bonded parameters and mapping have been optimized as described in K.B. Pedersen et al. 2024.
; Reference(s): 
;   K.B. Pedersen et al. The Martini 3 Lipidome: Expanded and Refined Parameters Improve Lipid Phase Behaviour, TBD 2024 
;   P.C.T. Souza et al. Martini 3: a general purpose force field for coarse-grained molecular dynamics, 
;   Nat. Methods; 2021. doi: 10.1038/s41592-021-01098-3
; Created: 2024.07.12
;
; Molecular topology and mapping of indices:
; PO4-GL1-C1A-D2A-D3A-D4A-C5A
;      |
;     GL2-C1B-C2B-C3B-C4B
;
;  1 - 2 - 4 - 5 - 6 - 7 - 8 
;      |
;      3 - 9 - 10- 11- 12
;
;@INSANE alhead=P, allink=G G, altail=CDDDC CCCC, alname=PAPA, charge=-1.0
;@RESNTEST PAP==PAPA if: atoms[0]==PO4
;@BEADS PO4 GL1 GL2 C1A D2A D3A D4A C5A C1B C2B C3B C4B 
;@BONDS PO4-GL1 PO4-GL2 GL1-GL2 GL1-C1A C1A-D2A D2A-D3A D3A-D4A D4A-C5A GL2-C1B C1B-C2B C2B-C3B C3B-C4B 
;

[moleculetype]
; molname      nrexcl
  PAPA          1

[atoms]
; id 	type 	resnr 	residu 	atom 	cgnr 	charge    (mass)
   1     Q5   1  PAPA  PO4   1 	-1.0
   2   SN4a   1  PAPA  GL1   2 	0
   3   SN4a   1  PAPA  GL2   3 	0
   4    SC1   1  PAPA  C1A   4 	0
   5    C5h   1  PAPA  D2A   5 	0
   6    C5h   1  PAPA  D3A   6 	0
   7    C4h   1  PAPA  D4A   7 	0
   8     C1   1  PAPA  C5A   8 	0
   9    SC1   1  PAPA  C1B   9 	0
  10     C1   1  PAPA  C2B  10 	0
  11     C1   1  PAPA  C3B  11 	0
  12     C1   1  PAPA  C4B  12 	0

[bonds]
;  i  j 	name 	(using named bondtypes from martini_v3.0.0_ffbonded_v2.itp)
;  i  j 	funct 	force.c.
   1  2 	b_PO4_GL_def
   1  3 	b_PO4_GL_def_long
   2  3 	b_GL_GL_glyc
   2  4 	b_GL_SC1_glyc
   4  5 	b_SC1_C4_mid
   5  6 	b_C4_C4_mid
   6  7 	b_C4_C4_mid
   7  8 	b_C4_C1_end
   3  9 	b_GL_SC1_glyc
   9 10 	b_SC1_C1_mid
  10 11 	b_C1_C1_mid
  11 12 	b_C1_C1_end

[angles]
;  i  j  k 	name 	(using named angletypes from martini_v3.0.0_ffbonded_v2.itp)
;  i  j  k 	funct 	angle 	force.c.
   1  2  4 	a_PO4_GL_C_def
   3  2  4 	a_GL_GL_C_glyc
   2  3  9 	a_GL_GL_C_glyc
   2  4  5 	a_GL_C1_C4_glyc
   4  5  6 	a_C1_C4_C4_def
   5  6  7 	a_C4_C4_C4_def
   6  7  8 	a_C4_C4_C1_def
   3  9 10 	a_GL_C1_C1_glyc
   9 10 11 	a_C1_C1_C1_def
  10 11 12 	a_C1_C1_C1_def


;;;;;; Martini lipid topology for C16:0/22:1 PA (PEPA), generated using:
; The Martini lipid itp generator version M3.l01  Args are: -alname PEPA -alhead 'P' -allink 'G G' -altail 'CCDCC cCCC'
; WARNING: Autogenerated and not all lipid headgroup and tail combinations have been tested;
;          used with care and see K.B. Pedersen et al. 2024 for guidance.
;
; Description:
;   A general model phosphatidic acid (PA) lipid corresponding to atomistic C16:0/22:1 1-palmitoyl-2-erucoyl tails.
; Parameterization:
;   This topology follows the standard Martini 3.0 lipid definitions and building block rules. 
;   Bonded parameters and mapping have been optimized as described in K.B. Pedersen et al. 2024.
; Reference(s): 
;   K.B. Pedersen et al. The Martini 3 Lipidome: Expanded and Refined Parameters Improve Lipid Phase Behaviour, TBD 2024 
;   P.C.T. Souza et al. Martini 3: a general purpose force field for coarse-grained molecular dynamics, 
;   Nat. Methods; 2021. doi: 10.1038/s41592-021-01098-3
; Created: 2024.07.12
;
; Molecular topology and mapping of indices:
; PO4-GL1-C1A-C2A-D3A-C4A-C5A
;      |
;     GL2-C1B-C2B-C3B-C4B
;
;  1 - 2 - 4 - 5 - 6 - 7 - 8 
;      |
;      3 - 9 - 10- 11- 12
;
;@INSANE alhead=P, allink=G G, altail=CCDCC CCCC, alname=PEPA, charge=-1.0
;@RESNTEST PEP==PEPA if: atoms[0]==PO4
;@BEADS PO4 GL1 GL2 C1A C2A D3A C4A C5A C1B C2B C3B C4B 
;@BONDS PO4-GL1 PO4-GL2 GL1-GL2 GL1-C1A C1A-C2A C2A-D3A D3A-C4A C4A-C5A GL2-C1B C1B-C2B C2B-C3B C3B-C4B 
;

[moleculetype]
; molname      nrexcl
  PEPA          1

[atoms]
; id 	type 	resnr 	residu 	atom 	cgnr 	charge    (mass)
   1     Q5   1  PEPA  PO4   1 	-1.0
   2   SN4a   1  PEPA  GL1   2 	0
   3   SN4a   1  PEPA  GL2   3 	0
   4     C1   1  PEPA  C1A   4 	0
   5     C1   1  PEPA  C2A   5 	0
   6    C4h   1  PEPA  D3A   6 	0
   7     C1   1  PEPA  C4A   7 	0
   8     C1   1  PEPA  C5A   8 	0
   9    SC1   1  PEPA  C1B   9 	0
  10     C1   1  PEPA  C2B  10 	0
  11     C1   1  PEPA  C3B  11 	0
  12     C1   1  PEPA  C4B  12 	0

[bonds]
;  i  j 	name 	(using named bondtypes from martini_v3.0.0_ffbonded_v2.itp)
;  i  j 	funct 	force.c.
   1  2 	b_PO4_GL_def
   1  3 	b_PO4_GL_def_long
   2  3 	b_GL_GL_glyc
   2  4 	b_GL_C1_glyc_5long
   4  5 	b_C1_C1_mid_5long
   5  6 	b_C1_C4_mid
   6  7 	b_C4_C1_mid
   7  8 	b_C1_C1_end
   3  9 	b_GL_SC1_glyc
   9 10 	b_SC1_C1_mid
  10 11 	b_C1_C1_mid
  11 12 	b_C1_C1_end

[angles]
;  i  j  k 	name 	(using named angletypes from martini_v3.0.0_ffbonded_v2.itp)
;  i  j  k 	funct 	angle 	force.c.
   1  2  4 	a_PO4_GL_C_def
   3  2  4 	a_GL_GL_C_glyc
   2  3  9 	a_GL_GL_C_glyc
   2  4  5 	a_GL_C1_C1_glyc
   4  5  6 	a_C1_C1_C4_def
   5  6  7 	a_C1_C4_C1_def
   6  7  8 	a_C4_C1_C1_def
   3  9 10 	a_GL_C1_C1_glyc
   9 10 11 	a_C1_C1_C1_def
  10 11 12 	a_C1_C1_C1_def


;;;;;; Martini lipid topology for C16:0/22:6 PA (PDPA), generated using:
; The Martini lipid itp generator version M3.l01  Args are: -alname PDPA -alhead 'P' -allink 'G G' -altail 'DFFDD cCCC'
; WARNING: Autogenerated and not all lipid headgroup and tail combinations have been tested;
;          used with care and see K.B. Pedersen et al. 2024 for guidance.
;
; Description:
;   A general model phosphatidic acid (PA) lipid corresponding to atomistic C16:0/22:6(4c;7c;10c;13c;16c;19c) 1-palmitoyl-2-docosahexaenoyl tails.
; Parameterization:
;   This topology follows the standard Martini 3.0 lipid definitions and building block rules. 
;   Bonded parameters and mapping have been optimized as described in K.B. Pedersen et al. 2024.
; Reference(s): 
;   K.B. Pedersen et al. The Martini 3 Lipidome: Expanded and Refined Parameters Improve Lipid Phase Behaviour, TBD 2024 
;   P.C.T. Souza et al. Martini 3: a general purpose force field for coarse-grained molecular dynamics, 
;   Nat. Methods; 2021. doi: 10.1038/s41592-021-01098-3
; Created: 2024.07.12
;
; Molecular topology and mapping of indices:
; PO4-GL1-D1A-D2A-D3A-D4A-D5A
;      |
;     GL2-C1B-C2B-C3B-C4B
;
;  1 - 2 - 4 - 5 - 6 - 7 - 8 
;      |
;      3 - 9 - 10- 11- 12
;
;@INSANE alhead=P, allink=G G, altail=DDDDD CCCC, alname=PDPA, charge=-1.0
;@RESNTEST PDP==PDPA if: atoms[0]==PO4
;@BEADS PO4 GL1 GL2 D1A D2A D3A D4A D5A C1B C2B C3B C4B 
;@BONDS PO4-GL1 PO4-GL2 GL1-GL2 GL1-D1A D1A-D2A D2A-D3A D3A-D4A D4A-D5A GL2-C1B C1B-C2B C2B-C3B C3B-C4B 
;

[moleculetype]
; molname      nrexcl
  PDPA          1

[atoms]
; id 	type 	resnr 	residu 	atom 	cgnr 	charge    (mass)
   1     Q5   1  PDPA  PO4   1 	-1.0
   2   SN4a   1  PDPA  GL1   2 	0
   3   SN4a   1  PDPA  GL2   3 	0
   4    C4h   1  PDPA  D1A   4 	0
   5    C5h   1  PDPA  D2A   5 	0
   6    C5h   1  PDPA  D3A   6 	0
   7    C4h   1  PDPA  D4A   7 	0
   8    C4h   1  PDPA  D5A   8 	0
   9    SC1   1  PDPA  C1B   9 	0
  10     C1   1  PDPA  C2B  10 	0
  11     C1   1  PDPA  C3B  11 	0
  12     C1   1  PDPA  C4B  12 	0

[bonds]
;  i  j 	name 	(using named bondtypes from martini_v3.0.0_ffbonded_v2.itp)
;  i  j 	funct 	force.c.
   1  2 	b_PO4_GL_def
   1  3 	b_PO4_GL_def_long
   2  3 	b_GL_GL_glyc
   2  4 	b_GL_C4_glyc_5long
   4  5 	b_C4_C4_mid_5long
   5  6 	b_C4_C4_mid
   6  7 	b_C4_C4_mid
   7  8 	b_C4_C4_end
   3  9 	b_GL_SC1_glyc
   9 10 	b_SC1_C1_mid
  10 11 	b_C1_C1_mid
  11 12 	b_C1_C1_end

[angles]
;  i  j  k 	name 	(using named angletypes from martini_v3.0.0_ffbonded_v2.itp)
;  i  j  k 	funct 	angle 	force.c.
   1  2  4 	a_PO4_GL_C_def
   3  2  4 	a_GL_GL_C_glyc
   2  3  9 	a_GL_GL_C_glyc
   2  4  5 	a_GL_C4_C4_glyc
   4  5  6 	a_C4_C4_C4_def
   5  6  7 	a_C4_C4_C4_def
   6  7  8 	a_C4_C4_C4_def
   3  9 10 	a_GL_C1_C1_glyc
   9 10 11 	a_C1_C1_C1_def
  10 11 12 	a_C1_C1_C1_def


;;;;;; Martini lipid topology for C16:1/18:1 PA (YOPA), generated using:
; The Martini lipid itp generator version M3.l01  Args are: -alname YOPA -alhead 'P' -allink 'G G' -altail 'CDCC cCDC'
; WARNING: Autogenerated and not all lipid headgroup and tail combinations have been tested;
;          used with care and see K.B. Pedersen et al. 2024 for guidance.
;
; Description:
;   A general model phosphatidic acid (PA) lipid corresponding to atomistic C16:1(9c)/18:1(9c) 1-palmitoleoyl-2-oleoyl tails.
; Parameterization:
;   This topology follows the standard Martini 3.0 lipid definitions and building block rules. 
;   Bonded parameters and mapping have been optimized as described in K.B. Pedersen et al. 2024.
; Reference(s): 
;   K.B. Pedersen et al. The Martini 3 Lipidome: Expanded and Refined Parameters Improve Lipid Phase Behaviour, TBD 2024 
;   P.C.T. Souza et al. Martini 3: a general purpose force field for coarse-grained molecular dynamics, 
;   Nat. Methods; 2021. doi: 10.1038/s41592-021-01098-3
; Created: 2024.07.12
;
; Molecular topology and mapping of indices:
; PO4-GL1-C1A-D2A-C3A-C4A
;      |
;     GL2-C1B-C2B-D3B-C4B
;
;  1 - 2 - 4 - 5 - 6 - 7 
;      |
;      3 - 8 - 9 - 10- 11
;
;@INSANE alhead=P, allink=G G, altail=CDCC CCDC, alname=YOPA, charge=-1.0
;@RESNTEST YOP==YOPA if: atoms[0]==PO4
;@BEADS PO4 GL1 GL2 C1A D2A C3A C4A C1B C2B D3B C4B 
;@BONDS PO4-GL1 PO4-GL2 GL1-GL2 GL1-C1A C1A-D2A D2A-C3A C3A-C4A GL2-C1B C1B-C2B C2B-D3B D3B-C4B 
;

[moleculetype]
; molname      nrexcl
  YOPA          1

[atoms]
; id 	type 	resnr 	residu 	atom 	cgnr 	charge    (mass)
   1     Q5   1  YOPA  PO4   1 	-1.0
   2   SN4a   1  YOPA  GL1   2 	0
   3   SN4a   1  YOPA  GL2   3 	0
   4     C1   1  YOPA  C1A   4 	0
   5    C4h   1  YOPA  D2A   5 	0
   6     C1   1  YOPA  C3A   6 	0
   7     C1   1  YOPA  C4A   7 	0
   8    SC1   1  YOPA  C1B   8 	0
   9     C1   1  YOPA  C2B   9 	0
  10    C4h   1  YOPA  D3B  10 	0
  11     C1   1  YOPA  C4B  11 	0

[bonds]
;  i  j 	name 	(using named bondtypes from martini_v3.0.0_ffbonded_v2.itp)
;  i  j 	funct 	force.c.
   1  2 	b_PO4_GL_def
   1  3 	b_PO4_GL_def_long
   2  3 	b_GL_GL_glyc
   2  4 	b_GL_C1_glyc_5long
   4  5 	b_C1_C4_mid_5long
   5  6 	b_C4_C1_mid
   6  7 	b_C1_C1_end
   3  8 	b_GL_SC1_glyc
   8  9 	b_SC1_C1_mid
   9 10 	b_C1_C4_mid
  10 11 	b_C4_C1_end

[angles]
;  i  j  k 	name 	(using named angletypes from martini_v3.0.0_ffbonded_v2.itp)
;  i  j  k 	funct 	angle 	force.c.
   1  2  4 	a_PO4_GL_C_def
   3  2  4 	a_GL_GL_C_glyc
   2  3  8 	a_GL_GL_C_glyc
   2  4  5 	a_GL_C1_C4_glyc
   4  5  6 	a_C1_C4_C1_def
   5  6  7 	a_C4_C1_C1_def
   3  8  9 	a_GL_C1_C1_glyc
   8  9 10 	a_C1_C1_C4_def
   9 10 11 	a_C1_C4_C1_def


;;;;;; Martini lipid topology for C18:0/18:1 PA (SOPA), generated using:
; The Martini lipid itp generator version M3.l01  Args are: -alname SOPA -alhead 'P' -allink 'G G' -altail 'CDCC CCCC'
; WARNING: Autogenerated and not all lipid headgroup and tail combinations have been tested;
;          used with care and see K.B. Pedersen et al. 2024 for guidance.
;
; Description:
;   A general model phosphatidic acid (PA) lipid corresponding to atomistic C18:0/18:1(9c) 1-stearoyl-2-oleoyl (SOPA) tails.
; Parameterization:
;   This topology follows the standard Martini 3.0 lipid definitions and building block rules. 
;   Bonded parameters and mapping have been optimized as described in K.B. Pedersen et al. 2024.
; Reference(s): 
;   K.B. Pedersen et al. The Martini 3 Lipidome: Expanded and Refined Parameters Improve Lipid Phase Behaviour, TBD 2024 
;   P.C.T. Souza et al. Martini 3: a general purpose force field for coarse-grained molecular dynamics, 
;   Nat. Methods; 2021. doi: 10.1038/s41592-021-01098-3
; Created: 2024.07.12
;
; Molecular topology and mapping of indices:
; PO4-GL1-C1A-D2A-C3A-C4A
;      |
;     GL2-C1B-C2B-C3B-C4B
;
;  1 - 2 - 4 - 5 - 6 - 7 
;      |
;      3 - 8 - 9 - 10- 11
;
;@INSANE alhead=P, allink=G G, altail=CDCC CCCC, alname=SOPA, charge=-1.0
;@RESNTEST SOP==SOPA if: atoms[0]==PO4
;@BEADS PO4 GL1 GL2 C1A D2A C3A C4A C1B C2B C3B C4B 
;@BONDS PO4-GL1 PO4-GL2 GL1-GL2 GL1-C1A C1A-D2A D2A-C3A C3A-C4A GL2-C1B C1B-C2B C2B-C3B C3B-C4B 
;

[moleculetype]
; molname      nrexcl
  SOPA          1

[atoms]
; id 	type 	resnr 	residu 	atom 	cgnr 	charge    (mass)
   1     Q5   1  SOPA  PO4   1 	-1.0
   2   SN4a   1  SOPA  GL1   2 	0
   3   SN4a   1  SOPA  GL2   3 	0
   4     C1   1  SOPA  C1A   4 	0
   5    C4h   1  SOPA  D2A   5 	0
   6     C1   1  SOPA  C3A   6 	0
   7     C1   1  SOPA  C4A   7 	0
   8     C1   1  SOPA  C1B   8 	0
   9     C1   1  SOPA  C2B   9 	0
  10     C1   1  SOPA  C3B  10 	0
  11     C1   1  SOPA  C4B  11 	0

[bonds]
;  i  j 	name 	(using named bondtypes from martini_v3.0.0_ffbonded_v2.itp)
;  i  j 	funct 	force.c.
   1  2 	b_PO4_GL_def
   1  3 	b_PO4_GL_def_long
   2  3 	b_GL_GL_glyc
   2  4 	b_GL_C1_glyc_5long
   4  5 	b_C1_C4_mid_5long
   5  6 	b_C4_C1_mid
   6  7 	b_C1_C1_end
   3  8 	b_GL_C1_glyc_5long
   8  9 	b_C1_C1_mid_5long
   9 10 	b_C1_C1_mid
  10 11 	b_C1_C1_end

[angles]
;  i  j  k 	name 	(using named angletypes from martini_v3.0.0_ffbonded_v2.itp)
;  i  j  k 	funct 	angle 	force.c.
   1  2  4 	a_PO4_GL_C_def
   3  2  4 	a_GL_GL_C_glyc
   2  3  8 	a_GL_GL_C_glyc
   2  4  5 	a_GL_C1_C4_glyc
   4  5  6 	a_C1_C4_C1_def
   5  6  7 	a_C4_C1_C1_def
   3  8  9 	a_GL_C1_C1_glyc
   8  9 10 	a_C1_C1_C1_def
   9 10 11 	a_C1_C1_C1_def


;;;;;; Martini lipid topology for C18:0/18:2 PA (SLPA), generated using:
; The Martini lipid itp generator version M3.l01  Args are: -alname SLPA -alhead 'P' -allink 'G G' -altail 'CDDC CCCC'
; WARNING: Autogenerated and not all lipid headgroup and tail combinations have been tested;
;          used with care and see K.B. Pedersen et al. 2024 for guidance.
;
; Description:
;   A general model phosphatidic acid (PA) lipid corresponding to atomistic C18:0/18:2(9c;12c) 1-stearoyl-2-linoleoyl tails.
; Parameterization:
;   This topology follows the standard Martini 3.0 lipid definitions and building block rules. 
;   Bonded parameters and mapping have been optimized as described in K.B. Pedersen et al. 2024.
; Reference(s): 
;   K.B. Pedersen et al. The Martini 3 Lipidome: Expanded and Refined Parameters Improve Lipid Phase Behaviour, TBD 2024 
;   P.C.T. Souza et al. Martini 3: a general purpose force field for coarse-grained molecular dynamics, 
;   Nat. Methods; 2021. doi: 10.1038/s41592-021-01098-3
; Created: 2024.07.12
;
; Molecular topology and mapping of indices:
; PO4-GL1-C1A-D2A-D3A-C4A
;      |
;     GL2-C1B-C2B-C3B-C4B
;
;  1 - 2 - 4 - 5 - 6 - 7 
;      |
;      3 - 8 - 9 - 10- 11
;
;@INSANE alhead=P, allink=G G, altail=CDDC CCCC, alname=SLPA, charge=-1.0
;@RESNTEST SLP==SLPA if: atoms[0]==PO4
;@BEADS PO4 GL1 GL2 C1A D2A D3A C4A C1B C2B C3B C4B 
;@BONDS PO4-GL1 PO4-GL2 GL1-GL2 GL1-C1A C1A-D2A D2A-D3A D3A-C4A GL2-C1B C1B-C2B C2B-C3B C3B-C4B 
;

[moleculetype]
; molname      nrexcl
  SLPA          1

[atoms]
; id 	type 	resnr 	residu 	atom 	cgnr 	charge    (mass)
   1     Q5   1  SLPA  PO4   1 	-1.0
   2   SN4a   1  SLPA  GL1   2 	0
   3   SN4a   1  SLPA  GL2   3 	0
   4     C1   1  SLPA  C1A   4 	0
   5    C4h   1  SLPA  D2A   5 	0
   6    C4h   1  SLPA  D3A   6 	0
   7     C1   1  SLPA  C4A   7 	0
   8     C1   1  SLPA  C1B   8 	0
   9     C1   1  SLPA  C2B   9 	0
  10     C1   1  SLPA  C3B  10 	0
  11     C1   1  SLPA  C4B  11 	0

[bonds]
;  i  j 	name 	(using named bondtypes from martini_v3.0.0_ffbonded_v2.itp)
;  i  j 	funct 	force.c.
   1  2 	b_PO4_GL_def
   1  3 	b_PO4_GL_def_long
   2  3 	b_GL_GL_glyc
   2  4 	b_GL_C1_glyc_5long
   4  5 	b_C1_C4_mid_5long
   5  6 	b_C4_C4_mid
   6  7 	b_C4_C1_end
   3  8 	b_GL_C1_glyc_5long
   8  9 	b_C1_C1_mid_5long
   9 10 	b_C1_C1_mid
  10 11 	b_C1_C1_end

[angles]
;  i  j  k 	name 	(using named angletypes from martini_v3.0.0_ffbonded_v2.itp)
;  i  j  k 	funct 	angle 	force.c.
   1  2  4 	a_PO4_GL_C_def
   3  2  4 	a_GL_GL_C_glyc
   2  3  8 	a_GL_GL_C_glyc
   2  4  5 	a_GL_C1_C4_glyc
   4  5  6 	a_C1_C4_C4_def
   5  6  7 	a_C4_C4_C1_def
   3  8  9 	a_GL_C1_C1_glyc
   8  9 10 	a_C1_C1_C1_def
   9 10 11 	a_C1_C1_C1_def


;;;;;; Martini lipid topology for C18:0/20:4 PA (SAPA), generated using:
; The Martini lipid itp generator version M3.l01  Args are: -alname SAPA -alhead 'P' -allink 'G G' -altail 'cFFDC CCCC'
; WARNING: Autogenerated and not all lipid headgroup and tail combinations have been tested;
;          used with care and see K.B. Pedersen et al. 2024 for guidance.
;
; Description:
;   A general model phosphatidic acid (PA) lipid corresponding to atomistic C16:0/20:4(5c;8c;11c;14c) 1-stearoyl-2-arachidonoyl tails.
; Parameterization:
;   This topology follows the standard Martini 3.0 lipid definitions and building block rules. 
;   Bonded parameters and mapping have been optimized as described in K.B. Pedersen et al. 2024.
; Reference(s): 
;   K.B. Pedersen et al. The Martini 3 Lipidome: Expanded and Refined Parameters Improve Lipid Phase Behaviour, TBD 2024 
;   P.C.T. Souza et al. Martini 3: a general purpose force field for coarse-grained molecular dynamics, 
;   Nat. Methods; 2021. doi: 10.1038/s41592-021-01098-3
; Created: 2024.07.12
;
; Molecular topology and mapping of indices:
; PO4-GL1-C1A-D2A-D3A-D4A-C5A
;      |
;     GL2-C1B-C2B-C3B-C4B
;
;  1 - 2 - 4 - 5 - 6 - 7 - 8 
;      |
;      3 - 9 - 10- 11- 12
;
;@INSANE alhead=P, allink=G G, altail=CDDDC CCCC, alname=SAPA, charge=-1.0
;@RESNTEST SAP==SAPA if: atoms[0]==PO4
;@BEADS PO4 GL1 GL2 C1A D2A D3A D4A C5A C1B C2B C3B C4B 
;@BONDS PO4-GL1 PO4-GL2 GL1-GL2 GL1-C1A C1A-D2A D2A-D3A D3A-D4A D4A-C5A GL2-C1B C1B-C2B C2B-C3B C3B-C4B 
;

[moleculetype]
; molname      nrexcl
  SAPA          1

[atoms]
; id 	type 	resnr 	residu 	atom 	cgnr 	charge    (mass)
   1     Q5   1  SAPA  PO4   1 	-1.0
   2   SN4a   1  SAPA  GL1   2 	0
   3   SN4a   1  SAPA  GL2   3 	0
   4    SC1   1  SAPA  C1A   4 	0
   5    C5h   1  SAPA  D2A   5 	0
   6    C5h   1  SAPA  D3A   6 	0
   7    C4h   1  SAPA  D4A   7 	0
   8     C1   1  SAPA  C5A   8 	0
   9     C1   1  SAPA  C1B   9 	0
  10     C1   1  SAPA  C2B  10 	0
  11     C1   1  SAPA  C3B  11 	0
  12     C1   1  SAPA  C4B  12 	0

[bonds]
;  i  j 	name 	(using named bondtypes from martini_v3.0.0_ffbonded_v2.itp)
;  i  j 	funct 	force.c.
   1  2 	b_PO4_GL_def
   1  3 	b_PO4_GL_def_long
   2  3 	b_GL_GL_glyc
   2  4 	b_GL_SC1_glyc
   4  5 	b_SC1_C4_mid
   5  6 	b_C4_C4_mid
   6  7 	b_C4_C4_mid
   7  8 	b_C4_C1_end
   3  9 	b_GL_C1_glyc_5long
   9 10 	b_C1_C1_mid_5long
  10 11 	b_C1_C1_mid
  11 12 	b_C1_C1_end

[angles]
;  i  j  k 	name 	(using named angletypes from martini_v3.0.0_ffbonded_v2.itp)
;  i  j  k 	funct 	angle 	force.c.
   1  2  4 	a_PO4_GL_C_def
   3  2  4 	a_GL_GL_C_glyc
   2  3  9 	a_GL_GL_C_glyc
   2  4  5 	a_GL_C1_C4_glyc
   4  5  6 	a_C1_C4_C4_def
   5  6  7 	a_C4_C4_C4_def
   6  7  8 	a_C4_C4_C1_def
   3  9 10 	a_GL_C1_C1_glyc
   9 10 11 	a_C1_C1_C1_def
  10 11 12 	a_C1_C1_C1_def


;;;;;; Martini lipid topology for C18:0/22:6 PA (SDPA), generated using:
; The Martini lipid itp generator version M3.l01  Args are: -alname SDPA -alhead 'P' -allink 'G G' -altail 'DFFDD CCCC'
; WARNING: Autogenerated and not all lipid headgroup and tail combinations have been tested;
;          used with care and see K.B. Pedersen et al. 2024 for guidance.
;
; Description:
;   A general model phosphatidic acid (PA) lipid corresponding to atomistic C18:0/22:6(4c;7c;10c;13c;16c;19c) 1-stearoyl-2-docosahexaenoyl tails.
; Parameterization:
;   This topology follows the standard Martini 3.0 lipid definitions and building block rules. 
;   Bonded parameters and mapping have been optimized as described in K.B. Pedersen et al. 2024.
; Reference(s): 
;   K.B. Pedersen et al. The Martini 3 Lipidome: Expanded and Refined Parameters Improve Lipid Phase Behaviour, TBD 2024 
;   P.C.T. Souza et al. Martini 3: a general purpose force field for coarse-grained molecular dynamics, 
;   Nat. Methods; 2021. doi: 10.1038/s41592-021-01098-3
; Created: 2024.07.12
;
; Molecular topology and mapping of indices:
; PO4-GL1-D1A-D2A-D3A-D4A-D5A
;      |
;     GL2-C1B-C2B-C3B-C4B
;
;  1 - 2 - 4 - 5 - 6 - 7 - 8 
;      |
;      3 - 9 - 10- 11- 12
;
;@INSANE alhead=P, allink=G G, altail=DDDDD CCCC, alname=SDPA, charge=-1.0
;@RESNTEST SDP==SDPA if: atoms[0]==PO4
;@BEADS PO4 GL1 GL2 D1A D2A D3A D4A D5A C1B C2B C3B C4B 
;@BONDS PO4-GL1 PO4-GL2 GL1-GL2 GL1-D1A D1A-D2A D2A-D3A D3A-D4A D4A-D5A GL2-C1B C1B-C2B C2B-C3B C3B-C4B 
;

[moleculetype]
; molname      nrexcl
  SDPA          1

[atoms]
; id 	type 	resnr 	residu 	atom 	cgnr 	charge    (mass)
   1     Q5   1  SDPA  PO4   1 	-1.0
   2   SN4a   1  SDPA  GL1   2 	0
   3   SN4a   1  SDPA  GL2   3 	0
   4    C4h   1  SDPA  D1A   4 	0
   5    C5h   1  SDPA  D2A   5 	0
   6    C5h   1  SDPA  D3A   6 	0
   7    C4h   1  SDPA  D4A   7 	0
   8    C4h   1  SDPA  D5A   8 	0
   9     C1   1  SDPA  C1B   9 	0
  10     C1   1  SDPA  C2B  10 	0
  11     C1   1  SDPA  C3B  11 	0
  12     C1   1  SDPA  C4B  12 	0

[bonds]
;  i  j 	name 	(using named bondtypes from martini_v3.0.0_ffbonded_v2.itp)
;  i  j 	funct 	force.c.
   1  2 	b_PO4_GL_def
   1  3 	b_PO4_GL_def_long
   2  3 	b_GL_GL_glyc
   2  4 	b_GL_C4_glyc_5long
   4  5 	b_C4_C4_mid_5long
   5  6 	b_C4_C4_mid
   6  7 	b_C4_C4_mid
   7  8 	b_C4_C4_end
   3  9 	b_GL_C1_glyc_5long
   9 10 	b_C1_C1_mid_5long
  10 11 	b_C1_C1_mid
  11 12 	b_C1_C1_end

[angles]
;  i  j  k 	name 	(using named angletypes from martini_v3.0.0_ffbonded_v2.itp)
;  i  j  k 	funct 	angle 	force.c.
   1  2  4 	a_PO4_GL_C_def
   3  2  4 	a_GL_GL_C_glyc
   2  3  9 	a_GL_GL_C_glyc
   2  4  5 	a_GL_C4_C4_glyc
   4  5  6 	a_C4_C4_C4_def
   5  6  7 	a_C4_C4_C4_def
   6  7  8 	a_C4_C4_C4_def
   3  9 10 	a_GL_C1_C1_glyc
   9 10 11 	a_C1_C1_C1_def
  10 11 12 	a_C1_C1_C1_def


;;;;;; Martini lipid topology for C18:1/18:2 PA (OLPA), generated using:
; The Martini lipid itp generator version M3.l01  Args are: -alname OLPA -alhead 'P' -allink 'G G' -altail 'CDDC CDCC'
; WARNING: Autogenerated and not all lipid headgroup and tail combinations have been tested;
;          used with care and see K.B. Pedersen et al. 2024 for guidance.
;
; Description:
;   A general model phosphatidic acid (PA) lipid corresponding to atomistic C18:1(9c)/18:2(9c;12c) 1-oleoyl-2-linoleoyl  tails.
; Parameterization:
;   This topology follows the standard Martini 3.0 lipid definitions and building block rules. 
;   Bonded parameters and mapping have been optimized as described in K.B. Pedersen et al. 2024.
; Reference(s): 
;   K.B. Pedersen et al. The Martini 3 Lipidome: Expanded and Refined Parameters Improve Lipid Phase Behaviour, TBD 2024 
;   P.C.T. Souza et al. Martini 3: a general purpose force field for coarse-grained molecular dynamics, 
;   Nat. Methods; 2021. doi: 10.1038/s41592-021-01098-3
; Created: 2024.07.12
;
; Molecular topology and mapping of indices:
; PO4-GL1-C1A-D2A-D3A-C4A
;      |
;     GL2-C1B-D2B-C3B-C4B
;
;  1 - 2 - 4 - 5 - 6 - 7 
;      |
;      3 - 8 - 9 - 10- 11
;
;@INSANE alhead=P, allink=G G, altail=CDDC CDCC, alname=OLPA, charge=-1.0
;@RESNTEST OLP==OLPA if: atoms[0]==PO4
;@BEADS PO4 GL1 GL2 C1A D2A D3A C4A C1B D2B C3B C4B 
;@BONDS PO4-GL1 PO4-GL2 GL1-GL2 GL1-C1A C1A-D2A D2A-D3A D3A-C4A GL2-C1B C1B-D2B D2B-C3B C3B-C4B 
;

[moleculetype]
; molname      nrexcl
  OLPA          1

[atoms]
; id 	type 	resnr 	residu 	atom 	cgnr 	charge    (mass)
   1     Q5   1  OLPA  PO4   1 	-1.0
   2   SN4a   1  OLPA  GL1   2 	0
   3   SN4a   1  OLPA  GL2   3 	0
   4     C1   1  OLPA  C1A   4 	0
   5    C4h   1  OLPA  D2A   5 	0
   6    C4h   1  OLPA  D3A   6 	0
   7     C1   1  OLPA  C4A   7 	0
   8     C1   1  OLPA  C1B   8 	0
   9    C4h   1  OLPA  D2B   9 	0
  10     C1   1  OLPA  C3B  10 	0
  11     C1   1  OLPA  C4B  11 	0

[bonds]
;  i  j 	name 	(using named bondtypes from martini_v3.0.0_ffbonded_v2.itp)
;  i  j 	funct 	force.c.
   1  2 	b_PO4_GL_def
   1  3 	b_PO4_GL_def_long
   2  3 	b_GL_GL_glyc
   2  4 	b_GL_C1_glyc_5long
   4  5 	b_C1_C4_mid_5long
   5  6 	b_C4_C4_mid
   6  7 	b_C4_C1_end
   3  8 	b_GL_C1_glyc_5long
   8  9 	b_C1_C4_mid_5long
   9 10 	b_C4_C1_mid
  10 11 	b_C1_C1_end

[angles]
;  i  j  k 	name 	(using named angletypes from martini_v3.0.0_ffbonded_v2.itp)
;  i  j  k 	funct 	angle 	force.c.
   1  2  4 	a_PO4_GL_C_def
   3  2  4 	a_GL_GL_C_glyc
   2  3  8 	a_GL_GL_C_glyc
   2  4  5 	a_GL_C1_C4_glyc
   4  5  6 	a_C1_C4_C4_def
   5  6  7 	a_C4_C4_C1_def
   3  8  9 	a_GL_C1_C4_glyc
   8  9 10 	a_C1_C4_C1_def
   9 10 11 	a_C4_C1_C1_def


;;;;;; Martini lipid topology for C18:1/22:1 PA (OEPA), generated using:
; The Martini lipid itp generator version M3.l01  Args are: -alname OEPA -alhead 'P' -allink 'G G' -altail 'CCDCC CDCC'
; WARNING: Autogenerated and not all lipid headgroup and tail combinations have been tested;
;          used with care and see K.B. Pedersen et al. 2024 for guidance.
;
; Description:
;   A general model phosphatidic acid (PA) lipid corresponding to atomistic C18:1(9c)/22:1(13c) 1-oleoyl-2-dierucoyl tails.
; Parameterization:
;   This topology follows the standard Martini 3.0 lipid definitions and building block rules. 
;   Bonded parameters and mapping have been optimized as described in K.B. Pedersen et al. 2024.
; Reference(s): 
;   K.B. Pedersen et al. The Martini 3 Lipidome: Expanded and Refined Parameters Improve Lipid Phase Behaviour, TBD 2024 
;   P.C.T. Souza et al. Martini 3: a general purpose force field for coarse-grained molecular dynamics, 
;   Nat. Methods; 2021. doi: 10.1038/s41592-021-01098-3
; Created: 2024.07.12
;
; Molecular topology and mapping of indices:
; PO4-GL1-C1A-C2A-D3A-C4A-C5A
;      |
;     GL2-C1B-D2B-C3B-C4B
;
;  1 - 2 - 4 - 5 - 6 - 7 - 8 
;      |
;      3 - 9 - 10- 11- 12
;
;@INSANE alhead=P, allink=G G, altail=CCDCC CDCC, alname=OEPA, charge=-1.0
;@RESNTEST OEP==OEPA if: atoms[0]==PO4
;@BEADS PO4 GL1 GL2 C1A C2A D3A C4A C5A C1B D2B C3B C4B 
;@BONDS PO4-GL1 PO4-GL2 GL1-GL2 GL1-C1A C1A-C2A C2A-D3A D3A-C4A C4A-C5A GL2-C1B C1B-D2B D2B-C3B C3B-C4B 
;

[moleculetype]
; molname      nrexcl
  OEPA          1

[atoms]
; id 	type 	resnr 	residu 	atom 	cgnr 	charge    (mass)
   1     Q5   1  OEPA  PO4   1 	-1.0
   2   SN4a   1  OEPA  GL1   2 	0
   3   SN4a   1  OEPA  GL2   3 	0
   4     C1   1  OEPA  C1A   4 	0
   5     C1   1  OEPA  C2A   5 	0
   6    C4h   1  OEPA  D3A   6 	0
   7     C1   1  OEPA  C4A   7 	0
   8     C1   1  OEPA  C5A   8 	0
   9     C1   1  OEPA  C1B   9 	0
  10    C4h   1  OEPA  D2B  10 	0
  11     C1   1  OEPA  C3B  11 	0
  12     C1   1  OEPA  C4B  12 	0

[bonds]
;  i  j 	name 	(using named bondtypes from martini_v3.0.0_ffbonded_v2.itp)
;  i  j 	funct 	force.c.
   1  2 	b_PO4_GL_def
   1  3 	b_PO4_GL_def_long
   2  3 	b_GL_GL_glyc
   2  4 	b_GL_C1_glyc_5long
   4  5 	b_C1_C1_mid_5long
   5  6 	b_C1_C4_mid
   6  7 	b_C4_C1_mid
   7  8 	b_C1_C1_end
   3  9 	b_GL_C1_glyc_5long
   9 10 	b_C1_C4_mid_5long
  10 11 	b_C4_C1_mid
  11 12 	b_C1_C1_end

[angles]
;  i  j  k 	name 	(using named angletypes from martini_v3.0.0_ffbonded_v2.itp)
;  i  j  k 	funct 	angle 	force.c.
   1  2  4 	a_PO4_GL_C_def
   3  2  4 	a_GL_GL_C_glyc
   2  3  9 	a_GL_GL_C_glyc
   2  4  5 	a_GL_C1_C1_glyc
   4  5  6 	a_C1_C1_C4_def
   5  6  7 	a_C1_C4_C1_def
   6  7  8 	a_C4_C1_C1_def
   3  9 10 	a_GL_C1_C4_glyc
   9 10 11 	a_C1_C4_C1_def
  10 11 12 	a_C4_C1_C1_def


;;;;;; Martini lipid topology for C18:1/22:6 PA (ODPA), generated using:
; The Martini lipid itp generator version M3.l01  Args are: -alname ODPA -alhead 'P' -allink 'G G' -altail 'DFFDD CDCC'
; WARNING: Autogenerated and not all lipid headgroup and tail combinations have been tested;
;          used with care and see K.B. Pedersen et al. 2024 for guidance.
;
; Description:
;   A general model phosphatidic acid (PA) lipid corresponding to atomistic C18:1(9c)/22:6(4c;7c;10c;13c;16c;19c) 1-oleoyl-2-docosahexaenoic acid tails.
; Parameterization:
;   This topology follows the standard Martini 3.0 lipid definitions and building block rules. 
;   Bonded parameters and mapping have been optimized as described in K.B. Pedersen et al. 2024.
; Reference(s): 
;   K.B. Pedersen et al. The Martini 3 Lipidome: Expanded and Refined Parameters Improve Lipid Phase Behaviour, TBD 2024 
;   P.C.T. Souza et al. Martini 3: a general purpose force field for coarse-grained molecular dynamics, 
;   Nat. Methods; 2021. doi: 10.1038/s41592-021-01098-3
; Created: 2024.07.12
;
; Molecular topology and mapping of indices:
; PO4-GL1-D1A-D2A-D3A-D4A-D5A
;      |
;     GL2-C1B-D2B-C3B-C4B
;
;  1 - 2 - 4 - 5 - 6 - 7 - 8 
;      |
;      3 - 9 - 10- 11- 12
;
;@INSANE alhead=P, allink=G G, altail=DDDDD CDCC, alname=ODPA, charge=-1.0
;@RESNTEST ODP==ODPA if: atoms[0]==PO4
;@BEADS PO4 GL1 GL2 D1A D2A D3A D4A D5A C1B D2B C3B C4B 
;@BONDS PO4-GL1 PO4-GL2 GL1-GL2 GL1-D1A D1A-D2A D2A-D3A D3A-D4A D4A-D5A GL2-C1B C1B-D2B D2B-C3B C3B-C4B 
;

[moleculetype]
; molname      nrexcl
  ODPA          1

[atoms]
; id 	type 	resnr 	residu 	atom 	cgnr 	charge    (mass)
   1     Q5   1  ODPA  PO4   1 	-1.0
   2   SN4a   1  ODPA  GL1   2 	0
   3   SN4a   1  ODPA  GL2   3 	0
   4    C4h   1  ODPA  D1A   4 	0
   5    C5h   1  ODPA  D2A   5 	0
   6    C5h   1  ODPA  D3A   6 	0
   7    C4h   1  ODPA  D4A   7 	0
   8    C4h   1  ODPA  D5A   8 	0
   9     C1   1  ODPA  C1B   9 	0
  10    C4h   1  ODPA  D2B  10 	0
  11     C1   1  ODPA  C3B  11 	0
  12     C1   1  ODPA  C4B  12 	0

[bonds]
;  i  j 	name 	(using named bondtypes from martini_v3.0.0_ffbonded_v2.itp)
;  i  j 	funct 	force.c.
   1  2 	b_PO4_GL_def
   1  3 	b_PO4_GL_def_long
   2  3 	b_GL_GL_glyc
   2  4 	b_GL_C4_glyc_5long
   4  5 	b_C4_C4_mid_5long
   5  6 	b_C4_C4_mid
   6  7 	b_C4_C4_mid
   7  8 	b_C4_C4_end
   3  9 	b_GL_C1_glyc_5long
   9 10 	b_C1_C4_mid_5long
  10 11 	b_C4_C1_mid
  11 12 	b_C1_C1_end

[angles]
;  i  j  k 	name 	(using named angletypes from martini_v3.0.0_ffbonded_v2.itp)
;  i  j  k 	funct 	angle 	force.c.
   1  2  4 	a_PO4_GL_C_def
   3  2  4 	a_GL_GL_C_glyc
   2  3  9 	a_GL_GL_C_glyc
   2  4  5 	a_GL_C4_C4_glyc
   4  5  6 	a_C4_C4_C4_def
   5  6  7 	a_C4_C4_C4_def
   6  7  8 	a_C4_C4_C4_def
   3  9 10 	a_GL_C1_C4_glyc
   9 10 11 	a_C1_C4_C1_def
  10 11 12 	a_C4_C1_C1_def


;;;;;; Martini lipid topology for C18:2/18:3 PA (LFPA), generated using:
; The Martini lipid itp generator version M3.l01  Args are: -alname LFPA -alhead 'P' -allink 'G G' -altail 'CDDD CDDC'
; WARNING: Autogenerated and not all lipid headgroup and tail combinations have been tested;
;          used with care and see K.B. Pedersen et al. 2024 for guidance.
;
; Description:
;   A general model phosphatidic acid (PA) lipid corresponding to atomistic C18:2(9c;12c)/18:3(9c;12c;15c) 1-dilinoleoyl-2-alpha-linolenic acid  tails.
; Parameterization:
;   This topology follows the standard Martini 3.0 lipid definitions and building block rules. 
;   Bonded parameters and mapping have been optimized as described in K.B. Pedersen et al. 2024.
; Reference(s): 
;   K.B. Pedersen et al. The Martini 3 Lipidome: Expanded and Refined Parameters Improve Lipid Phase Behaviour, TBD 2024 
;   P.C.T. Souza et al. Martini 3: a general purpose force field for coarse-grained molecular dynamics, 
;   Nat. Methods; 2021. doi: 10.1038/s41592-021-01098-3
; Created: 2024.07.12
;
; Molecular topology and mapping of indices:
; PO4-GL1-C1A-D2A-D3A-D4A
;      |
;     GL2-C1B-D2B-D3B-C4B
;
;  1 - 2 - 4 - 5 - 6 - 7 
;      |
;      3 - 8 - 9 - 10- 11
;
;@INSANE alhead=P, allink=G G, altail=CDDD CDDC, alname=LFPA, charge=-1.0
;@RESNTEST LFP==LFPA if: atoms[0]==PO4
;@BEADS PO4 GL1 GL2 C1A D2A D3A D4A C1B D2B D3B C4B 
;@BONDS PO4-GL1 PO4-GL2 GL1-GL2 GL1-C1A C1A-D2A D2A-D3A D3A-D4A GL2-C1B C1B-D2B D2B-D3B D3B-C4B 
;

[moleculetype]
; molname      nrexcl
  LFPA          1

[atoms]
; id 	type 	resnr 	residu 	atom 	cgnr 	charge    (mass)
   1     Q5   1  LFPA  PO4   1 	-1.0
   2   SN4a   1  LFPA  GL1   2 	0
   3   SN4a   1  LFPA  GL2   3 	0
   4     C1   1  LFPA  C1A   4 	0
   5    C4h   1  LFPA  D2A   5 	0
   6    C4h   1  LFPA  D3A   6 	0
   7    C4h   1  LFPA  D4A   7 	0
   8     C1   1  LFPA  C1B   8 	0
   9    C4h   1  LFPA  D2B   9 	0
  10    C4h   1  LFPA  D3B  10 	0
  11     C1   1  LFPA  C4B  11 	0

[bonds]
;  i  j 	name 	(using named bondtypes from martini_v3.0.0_ffbonded_v2.itp)
;  i  j 	funct 	force.c.
   1  2 	b_PO4_GL_def
   1  3 	b_PO4_GL_def_long
   2  3 	b_GL_GL_glyc
   2  4 	b_GL_C1_glyc_5long
   4  5 	b_C1_C4_mid_5long
   5  6 	b_C4_C4_mid
   6  7 	b_C4_C4_end
   3  8 	b_GL_C1_glyc_5long
   8  9 	b_C1_C4_mid_5long
   9 10 	b_C4_C4_mid
  10 11 	b_C4_C1_end

[angles]
;  i  j  k 	name 	(using named angletypes from martini_v3.0.0_ffbonded_v2.itp)
;  i  j  k 	funct 	angle 	force.c.
   1  2  4 	a_PO4_GL_C_def
   3  2  4 	a_GL_GL_C_glyc
   2  3  8 	a_GL_GL_C_glyc
   2  4  5 	a_GL_C1_C4_glyc
   4  5  6 	a_C1_C4_C4_def
   5  6  7 	a_C4_C4_C4_def
   3  8  9 	a_GL_C1_C4_glyc
   8  9 10 	a_C1_C4_C4_def
   9 10 11 	a_C4_C4_C1_def
