# Supplementary material for: The Martini 3 Lipidome: Expanded and Refined Parameters Improve Lipid Phase Behavior
Source: ACS Cent Sci. 2025 Jul 31;11(9):1598–610. doi: 10.1021/acscentsci.5c00755 (PMC12464760; doi:10.1021/acscentsci.5c00755)
Supplement: Supplementary file 2 [file oc5c00755_si_002.zip › M3-Lipidome_Data/openbeta/martini_v3.0.0_phospholipids_PC_v2_openbeta.itp]

;
; Phosphatidylcholine - PC
; Collection of phosphatidylcholine Martini 3 lipids
;
; Please cite:
; K.B. Pedersen et al. The Martini 3 Lipidome: Expanded and Refined Parameters Improve Lipid Phase Behaviour, TBD 2024 and 
;   P.C.T. Souza et al. Martini 3: a general purpose force field for coarse-grained molecular dynamics, 
;   Nat. Methods; 2021. doi: 10.1038/s41592-021-01098-3
;
; Last updated:  Dec-2024 by Kasper;
; Authors: Kasper B. Pedersen


;;;;;; Martini lipid topology for di-C08:0 PC (DTPC), generated using:
; The Martini lipid itp generator version M3.l01  Args are: -alname DTPC -alhead 'C P' -allink 'G G' -altail 'cC cC'
; WARNING: Autogenerated and not all lipid headgroup and tail combinations have been tested;
;          used with care and see K.B. Pedersen et al. 2024 for guidance.
;
; Description:
;   A general model phosphatidylcholine (PC) lipid corresponding to atomistic C8:0 dioctanoyl tails.
; Parameterization:
;   This topology follows the standard Martini 3.0 lipid definitions and building block rules. 
;   Bonded parameters and mapping have been optimized as described in K.B. Pedersen et al. 2024.
; Reference(s): 
;   K.B. Pedersen et al. The Martini 3 Lipidome: Expanded and Refined Parameters Improve Lipid Phase Behaviour, TBD 2024 
;   P.C.T. Souza et al. Martini 3: a general purpose force field for coarse-grained molecular dynamics, 
;   Nat. Methods; 2021. doi: 10.1038/s41592-021-01098-3
; Created: 2024.07.12
;
; Molecular topology and mapping of indices:
; NC3-PO4-GL1-C1A-C2A
;          |
;         GL2-C1B-C2B
;
;  1 - 2 - 3 - 5 - 6 
;          |
;          4 - 7 - 8 
;
;@INSANE alhead=C P, allink=G G, altail=CC CC, alname=DTPC, charge=0.0
;@RESNTEST DTP==DTPC if: atoms[0]==NC3
;@BEADS NC3 PO4 GL1 GL2 C1A C2A C1B C2B 
;@BONDS NC3-PO4 PO4-GL1 PO4-GL2 GL1-GL2 GL1-C1A C1A-C2A GL2-C1B C1B-C2B 
;

[moleculetype]
; molname      nrexcl
  DTPC          1

[atoms]
; id 	type 	resnr 	residu 	atom 	cgnr 	charge    (mass)
   1     Q1   1  DTPC  NC3   1 	1.0
   2     Q5   1  DTPC  PO4   2 	-1.0
   3   SN4a   1  DTPC  GL1   3 	0
   4   SN4a   1  DTPC  GL2   4 	0
   5    SC1   1  DTPC  C1A   5 	0
   6     C1   1  DTPC  C2A   6 	0
   7    SC1   1  DTPC  C1B   7 	0
   8     C1   1  DTPC  C2B   8 	0

[bonds]
;  i  j 	name 	(using named bondtypes from martini_v3.0.0_ffbonded_v2.itp)
;  i  j 	funct 	force.c.
   1  2 	b_NC3_PO4_def
   2  3 	b_PO4_GL_def
   2  4 	b_PO4_GL_def_long
   3  4 	b_GL_GL_glyc
   3  5 	b_GL_SC1_glyc
   5  6 	b_SC1_C1_end
   4  7 	b_GL_SC1_glyc
   7  8 	b_SC1_C1_end

[angles]
;  i  j  k 	name 	(using named angletypes from martini_v3.0.0_ffbonded_v2.itp)
;  i  j  k 	funct 	angle 	force.c.
   1  2  3 	a_NC3_PO4_GL_def
   2  3  5 	a_PO4_GL_C_def
   4  3  5 	a_GL_GL_C_glyc
   3  4  7 	a_GL_GL_C_glyc
   3  5  6 	a_GL_C1_C1_glyc
   4  7  8 	a_GL_C1_C1_glyc


;;;;;; Martini lipid topology for di-C10:0 PC (DJPC), generated using:
; The Martini lipid itp generator version M3.l01  Args are: -alname DJPC -alhead 'C P' -allink 'G G' -altail 'CC CC'
; WARNING: Autogenerated and not all lipid headgroup and tail combinations have been tested;
;          used with care and see K.B. Pedersen et al. 2024 for guidance.
;
; Description:
;   A general model phosphatidylcholine (PC) lipid corresponding to atomistic C10:0 didecanoyl tails.
; Parameterization:
;   This topology follows the standard Martini 3.0 lipid definitions and building block rules. 
;   Bonded parameters and mapping have been optimized as described in K.B. Pedersen et al. 2024.
; Reference(s): 
;   K.B. Pedersen et al. The Martini 3 Lipidome: Expanded and Refined Parameters Improve Lipid Phase Behaviour, TBD 2024 
;   P.C.T. Souza et al. Martini 3: a general purpose force field for coarse-grained molecular dynamics, 
;   Nat. Methods; 2021. doi: 10.1038/s41592-021-01098-3
; Created: 2024.07.12
;
; Molecular topology and mapping of indices:
; NC3-PO4-GL1-C1A-C2A
;          |
;         GL2-C1B-C2B
;
;  1 - 2 - 3 - 5 - 6 
;          |
;          4 - 7 - 8 
;
;@INSANE alhead=C P, allink=G G, altail=CC CC, alname=DJPC, charge=0.0
;@RESNTEST DJP==DJPC if: atoms[0]==NC3
;@BEADS NC3 PO4 GL1 GL2 C1A C2A C1B C2B 
;@BONDS NC3-PO4 PO4-GL1 PO4-GL2 GL1-GL2 GL1-C1A C1A-C2A GL2-C1B C1B-C2B 
;

[moleculetype]
; molname      nrexcl
  DJPC          1

[atoms]
; id 	type 	resnr 	residu 	atom 	cgnr 	charge    (mass)
   1     Q1   1  DJPC  NC3   1 	1.0
   2     Q5   1  DJPC  PO4   2 	-1.0
   3   SN4a   1  DJPC  GL1   3 	0
   4   SN4a   1  DJPC  GL2   4 	0
   5     C1   1  DJPC  C1A   5 	0
   6     C1   1  DJPC  C2A   6 	0
   7     C1   1  DJPC  C1B   7 	0
   8     C1   1  DJPC  C2B   8 	0

[bonds]
;  i  j 	name 	(using named bondtypes from martini_v3.0.0_ffbonded_v2.itp)
;  i  j 	funct 	force.c.
   1  2 	b_NC3_PO4_def
   2  3 	b_PO4_GL_def
   2  4 	b_PO4_GL_def_long
   3  4 	b_GL_GL_glyc
   3  5 	b_GL_C1_glyc_5long
   5  6 	b_C1_C1_mid_5long
   4  7 	b_GL_C1_glyc_5long
   7  8 	b_C1_C1_mid_5long

[angles]
;  i  j  k 	name 	(using named angletypes from martini_v3.0.0_ffbonded_v2.itp)
;  i  j  k 	funct 	angle 	force.c.
   1  2  3 	a_NC3_PO4_GL_def
   2  3  5 	a_PO4_GL_C_def
   4  3  5 	a_GL_GL_C_glyc
   3  4  7 	a_GL_GL_C_glyc
   3  5  6 	a_GL_C1_C1_glyc
   4  7  8 	a_GL_C1_C1_glyc


;;;;;; Martini lipid topology for di-C12:0 PC (DUPC), generated using:
; The Martini lipid itp generator version M3.l01  Args are: -alname DUPC -alhead 'C P' -allink 'G G' -altail 'cCC cCC'
; WARNING: Autogenerated and not all lipid headgroup and tail combinations have been tested;
;          used with care and see K.B. Pedersen et al. 2024 for guidance.
;
; Description:
;   A general model phosphatidylcholine (PC) lipid corresponding to atomistic C12:0 dilauroyl tails.
; Parameterization:
;   This topology follows the standard Martini 3.0 lipid definitions and building block rules. 
;   Bonded parameters and mapping have been optimized as described in K.B. Pedersen et al. 2024.
; Reference(s): 
;   K.B. Pedersen et al. The Martini 3 Lipidome: Expanded and Refined Parameters Improve Lipid Phase Behaviour, TBD 2024 
;   P.C.T. Souza et al. Martini 3: a general purpose force field for coarse-grained molecular dynamics, 
;   Nat. Methods; 2021. doi: 10.1038/s41592-021-01098-3
; Created: 2024.07.12
;
; Molecular topology and mapping of indices:
; NC3-PO4-GL1-C1A-C2A-C3A
;          |
;         GL2-C1B-C2B-C3B
;
;  1 - 2 - 3 - 5 - 6 - 7 
;          |
;          4 - 8 - 9 - 10
;
;@INSANE alhead=C P, allink=G G, altail=CCC CCC, alname=DUPC, charge=0.0
;@RESNTEST DUP==DUPC if: atoms[0]==NC3
;@BEADS NC3 PO4 GL1 GL2 C1A C2A C3A C1B C2B C3B 
;@BONDS NC3-PO4 PO4-GL1 PO4-GL2 GL1-GL2 GL1-C1A C1A-C2A C2A-C3A GL2-C1B C1B-C2B C2B-C3B 
;

[moleculetype]
; molname      nrexcl
  DUPC          1

[atoms]
; id 	type 	resnr 	residu 	atom 	cgnr 	charge    (mass)
   1     Q1   1  DUPC  NC3   1 	1.0
   2     Q5   1  DUPC  PO4   2 	-1.0
   3   SN4a   1  DUPC  GL1   3 	0
   4   SN4a   1  DUPC  GL2   4 	0
   5    SC1   1  DUPC  C1A   5 	0
   6     C1   1  DUPC  C2A   6 	0
   7     C1   1  DUPC  C3A   7 	0
   8    SC1   1  DUPC  C1B   8 	0
   9     C1   1  DUPC  C2B   9 	0
  10     C1   1  DUPC  C3B  10 	0

[bonds]
;  i  j 	name 	(using named bondtypes from martini_v3.0.0_ffbonded_v2.itp)
;  i  j 	funct 	force.c.
   1  2 	b_NC3_PO4_def
   2  3 	b_PO4_GL_def
   2  4 	b_PO4_GL_def_long
   3  4 	b_GL_GL_glyc
   3  5 	b_GL_SC1_glyc
   5  6 	b_SC1_C1_mid
   6  7 	b_C1_C1_end
   4  8 	b_GL_SC1_glyc
   8  9 	b_SC1_C1_mid
   9 10 	b_C1_C1_end

[angles]
;  i  j  k 	name 	(using named angletypes from martini_v3.0.0_ffbonded_v2.itp)
;  i  j  k 	funct 	angle 	force.c.
   1  2  3 	a_NC3_PO4_GL_def
   2  3  5 	a_PO4_GL_C_def
   4  3  5 	a_GL_GL_C_glyc
   3  4  8 	a_GL_GL_C_glyc
   3  5  6 	a_GL_C1_C1_glyc
   5  6  7 	a_C1_C1_C1_def
   4  8  9 	a_GL_C1_C1_glyc
   8  9 10 	a_C1_C1_C1_def


;;;;;; Martini lipid topology for di-C14:0 PC (DMPC), generated using:
; The Martini lipid itp generator version M3.l01  Args are: -alname DMPC -alhead 'C P' -allink 'G G' -altail 'CCC CCC'
; WARNING: Autogenerated and not all lipid headgroup and tail combinations have been tested;
;          used with care and see K.B. Pedersen et al. 2024 for guidance.
;
; Description:
;   A general model phosphatidylcholine (PC) lipid corresponding to atomistic C14:0 dimyristoyl (DMPC) tails.
; Parameterization:
;   This topology follows the standard Martini 3.0 lipid definitions and building block rules. 
;   Bonded parameters and mapping have been optimized as described in K.B. Pedersen et al. 2024.
; Reference(s): 
;   K.B. Pedersen et al. The Martini 3 Lipidome: Expanded and Refined Parameters Improve Lipid Phase Behaviour, TBD 2024 
;   P.C.T. Souza et al. Martini 3: a general purpose force field for coarse-grained molecular dynamics, 
;   Nat. Methods; 2021. doi: 10.1038/s41592-021-01098-3
; Created: 2024.07.12
;
; Molecular topology and mapping of indices:
; NC3-PO4-GL1-C1A-C2A-C3A
;          |
;         GL2-C1B-C2B-C3B
;
;  1 - 2 - 3 - 5 - 6 - 7 
;          |
;          4 - 8 - 9 - 10
;
;@INSANE alhead=C P, allink=G G, altail=CCC CCC, alname=DMPC, charge=0.0
;@RESNTEST DMP==DMPC if: atoms[0]==NC3
;@BEADS NC3 PO4 GL1 GL2 C1A C2A C3A C1B C2B C3B 
;@BONDS NC3-PO4 PO4-GL1 PO4-GL2 GL1-GL2 GL1-C1A C1A-C2A C2A-C3A GL2-C1B C1B-C2B C2B-C3B 
;

[moleculetype]
; molname      nrexcl
  DMPC          1

[atoms]
; id 	type 	resnr 	residu 	atom 	cgnr 	charge    (mass)
   1     Q1   1  DMPC  NC3   1 	1.0
   2     Q5   1  DMPC  PO4   2 	-1.0
   3   SN4a   1  DMPC  GL1   3 	0
   4   SN4a   1  DMPC  GL2   4 	0
   5     C1   1  DMPC  C1A   5 	0
   6     C1   1  DMPC  C2A   6 	0
   7     C1   1  DMPC  C3A   7 	0
   8     C1   1  DMPC  C1B   8 	0
   9     C1   1  DMPC  C2B   9 	0
  10     C1   1  DMPC  C3B  10 	0

[bonds]
;  i  j 	name 	(using named bondtypes from martini_v3.0.0_ffbonded_v2.itp)
;  i  j 	funct 	force.c.
   1  2 	b_NC3_PO4_def
   2  3 	b_PO4_GL_def
   2  4 	b_PO4_GL_def_long
   3  4 	b_GL_GL_glyc
   3  5 	b_GL_C1_glyc_5long
   5  6 	b_C1_C1_mid_5long
   6  7 	b_C1_C1_end
   4  8 	b_GL_C1_glyc_5long
   8  9 	b_C1_C1_mid_5long
   9 10 	b_C1_C1_end

[angles]
;  i  j  k 	name 	(using named angletypes from martini_v3.0.0_ffbonded_v2.itp)
;  i  j  k 	funct 	angle 	force.c.
   1  2  3 	a_NC3_PO4_GL_def
   2  3  5 	a_PO4_GL_C_def
   4  3  5 	a_GL_GL_C_glyc
   3  4  8 	a_GL_GL_C_glyc
   3  5  6 	a_GL_C1_C1_glyc
   5  6  7 	a_C1_C1_C1_def
   4  8  9 	a_GL_C1_C1_glyc
   8  9 10 	a_C1_C1_C1_def


;;;;;; Martini lipid topology for di-C16:0 PC (DPPC), generated using:
; The Martini lipid itp generator version M3.l01  Args are: -alname DPPC -alhead 'C P' -allink 'G G' -altail 'cCCC cCCC'
; WARNING: Autogenerated and not all lipid headgroup and tail combinations have been tested;
;          used with care and see K.B. Pedersen et al. 2024 for guidance.
;
; Description:
;   A general model phosphatidylcholine (PC) lipid corresponding to atomistic C16:0 dipalmitoyl (DPPC) tails.
; Parameterization:
;   This topology follows the standard Martini 3.0 lipid definitions and building block rules. 
;   Bonded parameters and mapping have been optimized as described in K.B. Pedersen et al. 2024.
; Reference(s): 
;   K.B. Pedersen et al. The Martini 3 Lipidome: Expanded and Refined Parameters Improve Lipid Phase Behaviour, TBD 2024 
;   P.C.T. Souza et al. Martini 3: a general purpose force field for coarse-grained molecular dynamics, 
;   Nat. Methods; 2021. doi: 10.1038/s41592-021-01098-3
; Created: 2024.07.12
;
; Molecular topology and mapping of indices:
; NC3-PO4-GL1-C1A-C2A-C3A-C4A
;          |
;         GL2-C1B-C2B-C3B-C4B
;
;  1 - 2 - 3 - 5 - 6 - 7 - 8 
;          |
;          4 - 9 - 10- 11- 12
;
;@INSANE alhead=C P, allink=G G, altail=CCCC CCCC, alname=DPPC, charge=0.0
;@RESNTEST DPP==DPPC if: atoms[0]==NC3
;@BEADS NC3 PO4 GL1 GL2 C1A C2A C3A C4A C1B C2B C3B C4B 
;@BONDS NC3-PO4 PO4-GL1 PO4-GL2 GL1-GL2 GL1-C1A C1A-C2A C2A-C3A C3A-C4A GL2-C1B C1B-C2B C2B-C3B C3B-C4B 
;

[moleculetype]
; molname      nrexcl
  DPPC          1

[atoms]
; id 	type 	resnr 	residu 	atom 	cgnr 	charge    (mass)
   1     Q1   1  DPPC  NC3   1 	1.0
   2     Q5   1  DPPC  PO4   2 	-1.0
   3   SN4a   1  DPPC  GL1   3 	0
   4   SN4a   1  DPPC  GL2   4 	0
   5    SC1   1  DPPC  C1A   5 	0
   6     C1   1  DPPC  C2A   6 	0
   7     C1   1  DPPC  C3A   7 	0
   8     C1   1  DPPC  C4A   8 	0
   9    SC1   1  DPPC  C1B   9 	0
  10     C1   1  DPPC  C2B  10 	0
  11     C1   1  DPPC  C3B  11 	0
  12     C1   1  DPPC  C4B  12 	0

[bonds]
;  i  j 	name 	(using named bondtypes from martini_v3.0.0_ffbonded_v2.itp)
;  i  j 	funct 	force.c.
   1  2 	b_NC3_PO4_def
   2  3 	b_PO4_GL_def
   2  4 	b_PO4_GL_def_long
   3  4 	b_GL_GL_glyc
   3  5 	b_GL_SC1_glyc
   5  6 	b_SC1_C1_mid
   6  7 	b_C1_C1_mid
   7  8 	b_C1_C1_end
   4  9 	b_GL_SC1_glyc
   9 10 	b_SC1_C1_mid
  10 11 	b_C1_C1_mid
  11 12 	b_C1_C1_end

[angles]
;  i  j  k 	name 	(using named angletypes from martini_v3.0.0_ffbonded_v2.itp)
;  i  j  k 	funct 	angle 	force.c.
   1  2  3 	a_NC3_PO4_GL_def
   2  3  5 	a_PO4_GL_C_def
   4  3  5 	a_GL_GL_C_glyc
   3  4  9 	a_GL_GL_C_glyc
   3  5  6 	a_GL_C1_C1_glyc
   5  6  7 	a_C1_C1_C1_def
   6  7  8 	a_C1_C1_C1_def
   4  9 10 	a_GL_C1_C1_glyc
   9 10 11 	a_C1_C1_C1_def
  10 11 12 	a_C1_C1_C1_def


;;;;;; Martini lipid topology for di-C18:0 PC (DSPC), generated using:
; The Martini lipid itp generator version M3.l01  Args are: -alname DSPC -alhead 'C P' -allink 'G G' -altail 'CCCC CCCC'
; WARNING: Autogenerated and not all lipid headgroup and tail combinations have been tested;
;          used with care and see K.B. Pedersen et al. 2024 for guidance.
;
; Description:
;   A general model phosphatidylcholine (PC) lipid corresponding to atomistic C18:0 distearoyl (DSPC) tails.
; Parameterization:
;   This topology follows the standard Martini 3.0 lipid definitions and building block rules. 
;   Bonded parameters and mapping have been optimized as described in K.B. Pedersen et al. 2024.
; Reference(s): 
;   K.B. Pedersen et al. The Martini 3 Lipidome: Expanded and Refined Parameters Improve Lipid Phase Behaviour, TBD 2024 
;   P.C.T. Souza et al. Martini 3: a general purpose force field for coarse-grained molecular dynamics, 
;   Nat. Methods; 2021. doi: 10.1038/s41592-021-01098-3
; Created: 2024.07.12
;
; Molecular topology and mapping of indices:
; NC3-PO4-GL1-C1A-C2A-C3A-C4A
;          |
;         GL2-C1B-C2B-C3B-C4B
;
;  1 - 2 - 3 - 5 - 6 - 7 - 8 
;          |
;          4 - 9 - 10- 11- 12
;
;@INSANE alhead=C P, allink=G G, altail=CCCC CCCC, alname=DSPC, charge=0.0
;@RESNTEST DSP==DSPC if: atoms[0]==NC3
;@BEADS NC3 PO4 GL1 GL2 C1A C2A C3A C4A C1B C2B C3B C4B 
;@BONDS NC3-PO4 PO4-GL1 PO4-GL2 GL1-GL2 GL1-C1A C1A-C2A C2A-C3A C3A-C4A GL2-C1B C1B-C2B C2B-C3B C3B-C4B 
;

[moleculetype]
; molname      nrexcl
  DSPC          1

[atoms]
; id 	type 	resnr 	residu 	atom 	cgnr 	charge    (mass)
   1     Q1   1  DSPC  NC3   1 	1.0
   2     Q5   1  DSPC  PO4   2 	-1.0
   3   SN4a   1  DSPC  GL1   3 	0
   4   SN4a   1  DSPC  GL2   4 	0
   5     C1   1  DSPC  C1A   5 	0
   6     C1   1  DSPC  C2A   6 	0
   7     C1   1  DSPC  C3A   7 	0
   8     C1   1  DSPC  C4A   8 	0
   9     C1   1  DSPC  C1B   9 	0
  10     C1   1  DSPC  C2B  10 	0
  11     C1   1  DSPC  C3B  11 	0
  12     C1   1  DSPC  C4B  12 	0

[bonds]
;  i  j 	name 	(using named bondtypes from martini_v3.0.0_ffbonded_v2.itp)
;  i  j 	funct 	force.c.
   1  2 	b_NC3_PO4_def
   2  3 	b_PO4_GL_def
   2  4 	b_PO4_GL_def_long
   3  4 	b_GL_GL_glyc
   3  5 	b_GL_C1_glyc_5long
   5  6 	b_C1_C1_mid_5long
   6  7 	b_C1_C1_mid
   7  8 	b_C1_C1_end
   4  9 	b_GL_C1_glyc_5long
   9 10 	b_C1_C1_mid_5long
  10 11 	b_C1_C1_mid
  11 12 	b_C1_C1_end

[angles]
;  i  j  k 	name 	(using named angletypes from martini_v3.0.0_ffbonded_v2.itp)
;  i  j  k 	funct 	angle 	force.c.
   1  2  3 	a_NC3_PO4_GL_def
   2  3  5 	a_PO4_GL_C_def
   4  3  5 	a_GL_GL_C_glyc
   3  4  9 	a_GL_GL_C_glyc
   3  5  6 	a_GL_C1_C1_glyc
   5  6  7 	a_C1_C1_C1_def
   6  7  8 	a_C1_C1_C1_def
   4  9 10 	a_GL_C1_C1_glyc
   9 10 11 	a_C1_C1_C1_def
  10 11 12 	a_C1_C1_C1_def


;;;;;; Martini lipid topology for di-C20:0 PC (DKPC), generated using:
; The Martini lipid itp generator version M3.l01  Args are: -alname DKPC -alhead 'C P' -allink 'G G' -altail 'cCCCC cCCCC'
; WARNING: Autogenerated and not all lipid headgroup and tail combinations have been tested;
;          used with care and see K.B. Pedersen et al. 2024 for guidance.
;
; Description:
;   A general model phosphatidylcholine (PC) lipid corresponding to atomistic C20:0 diarachidoyl tails.
; Parameterization:
;   This topology follows the standard Martini 3.0 lipid definitions and building block rules. 
;   Bonded parameters and mapping have been optimized as described in K.B. Pedersen et al. 2024.
; Reference(s): 
;   K.B. Pedersen et al. The Martini 3 Lipidome: Expanded and Refined Parameters Improve Lipid Phase Behaviour, TBD 2024 
;   P.C.T. Souza et al. Martini 3: a general purpose force field for coarse-grained molecular dynamics, 
;   Nat. Methods; 2021. doi: 10.1038/s41592-021-01098-3
; Created: 2024.07.12
;
; Molecular topology and mapping of indices:
; NC3-PO4-GL1-C1A-C2A-C3A-C4A-C5A
;          |
;         GL2-C1B-C2B-C3B-C4B-C5B
;
;  1 - 2 - 3 - 5 - 6 - 7 - 8 - 9 
;          |
;          4 - 10- 11- 12- 13- 14
;
;@INSANE alhead=C P, allink=G G, altail=CCCCC CCCCC, alname=DKPC, charge=0.0
;@RESNTEST DKP==DKPC if: atoms[0]==NC3
;@BEADS NC3 PO4 GL1 GL2 C1A C2A C3A C4A C5A C1B C2B C3B C4B C5B 
;@BONDS NC3-PO4 PO4-GL1 PO4-GL2 GL1-GL2 GL1-C1A C1A-C2A C2A-C3A C3A-C4A C4A-C5A GL2-C1B C1B-C2B C2B-C3B C3B-C4B C4B-C5B 
;

[moleculetype]
; molname      nrexcl
  DKPC          1

[atoms]
; id 	type 	resnr 	residu 	atom 	cgnr 	charge    (mass)
   1     Q1   1  DKPC  NC3   1 	1.0
   2     Q5   1  DKPC  PO4   2 	-1.0
   3   SN4a   1  DKPC  GL1   3 	0
   4   SN4a   1  DKPC  GL2   4 	0
   5    SC1   1  DKPC  C1A   5 	0
   6     C1   1  DKPC  C2A   6 	0
   7     C1   1  DKPC  C3A   7 	0
   8     C1   1  DKPC  C4A   8 	0
   9     C1   1  DKPC  C5A   9 	0
  10    SC1   1  DKPC  C1B  10 	0
  11     C1   1  DKPC  C2B  11 	0
  12     C1   1  DKPC  C3B  12 	0
  13     C1   1  DKPC  C4B  13 	0
  14     C1   1  DKPC  C5B  14 	0

[bonds]
;  i  j 	name 	(using named bondtypes from martini_v3.0.0_ffbonded_v2.itp)
;  i  j 	funct 	force.c.
   1  2 	b_NC3_PO4_def
   2  3 	b_PO4_GL_def
   2  4 	b_PO4_GL_def_long
   3  4 	b_GL_GL_glyc
   3  5 	b_GL_SC1_glyc
   5  6 	b_SC1_C1_mid
   6  7 	b_C1_C1_mid
   7  8 	b_C1_C1_mid
   8  9 	b_C1_C1_end
   4 10 	b_GL_SC1_glyc
  10 11 	b_SC1_C1_mid
  11 12 	b_C1_C1_mid
  12 13 	b_C1_C1_mid
  13 14 	b_C1_C1_end

[angles]
;  i  j  k 	name 	(using named angletypes from martini_v3.0.0_ffbonded_v2.itp)
;  i  j  k 	funct 	angle 	force.c.
   1  2  3 	a_NC3_PO4_GL_def
   2  3  5 	a_PO4_GL_C_def
   4  3  5 	a_GL_GL_C_glyc
   3  4 10 	a_GL_GL_C_glyc
   3  5  6 	a_GL_C1_C1_glyc
   5  6  7 	a_C1_C1_C1_def
   6  7  8 	a_C1_C1_C1_def
   7  8  9 	a_C1_C1_C1_def
   4 10 11 	a_GL_C1_C1_glyc
  10 11 12 	a_C1_C1_C1_def
  11 12 13 	a_C1_C1_C1_def
  12 13 14 	a_C1_C1_C1_def


;;;;;; Martini lipid topology for di-C22:0 PC (DBPC), generated using:
; The Martini lipid itp generator version M3.l01  Args are: -alname DBPC -alhead 'C P' -allink 'G G' -altail 'CCCCC CCCCC'
; WARNING: Autogenerated and not all lipid headgroup and tail combinations have been tested;
;          used with care and see K.B. Pedersen et al. 2024 for guidance.
;
; Description:
;   A general model phosphatidylcholine (PC) lipid corresponding to atomistic C22:0 dibehenoyl tails.
; Parameterization:
;   This topology follows the standard Martini 3.0 lipid definitions and building block rules. 
;   Bonded parameters and mapping have been optimized as described in K.B. Pedersen et al. 2024.
; Reference(s): 
;   K.B. Pedersen et al. The Martini 3 Lipidome: Expanded and Refined Parameters Improve Lipid Phase Behaviour, TBD 2024 
;   P.C.T. Souza et al. Martini 3: a general purpose force field for coarse-grained molecular dynamics, 
;   Nat. Methods; 2021. doi: 10.1038/s41592-021-01098-3
; Created: 2024.07.12
;
; Molecular topology and mapping of indices:
; NC3-PO4-GL1-C1A-C2A-C3A-C4A-C5A
;          |
;         GL2-C1B-C2B-C3B-C4B-C5B
;
;  1 - 2 - 3 - 5 - 6 - 7 - 8 - 9 
;          |
;          4 - 10- 11- 12- 13- 14
;
;@INSANE alhead=C P, allink=G G, altail=CCCCC CCCCC, alname=DBPC, charge=0.0
;@RESNTEST DBP==DBPC if: atoms[0]==NC3
;@BEADS NC3 PO4 GL1 GL2 C1A C2A C3A C4A C5A C1B C2B C3B C4B C5B 
;@BONDS NC3-PO4 PO4-GL1 PO4-GL2 GL1-GL2 GL1-C1A C1A-C2A C2A-C3A C3A-C4A C4A-C5A GL2-C1B C1B-C2B C2B-C3B C3B-C4B C4B-C5B 
;

[moleculetype]
; molname      nrexcl
  DBPC          1

[atoms]
; id 	type 	resnr 	residu 	atom 	cgnr 	charge    (mass)
   1     Q1   1  DBPC  NC3   1 	1.0
   2     Q5   1  DBPC  PO4   2 	-1.0
   3   SN4a   1  DBPC  GL1   3 	0
   4   SN4a   1  DBPC  GL2   4 	0
   5     C1   1  DBPC  C1A   5 	0
   6     C1   1  DBPC  C2A   6 	0
   7     C1   1  DBPC  C3A   7 	0
   8     C1   1  DBPC  C4A   8 	0
   9     C1   1  DBPC  C5A   9 	0
  10     C1   1  DBPC  C1B  10 	0
  11     C1   1  DBPC  C2B  11 	0
  12     C1   1  DBPC  C3B  12 	0
  13     C1   1  DBPC  C4B  13 	0
  14     C1   1  DBPC  C5B  14 	0

[bonds]
;  i  j 	name 	(using named bondtypes from martini_v3.0.0_ffbonded_v2.itp)
;  i  j 	funct 	force.c.
   1  2 	b_NC3_PO4_def
   2  3 	b_PO4_GL_def
   2  4 	b_PO4_GL_def_long
   3  4 	b_GL_GL_glyc
   3  5 	b_GL_C1_glyc_5long
   5  6 	b_C1_C1_mid_5long
   6  7 	b_C1_C1_mid
   7  8 	b_C1_C1_mid
   8  9 	b_C1_C1_end
   4 10 	b_GL_C1_glyc_5long
  10 11 	b_C1_C1_mid_5long
  11 12 	b_C1_C1_mid
  12 13 	b_C1_C1_mid
  13 14 	b_C1_C1_end

[angles]
;  i  j  k 	name 	(using named angletypes from martini_v3.0.0_ffbonded_v2.itp)
;  i  j  k 	funct 	angle 	force.c.
   1  2  3 	a_NC3_PO4_GL_def
   2  3  5 	a_PO4_GL_C_def
   4  3  5 	a_GL_GL_C_glyc
   3  4 10 	a_GL_GL_C_glyc
   3  5  6 	a_GL_C1_C1_glyc
   5  6  7 	a_C1_C1_C1_def
   6  7  8 	a_C1_C1_C1_def
   7  8  9 	a_C1_C1_C1_def
   4 10 11 	a_GL_C1_C1_glyc
  10 11 12 	a_C1_C1_C1_def
  11 12 13 	a_C1_C1_C1_def
  12 13 14 	a_C1_C1_C1_def


;;;;;; Martini lipid topology for di-C24:0 PC (DXPC), generated using:
; The Martini lipid itp generator version M3.l01  Args are: -alname DXPC -alhead 'C P' -allink 'G G' -altail 'cCCCCC cCCCCC'
; WARNING: Autogenerated and not all lipid headgroup and tail combinations have been tested;
;          used with care and see K.B. Pedersen et al. 2024 for guidance.
;
; Description:
;   A general model phosphatidylcholine (PC) lipid corresponding to atomistic C24:0 dilignoceroyl tails.
; Parameterization:
;   This topology follows the standard Martini 3.0 lipid definitions and building block rules. 
;   Bonded parameters and mapping have been optimized as described in K.B. Pedersen et al. 2024.
; Reference(s): 
;   K.B. Pedersen et al. The Martini 3 Lipidome: Expanded and Refined Parameters Improve Lipid Phase Behaviour, TBD 2024 
;   P.C.T. Souza et al. Martini 3: a general purpose force field for coarse-grained molecular dynamics, 
;   Nat. Methods; 2021. doi: 10.1038/s41592-021-01098-3
; Created: 2024.07.12
;
; Molecular topology and mapping of indices:
; NC3-PO4-GL1-C1A-C2A-C3A-C4A-C5A-C6A
;          |
;         GL2-C1B-C2B-C3B-C4B-C5B-C6B
;
;  1 - 2 - 3 - 5 - 6 - 7 - 8 - 9 - 10
;          |
;          4 - 11- 12- 13- 14- 15- 16
;
;@INSANE alhead=C P, allink=G G, altail=CCCCCC CCCCCC, alname=DXPC, charge=0.0
;@RESNTEST DXP==DXPC if: atoms[0]==NC3
;@BEADS NC3 PO4 GL1 GL2 C1A C2A C3A C4A C5A C6A C1B C2B C3B C4B C5B C6B 
;@BONDS NC3-PO4 PO4-GL1 PO4-GL2 GL1-GL2 GL1-C1A C1A-C2A C2A-C3A C3A-C4A C4A-C5A C5A-C6A GL2-C1B C1B-C2B C2B-C3B C3B-C4B C4B-C5B C5B-C6B 
;

[moleculetype]
; molname      nrexcl
  DXPC          1

[atoms]
; id 	type 	resnr 	residu 	atom 	cgnr 	charge    (mass)
   1     Q1   1  DXPC  NC3   1 	1.0
   2     Q5   1  DXPC  PO4   2 	-1.0
   3   SN4a   1  DXPC  GL1   3 	0
   4   SN4a   1  DXPC  GL2   4 	0
   5    SC1   1  DXPC  C1A   5 	0
   6     C1   1  DXPC  C2A   6 	0
   7     C1   1  DXPC  C3A   7 	0
   8     C1   1  DXPC  C4A   8 	0
   9     C1   1  DXPC  C5A   9 	0
  10     C1   1  DXPC  C6A  10 	0
  11    SC1   1  DXPC  C1B  11 	0
  12     C1   1  DXPC  C2B  12 	0
  13     C1   1  DXPC  C3B  13 	0
  14     C1   1  DXPC  C4B  14 	0
  15     C1   1  DXPC  C5B  15 	0
  16     C1   1  DXPC  C6B  16 	0

[bonds]
;  i  j 	name 	(using named bondtypes from martini_v3.0.0_ffbonded_v2.itp)
;  i  j 	funct 	force.c.
   1  2 	b_NC3_PO4_def
   2  3 	b_PO4_GL_def
   2  4 	b_PO4_GL_def_long
   3  4 	b_GL_GL_glyc
   3  5 	b_GL_SC1_glyc
   5  6 	b_SC1_C1_mid
   6  7 	b_C1_C1_mid
   7  8 	b_C1_C1_mid
   8  9 	b_C1_C1_mid
   9 10 	b_C1_C1_end
   4 11 	b_GL_SC1_glyc
  11 12 	b_SC1_C1_mid
  12 13 	b_C1_C1_mid
  13 14 	b_C1_C1_mid
  14 15 	b_C1_C1_mid
  15 16 	b_C1_C1_end

[angles]
;  i  j  k 	name 	(using named angletypes from martini_v3.0.0_ffbonded_v2.itp)
;  i  j  k 	funct 	angle 	force.c.
   1  2  3 	a_NC3_PO4_GL_def
   2  3  5 	a_PO4_GL_C_def
   4  3  5 	a_GL_GL_C_glyc
   3  4 11 	a_GL_GL_C_glyc
   3  5  6 	a_GL_C1_C1_glyc
   5  6  7 	a_C1_C1_C1_def
   6  7  8 	a_C1_C1_C1_def
   7  8  9 	a_C1_C1_C1_def
   8  9 10 	a_C1_C1_C1_def
   4 11 12 	a_GL_C1_C1_glyc
  11 12 13 	a_C1_C1_C1_def
  12 13 14 	a_C1_C1_C1_def
  13 14 15 	a_C1_C1_C1_def
  14 15 16 	a_C1_C1_C1_def


;;;;;; Martini lipid topology for di-C26:0 PC (DCPC), generated using:
; The Martini lipid itp generator version M3.l01  Args are: -alname DCPC -alhead 'C P' -allink 'G G' -altail 'CCCCCC CCCCCC'
; WARNING: Autogenerated and not all lipid headgroup and tail combinations have been tested;
;          used with care and see K.B. Pedersen et al. 2024 for guidance.
;
; Description:
;   A general model phosphatidylcholine (PC) lipid corresponding to atomistic C26:0 dihexacosanoyl tails.
; Parameterization:
;   This topology follows the standard Martini 3.0 lipid definitions and building block rules. 
;   Bonded parameters and mapping have been optimized as described in K.B. Pedersen et al. 2024.
; Reference(s): 
;   K.B. Pedersen et al. The Martini 3 Lipidome: Expanded and Refined Parameters Improve Lipid Phase Behaviour, TBD 2024 
;   P.C.T. Souza et al. Martini 3: a general purpose force field for coarse-grained molecular dynamics, 
;   Nat. Methods; 2021. doi: 10.1038/s41592-021-01098-3
; Created: 2024.07.12
;
; Molecular topology and mapping of indices:
; NC3-PO4-GL1-C1A-C2A-C3A-C4A-C5A-C6A
;          |
;         GL2-C1B-C2B-C3B-C4B-C5B-C6B
;
;  1 - 2 - 3 - 5 - 6 - 7 - 8 - 9 - 10
;          |
;          4 - 11- 12- 13- 14- 15- 16
;
;@INSANE alhead=C P, allink=G G, altail=CCCCCC CCCCCC, alname=DCPC, charge=0.0
;@RESNTEST DCP==DCPC if: atoms[0]==NC3
;@BEADS NC3 PO4 GL1 GL2 C1A C2A C3A C4A C5A C6A C1B C2B C3B C4B C5B C6B 
;@BONDS NC3-PO4 PO4-GL1 PO4-GL2 GL1-GL2 GL1-C1A C1A-C2A C2A-C3A C3A-C4A C4A-C5A C5A-C6A GL2-C1B C1B-C2B C2B-C3B C3B-C4B C4B-C5B C5B-C6B 
;

[moleculetype]
; molname      nrexcl
  DCPC          1

[atoms]
; id 	type 	resnr 	residu 	atom 	cgnr 	charge    (mass)
   1     Q1   1  DCPC  NC3   1 	1.0
   2     Q5   1  DCPC  PO4   2 	-1.0
   3   SN4a   1  DCPC  GL1   3 	0
   4   SN4a   1  DCPC  GL2   4 	0
   5     C1   1  DCPC  C1A   5 	0
   6     C1   1  DCPC  C2A   6 	0
   7     C1   1  DCPC  C3A   7 	0
   8     C1   1  DCPC  C4A   8 	0
   9     C1   1  DCPC  C5A   9 	0
  10     C1   1  DCPC  C6A  10 	0
  11     C1   1  DCPC  C1B  11 	0
  12     C1   1  DCPC  C2B  12 	0
  13     C1   1  DCPC  C3B  13 	0
  14     C1   1  DCPC  C4B  14 	0
  15     C1   1  DCPC  C5B  15 	0
  16     C1   1  DCPC  C6B  16 	0

[bonds]
;  i  j 	name 	(using named bondtypes from martini_v3.0.0_ffbonded_v2.itp)
;  i  j 	funct 	force.c.
   1  2 	b_NC3_PO4_def
   2  3 	b_PO4_GL_def
   2  4 	b_PO4_GL_def_long
   3  4 	b_GL_GL_glyc
   3  5 	b_GL_C1_glyc_5long
   5  6 	b_C1_C1_mid_5long
   6  7 	b_C1_C1_mid
   7  8 	b_C1_C1_mid
   8  9 	b_C1_C1_mid
   9 10 	b_C1_C1_end
   4 11 	b_GL_C1_glyc_5long
  11 12 	b_C1_C1_mid_5long
  12 13 	b_C1_C1_mid
  13 14 	b_C1_C1_mid
  14 15 	b_C1_C1_mid
  15 16 	b_C1_C1_end

[angles]
;  i  j  k 	name 	(using named angletypes from martini_v3.0.0_ffbonded_v2.itp)
;  i  j  k 	funct 	angle 	force.c.
   1  2  3 	a_NC3_PO4_GL_def
   2  3  5 	a_PO4_GL_C_def
   4  3  5 	a_GL_GL_C_glyc
   3  4 11 	a_GL_GL_C_glyc
   3  5  6 	a_GL_C1_C1_glyc
   5  6  7 	a_C1_C1_C1_def
   6  7  8 	a_C1_C1_C1_def
   7  8  9 	a_C1_C1_C1_def
   8  9 10 	a_C1_C1_C1_def
   4 11 12 	a_GL_C1_C1_glyc
  11 12 13 	a_C1_C1_C1_def
  12 13 14 	a_C1_C1_C1_def
  13 14 15 	a_C1_C1_C1_def
  14 15 16 	a_C1_C1_C1_def


;;;;;; Martini lipid topology for di-C14:1 PC (DRPC), generated using:
; The Martini lipid itp generator version M3.l01  Args are: -alname DRPC -alhead 'C P' -allink 'G G' -altail 'CDC CDC'
; WARNING: Autogenerated and not all lipid headgroup and tail combinations have been tested;
;          used with care and see K.B. Pedersen et al. 2024 for guidance.
;
; Description:
;   A general model phosphatidylcholine (PC) lipid corresponding to atomistic C14:1(9c) dimyristoleoyl tails.
; Parameterization:
;   This topology follows the standard Martini 3.0 lipid definitions and building block rules. 
;   Bonded parameters and mapping have been optimized as described in K.B. Pedersen et al. 2024.
; Reference(s): 
;   K.B. Pedersen et al. The Martini 3 Lipidome: Expanded and Refined Parameters Improve Lipid Phase Behaviour, TBD 2024 
;   P.C.T. Souza et al. Martini 3: a general purpose force field for coarse-grained molecular dynamics, 
;   Nat. Methods; 2021. doi: 10.1038/s41592-021-01098-3
; Created: 2024.07.12
;
; Molecular topology and mapping of indices:
; NC3-PO4-GL1-C1A-D2A-C3A
;          |
;         GL2-C1B-D2B-C3B
;
;  1 - 2 - 3 - 5 - 6 - 7 
;          |
;          4 - 8 - 9 - 10
;
;@INSANE alhead=C P, allink=G G, altail=CDC CDC, alname=DRPC, charge=0.0
;@RESNTEST DRP==DRPC if: atoms[0]==NC3
;@BEADS NC3 PO4 GL1 GL2 C1A D2A C3A C1B D2B C3B 
;@BONDS NC3-PO4 PO4-GL1 PO4-GL2 GL1-GL2 GL1-C1A C1A-D2A D2A-C3A GL2-C1B C1B-D2B D2B-C3B 
;

[moleculetype]
; molname      nrexcl
  DRPC          1

[atoms]
; id 	type 	resnr 	residu 	atom 	cgnr 	charge    (mass)
   1     Q1   1  DRPC  NC3   1 	1.0
   2     Q5   1  DRPC  PO4   2 	-1.0
   3   SN4a   1  DRPC  GL1   3 	0
   4   SN4a   1  DRPC  GL2   4 	0
   5     C1   1  DRPC  C1A   5 	0
   6    C4h   1  DRPC  D2A   6 	0
   7     C1   1  DRPC  C3A   7 	0
   8     C1   1  DRPC  C1B   8 	0
   9    C4h   1  DRPC  D2B   9 	0
  10     C1   1  DRPC  C3B  10 	0

[bonds]
;  i  j 	name 	(using named bondtypes from martini_v3.0.0_ffbonded_v2.itp)
;  i  j 	funct 	force.c.
   1  2 	b_NC3_PO4_def
   2  3 	b_PO4_GL_def
   2  4 	b_PO4_GL_def_long
   3  4 	b_GL_GL_glyc
   3  5 	b_GL_C1_glyc_5long
   5  6 	b_C1_C4_mid_5long
   6  7 	b_C4_C1_end
   4  8 	b_GL_C1_glyc_5long
   8  9 	b_C1_C4_mid_5long
   9 10 	b_C4_C1_end

[angles]
;  i  j  k 	name 	(using named angletypes from martini_v3.0.0_ffbonded_v2.itp)
;  i  j  k 	funct 	angle 	force.c.
   1  2  3 	a_NC3_PO4_GL_def
   2  3  5 	a_PO4_GL_C_def
   4  3  5 	a_GL_GL_C_glyc
   3  4  8 	a_GL_GL_C_glyc
   3  5  6 	a_GL_C1_C4_glyc
   5  6  7 	a_C1_C4_C1_def
   4  8  9 	a_GL_C1_C4_glyc
   8  9 10 	a_C1_C4_C1_def


;;;;;; Martini lipid topology for di-C16:1 PC (DYPC), generated using:
; The Martini lipid itp generator version M3.l01  Args are: -alname DYPC -alhead 'C P' -allink 'G G' -altail 'cCDC cCDC'
; WARNING: Autogenerated and not all lipid headgroup and tail combinations have been tested;
;          used with care and see K.B. Pedersen et al. 2024 for guidance.
;
; Description:
;   A general model phosphatidylcholine (PC) lipid corresponding to atomistic C16:1(9c) dipalmitoleoyl tails.
; Parameterization:
;   This topology follows the standard Martini 3.0 lipid definitions and building block rules. 
;   Bonded parameters and mapping have been optimized as described in K.B. Pedersen et al. 2024.
; Reference(s): 
;   K.B. Pedersen et al. The Martini 3 Lipidome: Expanded and Refined Parameters Improve Lipid Phase Behaviour, TBD 2024 
;   P.C.T. Souza et al. Martini 3: a general purpose force field for coarse-grained molecular dynamics, 
;   Nat. Methods; 2021. doi: 10.1038/s41592-021-01098-3
; Created: 2024.07.12
;
; Molecular topology and mapping of indices:
; NC3-PO4-GL1-C1A-C2A-D3A-C4A
;          |
;         GL2-C1B-C2B-D3B-C4B
;
;  1 - 2 - 3 - 5 - 6 - 7 - 8 
;          |
;          4 - 9 - 10- 11- 12
;
;@INSANE alhead=C P, allink=G G, altail=CCDC CCDC, alname=DYPC, charge=0.0
;@RESNTEST DYP==DYPC if: atoms[0]==NC3
;@BEADS NC3 PO4 GL1 GL2 C1A C2A D3A C4A C1B C2B D3B C4B 
;@BONDS NC3-PO4 PO4-GL1 PO4-GL2 GL1-GL2 GL1-C1A C1A-C2A C2A-D3A D3A-C4A GL2-C1B C1B-C2B C2B-D3B D3B-C4B 
;

[moleculetype]
; molname      nrexcl
  DYPC          1

[atoms]
; id 	type 	resnr 	residu 	atom 	cgnr 	charge    (mass)
   1     Q1   1  DYPC  NC3   1 	1.0
   2     Q5   1  DYPC  PO4   2 	-1.0
   3   SN4a   1  DYPC  GL1   3 	0
   4   SN4a   1  DYPC  GL2   4 	0
   5    SC1   1  DYPC  C1A   5 	0
   6     C1   1  DYPC  C2A   6 	0
   7    C4h   1  DYPC  D3A   7 	0
   8     C1   1  DYPC  C4A   8 	0
   9    SC1   1  DYPC  C1B   9 	0
  10     C1   1  DYPC  C2B  10 	0
  11    C4h   1  DYPC  D3B  11 	0
  12     C1   1  DYPC  C4B  12 	0

[bonds]
;  i  j 	name 	(using named bondtypes from martini_v3.0.0_ffbonded_v2.itp)
;  i  j 	funct 	force.c.
   1  2 	b_NC3_PO4_def
   2  3 	b_PO4_GL_def
   2  4 	b_PO4_GL_def_long
   3  4 	b_GL_GL_glyc
   3  5 	b_GL_SC1_glyc
   5  6 	b_SC1_C1_mid
   6  7 	b_C1_C4_mid
   7  8 	b_C4_C1_end
   4  9 	b_GL_SC1_glyc
   9 10 	b_SC1_C1_mid
  10 11 	b_C1_C4_mid
  11 12 	b_C4_C1_end

[angles]
;  i  j  k 	name 	(using named angletypes from martini_v3.0.0_ffbonded_v2.itp)
;  i  j  k 	funct 	angle 	force.c.
   1  2  3 	a_NC3_PO4_GL_def
   2  3  5 	a_PO4_GL_C_def
   4  3  5 	a_GL_GL_C_glyc
   3  4  9 	a_GL_GL_C_glyc
   3  5  6 	a_GL_C1_C1_glyc
   5  6  7 	a_C1_C1_C4_def
   6  7  8 	a_C1_C4_C1_def
   4  9 10 	a_GL_C1_C1_glyc
   9 10 11 	a_C1_C1_C4_def
  10 11 12 	a_C1_C4_C1_def


;;;;;; Martini lipid topology for di-C18:1 PC (DOPC), generated using:
; The Martini lipid itp generator version M3.l01  Args are: -alname DOPC -alhead 'C P' -allink 'G G' -altail 'CDCC CDCC'
; WARNING: Autogenerated and not all lipid headgroup and tail combinations have been tested;
;          used with care and see K.B. Pedersen et al. 2024 for guidance.
;
; Description:
;   A general model phosphatidylcholine (PC) lipid corresponding to atomistic C18:1(9c) dioleoyl (DOPC) tails.
; Parameterization:
;   This topology follows the standard Martini 3.0 lipid definitions and building block rules. 
;   Bonded parameters and mapping have been optimized as described in K.B. Pedersen et al. 2024.
; Reference(s): 
;   K.B. Pedersen et al. The Martini 3 Lipidome: Expanded and Refined Parameters Improve Lipid Phase Behaviour, TBD 2024 
;   P.C.T. Souza et al. Martini 3: a general purpose force field for coarse-grained molecular dynamics, 
;   Nat. Methods; 2021. doi: 10.1038/s41592-021-01098-3
; Created: 2024.07.12
;
; Molecular topology and mapping of indices:
; NC3-PO4-GL1-C1A-D2A-C3A-C4A
;          |
;         GL2-C1B-D2B-C3B-C4B
;
;  1 - 2 - 3 - 5 - 6 - 7 - 8 
;          |
;          4 - 9 - 10- 11- 12
;
;@INSANE alhead=C P, allink=G G, altail=CDCC CDCC, alname=DOPC, charge=0.0
;@RESNTEST DOP==DOPC if: atoms[0]==NC3
;@BEADS NC3 PO4 GL1 GL2 C1A D2A C3A C4A C1B D2B C3B C4B 
;@BONDS NC3-PO4 PO4-GL1 PO4-GL2 GL1-GL2 GL1-C1A C1A-D2A D2A-C3A C3A-C4A GL2-C1B C1B-D2B D2B-C3B C3B-C4B 
;

[moleculetype]
; molname      nrexcl
  DOPC          1

[atoms]
; id 	type 	resnr 	residu 	atom 	cgnr 	charge    (mass)
   1     Q1   1  DOPC  NC3   1 	1.0
   2     Q5   1  DOPC  PO4   2 	-1.0
   3   SN4a   1  DOPC  GL1   3 	0
   4   SN4a   1  DOPC  GL2   4 	0
   5     C1   1  DOPC  C1A   5 	0
   6    C4h   1  DOPC  D2A   6 	0
   7     C1   1  DOPC  C3A   7 	0
   8     C1   1  DOPC  C4A   8 	0
   9     C1   1  DOPC  C1B   9 	0
  10    C4h   1  DOPC  D2B  10 	0
  11     C1   1  DOPC  C3B  11 	0
  12     C1   1  DOPC  C4B  12 	0

[bonds]
;  i  j 	name 	(using named bondtypes from martini_v3.0.0_ffbonded_v2.itp)
;  i  j 	funct 	force.c.
   1  2 	b_NC3_PO4_def
   2  3 	b_PO4_GL_def
   2  4 	b_PO4_GL_def_long
   3  4 	b_GL_GL_glyc
   3  5 	b_GL_C1_glyc_5long
   5  6 	b_C1_C4_mid_5long
   6  7 	b_C4_C1_mid
   7  8 	b_C1_C1_end
   4  9 	b_GL_C1_glyc_5long
   9 10 	b_C1_C4_mid_5long
  10 11 	b_C4_C1_mid
  11 12 	b_C1_C1_end

[angles]
;  i  j  k 	name 	(using named angletypes from martini_v3.0.0_ffbonded_v2.itp)
;  i  j  k 	funct 	angle 	force.c.
   1  2  3 	a_NC3_PO4_GL_def
   2  3  5 	a_PO4_GL_C_def
   4  3  5 	a_GL_GL_C_glyc
   3  4  9 	a_GL_GL_C_glyc
   3  5  6 	a_GL_C1_C4_glyc
   5  6  7 	a_C1_C4_C1_def
   6  7  8 	a_C4_C1_C1_def
   4  9 10 	a_GL_C1_C4_glyc
   9 10 11 	a_C1_C4_C1_def
  10 11 12 	a_C4_C1_C1_def


;;;;;; Martini lipid topology for di-C18:1 PC (DVPC), generated using:
; The Martini lipid itp generator version M3.l01  Args are: -alname DVPC -alhead 'C P' -allink 'G G' -altail 'CCDC CCDC'
; WARNING: Autogenerated and not all lipid headgroup and tail combinations have been tested;
;          used with care and see K.B. Pedersen et al. 2024 for guidance.
;
; Description:
;   A general model phosphatidylcholine (PC) lipid corresponding to atomistic C18:1(11c) cis-vaccenic acid tails.
; Parameterization:
;   This topology follows the standard Martini 3.0 lipid definitions and building block rules. 
;   Bonded parameters and mapping have been optimized as described in K.B. Pedersen et al. 2024.
; Reference(s): 
;   K.B. Pedersen et al. The Martini 3 Lipidome: Expanded and Refined Parameters Improve Lipid Phase Behaviour, TBD 2024 
;   P.C.T. Souza et al. Martini 3: a general purpose force field for coarse-grained molecular dynamics, 
;   Nat. Methods; 2021. doi: 10.1038/s41592-021-01098-3
; Created: 2024.07.12
;
; Molecular topology and mapping of indices:
; NC3-PO4-GL1-C1A-C2A-D3A-C4A
;          |
;         GL2-C1B-C2B-D3B-C4B
;
;  1 - 2 - 3 - 5 - 6 - 7 - 8 
;          |
;          4 - 9 - 10- 11- 12
;
;@INSANE alhead=C P, allink=G G, altail=CCDC CCDC, alname=DVPC, charge=0.0
;@RESNTEST DVP==DVPC if: atoms[0]==NC3
;@BEADS NC3 PO4 GL1 GL2 C1A C2A D3A C4A C1B C2B D3B C4B 
;@BONDS NC3-PO4 PO4-GL1 PO4-GL2 GL1-GL2 GL1-C1A C1A-C2A C2A-D3A D3A-C4A GL2-C1B C1B-C2B C2B-D3B D3B-C4B 
;

[moleculetype]
; molname      nrexcl
  DVPC          1

[atoms]
; id 	type 	resnr 	residu 	atom 	cgnr 	charge    (mass)
   1     Q1   1  DVPC  NC3   1 	1.0
   2     Q5   1  DVPC  PO4   2 	-1.0
   3   SN4a   1  DVPC  GL1   3 	0
   4   SN4a   1  DVPC  GL2   4 	0
   5     C1   1  DVPC  C1A   5 	0
   6     C1   1  DVPC  C2A   6 	0
   7    C4h   1  DVPC  D3A   7 	0
   8     C1   1  DVPC  C4A   8 	0
   9     C1   1  DVPC  C1B   9 	0
  10     C1   1  DVPC  C2B  10 	0
  11    C4h   1  DVPC  D3B  11 	0
  12     C1   1  DVPC  C4B  12 	0

[bonds]
;  i  j 	name 	(using named bondtypes from martini_v3.0.0_ffbonded_v2.itp)
;  i  j 	funct 	force.c.
   1  2 	b_NC3_PO4_def
   2  3 	b_PO4_GL_def
   2  4 	b_PO4_GL_def_long
   3  4 	b_GL_GL_glyc
   3  5 	b_GL_C1_glyc_5long
   5  6 	b_C1_C1_mid_5long
   6  7 	b_C1_C4_mid
   7  8 	b_C4_C1_end
   4  9 	b_GL_C1_glyc_5long
   9 10 	b_C1_C1_mid_5long
  10 11 	b_C1_C4_mid
  11 12 	b_C4_C1_end

[angles]
;  i  j  k 	name 	(using named angletypes from martini_v3.0.0_ffbonded_v2.itp)
;  i  j  k 	funct 	angle 	force.c.
   1  2  3 	a_NC3_PO4_GL_def
   2  3  5 	a_PO4_GL_C_def
   4  3  5 	a_GL_GL_C_glyc
   3  4  9 	a_GL_GL_C_glyc
   3  5  6 	a_GL_C1_C1_glyc
   5  6  7 	a_C1_C1_C4_def
   6  7  8 	a_C1_C4_C1_def
   4  9 10 	a_GL_C1_C1_glyc
   9 10 11 	a_C1_C1_C4_def
  10 11 12 	a_C1_C4_C1_def


;;;;;; Martini lipid topology for di-C20:1 PC (DGPC), generated using:
; The Martini lipid itp generator version M3.l01  Args are: -alname DGPC -alhead 'C P' -allink 'G G' -altail 'cCDCC cCDCC'
; WARNING: Autogenerated and not all lipid headgroup and tail combinations have been tested;
;          used with care and see K.B. Pedersen et al. 2024 for guidance.
;
; Description:
;   A general model phosphatidylcholine (PC) lipid corresponding to atomistic C20:1(11c) di-gondoic acid tails.
; Parameterization:
;   This topology follows the standard Martini 3.0 lipid definitions and building block rules. 
;   Bonded parameters and mapping have been optimized as described in K.B. Pedersen et al. 2024.
; Reference(s): 
;   K.B. Pedersen et al. The Martini 3 Lipidome: Expanded and Refined Parameters Improve Lipid Phase Behaviour, TBD 2024 
;   P.C.T. Souza et al. Martini 3: a general purpose force field for coarse-grained molecular dynamics, 
;   Nat. Methods; 2021. doi: 10.1038/s41592-021-01098-3
; Created: 2024.07.12
;
; Molecular topology and mapping of indices:
; NC3-PO4-GL1-C1A-C2A-D3A-C4A-C5A
;          |
;         GL2-C1B-C2B-D3B-C4B-C5B
;
;  1 - 2 - 3 - 5 - 6 - 7 - 8 - 9 
;          |
;          4 - 10- 11- 12- 13- 14
;
;@INSANE alhead=C P, allink=G G, altail=CCDCC CCDCC, alname=DGPC, charge=0.0
;@RESNTEST DGP==DGPC if: atoms[0]==NC3
;@BEADS NC3 PO4 GL1 GL2 C1A C2A D3A C4A C5A C1B C2B D3B C4B C5B 
;@BONDS NC3-PO4 PO4-GL1 PO4-GL2 GL1-GL2 GL1-C1A C1A-C2A C2A-D3A D3A-C4A C4A-C5A GL2-C1B C1B-C2B C2B-D3B D3B-C4B C4B-C5B 
;

[moleculetype]
; molname      nrexcl
  DGPC          1

[atoms]
; id 	type 	resnr 	residu 	atom 	cgnr 	charge    (mass)
   1     Q1   1  DGPC  NC3   1 	1.0
   2     Q5   1  DGPC  PO4   2 	-1.0
   3   SN4a   1  DGPC  GL1   3 	0
   4   SN4a   1  DGPC  GL2   4 	0
   5    SC1   1  DGPC  C1A   5 	0
   6     C1   1  DGPC  C2A   6 	0
   7    C4h   1  DGPC  D3A   7 	0
   8     C1   1  DGPC  C4A   8 	0
   9     C1   1  DGPC  C5A   9 	0
  10    SC1   1  DGPC  C1B  10 	0
  11     C1   1  DGPC  C2B  11 	0
  12    C4h   1  DGPC  D3B  12 	0
  13     C1   1  DGPC  C4B  13 	0
  14     C1   1  DGPC  C5B  14 	0

[bonds]
;  i  j 	name 	(using named bondtypes from martini_v3.0.0_ffbonded_v2.itp)
;  i  j 	funct 	force.c.
   1  2 	b_NC3_PO4_def
   2  3 	b_PO4_GL_def
   2  4 	b_PO4_GL_def_long
   3  4 	b_GL_GL_glyc
   3  5 	b_GL_SC1_glyc
   5  6 	b_SC1_C1_mid
   6  7 	b_C1_C4_mid
   7  8 	b_C4_C1_mid
   8  9 	b_C1_C1_end
   4 10 	b_GL_SC1_glyc
  10 11 	b_SC1_C1_mid
  11 12 	b_C1_C4_mid
  12 13 	b_C4_C1_mid
  13 14 	b_C1_C1_end

[angles]
;  i  j  k 	name 	(using named angletypes from martini_v3.0.0_ffbonded_v2.itp)
;  i  j  k 	funct 	angle 	force.c.
   1  2  3 	a_NC3_PO4_GL_def
   2  3  5 	a_PO4_GL_C_def
   4  3  5 	a_GL_GL_C_glyc
   3  4 10 	a_GL_GL_C_glyc
   3  5  6 	a_GL_C1_C1_glyc
   5  6  7 	a_C1_C1_C4_def
   6  7  8 	a_C1_C4_C1_def
   7  8  9 	a_C4_C1_C1_def
   4 10 11 	a_GL_C1_C1_glyc
  10 11 12 	a_C1_C1_C4_def
  11 12 13 	a_C1_C4_C1_def
  12 13 14 	a_C4_C1_C1_def


;;;;;; Martini lipid topology for di-C22:1 PC (DEPC), generated using:
; The Martini lipid itp generator version M3.l01  Args are: -alname DEPC -alhead 'C P' -allink 'G G' -altail 'CCDCC CCDCC'
; WARNING: Autogenerated and not all lipid headgroup and tail combinations have been tested;
;          used with care and see K.B. Pedersen et al. 2024 for guidance.
;
; Description:
;   A general model phosphatidylcholine (PC) lipid corresponding to atomistic C22:1(11c) or C22:1(13c) dierucoyl tails.
; Parameterization:
;   This topology follows the standard Martini 3.0 lipid definitions and building block rules. 
;   Bonded parameters and mapping have been optimized as described in K.B. Pedersen et al. 2024.
; Reference(s): 
;   K.B. Pedersen et al. The Martini 3 Lipidome: Expanded and Refined Parameters Improve Lipid Phase Behaviour, TBD 2024 
;   P.C.T. Souza et al. Martini 3: a general purpose force field for coarse-grained molecular dynamics, 
;   Nat. Methods; 2021. doi: 10.1038/s41592-021-01098-3
; Created: 2024.07.12
;
; Molecular topology and mapping of indices:
; NC3-PO4-GL1-C1A-C2A-D3A-C4A-C5A
;          |
;         GL2-C1B-C2B-D3B-C4B-C5B
;
;  1 - 2 - 3 - 5 - 6 - 7 - 8 - 9 
;          |
;          4 - 10- 11- 12- 13- 14
;
;@INSANE alhead=C P, allink=G G, altail=CCDCC CCDCC, alname=DEPC, charge=0.0
;@RESNTEST DEP==DEPC if: atoms[0]==NC3
;@BEADS NC3 PO4 GL1 GL2 C1A C2A D3A C4A C5A C1B C2B D3B C4B C5B 
;@BONDS NC3-PO4 PO4-GL1 PO4-GL2 GL1-GL2 GL1-C1A C1A-C2A C2A-D3A D3A-C4A C4A-C5A GL2-C1B C1B-C2B C2B-D3B D3B-C4B C4B-C5B 
;

[moleculetype]
; molname      nrexcl
  DEPC          1

[atoms]
; id 	type 	resnr 	residu 	atom 	cgnr 	charge    (mass)
   1     Q1   1  DEPC  NC3   1 	1.0
   2     Q5   1  DEPC  PO4   2 	-1.0
   3   SN4a   1  DEPC  GL1   3 	0
   4   SN4a   1  DEPC  GL2   4 	0
   5     C1   1  DEPC  C1A   5 	0
   6     C1   1  DEPC  C2A   6 	0
   7    C4h   1  DEPC  D3A   7 	0
   8     C1   1  DEPC  C4A   8 	0
   9     C1   1  DEPC  C5A   9 	0
  10     C1   1  DEPC  C1B  10 	0
  11     C1   1  DEPC  C2B  11 	0
  12    C4h   1  DEPC  D3B  12 	0
  13     C1   1  DEPC  C4B  13 	0
  14     C1   1  DEPC  C5B  14 	0

[bonds]
;  i  j 	name 	(using named bondtypes from martini_v3.0.0_ffbonded_v2.itp)
;  i  j 	funct 	force.c.
   1  2 	b_NC3_PO4_def
   2  3 	b_PO4_GL_def
   2  4 	b_PO4_GL_def_long
   3  4 	b_GL_GL_glyc
   3  5 	b_GL_C1_glyc_5long
   5  6 	b_C1_C1_mid_5long
   6  7 	b_C1_C4_mid
   7  8 	b_C4_C1_mid
   8  9 	b_C1_C1_end
   4 10 	b_GL_C1_glyc_5long
  10 11 	b_C1_C1_mid_5long
  11 12 	b_C1_C4_mid
  12 13 	b_C4_C1_mid
  13 14 	b_C1_C1_end

[angles]
;  i  j  k 	name 	(using named angletypes from martini_v3.0.0_ffbonded_v2.itp)
;  i  j  k 	funct 	angle 	force.c.
   1  2  3 	a_NC3_PO4_GL_def
   2  3  5 	a_PO4_GL_C_def
   4  3  5 	a_GL_GL_C_glyc
   3  4 10 	a_GL_GL_C_glyc
   3  5  6 	a_GL_C1_C1_glyc
   5  6  7 	a_C1_C1_C4_def
   6  7  8 	a_C1_C4_C1_def
   7  8  9 	a_C4_C1_C1_def
   4 10 11 	a_GL_C1_C1_glyc
  10 11 12 	a_C1_C1_C4_def
  11 12 13 	a_C1_C4_C1_def
  12 13 14 	a_C4_C1_C1_def


;;;;;; Martini lipid topology for di-C24:1 PC (DNPC), generated using:
; The Martini lipid itp generator version M3.l01  Args are: -alname DNPC -alhead 'C P' -allink 'G G' -altail 'cCCDCC cCCDCC'
; WARNING: Autogenerated and not all lipid headgroup and tail combinations have been tested;
;          used with care and see K.B. Pedersen et al. 2024 for guidance.
;
; Description:
;   A general model phosphatidylcholine (PC) lipid corresponding to atomistic C24:1(15c) di-nervonic acid tails.
; Parameterization:
;   This topology follows the standard Martini 3.0 lipid definitions and building block rules. 
;   Bonded parameters and mapping have been optimized as described in K.B. Pedersen et al. 2024.
; Reference(s): 
;   K.B. Pedersen et al. The Martini 3 Lipidome: Expanded and Refined Parameters Improve Lipid Phase Behaviour, TBD 2024 
;   P.C.T. Souza et al. Martini 3: a general purpose force field for coarse-grained molecular dynamics, 
;   Nat. Methods; 2021. doi: 10.1038/s41592-021-01098-3
; Created: 2024.07.12
;
; Molecular topology and mapping of indices:
; NC3-PO4-GL1-C1A-C2A-C3A-D4A-C5A-C6A
;          |
;         GL2-C1B-C2B-C3B-D4B-C5B-C6B
;
;  1 - 2 - 3 - 5 - 6 - 7 - 8 - 9 - 10
;          |
;          4 - 11- 12- 13- 14- 15- 16
;
;@INSANE alhead=C P, allink=G G, altail=CCCDCC CCCDCC, alname=DNPC, charge=0.0
;@RESNTEST DNP==DNPC if: atoms[0]==NC3
;@BEADS NC3 PO4 GL1 GL2 C1A C2A C3A D4A C5A C6A C1B C2B C3B D4B C5B C6B 
;@BONDS NC3-PO4 PO4-GL1 PO4-GL2 GL1-GL2 GL1-C1A C1A-C2A C2A-C3A C3A-D4A D4A-C5A C5A-C6A GL2-C1B C1B-C2B C2B-C3B C3B-D4B D4B-C5B C5B-C6B 
;

[moleculetype]
; molname      nrexcl
  DNPC          1

[atoms]
; id 	type 	resnr 	residu 	atom 	cgnr 	charge    (mass)
   1     Q1   1  DNPC  NC3   1 	1.0
   2     Q5   1  DNPC  PO4   2 	-1.0
   3   SN4a   1  DNPC  GL1   3 	0
   4   SN4a   1  DNPC  GL2   4 	0
   5    SC1   1  DNPC  C1A   5 	0
   6     C1   1  DNPC  C2A   6 	0
   7     C1   1  DNPC  C3A   7 	0
   8    C4h   1  DNPC  D4A   8 	0
   9     C1   1  DNPC  C5A   9 	0
  10     C1   1  DNPC  C6A  10 	0
  11    SC1   1  DNPC  C1B  11 	0
  12     C1   1  DNPC  C2B  12 	0
  13     C1   1  DNPC  C3B  13 	0
  14    C4h   1  DNPC  D4B  14 	0
  15     C1   1  DNPC  C5B  15 	0
  16     C1   1  DNPC  C6B  16 	0

[bonds]
;  i  j 	name 	(using named bondtypes from martini_v3.0.0_ffbonded_v2.itp)
;  i  j 	funct 	force.c.
   1  2 	b_NC3_PO4_def
   2  3 	b_PO4_GL_def
   2  4 	b_PO4_GL_def_long
   3  4 	b_GL_GL_glyc
   3  5 	b_GL_SC1_glyc
   5  6 	b_SC1_C1_mid
   6  7 	b_C1_C1_mid
   7  8 	b_C1_C4_mid
   8  9 	b_C4_C1_mid
   9 10 	b_C1_C1_end
   4 11 	b_GL_SC1_glyc
  11 12 	b_SC1_C1_mid
  12 13 	b_C1_C1_mid
  13 14 	b_C1_C4_mid
  14 15 	b_C4_C1_mid
  15 16 	b_C1_C1_end

[angles]
;  i  j  k 	name 	(using named angletypes from martini_v3.0.0_ffbonded_v2.itp)
;  i  j  k 	funct 	angle 	force.c.
   1  2  3 	a_NC3_PO4_GL_def
   2  3  5 	a_PO4_GL_C_def
   4  3  5 	a_GL_GL_C_glyc
   3  4 11 	a_GL_GL_C_glyc
   3  5  6 	a_GL_C1_C1_glyc
   5  6  7 	a_C1_C1_C1_def
   6  7  8 	a_C1_C1_C4_def
   7  8  9 	a_C1_C4_C1_def
   8  9 10 	a_C4_C1_C1_def
   4 11 12 	a_GL_C1_C1_glyc
  11 12 13 	a_C1_C1_C1_def
  12 13 14 	a_C1_C1_C4_def
  13 14 15 	a_C1_C4_C1_def
  14 15 16 	a_C4_C1_C1_def


;;;;;; Martini lipid topology for di-C18:2 PC (DLPC), generated using:
; The Martini lipid itp generator version M3.l01  Args are: -alname DLPC -alhead 'C P' -allink 'G G' -altail 'CDDC CDDC'
; WARNING: Autogenerated and not all lipid headgroup and tail combinations have been tested;
;          used with care and see K.B. Pedersen et al. 2024 for guidance.
;
; Description:
;   A general model phosphatidylcholine (PC) lipid corresponding to atomistic C18:2(9c;12c) dilinoleoyl (DLPC or DLiPC) tails.
; Parameterization:
;   This topology follows the standard Martini 3.0 lipid definitions and building block rules. 
;   Bonded parameters and mapping have been optimized as described in K.B. Pedersen et al. 2024.
; Reference(s): 
;   K.B. Pedersen et al. The Martini 3 Lipidome: Expanded and Refined Parameters Improve Lipid Phase Behaviour, TBD 2024 
;   P.C.T. Souza et al. Martini 3: a general purpose force field for coarse-grained molecular dynamics, 
;   Nat. Methods; 2021. doi: 10.1038/s41592-021-01098-3
; Created: 2024.07.12
;
; Molecular topology and mapping of indices:
; NC3-PO4-GL1-C1A-D2A-D3A-C4A
;          |
;         GL2-C1B-D2B-D3B-C4B
;
;  1 - 2 - 3 - 5 - 6 - 7 - 8 
;          |
;          4 - 9 - 10- 11- 12
;
;@INSANE alhead=C P, allink=G G, altail=CDDC CDDC, alname=DLPC, charge=0.0
;@RESNTEST DLP==DLPC if: atoms[0]==NC3
;@BEADS NC3 PO4 GL1 GL2 C1A D2A D3A C4A C1B D2B D3B C4B 
;@BONDS NC3-PO4 PO4-GL1 PO4-GL2 GL1-GL2 GL1-C1A C1A-D2A D2A-D3A D3A-C4A GL2-C1B C1B-D2B D2B-D3B D3B-C4B 
;

[moleculetype]
; molname      nrexcl
  DLPC          1

[atoms]
; id 	type 	resnr 	residu 	atom 	cgnr 	charge    (mass)
   1     Q1   1  DLPC  NC3   1 	1.0
   2     Q5   1  DLPC  PO4   2 	-1.0
   3   SN4a   1  DLPC  GL1   3 	0
   4   SN4a   1  DLPC  GL2   4 	0
   5     C1   1  DLPC  C1A   5 	0
   6    C4h   1  DLPC  D2A   6 	0
   7    C4h   1  DLPC  D3A   7 	0
   8     C1   1  DLPC  C4A   8 	0
   9     C1   1  DLPC  C1B   9 	0
  10    C4h   1  DLPC  D2B  10 	0
  11    C4h   1  DLPC  D3B  11 	0
  12     C1   1  DLPC  C4B  12 	0

[bonds]
;  i  j 	name 	(using named bondtypes from martini_v3.0.0_ffbonded_v2.itp)
;  i  j 	funct 	force.c.
   1  2 	b_NC3_PO4_def
   2  3 	b_PO4_GL_def
   2  4 	b_PO4_GL_def_long
   3  4 	b_GL_GL_glyc
   3  5 	b_GL_C1_glyc_5long
   5  6 	b_C1_C4_mid_5long
   6  7 	b_C4_C4_mid
   7  8 	b_C4_C1_end
   4  9 	b_GL_C1_glyc_5long
   9 10 	b_C1_C4_mid_5long
  10 11 	b_C4_C4_mid
  11 12 	b_C4_C1_end

[angles]
;  i  j  k 	name 	(using named angletypes from martini_v3.0.0_ffbonded_v2.itp)
;  i  j  k 	funct 	angle 	force.c.
   1  2  3 	a_NC3_PO4_GL_def
   2  3  5 	a_PO4_GL_C_def
   4  3  5 	a_GL_GL_C_glyc
   3  4  9 	a_GL_GL_C_glyc
   3  5  6 	a_GL_C1_C4_glyc
   5  6  7 	a_C1_C4_C4_def
   6  7  8 	a_C4_C4_C1_def
   4  9 10 	a_GL_C1_C4_glyc
   9 10 11 	a_C1_C4_C4_def
  10 11 12 	a_C4_C4_C1_def


;;;;;; Martini lipid topology for di-C18:3 PC (DFPC), generated using:
; The Martini lipid itp generator version M3.l01  Args are: -alname DFPC -alhead 'C P' -allink 'G G' -altail 'CDDD CDDD'
; WARNING: Autogenerated and not all lipid headgroup and tail combinations have been tested;
;          used with care and see K.B. Pedersen et al. 2024 for guidance.
;
; Description:
;   A general model phosphatidylcholine (PC) lipid corresponding to atomistic C18:3(9c;12c;15c) di-alpha-linolenic acid tails.
; Parameterization:
;   This topology follows the standard Martini 3.0 lipid definitions and building block rules. 
;   Bonded parameters and mapping have been optimized as described in K.B. Pedersen et al. 2024.
; Reference(s): 
;   K.B. Pedersen et al. The Martini 3 Lipidome: Expanded and Refined Parameters Improve Lipid Phase Behaviour, TBD 2024 
;   P.C.T. Souza et al. Martini 3: a general purpose force field for coarse-grained molecular dynamics, 
;   Nat. Methods; 2021. doi: 10.1038/s41592-021-01098-3
; Created: 2024.07.12
;
; Molecular topology and mapping of indices:
; NC3-PO4-GL1-C1A-D2A-D3A-D4A
;          |
;         GL2-C1B-D2B-D3B-D4B
;
;  1 - 2 - 3 - 5 - 6 - 7 - 8 
;          |
;          4 - 9 - 10- 11- 12
;
;@INSANE alhead=C P, allink=G G, altail=CDDD CDDD, alname=DFPC, charge=0.0
;@RESNTEST DFP==DFPC if: atoms[0]==NC3
;@BEADS NC3 PO4 GL1 GL2 C1A D2A D3A D4A C1B D2B D3B D4B 
;@BONDS NC3-PO4 PO4-GL1 PO4-GL2 GL1-GL2 GL1-C1A C1A-D2A D2A-D3A D3A-D4A GL2-C1B C1B-D2B D2B-D3B D3B-D4B 
;

[moleculetype]
; molname      nrexcl
  DFPC          1

[atoms]
; id 	type 	resnr 	residu 	atom 	cgnr 	charge    (mass)
   1     Q1   1  DFPC  NC3   1 	1.0
   2     Q5   1  DFPC  PO4   2 	-1.0
   3   SN4a   1  DFPC  GL1   3 	0
   4   SN4a   1  DFPC  GL2   4 	0
   5     C1   1  DFPC  C1A   5 	0
   6    C4h   1  DFPC  D2A   6 	0
   7    C4h   1  DFPC  D3A   7 	0
   8    C4h   1  DFPC  D4A   8 	0
   9     C1   1  DFPC  C1B   9 	0
  10    C4h   1  DFPC  D2B  10 	0
  11    C4h   1  DFPC  D3B  11 	0
  12    C4h   1  DFPC  D4B  12 	0

[bonds]
;  i  j 	name 	(using named bondtypes from martini_v3.0.0_ffbonded_v2.itp)
;  i  j 	funct 	force.c.
   1  2 	b_NC3_PO4_def
   2  3 	b_PO4_GL_def
   2  4 	b_PO4_GL_def_long
   3  4 	b_GL_GL_glyc
   3  5 	b_GL_C1_glyc_5long
   5  6 	b_C1_C4_mid_5long
   6  7 	b_C4_C4_mid
   7  8 	b_C4_C4_end
   4  9 	b_GL_C1_glyc_5long
   9 10 	b_C1_C4_mid_5long
  10 11 	b_C4_C4_mid
  11 12 	b_C4_C4_end

[angles]
;  i  j  k 	name 	(using named angletypes from martini_v3.0.0_ffbonded_v2.itp)
;  i  j  k 	funct 	angle 	force.c.
   1  2  3 	a_NC3_PO4_GL_def
   2  3  5 	a_PO4_GL_C_def
   4  3  5 	a_GL_GL_C_glyc
   3  4  9 	a_GL_GL_C_glyc
   3  5  6 	a_GL_C1_C4_glyc
   5  6  7 	a_C1_C4_C4_def
   6  7  8 	a_C4_C4_C4_def
   4  9 10 	a_GL_C1_C4_glyc
   9 10 11 	a_C1_C4_C4_def
  10 11 12 	a_C4_C4_C4_def


;;;;;; Martini lipid topology for di-C20:4 PC (DAPC), generated using:
; The Martini lipid itp generator version M3.l01  Args are: -alname DAPC -alhead 'C P' -allink 'G G' -altail 'cFFDC cFFDC'
; WARNING: Autogenerated and not all lipid headgroup and tail combinations have been tested;
;          used with care and see K.B. Pedersen et al. 2024 for guidance.
;
; Description:
;   A general model phosphatidylcholine (PC) lipid corresponding to atomistic C20:4(5c;8c;11c;14c) di-arachidonic acid (AA) tails.
; Parameterization:
;   This topology follows the standard Martini 3.0 lipid definitions and building block rules. 
;   Bonded parameters and mapping have been optimized as described in K.B. Pedersen et al. 2024.
; Reference(s): 
;   K.B. Pedersen et al. The Martini 3 Lipidome: Expanded and Refined Parameters Improve Lipid Phase Behaviour, TBD 2024 
;   P.C.T. Souza et al. Martini 3: a general purpose force field for coarse-grained molecular dynamics, 
;   Nat. Methods; 2021. doi: 10.1038/s41592-021-01098-3
; Created: 2024.07.12
;
; Molecular topology and mapping of indices:
; NC3-PO4-GL1-C1A-D2A-D3A-D4A-C5A
;          |
;         GL2-C1B-D2B-D3B-D4B-C5B
;
;  1 - 2 - 3 - 5 - 6 - 7 - 8 - 9 
;          |
;          4 - 10- 11- 12- 13- 14
;
;@INSANE alhead=C P, allink=G G, altail=CDDDC CDDDC, alname=DAPC, charge=0.0
;@RESNTEST DAP==DAPC if: atoms[0]==NC3
;@BEADS NC3 PO4 GL1 GL2 C1A D2A D3A D4A C5A C1B D2B D3B D4B C5B 
;@BONDS NC3-PO4 PO4-GL1 PO4-GL2 GL1-GL2 GL1-C1A C1A-D2A D2A-D3A D3A-D4A D4A-C5A GL2-C1B C1B-D2B D2B-D3B D3B-D4B D4B-C5B 
;

[moleculetype]
; molname      nrexcl
  DAPC          1

[atoms]
; id 	type 	resnr 	residu 	atom 	cgnr 	charge    (mass)
   1     Q1   1  DAPC  NC3   1 	1.0
   2     Q5   1  DAPC  PO4   2 	-1.0
   3   SN4a   1  DAPC  GL1   3 	0
   4   SN4a   1  DAPC  GL2   4 	0
   5    SC1   1  DAPC  C1A   5 	0
   6    C5h   1  DAPC  D2A   6 	0
   7    C5h   1  DAPC  D3A   7 	0
   8    C4h   1  DAPC  D4A   8 	0
   9     C1   1  DAPC  C5A   9 	0
  10    SC1   1  DAPC  C1B  10 	0
  11    C5h   1  DAPC  D2B  11 	0
  12    C5h   1  DAPC  D3B  12 	0
  13    C4h   1  DAPC  D4B  13 	0
  14     C1   1  DAPC  C5B  14 	0

[bonds]
;  i  j 	name 	(using named bondtypes from martini_v3.0.0_ffbonded_v2.itp)
;  i  j 	funct 	force.c.
   1  2 	b_NC3_PO4_def
   2  3 	b_PO4_GL_def
   2  4 	b_PO4_GL_def_long
   3  4 	b_GL_GL_glyc
   3  5 	b_GL_SC1_glyc
   5  6 	b_SC1_C4_mid
   6  7 	b_C4_C4_mid
   7  8 	b_C4_C4_mid
   8  9 	b_C4_C1_end
   4 10 	b_GL_SC1_glyc
  10 11 	b_SC1_C4_mid
  11 12 	b_C4_C4_mid
  12 13 	b_C4_C4_mid
  13 14 	b_C4_C1_end

[angles]
;  i  j  k 	name 	(using named angletypes from martini_v3.0.0_ffbonded_v2.itp)
;  i  j  k 	funct 	angle 	force.c.
   1  2  3 	a_NC3_PO4_GL_def
   2  3  5 	a_PO4_GL_C_def
   4  3  5 	a_GL_GL_C_glyc
   3  4 10 	a_GL_GL_C_glyc
   3  5  6 	a_GL_C1_C4_glyc
   5  6  7 	a_C1_C4_C4_def
   6  7  8 	a_C4_C4_C4_def
   7  8  9 	a_C4_C4_C1_def
   4 10 11 	a_GL_C1_C4_glyc
  10 11 12 	a_C1_C4_C4_def
  11 12 13 	a_C4_C4_C4_def
  12 13 14 	a_C4_C4_C1_def


;;;;;; Martini lipid topology for di-C22:6 PC (DDPC), generated using:
; The Martini lipid itp generator version M3.l01  Args are: -alname DDPC -alhead 'C P' -allink 'G G' -altail 'DFFDD DFFDD'
; WARNING: Autogenerated and not all lipid headgroup and tail combinations have been tested;
;          used with care and see K.B. Pedersen et al. 2024 for guidance.
;
; Description:
;   A general model phosphatidylcholine (PC) lipid corresponding to atomistic C22:6(4c;7c;10c;13c;16c;19c) di-docosahexaenoic acid tails.
; Parameterization:
;   This topology follows the standard Martini 3.0 lipid definitions and building block rules. 
;   Bonded parameters and mapping have been optimized as described in K.B. Pedersen et al. 2024.
; Reference(s): 
;   K.B. Pedersen et al. The Martini 3 Lipidome: Expanded and Refined Parameters Improve Lipid Phase Behaviour, TBD 2024 
;   P.C.T. Souza et al. Martini 3: a general purpose force field for coarse-grained molecular dynamics, 
;   Nat. Methods; 2021. doi: 10.1038/s41592-021-01098-3
; Created: 2024.07.12
;
; Molecular topology and mapping of indices:
; NC3-PO4-GL1-D1A-D2A-D3A-D4A-D5A
;          |
;         GL2-D1B-D2B-D3B-D4B-D5B
;
;  1 - 2 - 3 - 5 - 6 - 7 - 8 - 9 
;          |
;          4 - 10- 11- 12- 13- 14
;
;@INSANE alhead=C P, allink=G G, altail=DDDDD DDDDD, alname=DDPC, charge=0.0
;@RESNTEST DDP==DDPC if: atoms[0]==NC3
;@BEADS NC3 PO4 GL1 GL2 D1A D2A D3A D4A D5A D1B D2B D3B D4B D5B 
;@BONDS NC3-PO4 PO4-GL1 PO4-GL2 GL1-GL2 GL1-D1A D1A-D2A D2A-D3A D3A-D4A D4A-D5A GL2-D1B D1B-D2B D2B-D3B D3B-D4B D4B-D5B 
;

[moleculetype]
; molname      nrexcl
  DDPC          1

[atoms]
; id 	type 	resnr 	residu 	atom 	cgnr 	charge    (mass)
   1     Q1   1  DDPC  NC3   1 	1.0
   2     Q5   1  DDPC  PO4   2 	-1.0
   3   SN4a   1  DDPC  GL1   3 	0
   4   SN4a   1  DDPC  GL2   4 	0
   5    C4h   1  DDPC  D1A   5 	0
   6    C5h   1  DDPC  D2A   6 	0
   7    C5h   1  DDPC  D3A   7 	0
   8    C4h   1  DDPC  D4A   8 	0
   9    C4h   1  DDPC  D5A   9 	0
  10    C4h   1  DDPC  D1B  10 	0
  11    C5h   1  DDPC  D2B  11 	0
  12    C5h   1  DDPC  D3B  12 	0
  13    C4h   1  DDPC  D4B  13 	0
  14    C4h   1  DDPC  D5B  14 	0

[bonds]
;  i  j 	name 	(using named bondtypes from martini_v3.0.0_ffbonded_v2.itp)
;  i  j 	funct 	force.c.
   1  2 	b_NC3_PO4_def
   2  3 	b_PO4_GL_def
   2  4 	b_PO4_GL_def_long
   3  4 	b_GL_GL_glyc
   3  5 	b_GL_C4_glyc_5long
   5  6 	b_C4_C4_mid_5long
   6  7 	b_C4_C4_mid
   7  8 	b_C4_C4_mid
   8  9 	b_C4_C4_end
   4 10 	b_GL_C4_glyc_5long
  10 11 	b_C4_C4_mid_5long
  11 12 	b_C4_C4_mid
  12 13 	b_C4_C4_mid
  13 14 	b_C4_C4_end

[angles]
;  i  j  k 	name 	(using named angletypes from martini_v3.0.0_ffbonded_v2.itp)
;  i  j  k 	funct 	angle 	force.c.
   1  2  3 	a_NC3_PO4_GL_def
   2  3  5 	a_PO4_GL_C_def
   4  3  5 	a_GL_GL_C_glyc
   3  4 10 	a_GL_GL_C_glyc
   3  5  6 	a_GL_C4_C4_glyc
   5  6  7 	a_C4_C4_C4_def
   6  7  8 	a_C4_C4_C4_def
   7  8  9 	a_C4_C4_C4_def
   4 10 11 	a_GL_C4_C4_glyc
  10 11 12 	a_C4_C4_C4_def
  11 12 13 	a_C4_C4_C4_def
  12 13 14 	a_C4_C4_C4_def


;;;;;; Martini lipid topology for C16:0/16:1 PC (PYPC), generated using:
; The Martini lipid itp generator version M3.l01  Args are: -alname PYPC -alhead 'C P' -allink 'G G' -altail 'cCDC cCCC'
; WARNING: Autogenerated and not all lipid headgroup and tail combinations have been tested;
;          used with care and see K.B. Pedersen et al. 2024 for guidance.
;
; Description:
;   A general model phosphatidylcholine (PC) lipid corresponding to atomistic C16:0/16:1(9c) 1-palmitoyl-2-palmitoleoyl tails.
; Parameterization:
;   This topology follows the standard Martini 3.0 lipid definitions and building block rules. 
;   Bonded parameters and mapping have been optimized as described in K.B. Pedersen et al. 2024.
; Reference(s): 
;   K.B. Pedersen et al. The Martini 3 Lipidome: Expanded and Refined Parameters Improve Lipid Phase Behaviour, TBD 2024 
;   P.C.T. Souza et al. Martini 3: a general purpose force field for coarse-grained molecular dynamics, 
;   Nat. Methods; 2021. doi: 10.1038/s41592-021-01098-3
; Created: 2024.07.12
;
; Molecular topology and mapping of indices:
; NC3-PO4-GL1-C1A-C2A-D3A-C4A
;          |
;         GL2-C1B-C2B-C3B-C4B
;
;  1 - 2 - 3 - 5 - 6 - 7 - 8 
;          |
;          4 - 9 - 10- 11- 12
;
;@INSANE alhead=C P, allink=G G, altail=CCDC CCCC, alname=PYPC, charge=0.0
;@RESNTEST PYP==PYPC if: atoms[0]==NC3
;@BEADS NC3 PO4 GL1 GL2 C1A C2A D3A C4A C1B C2B C3B C4B 
;@BONDS NC3-PO4 PO4-GL1 PO4-GL2 GL1-GL2 GL1-C1A C1A-C2A C2A-D3A D3A-C4A GL2-C1B C1B-C2B C2B-C3B C3B-C4B 
;

[moleculetype]
; molname      nrexcl
  PYPC          1

[atoms]
; id 	type 	resnr 	residu 	atom 	cgnr 	charge    (mass)
   1     Q1   1  PYPC  NC3   1 	1.0
   2     Q5   1  PYPC  PO4   2 	-1.0
   3   SN4a   1  PYPC  GL1   3 	0
   4   SN4a   1  PYPC  GL2   4 	0
   5    SC1   1  PYPC  C1A   5 	0
   6     C1   1  PYPC  C2A   6 	0
   7    C4h   1  PYPC  D3A   7 	0
   8     C1   1  PYPC  C4A   8 	0
   9    SC1   1  PYPC  C1B   9 	0
  10     C1   1  PYPC  C2B  10 	0
  11     C1   1  PYPC  C3B  11 	0
  12     C1   1  PYPC  C4B  12 	0

[bonds]
;  i  j 	name 	(using named bondtypes from martini_v3.0.0_ffbonded_v2.itp)
;  i  j 	funct 	force.c.
   1  2 	b_NC3_PO4_def
   2  3 	b_PO4_GL_def
   2  4 	b_PO4_GL_def_long
   3  4 	b_GL_GL_glyc
   3  5 	b_GL_SC1_glyc
   5  6 	b_SC1_C1_mid
   6  7 	b_C1_C4_mid
   7  8 	b_C4_C1_end
   4  9 	b_GL_SC1_glyc
   9 10 	b_SC1_C1_mid
  10 11 	b_C1_C1_mid
  11 12 	b_C1_C1_end

[angles]
;  i  j  k 	name 	(using named angletypes from martini_v3.0.0_ffbonded_v2.itp)
;  i  j  k 	funct 	angle 	force.c.
   1  2  3 	a_NC3_PO4_GL_def
   2  3  5 	a_PO4_GL_C_def
   4  3  5 	a_GL_GL_C_glyc
   3  4  9 	a_GL_GL_C_glyc
   3  5  6 	a_GL_C1_C1_glyc
   5  6  7 	a_C1_C1_C4_def
   6  7  8 	a_C1_C4_C1_def
   4  9 10 	a_GL_C1_C1_glyc
   9 10 11 	a_C1_C1_C1_def
  10 11 12 	a_C1_C1_C1_def


;;;;;; Martini lipid topology for C16:0/18:0 PC (PSPC), generated using:
; The Martini lipid itp generator version M3.l01  Args are: -alname PSPC -alhead 'C P' -allink 'G G' -altail 'CCCC cCCC'
; WARNING: Autogenerated and not all lipid headgroup and tail combinations have been tested;
;          used with care and see K.B. Pedersen et al. 2024 for guidance.
;
; Description:
;   A general model phosphatidylcholine (PC) lipid corresponding to atomistic C16:0/18:0 1-palmitoyl-2-stearoyl tails.
; Parameterization:
;   This topology follows the standard Martini 3.0 lipid definitions and building block rules. 
;   Bonded parameters and mapping have been optimized as described in K.B. Pedersen et al. 2024.
; Reference(s): 
;   K.B. Pedersen et al. The Martini 3 Lipidome: Expanded and Refined Parameters Improve Lipid Phase Behaviour, TBD 2024 
;   P.C.T. Souza et al. Martini 3: a general purpose force field for coarse-grained molecular dynamics, 
;   Nat. Methods; 2021. doi: 10.1038/s41592-021-01098-3
; Created: 2024.07.12
;
; Molecular topology and mapping of indices:
; NC3-PO4-GL1-C1A-C2A-C3A-C4A
;          |
;         GL2-C1B-C2B-C3B-C4B
;
;  1 - 2 - 3 - 5 - 6 - 7 - 8 
;          |
;          4 - 9 - 10- 11- 12
;
;@INSANE alhead=C P, allink=G G, altail=CCCC CCCC, alname=PSPC, charge=0.0
;@RESNTEST PSP==PSPC if: atoms[0]==NC3
;@BEADS NC3 PO4 GL1 GL2 C1A C2A C3A C4A C1B C2B C3B C4B 
;@BONDS NC3-PO4 PO4-GL1 PO4-GL2 GL1-GL2 GL1-C1A C1A-C2A C2A-C3A C3A-C4A GL2-C1B C1B-C2B C2B-C3B C3B-C4B 
;

[moleculetype]
; molname      nrexcl
  PSPC          1

[atoms]
; id 	type 	resnr 	residu 	atom 	cgnr 	charge    (mass)
   1     Q1   1  PSPC  NC3   1 	1.0
   2     Q5   1  PSPC  PO4   2 	-1.0
   3   SN4a   1  PSPC  GL1   3 	0
   4   SN4a   1  PSPC  GL2   4 	0
   5     C1   1  PSPC  C1A   5 	0
   6     C1   1  PSPC  C2A   6 	0
   7     C1   1  PSPC  C3A   7 	0
   8     C1   1  PSPC  C4A   8 	0
   9    SC1   1  PSPC  C1B   9 	0
  10     C1   1  PSPC  C2B  10 	0
  11     C1   1  PSPC  C3B  11 	0
  12     C1   1  PSPC  C4B  12 	0

[bonds]
;  i  j 	name 	(using named bondtypes from martini_v3.0.0_ffbonded_v2.itp)
;  i  j 	funct 	force.c.
   1  2 	b_NC3_PO4_def
   2  3 	b_PO4_GL_def
   2  4 	b_PO4_GL_def_long
   3  4 	b_GL_GL_glyc
   3  5 	b_GL_C1_glyc_5long
   5  6 	b_C1_C1_mid_5long
   6  7 	b_C1_C1_mid
   7  8 	b_C1_C1_end
   4  9 	b_GL_SC1_glyc
   9 10 	b_SC1_C1_mid
  10 11 	b_C1_C1_mid
  11 12 	b_C1_C1_end

[angles]
;  i  j  k 	name 	(using named angletypes from martini_v3.0.0_ffbonded_v2.itp)
;  i  j  k 	funct 	angle 	force.c.
   1  2  3 	a_NC3_PO4_GL_def
   2  3  5 	a_PO4_GL_C_def
   4  3  5 	a_GL_GL_C_glyc
   3  4  9 	a_GL_GL_C_glyc
   3  5  6 	a_GL_C1_C1_glyc
   5  6  7 	a_C1_C1_C1_def
   6  7  8 	a_C1_C1_C1_def
   4  9 10 	a_GL_C1_C1_glyc
   9 10 11 	a_C1_C1_C1_def
  10 11 12 	a_C1_C1_C1_def


;;;;;; Martini lipid topology for C16:0/18:1 PC (POPC), generated using:
; The Martini lipid itp generator version M3.l01  Args are: -alname POPC -alhead 'C P' -allink 'G G' -altail 'CDCC cCCC'
; WARNING: Autogenerated and not all lipid headgroup and tail combinations have been tested;
;          used with care and see K.B. Pedersen et al. 2024 for guidance.
;
; Description:
;   A general model phosphatidylcholine (PC) lipid corresponding to atomistic C16:0/18:1(9c) 1-palmitoyl-2-oleoyl (POPC) tails.
; Parameterization:
;   This topology follows the standard Martini 3.0 lipid definitions and building block rules. 
;   Bonded parameters and mapping have been optimized as described in K.B. Pedersen et al. 2024.
; Reference(s): 
;   K.B. Pedersen et al. The Martini 3 Lipidome: Expanded and Refined Parameters Improve Lipid Phase Behaviour, TBD 2024 
;   P.C.T. Souza et al. Martini 3: a general purpose force field for coarse-grained molecular dynamics, 
;   Nat. Methods; 2021. doi: 10.1038/s41592-021-01098-3
; Created: 2024.07.12
;
; Molecular topology and mapping of indices:
; NC3-PO4-GL1-C1A-D2A-C3A-C4A
;          |
;         GL2-C1B-C2B-C3B-C4B
;
;  1 - 2 - 3 - 5 - 6 - 7 - 8 
;          |
;          4 - 9 - 10- 11- 12
;
;@INSANE alhead=C P, allink=G G, altail=CDCC CCCC, alname=POPC, charge=0.0
;@RESNTEST POP==POPC if: atoms[0]==NC3
;@BEADS NC3 PO4 GL1 GL2 C1A D2A C3A C4A C1B C2B C3B C4B 
;@BONDS NC3-PO4 PO4-GL1 PO4-GL2 GL1-GL2 GL1-C1A C1A-D2A D2A-C3A C3A-C4A GL2-C1B C1B-C2B C2B-C3B C3B-C4B 
;

[moleculetype]
; molname      nrexcl
  POPC          1

[atoms]
; id 	type 	resnr 	residu 	atom 	cgnr 	charge    (mass)
   1     Q1   1  POPC  NC3   1 	1.0
   2     Q5   1  POPC  PO4   2 	-1.0
   3   SN4a   1  POPC  GL1   3 	0
   4   SN4a   1  POPC  GL2   4 	0
   5     C1   1  POPC  C1A   5 	0
   6    C4h   1  POPC  D2A   6 	0
   7     C1   1  POPC  C3A   7 	0
   8     C1   1  POPC  C4A   8 	0
   9    SC1   1  POPC  C1B   9 	0
  10     C1   1  POPC  C2B  10 	0
  11     C1   1  POPC  C3B  11 	0
  12     C1   1  POPC  C4B  12 	0

[bonds]
;  i  j 	name 	(using named bondtypes from martini_v3.0.0_ffbonded_v2.itp)
;  i  j 	funct 	force.c.
   1  2 	b_NC3_PO4_def
   2  3 	b_PO4_GL_def
   2  4 	b_PO4_GL_def_long
   3  4 	b_GL_GL_glyc
   3  5 	b_GL_C1_glyc_5long
   5  6 	b_C1_C4_mid_5long
   6  7 	b_C4_C1_mid
   7  8 	b_C1_C1_end
   4  9 	b_GL_SC1_glyc
   9 10 	b_SC1_C1_mid
  10 11 	b_C1_C1_mid
  11 12 	b_C1_C1_end

[angles]
;  i  j  k 	name 	(using named angletypes from martini_v3.0.0_ffbonded_v2.itp)
;  i  j  k 	funct 	angle 	force.c.
   1  2  3 	a_NC3_PO4_GL_def
   2  3  5 	a_PO4_GL_C_def
   4  3  5 	a_GL_GL_C_glyc
   3  4  9 	a_GL_GL_C_glyc
   3  5  6 	a_GL_C1_C4_glyc
   5  6  7 	a_C1_C4_C1_def
   6  7  8 	a_C4_C1_C1_def
   4  9 10 	a_GL_C1_C1_glyc
   9 10 11 	a_C1_C1_C1_def
  10 11 12 	a_C1_C1_C1_def


;;;;;; Martini lipid topology for C16:0/18:2 PC (PLPC), generated using:
; The Martini lipid itp generator version M3.l01  Args are: -alname PLPC -alhead 'C P' -allink 'G G' -altail 'CDDC cCCC'
; WARNING: Autogenerated and not all lipid headgroup and tail combinations have been tested;
;          used with care and see K.B. Pedersen et al. 2024 for guidance.
;
; Description:
;   A general model phosphatidylcholine (PC) lipid corresponding to atomistic C16:0/18:2(9c;12c) 1-palmitoyl-2-linoleoyl tails.
; Parameterization:
;   This topology follows the standard Martini 3.0 lipid definitions and building block rules. 
;   Bonded parameters and mapping have been optimized as described in K.B. Pedersen et al. 2024.
; Reference(s): 
;   K.B. Pedersen et al. The Martini 3 Lipidome: Expanded and Refined Parameters Improve Lipid Phase Behaviour, TBD 2024 
;   P.C.T. Souza et al. Martini 3: a general purpose force field for coarse-grained molecular dynamics, 
;   Nat. Methods; 2021. doi: 10.1038/s41592-021-01098-3
; Created: 2024.07.12
;
; Molecular topology and mapping of indices:
; NC3-PO4-GL1-C1A-D2A-D3A-C4A
;          |
;         GL2-C1B-C2B-C3B-C4B
;
;  1 - 2 - 3 - 5 - 6 - 7 - 8 
;          |
;          4 - 9 - 10- 11- 12
;
;@INSANE alhead=C P, allink=G G, altail=CDDC CCCC, alname=PLPC, charge=0.0
;@RESNTEST PLP==PLPC if: atoms[0]==NC3
;@BEADS NC3 PO4 GL1 GL2 C1A D2A D3A C4A C1B C2B C3B C4B 
;@BONDS NC3-PO4 PO4-GL1 PO4-GL2 GL1-GL2 GL1-C1A C1A-D2A D2A-D3A D3A-C4A GL2-C1B C1B-C2B C2B-C3B C3B-C4B 
;

[moleculetype]
; molname      nrexcl
  PLPC          1

[atoms]
; id 	type 	resnr 	residu 	atom 	cgnr 	charge    (mass)
   1     Q1   1  PLPC  NC3   1 	1.0
   2     Q5   1  PLPC  PO4   2 	-1.0
   3   SN4a   1  PLPC  GL1   3 	0
   4   SN4a   1  PLPC  GL2   4 	0
   5     C1   1  PLPC  C1A   5 	0
   6    C4h   1  PLPC  D2A   6 	0
   7    C4h   1  PLPC  D3A   7 	0
   8     C1   1  PLPC  C4A   8 	0
   9    SC1   1  PLPC  C1B   9 	0
  10     C1   1  PLPC  C2B  10 	0
  11     C1   1  PLPC  C3B  11 	0
  12     C1   1  PLPC  C4B  12 	0

[bonds]
;  i  j 	name 	(using named bondtypes from martini_v3.0.0_ffbonded_v2.itp)
;  i  j 	funct 	force.c.
   1  2 	b_NC3_PO4_def
   2  3 	b_PO4_GL_def
   2  4 	b_PO4_GL_def_long
   3  4 	b_GL_GL_glyc
   3  5 	b_GL_C1_glyc_5long
   5  6 	b_C1_C4_mid_5long
   6  7 	b_C4_C4_mid
   7  8 	b_C4_C1_end
   4  9 	b_GL_SC1_glyc
   9 10 	b_SC1_C1_mid
  10 11 	b_C1_C1_mid
  11 12 	b_C1_C1_end

[angles]
;  i  j  k 	name 	(using named angletypes from martini_v3.0.0_ffbonded_v2.itp)
;  i  j  k 	funct 	angle 	force.c.
   1  2  3 	a_NC3_PO4_GL_def
   2  3  5 	a_PO4_GL_C_def
   4  3  5 	a_GL_GL_C_glyc
   3  4  9 	a_GL_GL_C_glyc
   3  5  6 	a_GL_C1_C4_glyc
   5  6  7 	a_C1_C4_C4_def
   6  7  8 	a_C4_C4_C1_def
   4  9 10 	a_GL_C1_C1_glyc
   9 10 11 	a_C1_C1_C1_def
  10 11 12 	a_C1_C1_C1_def


;;;;;; Martini lipid topology for C16:0/18:3 PC (PFPC), generated using:
; The Martini lipid itp generator version M3.l01  Args are: -alname PFPC -alhead 'C P' -allink 'G G' -altail 'CDDD cCCC'
; WARNING: Autogenerated and not all lipid headgroup and tail combinations have been tested;
;          used with care and see K.B. Pedersen et al. 2024 for guidance.
;
; Description:
;   A general model phosphatidylcholine (PC) lipid corresponding to atomistic C16:0/18:3(9c;12c;15c) 1-palmitoyl-2-alpha-linolenic acid tails.
; Parameterization:
;   This topology follows the standard Martini 3.0 lipid definitions and building block rules. 
;   Bonded parameters and mapping have been optimized as described in K.B. Pedersen et al. 2024.
; Reference(s): 
;   K.B. Pedersen et al. The Martini 3 Lipidome: Expanded and Refined Parameters Improve Lipid Phase Behaviour, TBD 2024 
;   P.C.T. Souza et al. Martini 3: a general purpose force field for coarse-grained molecular dynamics, 
;   Nat. Methods; 2021. doi: 10.1038/s41592-021-01098-3
; Created: 2024.07.12
;
; Molecular topology and mapping of indices:
; NC3-PO4-GL1-C1A-D2A-D3A-D4A
;          |
;         GL2-C1B-C2B-C3B-C4B
;
;  1 - 2 - 3 - 5 - 6 - 7 - 8 
;          |
;          4 - 9 - 10- 11- 12
;
;@INSANE alhead=C P, allink=G G, altail=CDDD CCCC, alname=PFPC, charge=0.0
;@RESNTEST PFP==PFPC if: atoms[0]==NC3
;@BEADS NC3 PO4 GL1 GL2 C1A D2A D3A D4A C1B C2B C3B C4B 
;@BONDS NC3-PO4 PO4-GL1 PO4-GL2 GL1-GL2 GL1-C1A C1A-D2A D2A-D3A D3A-D4A GL2-C1B C1B-C2B C2B-C3B C3B-C4B 
;

[moleculetype]
; molname      nrexcl
  PFPC          1

[atoms]
; id 	type 	resnr 	residu 	atom 	cgnr 	charge    (mass)
   1     Q1   1  PFPC  NC3   1 	1.0
   2     Q5   1  PFPC  PO4   2 	-1.0
   3   SN4a   1  PFPC  GL1   3 	0
   4   SN4a   1  PFPC  GL2   4 	0
   5     C1   1  PFPC  C1A   5 	0
   6    C4h   1  PFPC  D2A   6 	0
   7    C4h   1  PFPC  D3A   7 	0
   8    C4h   1  PFPC  D4A   8 	0
   9    SC1   1  PFPC  C1B   9 	0
  10     C1   1  PFPC  C2B  10 	0
  11     C1   1  PFPC  C3B  11 	0
  12     C1   1  PFPC  C4B  12 	0

[bonds]
;  i  j 	name 	(using named bondtypes from martini_v3.0.0_ffbonded_v2.itp)
;  i  j 	funct 	force.c.
   1  2 	b_NC3_PO4_def
   2  3 	b_PO4_GL_def
   2  4 	b_PO4_GL_def_long
   3  4 	b_GL_GL_glyc
   3  5 	b_GL_C1_glyc_5long
   5  6 	b_C1_C4_mid_5long
   6  7 	b_C4_C4_mid
   7  8 	b_C4_C4_end
   4  9 	b_GL_SC1_glyc
   9 10 	b_SC1_C1_mid
  10 11 	b_C1_C1_mid
  11 12 	b_C1_C1_end

[angles]
;  i  j  k 	name 	(using named angletypes from martini_v3.0.0_ffbonded_v2.itp)
;  i  j  k 	funct 	angle 	force.c.
   1  2  3 	a_NC3_PO4_GL_def
   2  3  5 	a_PO4_GL_C_def
   4  3  5 	a_GL_GL_C_glyc
   3  4  9 	a_GL_GL_C_glyc
   3  5  6 	a_GL_C1_C4_glyc
   5  6  7 	a_C1_C4_C4_def
   6  7  8 	a_C4_C4_C4_def
   4  9 10 	a_GL_C1_C1_glyc
   9 10 11 	a_C1_C1_C1_def
  10 11 12 	a_C1_C1_C1_def


;;;;;; Martini lipid topology for C16:0/20:2 PC (PIPC), generated using:
; The Martini lipid itp generator version M3.l01  Args are: -alname PIPC -alhead 'C P' -allink 'G G' -altail 'cCDDC cCCC'
; WARNING: Autogenerated and not all lipid headgroup and tail combinations have been tested;
;          used with care and see K.B. Pedersen et al. 2024 for guidance.
;
; Description:
;   A general model phosphatidylcholine (PC) lipid corresponding to atomistic C16:0/20:2(11c;14c) 1-palmitoyl-2-eicosadienoyl tails.
; Parameterization:
;   This topology follows the standard Martini 3.0 lipid definitions and building block rules. 
;   Bonded parameters and mapping have been optimized as described in K.B. Pedersen et al. 2024.
; Reference(s): 
;   K.B. Pedersen et al. The Martini 3 Lipidome: Expanded and Refined Parameters Improve Lipid Phase Behaviour, TBD 2024 
;   P.C.T. Souza et al. Martini 3: a general purpose force field for coarse-grained molecular dynamics, 
;   Nat. Methods; 2021. doi: 10.1038/s41592-021-01098-3
; Created: 2024.07.12
;
; Molecular topology and mapping of indices:
; NC3-PO4-GL1-C1A-C2A-D3A-D4A-C5A
;          |
;         GL2-C1B-C2B-C3B-C4B
;
;  1 - 2 - 3 - 5 - 6 - 7 - 8 - 9 
;          |
;          4 - 10- 11- 12- 13
;
;@INSANE alhead=C P, allink=G G, altail=CCDDC CCCC, alname=PIPC, charge=0.0
;@RESNTEST PIP==PIPC if: atoms[0]==NC3
;@BEADS NC3 PO4 GL1 GL2 C1A C2A D3A D4A C5A C1B C2B C3B C4B 
;@BONDS NC3-PO4 PO4-GL1 PO4-GL2 GL1-GL2 GL1-C1A C1A-C2A C2A-D3A D3A-D4A D4A-C5A GL2-C1B C1B-C2B C2B-C3B C3B-C4B 
;

[moleculetype]
; molname      nrexcl
  PIPC          1

[atoms]
; id 	type 	resnr 	residu 	atom 	cgnr 	charge    (mass)
   1     Q1   1  PIPC  NC3   1 	1.0
   2     Q5   1  PIPC  PO4   2 	-1.0
   3   SN4a   1  PIPC  GL1   3 	0
   4   SN4a   1  PIPC  GL2   4 	0
   5    SC1   1  PIPC  C1A   5 	0
   6     C1   1  PIPC  C2A   6 	0
   7    C4h   1  PIPC  D3A   7 	0
   8    C4h   1  PIPC  D4A   8 	0
   9     C1   1  PIPC  C5A   9 	0
  10    SC1   1  PIPC  C1B  10 	0
  11     C1   1  PIPC  C2B  11 	0
  12     C1   1  PIPC  C3B  12 	0
  13     C1   1  PIPC  C4B  13 	0

[bonds]
;  i  j 	name 	(using named bondtypes from martini_v3.0.0_ffbonded_v2.itp)
;  i  j 	funct 	force.c.
   1  2 	b_NC3_PO4_def
   2  3 	b_PO4_GL_def
   2  4 	b_PO4_GL_def_long
   3  4 	b_GL_GL_glyc
   3  5 	b_GL_SC1_glyc
   5  6 	b_SC1_C1_mid
   6  7 	b_C1_C4_mid
   7  8 	b_C4_C4_mid
   8  9 	b_C4_C1_end
   4 10 	b_GL_SC1_glyc
  10 11 	b_SC1_C1_mid
  11 12 	b_C1_C1_mid
  12 13 	b_C1_C1_end

[angles]
;  i  j  k 	name 	(using named angletypes from martini_v3.0.0_ffbonded_v2.itp)
;  i  j  k 	funct 	angle 	force.c.
   1  2  3 	a_NC3_PO4_GL_def
   2  3  5 	a_PO4_GL_C_def
   4  3  5 	a_GL_GL_C_glyc
   3  4 10 	a_GL_GL_C_glyc
   3  5  6 	a_GL_C1_C1_glyc
   5  6  7 	a_C1_C1_C4_def
   6  7  8 	a_C1_C4_C4_def
   7  8  9 	a_C4_C4_C1_def
   4 10 11 	a_GL_C1_C1_glyc
  10 11 12 	a_C1_C1_C1_def
  11 12 13 	a_C1_C1_C1_def


;;;;;; Martini lipid topology for C16:0/20:3 PC (PQPC), generated using:
; The Martini lipid itp generator version M3.l01  Args are: -alname PQPC -alhead 'C P' -allink 'G G' -altail 'cDDDC cCCC'
; WARNING: Autogenerated and not all lipid headgroup and tail combinations have been tested;
;          used with care and see K.B. Pedersen et al. 2024 for guidance.
;
; Description:
;   A general model phosphatidylcholine (PC) lipid corresponding to atomistic C18:0/20:2(8c;11c;14c) 1-palmitoyl-2-eicosatrienoyl tails.
; Parameterization:
;   This topology follows the standard Martini 3.0 lipid definitions and building block rules. 
;   Bonded parameters and mapping have been optimized as described in K.B. Pedersen et al. 2024.
; Reference(s): 
;   K.B. Pedersen et al. The Martini 3 Lipidome: Expanded and Refined Parameters Improve Lipid Phase Behaviour, TBD 2024 
;   P.C.T. Souza et al. Martini 3: a general purpose force field for coarse-grained molecular dynamics, 
;   Nat. Methods; 2021. doi: 10.1038/s41592-021-01098-3
; Created: 2024.07.12
;
; Molecular topology and mapping of indices:
; NC3-PO4-GL1-C1A-D2A-D3A-D4A-C5A
;          |
;         GL2-C1B-C2B-C3B-C4B
;
;  1 - 2 - 3 - 5 - 6 - 7 - 8 - 9 
;          |
;          4 - 10- 11- 12- 13
;
;@INSANE alhead=C P, allink=G G, altail=CDDDC CCCC, alname=PQPC, charge=0.0
;@RESNTEST PQP==PQPC if: atoms[0]==NC3
;@BEADS NC3 PO4 GL1 GL2 C1A D2A D3A D4A C5A C1B C2B C3B C4B 
;@BONDS NC3-PO4 PO4-GL1 PO4-GL2 GL1-GL2 GL1-C1A C1A-D2A D2A-D3A D3A-D4A D4A-C5A GL2-C1B C1B-C2B C2B-C3B C3B-C4B 
;

[moleculetype]
; molname      nrexcl
  PQPC          1

[atoms]
; id 	type 	resnr 	residu 	atom 	cgnr 	charge    (mass)
   1     Q1   1  PQPC  NC3   1 	1.0
   2     Q5   1  PQPC  PO4   2 	-1.0
   3   SN4a   1  PQPC  GL1   3 	0
   4   SN4a   1  PQPC  GL2   4 	0
   5    SC1   1  PQPC  C1A   5 	0
   6    C4h   1  PQPC  D2A   6 	0
   7    C4h   1  PQPC  D3A   7 	0
   8    C4h   1  PQPC  D4A   8 	0
   9     C1   1  PQPC  C5A   9 	0
  10    SC1   1  PQPC  C1B  10 	0
  11     C1   1  PQPC  C2B  11 	0
  12     C1   1  PQPC  C3B  12 	0
  13     C1   1  PQPC  C4B  13 	0

[bonds]
;  i  j 	name 	(using named bondtypes from martini_v3.0.0_ffbonded_v2.itp)
;  i  j 	funct 	force.c.
   1  2 	b_NC3_PO4_def
   2  3 	b_PO4_GL_def
   2  4 	b_PO4_GL_def_long
   3  4 	b_GL_GL_glyc
   3  5 	b_GL_SC1_glyc
   5  6 	b_SC1_C4_mid
   6  7 	b_C4_C4_mid
   7  8 	b_C4_C4_mid
   8  9 	b_C4_C1_end
   4 10 	b_GL_SC1_glyc
  10 11 	b_SC1_C1_mid
  11 12 	b_C1_C1_mid
  12 13 	b_C1_C1_end

[angles]
;  i  j  k 	name 	(using named angletypes from martini_v3.0.0_ffbonded_v2.itp)
;  i  j  k 	funct 	angle 	force.c.
   1  2  3 	a_NC3_PO4_GL_def
   2  3  5 	a_PO4_GL_C_def
   4  3  5 	a_GL_GL_C_glyc
   3  4 10 	a_GL_GL_C_glyc
   3  5  6 	a_GL_C1_C4_glyc
   5  6  7 	a_C1_C4_C4_def
   6  7  8 	a_C4_C4_C4_def
   7  8  9 	a_C4_C4_C1_def
   4 10 11 	a_GL_C1_C1_glyc
  10 11 12 	a_C1_C1_C1_def
  11 12 13 	a_C1_C1_C1_def


;;;;;; Martini lipid topology for C16:0/20:4 PC (PAPC), generated using:
; The Martini lipid itp generator version M3.l01  Args are: -alname PAPC -alhead 'C P' -allink 'G G' -altail 'cFFDC cCCC'
; WARNING: Autogenerated and not all lipid headgroup and tail combinations have been tested;
;          used with care and see K.B. Pedersen et al. 2024 for guidance.
;
; Description:
;   A general model phosphatidylcholine (PC) lipid corresponding to atomistic C16:0/20:4(5c;8c;11c;14c) 1-palmitoyl-2-arachidonoyl tails.
; Parameterization:
;   This topology follows the standard Martini 3.0 lipid definitions and building block rules. 
;   Bonded parameters and mapping have been optimized as described in K.B. Pedersen et al. 2024.
; Reference(s): 
;   K.B. Pedersen et al. The Martini 3 Lipidome: Expanded and Refined Parameters Improve Lipid Phase Behaviour, TBD 2024 
;   P.C.T. Souza et al. Martini 3: a general purpose force field for coarse-grained molecular dynamics, 
;   Nat. Methods; 2021. doi: 10.1038/s41592-021-01098-3
; Created: 2024.07.12
;
; Molecular topology and mapping of indices:
; NC3-PO4-GL1-C1A-D2A-D3A-D4A-C5A
;          |
;         GL2-C1B-C2B-C3B-C4B
;
;  1 - 2 - 3 - 5 - 6 - 7 - 8 - 9 
;          |
;          4 - 10- 11- 12- 13
;
;@INSANE alhead=C P, allink=G G, altail=CDDDC CCCC, alname=PAPC, charge=0.0
;@RESNTEST PAP==PAPC if: atoms[0]==NC3
;@BEADS NC3 PO4 GL1 GL2 C1A D2A D3A D4A C5A C1B C2B C3B C4B 
;@BONDS NC3-PO4 PO4-GL1 PO4-GL2 GL1-GL2 GL1-C1A C1A-D2A D2A-D3A D3A-D4A D4A-C5A GL2-C1B C1B-C2B C2B-C3B C3B-C4B 
;

[moleculetype]
; molname      nrexcl
  PAPC          1

[atoms]
; id 	type 	resnr 	residu 	atom 	cgnr 	charge    (mass)
   1     Q1   1  PAPC  NC3   1 	1.0
   2     Q5   1  PAPC  PO4   2 	-1.0
   3   SN4a   1  PAPC  GL1   3 	0
   4   SN4a   1  PAPC  GL2   4 	0
   5    SC1   1  PAPC  C1A   5 	0
   6    C5h   1  PAPC  D2A   6 	0
   7    C5h   1  PAPC  D3A   7 	0
   8    C4h   1  PAPC  D4A   8 	0
   9     C1   1  PAPC  C5A   9 	0
  10    SC1   1  PAPC  C1B  10 	0
  11     C1   1  PAPC  C2B  11 	0
  12     C1   1  PAPC  C3B  12 	0
  13     C1   1  PAPC  C4B  13 	0

[bonds]
;  i  j 	name 	(using named bondtypes from martini_v3.0.0_ffbonded_v2.itp)
;  i  j 	funct 	force.c.
   1  2 	b_NC3_PO4_def
   2  3 	b_PO4_GL_def
   2  4 	b_PO4_GL_def_long
   3  4 	b_GL_GL_glyc
   3  5 	b_GL_SC1_glyc
   5  6 	b_SC1_C4_mid
   6  7 	b_C4_C4_mid
   7  8 	b_C4_C4_mid
   8  9 	b_C4_C1_end
   4 10 	b_GL_SC1_glyc
  10 11 	b_SC1_C1_mid
  11 12 	b_C1_C1_mid
  12 13 	b_C1_C1_end

[angles]
;  i  j  k 	name 	(using named angletypes from martini_v3.0.0_ffbonded_v2.itp)
;  i  j  k 	funct 	angle 	force.c.
   1  2  3 	a_NC3_PO4_GL_def
   2  3  5 	a_PO4_GL_C_def
   4  3  5 	a_GL_GL_C_glyc
   3  4 10 	a_GL_GL_C_glyc
   3  5  6 	a_GL_C1_C4_glyc
   5  6  7 	a_C1_C4_C4_def
   6  7  8 	a_C4_C4_C4_def
   7  8  9 	a_C4_C4_C1_def
   4 10 11 	a_GL_C1_C1_glyc
  10 11 12 	a_C1_C1_C1_def
  11 12 13 	a_C1_C1_C1_def


;;;;;; Martini lipid topology for C16:0/22:1 PC (PEPC), generated using:
; The Martini lipid itp generator version M3.l01  Args are: -alname PEPC -alhead 'C P' -allink 'G G' -altail 'CCDCC cCCC'
; WARNING: Autogenerated and not all lipid headgroup and tail combinations have been tested;
;          used with care and see K.B. Pedersen et al. 2024 for guidance.
;
; Description:
;   A general model phosphatidylcholine (PC) lipid corresponding to atomistic C16:0/22:1 1-palmitoyl-2-erucoyl tails.
; Parameterization:
;   This topology follows the standard Martini 3.0 lipid definitions and building block rules. 
;   Bonded parameters and mapping have been optimized as described in K.B. Pedersen et al. 2024.
; Reference(s): 
;   K.B. Pedersen et al. The Martini 3 Lipidome: Expanded and Refined Parameters Improve Lipid Phase Behaviour, TBD 2024 
;   P.C.T. Souza et al. Martini 3: a general purpose force field for coarse-grained molecular dynamics, 
;   Nat. Methods; 2021. doi: 10.1038/s41592-021-01098-3
; Created: 2024.07.12
;
; Molecular topology and mapping of indices:
; NC3-PO4-GL1-C1A-C2A-D3A-C4A-C5A
;          |
;         GL2-C1B-C2B-C3B-C4B
;
;  1 - 2 - 3 - 5 - 6 - 7 - 8 - 9 
;          |
;          4 - 10- 11- 12- 13
;
;@INSANE alhead=C P, allink=G G, altail=CCDCC CCCC, alname=PEPC, charge=0.0
;@RESNTEST PEP==PEPC if: atoms[0]==NC3
;@BEADS NC3 PO4 GL1 GL2 C1A C2A D3A C4A C5A C1B C2B C3B C4B 
;@BONDS NC3-PO4 PO4-GL1 PO4-GL2 GL1-GL2 GL1-C1A C1A-C2A C2A-D3A D3A-C4A C4A-C5A GL2-C1B C1B-C2B C2B-C3B C3B-C4B 
;

[moleculetype]
; molname      nrexcl
  PEPC          1

[atoms]
; id 	type 	resnr 	residu 	atom 	cgnr 	charge    (mass)
   1     Q1   1  PEPC  NC3   1 	1.0
   2     Q5   1  PEPC  PO4   2 	-1.0
   3   SN4a   1  PEPC  GL1   3 	0
   4   SN4a   1  PEPC  GL2   4 	0
   5     C1   1  PEPC  C1A   5 	0
   6     C1   1  PEPC  C2A   6 	0
   7    C4h   1  PEPC  D3A   7 	0
   8     C1   1  PEPC  C4A   8 	0
   9     C1   1  PEPC  C5A   9 	0
  10    SC1   1  PEPC  C1B  10 	0
  11     C1   1  PEPC  C2B  11 	0
  12     C1   1  PEPC  C3B  12 	0
  13     C1   1  PEPC  C4B  13 	0

[bonds]
;  i  j 	name 	(using named bondtypes from martini_v3.0.0_ffbonded_v2.itp)
;  i  j 	funct 	force.c.
   1  2 	b_NC3_PO4_def
   2  3 	b_PO4_GL_def
   2  4 	b_PO4_GL_def_long
   3  4 	b_GL_GL_glyc
   3  5 	b_GL_C1_glyc_5long
   5  6 	b_C1_C1_mid_5long
   6  7 	b_C1_C4_mid
   7  8 	b_C4_C1_mid
   8  9 	b_C1_C1_end
   4 10 	b_GL_SC1_glyc
  10 11 	b_SC1_C1_mid
  11 12 	b_C1_C1_mid
  12 13 	b_C1_C1_end

[angles]
;  i  j  k 	name 	(using named angletypes from martini_v3.0.0_ffbonded_v2.itp)
;  i  j  k 	funct 	angle 	force.c.
   1  2  3 	a_NC3_PO4_GL_def
   2  3  5 	a_PO4_GL_C_def
   4  3  5 	a_GL_GL_C_glyc
   3  4 10 	a_GL_GL_C_glyc
   3  5  6 	a_GL_C1_C1_glyc
   5  6  7 	a_C1_C1_C4_def
   6  7  8 	a_C1_C4_C1_def
   7  8  9 	a_C4_C1_C1_def
   4 10 11 	a_GL_C1_C1_glyc
  10 11 12 	a_C1_C1_C1_def
  11 12 13 	a_C1_C1_C1_def


;;;;;; Martini lipid topology for C16:0/22:6 PC (PDPC), generated using:
; The Martini lipid itp generator version M3.l01  Args are: -alname PDPC -alhead 'C P' -allink 'G G' -altail 'DFFDD cCCC'
; WARNING: Autogenerated and not all lipid headgroup and tail combinations have been tested;
;          used with care and see K.B. Pedersen et al. 2024 for guidance.
;
; Description:
;   A general model phosphatidylcholine (PC) lipid corresponding to atomistic C16:0/22:6(4c;7c;10c;13c;16c;19c) 1-palmitoyl-2-docosahexaenoyl tails.
; Parameterization:
;   This topology follows the standard Martini 3.0 lipid definitions and building block rules. 
;   Bonded parameters and mapping have been optimized as described in K.B. Pedersen et al. 2024.
; Reference(s): 
;   K.B. Pedersen et al. The Martini 3 Lipidome: Expanded and Refined Parameters Improve Lipid Phase Behaviour, TBD 2024 
;   P.C.T. Souza et al. Martini 3: a general purpose force field for coarse-grained molecular dynamics, 
;   Nat. Methods; 2021. doi: 10.1038/s41592-021-01098-3
; Created: 2024.07.12
;
; Molecular topology and mapping of indices:
; NC3-PO4-GL1-D1A-D2A-D3A-D4A-D5A
;          |
;         GL2-C1B-C2B-C3B-C4B
;
;  1 - 2 - 3 - 5 - 6 - 7 - 8 - 9 
;          |
;          4 - 10- 11- 12- 13
;
;@INSANE alhead=C P, allink=G G, altail=DDDDD CCCC, alname=PDPC, charge=0.0
;@RESNTEST PDP==PDPC if: atoms[0]==NC3
;@BEADS NC3 PO4 GL1 GL2 D1A D2A D3A D4A D5A C1B C2B C3B C4B 
;@BONDS NC3-PO4 PO4-GL1 PO4-GL2 GL1-GL2 GL1-D1A D1A-D2A D2A-D3A D3A-D4A D4A-D5A GL2-C1B C1B-C2B C2B-C3B C3B-C4B 
;

[moleculetype]
; molname      nrexcl
  PDPC          1

[atoms]
; id 	type 	resnr 	residu 	atom 	cgnr 	charge    (mass)
   1     Q1   1  PDPC  NC3   1 	1.0
   2     Q5   1  PDPC  PO4   2 	-1.0
   3   SN4a   1  PDPC  GL1   3 	0
   4   SN4a   1  PDPC  GL2   4 	0
   5    C4h   1  PDPC  D1A   5 	0
   6    C5h   1  PDPC  D2A   6 	0
   7    C5h   1  PDPC  D3A   7 	0
   8    C4h   1  PDPC  D4A   8 	0
   9    C4h   1  PDPC  D5A   9 	0
  10    SC1   1  PDPC  C1B  10 	0
  11     C1   1  PDPC  C2B  11 	0
  12     C1   1  PDPC  C3B  12 	0
  13     C1   1  PDPC  C4B  13 	0

[bonds]
;  i  j 	name 	(using named bondtypes from martini_v3.0.0_ffbonded_v2.itp)
;  i  j 	funct 	force.c.
   1  2 	b_NC3_PO4_def
   2  3 	b_PO4_GL_def
   2  4 	b_PO4_GL_def_long
   3  4 	b_GL_GL_glyc
   3  5 	b_GL_C4_glyc_5long
   5  6 	b_C4_C4_mid_5long
   6  7 	b_C4_C4_mid
   7  8 	b_C4_C4_mid
   8  9 	b_C4_C4_end
   4 10 	b_GL_SC1_glyc
  10 11 	b_SC1_C1_mid
  11 12 	b_C1_C1_mid
  12 13 	b_C1_C1_end

[angles]
;  i  j  k 	name 	(using named angletypes from martini_v3.0.0_ffbonded_v2.itp)
;  i  j  k 	funct 	angle 	force.c.
   1  2  3 	a_NC3_PO4_GL_def
   2  3  5 	a_PO4_GL_C_def
   4  3  5 	a_GL_GL_C_glyc
   3  4 10 	a_GL_GL_C_glyc
   3  5  6 	a_GL_C4_C4_glyc
   5  6  7 	a_C4_C4_C4_def
   6  7  8 	a_C4_C4_C4_def
   7  8  9 	a_C4_C4_C4_def
   4 10 11 	a_GL_C1_C1_glyc
  10 11 12 	a_C1_C1_C1_def
  11 12 13 	a_C1_C1_C1_def


;;;;;; Martini lipid topology for C16:1/18:1 PC (YOPC), generated using:
; The Martini lipid itp generator version M3.l01  Args are: -alname YOPC -alhead 'C P' -allink 'G G' -altail 'CDCC cCDC'
; WARNING: Autogenerated and not all lipid headgroup and tail combinations have been tested;
;          used with care and see K.B. Pedersen et al. 2024 for guidance.
;
; Description:
;   A general model phosphatidylcholine (PC) lipid corresponding to atomistic C16:1(9c)/18:1(9c) 1-palmitoleoyl-2-oleoyl tails.
; Parameterization:
;   This topology follows the standard Martini 3.0 lipid definitions and building block rules. 
;   Bonded parameters and mapping have been optimized as described in K.B. Pedersen et al. 2024.
; Reference(s): 
;   K.B. Pedersen et al. The Martini 3 Lipidome: Expanded and Refined Parameters Improve Lipid Phase Behaviour, TBD 2024 
;   P.C.T. Souza et al. Martini 3: a general purpose force field for coarse-grained molecular dynamics, 
;   Nat. Methods; 2021. doi: 10.1038/s41592-021-01098-3
; Created: 2024.07.12
;
; Molecular topology and mapping of indices:
; NC3-PO4-GL1-C1A-D2A-C3A-C4A
;          |
;         GL2-C1B-C2B-D3B-C4B
;
;  1 - 2 - 3 - 5 - 6 - 7 - 8 
;          |
;          4 - 9 - 10- 11- 12
;
;@INSANE alhead=C P, allink=G G, altail=CDCC CCDC, alname=YOPC, charge=0.0
;@RESNTEST YOP==YOPC if: atoms[0]==NC3
;@BEADS NC3 PO4 GL1 GL2 C1A D2A C3A C4A C1B C2B D3B C4B 
;@BONDS NC3-PO4 PO4-GL1 PO4-GL2 GL1-GL2 GL1-C1A C1A-D2A D2A-C3A C3A-C4A GL2-C1B C1B-C2B C2B-D3B D3B-C4B 
;

[moleculetype]
; molname      nrexcl
  YOPC          1

[atoms]
; id 	type 	resnr 	residu 	atom 	cgnr 	charge    (mass)
   1     Q1   1  YOPC  NC3   1 	1.0
   2     Q5   1  YOPC  PO4   2 	-1.0
   3   SN4a   1  YOPC  GL1   3 	0
   4   SN4a   1  YOPC  GL2   4 	0
   5     C1   1  YOPC  C1A   5 	0
   6    C4h   1  YOPC  D2A   6 	0
   7     C1   1  YOPC  C3A   7 	0
   8     C1   1  YOPC  C4A   8 	0
   9    SC1   1  YOPC  C1B   9 	0
  10     C1   1  YOPC  C2B  10 	0
  11    C4h   1  YOPC  D3B  11 	0
  12     C1   1  YOPC  C4B  12 	0

[bonds]
;  i  j 	name 	(using named bondtypes from martini_v3.0.0_ffbonded_v2.itp)
;  i  j 	funct 	force.c.
   1  2 	b_NC3_PO4_def
   2  3 	b_PO4_GL_def
   2  4 	b_PO4_GL_def_long
   3  4 	b_GL_GL_glyc
   3  5 	b_GL_C1_glyc_5long
   5  6 	b_C1_C4_mid_5long
   6  7 	b_C4_C1_mid
   7  8 	b_C1_C1_end
   4  9 	b_GL_SC1_glyc
   9 10 	b_SC1_C1_mid
  10 11 	b_C1_C4_mid
  11 12 	b_C4_C1_end

[angles]
;  i  j  k 	name 	(using named angletypes from martini_v3.0.0_ffbonded_v2.itp)
;  i  j  k 	funct 	angle 	force.c.
   1  2  3 	a_NC3_PO4_GL_def
   2  3  5 	a_PO4_GL_C_def
   4  3  5 	a_GL_GL_C_glyc
   3  4  9 	a_GL_GL_C_glyc
   3  5  6 	a_GL_C1_C4_glyc
   5  6  7 	a_C1_C4_C1_def
   6  7  8 	a_C4_C1_C1_def
   4  9 10 	a_GL_C1_C1_glyc
   9 10 11 	a_C1_C1_C4_def
  10 11 12 	a_C1_C4_C1_def


;;;;;; Martini lipid topology for C18:0/18:1 PC (SOPC), generated using:
; The Martini lipid itp generator version M3.l01  Args are: -alname SOPC -alhead 'C P' -allink 'G G' -altail 'CDCC CCCC'
; WARNING: Autogenerated and not all lipid headgroup and tail combinations have been tested;
;          used with care and see K.B. Pedersen et al. 2024 for guidance.
;
; Description:
;   A general model phosphatidylcholine (PC) lipid corresponding to atomistic C18:0/18:1(9c) 1-stearoyl-2-oleoyl (SOPC) tails.
; Parameterization:
;   This topology follows the standard Martini 3.0 lipid definitions and building block rules. 
;   Bonded parameters and mapping have been optimized as described in K.B. Pedersen et al. 2024.
; Reference(s): 
;   K.B. Pedersen et al. The Martini 3 Lipidome: Expanded and Refined Parameters Improve Lipid Phase Behaviour, TBD 2024 
;   P.C.T. Souza et al. Martini 3: a general purpose force field for coarse-grained molecular dynamics, 
;   Nat. Methods; 2021. doi: 10.1038/s41592-021-01098-3
; Created: 2024.07.12
;
; Molecular topology and mapping of indices:
; NC3-PO4-GL1-C1A-D2A-C3A-C4A
;          |
;         GL2-C1B-C2B-C3B-C4B
;
;  1 - 2 - 3 - 5 - 6 - 7 - 8 
;          |
;          4 - 9 - 10- 11- 12
;
;@INSANE alhead=C P, allink=G G, altail=CDCC CCCC, alname=SOPC, charge=0.0
;@RESNTEST SOP==SOPC if: atoms[0]==NC3
;@BEADS NC3 PO4 GL1 GL2 C1A D2A C3A C4A C1B C2B C3B C4B 
;@BONDS NC3-PO4 PO4-GL1 PO4-GL2 GL1-GL2 GL1-C1A C1A-D2A D2A-C3A C3A-C4A GL2-C1B C1B-C2B C2B-C3B C3B-C4B 
;

[moleculetype]
; molname      nrexcl
  SOPC          1

[atoms]
; id 	type 	resnr 	residu 	atom 	cgnr 	charge    (mass)
   1     Q1   1  SOPC  NC3   1 	1.0
   2     Q5   1  SOPC  PO4   2 	-1.0
   3   SN4a   1  SOPC  GL1   3 	0
   4   SN4a   1  SOPC  GL2   4 	0
   5     C1   1  SOPC  C1A   5 	0
   6    C4h   1  SOPC  D2A   6 	0
   7     C1   1  SOPC  C3A   7 	0
   8     C1   1  SOPC  C4A   8 	0
   9     C1   1  SOPC  C1B   9 	0
  10     C1   1  SOPC  C2B  10 	0
  11     C1   1  SOPC  C3B  11 	0
  12     C1   1  SOPC  C4B  12 	0

[bonds]
;  i  j 	name 	(using named bondtypes from martini_v3.0.0_ffbonded_v2.itp)
;  i  j 	funct 	force.c.
   1  2 	b_NC3_PO4_def
   2  3 	b_PO4_GL_def
   2  4 	b_PO4_GL_def_long
   3  4 	b_GL_GL_glyc
   3  5 	b_GL_C1_glyc_5long
   5  6 	b_C1_C4_mid_5long
   6  7 	b_C4_C1_mid
   7  8 	b_C1_C1_end
   4  9 	b_GL_C1_glyc_5long
   9 10 	b_C1_C1_mid_5long
  10 11 	b_C1_C1_mid
  11 12 	b_C1_C1_end

[angles]
;  i  j  k 	name 	(using named angletypes from martini_v3.0.0_ffbonded_v2.itp)
;  i  j  k 	funct 	angle 	force.c.
   1  2  3 	a_NC3_PO4_GL_def
   2  3  5 	a_PO4_GL_C_def
   4  3  5 	a_GL_GL_C_glyc
   3  4  9 	a_GL_GL_C_glyc
   3  5  6 	a_GL_C1_C4_glyc
   5  6  7 	a_C1_C4_C1_def
   6  7  8 	a_C4_C1_C1_def
   4  9 10 	a_GL_C1_C1_glyc
   9 10 11 	a_C1_C1_C1_def
  10 11 12 	a_C1_C1_C1_def


;;;;;; Martini lipid topology for C18:0/18:2 PC (SLPC), generated using:
; The Martini lipid itp generator version M3.l01  Args are: -alname SLPC -alhead 'C P' -allink 'G G' -altail 'CDDC CCCC'
; WARNING: Autogenerated and not all lipid headgroup and tail combinations have been tested;
;          used with care and see K.B. Pedersen et al. 2024 for guidance.
;
; Description:
;   A general model phosphatidylcholine (PC) lipid corresponding to atomistic C18:0/18:2(9c;12c) 1-stearoyl-2-linoleoyl tails.
; Parameterization:
;   This topology follows the standard Martini 3.0 lipid definitions and building block rules. 
;   Bonded parameters and mapping have been optimized as described in K.B. Pedersen et al. 2024.
; Reference(s): 
;   K.B. Pedersen et al. The Martini 3 Lipidome: Expanded and Refined Parameters Improve Lipid Phase Behaviour, TBD 2024 
;   P.C.T. Souza et al. Martini 3: a general purpose force field for coarse-grained molecular dynamics, 
;   Nat. Methods; 2021. doi: 10.1038/s41592-021-01098-3
; Created: 2024.07.12
;
; Molecular topology and mapping of indices:
; NC3-PO4-GL1-C1A-D2A-D3A-C4A
;          |
;         GL2-C1B-C2B-C3B-C4B
;
;  1 - 2 - 3 - 5 - 6 - 7 - 8 
;          |
;          4 - 9 - 10- 11- 12
;
;@INSANE alhead=C P, allink=G G, altail=CDDC CCCC, alname=SLPC, charge=0.0
;@RESNTEST SLP==SLPC if: atoms[0]==NC3
;@BEADS NC3 PO4 GL1 GL2 C1A D2A D3A C4A C1B C2B C3B C4B 
;@BONDS NC3-PO4 PO4-GL1 PO4-GL2 GL1-GL2 GL1-C1A C1A-D2A D2A-D3A D3A-C4A GL2-C1B C1B-C2B C2B-C3B C3B-C4B 
;

[moleculetype]
; molname      nrexcl
  SLPC          1

[atoms]
; id 	type 	resnr 	residu 	atom 	cgnr 	charge    (mass)
   1     Q1   1  SLPC  NC3   1 	1.0
   2     Q5   1  SLPC  PO4   2 	-1.0
   3   SN4a   1  SLPC  GL1   3 	0
   4   SN4a   1  SLPC  GL2   4 	0
   5     C1   1  SLPC  C1A   5 	0
   6    C4h   1  SLPC  D2A   6 	0
   7    C4h   1  SLPC  D3A   7 	0
   8     C1   1  SLPC  C4A   8 	0
   9     C1   1  SLPC  C1B   9 	0
  10     C1   1  SLPC  C2B  10 	0
  11     C1   1  SLPC  C3B  11 	0
  12     C1   1  SLPC  C4B  12 	0

[bonds]
;  i  j 	name 	(using named bondtypes from martini_v3.0.0_ffbonded_v2.itp)
;  i  j 	funct 	force.c.
   1  2 	b_NC3_PO4_def
   2  3 	b_PO4_GL_def
   2  4 	b_PO4_GL_def_long
   3  4 	b_GL_GL_glyc
   3  5 	b_GL_C1_glyc_5long
   5  6 	b_C1_C4_mid_5long
   6  7 	b_C4_C4_mid
   7  8 	b_C4_C1_end
   4  9 	b_GL_C1_glyc_5long
   9 10 	b_C1_C1_mid_5long
  10 11 	b_C1_C1_mid
  11 12 	b_C1_C1_end

[angles]
;  i  j  k 	name 	(using named angletypes from martini_v3.0.0_ffbonded_v2.itp)
;  i  j  k 	funct 	angle 	force.c.
   1  2  3 	a_NC3_PO4_GL_def
   2  3  5 	a_PO4_GL_C_def
   4  3  5 	a_GL_GL_C_glyc
   3  4  9 	a_GL_GL_C_glyc
   3  5  6 	a_GL_C1_C4_glyc
   5  6  7 	a_C1_C4_C4_def
   6  7  8 	a_C4_C4_C1_def
   4  9 10 	a_GL_C1_C1_glyc
   9 10 11 	a_C1_C1_C1_def
  10 11 12 	a_C1_C1_C1_def


;;;;;; Martini lipid topology for C18:0/20:4 PC (SAPC), generated using:
; The Martini lipid itp generator version M3.l01  Args are: -alname SAPC -alhead 'C P' -allink 'G G' -altail 'cFFDC CCCC'
; WARNING: Autogenerated and not all lipid headgroup and tail combinations have been tested;
;          used with care and see K.B. Pedersen et al. 2024 for guidance.
;
; Description:
;   A general model phosphatidylcholine (PC) lipid corresponding to atomistic C16:0/20:4(5c;8c;11c;14c) 1-stearoyl-2-arachidonoyl tails.
; Parameterization:
;   This topology follows the standard Martini 3.0 lipid definitions and building block rules. 
;   Bonded parameters and mapping have been optimized as described in K.B. Pedersen et al. 2024.
; Reference(s): 
;   K.B. Pedersen et al. The Martini 3 Lipidome: Expanded and Refined Parameters Improve Lipid Phase Behaviour, TBD 2024 
;   P.C.T. Souza et al. Martini 3: a general purpose force field for coarse-grained molecular dynamics, 
;   Nat. Methods; 2021. doi: 10.1038/s41592-021-01098-3
; Created: 2024.07.12
;
; Molecular topology and mapping of indices:
; NC3-PO4-GL1-C1A-D2A-D3A-D4A-C5A
;          |
;         GL2-C1B-C2B-C3B-C4B
;
;  1 - 2 - 3 - 5 - 6 - 7 - 8 - 9 
;          |
;          4 - 10- 11- 12- 13
;
;@INSANE alhead=C P, allink=G G, altail=CDDDC CCCC, alname=SAPC, charge=0.0
;@RESNTEST SAP==SAPC if: atoms[0]==NC3
;@BEADS NC3 PO4 GL1 GL2 C1A D2A D3A D4A C5A C1B C2B C3B C4B 
;@BONDS NC3-PO4 PO4-GL1 PO4-GL2 GL1-GL2 GL1-C1A C1A-D2A D2A-D3A D3A-D4A D4A-C5A GL2-C1B C1B-C2B C2B-C3B C3B-C4B 
;

[moleculetype]
; molname      nrexcl
  SAPC          1

[atoms]
; id 	type 	resnr 	residu 	atom 	cgnr 	charge    (mass)
   1     Q1   1  SAPC  NC3   1 	1.0
   2     Q5   1  SAPC  PO4   2 	-1.0
   3   SN4a   1  SAPC  GL1   3 	0
   4   SN4a   1  SAPC  GL2   4 	0
   5    SC1   1  SAPC  C1A   5 	0
   6    C5h   1  SAPC  D2A   6 	0
   7    C5h   1  SAPC  D3A   7 	0
   8    C4h   1  SAPC  D4A   8 	0
   9     C1   1  SAPC  C5A   9 	0
  10     C1   1  SAPC  C1B  10 	0
  11     C1   1  SAPC  C2B  11 	0
  12     C1   1  SAPC  C3B  12 	0
  13     C1   1  SAPC  C4B  13 	0

[bonds]
;  i  j 	name 	(using named bondtypes from martini_v3.0.0_ffbonded_v2.itp)
;  i  j 	funct 	force.c.
   1  2 	b_NC3_PO4_def
   2  3 	b_PO4_GL_def
   2  4 	b_PO4_GL_def_long
   3  4 	b_GL_GL_glyc
   3  5 	b_GL_SC1_glyc
   5  6 	b_SC1_C4_mid
   6  7 	b_C4_C4_mid
   7  8 	b_C4_C4_mid
   8  9 	b_C4_C1_end
   4 10 	b_GL_C1_glyc_5long
  10 11 	b_C1_C1_mid_5long
  11 12 	b_C1_C1_mid
  12 13 	b_C1_C1_end

[angles]
;  i  j  k 	name 	(using named angletypes from martini_v3.0.0_ffbonded_v2.itp)
;  i  j  k 	funct 	angle 	force.c.
   1  2  3 	a_NC3_PO4_GL_def
   2  3  5 	a_PO4_GL_C_def
   4  3  5 	a_GL_GL_C_glyc
   3  4 10 	a_GL_GL_C_glyc
   3  5  6 	a_GL_C1_C4_glyc
   5  6  7 	a_C1_C4_C4_def
   6  7  8 	a_C4_C4_C4_def
   7  8  9 	a_C4_C4_C1_def
   4 10 11 	a_GL_C1_C1_glyc
  10 11 12 	a_C1_C1_C1_def
  11 12 13 	a_C1_C1_C1_def


;;;;;; Martini lipid topology for C18:0/22:6 PC (SDPC), generated using:
; The Martini lipid itp generator version M3.l01  Args are: -alname SDPC -alhead 'C P' -allink 'G G' -altail 'DFFDD CCCC'
; WARNING: Autogenerated and not all lipid headgroup and tail combinations have been tested;
;          used with care and see K.B. Pedersen et al. 2024 for guidance.
;
; Description:
;   A general model phosphatidylcholine (PC) lipid corresponding to atomistic C18:0/22:6(4c;7c;10c;13c;16c;19c) 1-stearoyl-2-docosahexaenoyl tails.
; Parameterization:
;   This topology follows the standard Martini 3.0 lipid definitions and building block rules. 
;   Bonded parameters and mapping have been optimized as described in K.B. Pedersen et al. 2024.
; Reference(s): 
;   K.B. Pedersen et al. The Martini 3 Lipidome: Expanded and Refined Parameters Improve Lipid Phase Behaviour, TBD 2024 
;   P.C.T. Souza et al. Martini 3: a general purpose force field for coarse-grained molecular dynamics, 
;   Nat. Methods; 2021. doi: 10.1038/s41592-021-01098-3
; Created: 2024.07.12
;
; Molecular topology and mapping of indices:
; NC3-PO4-GL1-D1A-D2A-D3A-D4A-D5A
;          |
;         GL2-C1B-C2B-C3B-C4B
;
;  1 - 2 - 3 - 5 - 6 - 7 - 8 - 9 
;          |
;          4 - 10- 11- 12- 13
;
;@INSANE alhead=C P, allink=G G, altail=DDDDD CCCC, alname=SDPC, charge=0.0
;@RESNTEST SDP==SDPC if: atoms[0]==NC3
;@BEADS NC3 PO4 GL1 GL2 D1A D2A D3A D4A D5A C1B C2B C3B C4B 
;@BONDS NC3-PO4 PO4-GL1 PO4-GL2 GL1-GL2 GL1-D1A D1A-D2A D2A-D3A D3A-D4A D4A-D5A GL2-C1B C1B-C2B C2B-C3B C3B-C4B 
;

[moleculetype]
; molname      nrexcl
  SDPC          1

[atoms]
; id 	type 	resnr 	residu 	atom 	cgnr 	charge    (mass)
   1     Q1   1  SDPC  NC3   1 	1.0
   2     Q5   1  SDPC  PO4   2 	-1.0
   3   SN4a   1  SDPC  GL1   3 	0
   4   SN4a   1  SDPC  GL2   4 	0
   5    C4h   1  SDPC  D1A   5 	0
   6    C5h   1  SDPC  D2A   6 	0
   7    C5h   1  SDPC  D3A   7 	0
   8    C4h   1  SDPC  D4A   8 	0
   9    C4h   1  SDPC  D5A   9 	0
  10     C1   1  SDPC  C1B  10 	0
  11     C1   1  SDPC  C2B  11 	0
  12     C1   1  SDPC  C3B  12 	0
  13     C1   1  SDPC  C4B  13 	0

[bonds]
;  i  j 	name 	(using named bondtypes from martini_v3.0.0_ffbonded_v2.itp)
;  i  j 	funct 	force.c.
   1  2 	b_NC3_PO4_def
   2  3 	b_PO4_GL_def
   2  4 	b_PO4_GL_def_long
   3  4 	b_GL_GL_glyc
   3  5 	b_GL_C4_glyc_5long
   5  6 	b_C4_C4_mid_5long
   6  7 	b_C4_C4_mid
   7  8 	b_C4_C4_mid
   8  9 	b_C4_C4_end
   4 10 	b_GL_C1_glyc_5long
  10 11 	b_C1_C1_mid_5long
  11 12 	b_C1_C1_mid
  12 13 	b_C1_C1_end

[angles]
;  i  j  k 	name 	(using named angletypes from martini_v3.0.0_ffbonded_v2.itp)
;  i  j  k 	funct 	angle 	force.c.
   1  2  3 	a_NC3_PO4_GL_def
   2  3  5 	a_PO4_GL_C_def
   4  3  5 	a_GL_GL_C_glyc
   3  4 10 	a_GL_GL_C_glyc
   3  5  6 	a_GL_C4_C4_glyc
   5  6  7 	a_C4_C4_C4_def
   6  7  8 	a_C4_C4_C4_def
   7  8  9 	a_C4_C4_C4_def
   4 10 11 	a_GL_C1_C1_glyc
  10 11 12 	a_C1_C1_C1_def
  11 12 13 	a_C1_C1_C1_def


;;;;;; Martini lipid topology for C18:1/18:2 PC (OLPC), generated using:
; The Martini lipid itp generator version M3.l01  Args are: -alname OLPC -alhead 'C P' -allink 'G G' -altail 'CDDC CDCC'
; WARNING: Autogenerated and not all lipid headgroup and tail combinations have been tested;
;          used with care and see K.B. Pedersen et al. 2024 for guidance.
;
; Description:
;   A general model phosphatidylcholine (PC) lipid corresponding to atomistic C18:1(9c)/18:2(9c;12c) 1-oleoyl-2-linoleoyl  tails.
; Parameterization:
;   This topology follows the standard Martini 3.0 lipid definitions and building block rules. 
;   Bonded parameters and mapping have been optimized as described in K.B. Pedersen et al. 2024.
; Reference(s): 
;   K.B. Pedersen et al. The Martini 3 Lipidome: Expanded and Refined Parameters Improve Lipid Phase Behaviour, TBD 2024 
;   P.C.T. Souza et al. Martini 3: a general purpose force field for coarse-grained molecular dynamics, 
;   Nat. Methods; 2021. doi: 10.1038/s41592-021-01098-3
; Created: 2024.07.12
;
; Molecular topology and mapping of indices:
; NC3-PO4-GL1-C1A-D2A-D3A-C4A
;          |
;         GL2-C1B-D2B-C3B-C4B
;
;  1 - 2 - 3 - 5 - 6 - 7 - 8 
;          |
;          4 - 9 - 10- 11- 12
;
;@INSANE alhead=C P, allink=G G, altail=CDDC CDCC, alname=OLPC, charge=0.0
;@RESNTEST OLP==OLPC if: atoms[0]==NC3
;@BEADS NC3 PO4 GL1 GL2 C1A D2A D3A C4A C1B D2B C3B C4B 
;@BONDS NC3-PO4 PO4-GL1 PO4-GL2 GL1-GL2 GL1-C1A C1A-D2A D2A-D3A D3A-C4A GL2-C1B C1B-D2B D2B-C3B C3B-C4B 
;

[moleculetype]
; molname      nrexcl
  OLPC          1

[atoms]
; id 	type 	resnr 	residu 	atom 	cgnr 	charge    (mass)
   1     Q1   1  OLPC  NC3   1 	1.0
   2     Q5   1  OLPC  PO4   2 	-1.0
   3   SN4a   1  OLPC  GL1   3 	0
   4   SN4a   1  OLPC  GL2   4 	0
   5     C1   1  OLPC  C1A   5 	0
   6    C4h   1  OLPC  D2A   6 	0
   7    C4h   1  OLPC  D3A   7 	0
   8     C1   1  OLPC  C4A   8 	0
   9     C1   1  OLPC  C1B   9 	0
  10    C4h   1  OLPC  D2B  10 	0
  11     C1   1  OLPC  C3B  11 	0
  12     C1   1  OLPC  C4B  12 	0

[bonds]
;  i  j 	name 	(using named bondtypes from martini_v3.0.0_ffbonded_v2.itp)
;  i  j 	funct 	force.c.
   1  2 	b_NC3_PO4_def
   2  3 	b_PO4_GL_def
   2  4 	b_PO4_GL_def_long
   3  4 	b_GL_GL_glyc
   3  5 	b_GL_C1_glyc_5long
   5  6 	b_C1_C4_mid_5long
   6  7 	b_C4_C4_mid
   7  8 	b_C4_C1_end
   4  9 	b_GL_C1_glyc_5long
   9 10 	b_C1_C4_mid_5long
  10 11 	b_C4_C1_mid
  11 12 	b_C1_C1_end

[angles]
;  i  j  k 	name 	(using named angletypes from martini_v3.0.0_ffbonded_v2.itp)
;  i  j  k 	funct 	angle 	force.c.
   1  2  3 	a_NC3_PO4_GL_def
   2  3  5 	a_PO4_GL_C_def
   4  3  5 	a_GL_GL_C_glyc
   3  4  9 	a_GL_GL_C_glyc
   3  5  6 	a_GL_C1_C4_glyc
   5  6  7 	a_C1_C4_C4_def
   6  7  8 	a_C4_C4_C1_def
   4  9 10 	a_GL_C1_C4_glyc
   9 10 11 	a_C1_C4_C1_def
  10 11 12 	a_C4_C1_C1_def


;;;;;; Martini lipid topology for C18:1/22:1 PC (OEPC), generated using:
; The Martini lipid itp generator version M3.l01  Args are: -alname OEPC -alhead 'C P' -allink 'G G' -altail 'CCDCC CDCC'
; WARNING: Autogenerated and not all lipid headgroup and tail combinations have been tested;
;          used with care and see K.B. Pedersen et al. 2024 for guidance.
;
; Description:
;   A general model phosphatidylcholine (PC) lipid corresponding to atomistic C18:1(9c)/22:1(13c) 1-oleoyl-2-dierucoyl tails.
; Parameterization:
;   This topology follows the standard Martini 3.0 lipid definitions and building block rules. 
;   Bonded parameters and mapping have been optimized as described in K.B. Pedersen et al. 2024.
; Reference(s): 
;   K.B. Pedersen et al. The Martini 3 Lipidome: Expanded and Refined Parameters Improve Lipid Phase Behaviour, TBD 2024 
;   P.C.T. Souza et al. Martini 3: a general purpose force field for coarse-grained molecular dynamics, 
;   Nat. Methods; 2021. doi: 10.1038/s41592-021-01098-3
; Created: 2024.07.12
;
; Molecular topology and mapping of indices:
; NC3-PO4-GL1-C1A-C2A-D3A-C4A-C5A
;          |
;         GL2-C1B-D2B-C3B-C4B
;
;  1 - 2 - 3 - 5 - 6 - 7 - 8 - 9 
;          |
;          4 - 10- 11- 12- 13
;
;@INSANE alhead=C P, allink=G G, altail=CCDCC CDCC, alname=OEPC, charge=0.0
;@RESNTEST OEP==OEPC if: atoms[0]==NC3
;@BEADS NC3 PO4 GL1 GL2 C1A C2A D3A C4A C5A C1B D2B C3B C4B 
;@BONDS NC3-PO4 PO4-GL1 PO4-GL2 GL1-GL2 GL1-C1A C1A-C2A C2A-D3A D3A-C4A C4A-C5A GL2-C1B C1B-D2B D2B-C3B C3B-C4B 
;

[moleculetype]
; molname      nrexcl
  OEPC          1

[atoms]
; id 	type 	resnr 	residu 	atom 	cgnr 	charge    (mass)
   1     Q1   1  OEPC  NC3   1 	1.0
   2     Q5   1  OEPC  PO4   2 	-1.0
   3   SN4a   1  OEPC  GL1   3 	0
   4   SN4a   1  OEPC  GL2   4 	0
   5     C1   1  OEPC  C1A   5 	0
   6     C1   1  OEPC  C2A   6 	0
   7    C4h   1  OEPC  D3A   7 	0
   8     C1   1  OEPC  C4A   8 	0
   9     C1   1  OEPC  C5A   9 	0
  10     C1   1  OEPC  C1B  10 	0
  11    C4h   1  OEPC  D2B  11 	0
  12     C1   1  OEPC  C3B  12 	0
  13     C1   1  OEPC  C4B  13 	0

[bonds]
;  i  j 	name 	(using named bondtypes from martini_v3.0.0_ffbonded_v2.itp)
;  i  j 	funct 	force.c.
   1  2 	b_NC3_PO4_def
   2  3 	b_PO4_GL_def
   2  4 	b_PO4_GL_def_long
   3  4 	b_GL_GL_glyc
   3  5 	b_GL_C1_glyc_5long
   5  6 	b_C1_C1_mid_5long
   6  7 	b_C1_C4_mid
   7  8 	b_C4_C1_mid
   8  9 	b_C1_C1_end
   4 10 	b_GL_C1_glyc_5long
  10 11 	b_C1_C4_mid_5long
  11 12 	b_C4_C1_mid
  12 13 	b_C1_C1_end

[angles]
;  i  j  k 	name 	(using named angletypes from martini_v3.0.0_ffbonded_v2.itp)
;  i  j  k 	funct 	angle 	force.c.
   1  2  3 	a_NC3_PO4_GL_def
   2  3  5 	a_PO4_GL_C_def
   4  3  5 	a_GL_GL_C_glyc
   3  4 10 	a_GL_GL_C_glyc
   3  5  6 	a_GL_C1_C1_glyc
   5  6  7 	a_C1_C1_C4_def
   6  7  8 	a_C1_C4_C1_def
   7  8  9 	a_C4_C1_C1_def
   4 10 11 	a_GL_C1_C4_glyc
  10 11 12 	a_C1_C4_C1_def
  11 12 13 	a_C4_C1_C1_def


;;;;;; Martini lipid topology for C18:1/22:6 PC (ODPC), generated using:
; The Martini lipid itp generator version M3.l01  Args are: -alname ODPC -alhead 'C P' -allink 'G G' -altail 'DFFDD CDCC'
; WARNING: Autogenerated and not all lipid headgroup and tail combinations have been tested;
;          used with care and see K.B. Pedersen et al. 2024 for guidance.
;
; Description:
;   A general model phosphatidylcholine (PC) lipid corresponding to atomistic C18:1(9c)/22:6(4c;7c;10c;13c;16c;19c) 1-oleoyl-2-docosahexaenoic acid tails.
; Parameterization:
;   This topology follows the standard Martini 3.0 lipid definitions and building block rules. 
;   Bonded parameters and mapping have been optimized as described in K.B. Pedersen et al. 2024.
; Reference(s): 
;   K.B. Pedersen et al. The Martini 3 Lipidome: Expanded and Refined Parameters Improve Lipid Phase Behaviour, TBD 2024 
;   P.C.T. Souza et al. Martini 3: a general purpose force field for coarse-grained molecular dynamics, 
;   Nat. Methods; 2021. doi: 10.1038/s41592-021-01098-3
; Created: 2024.07.12
;
; Molecular topology and mapping of indices:
; NC3-PO4-GL1-D1A-D2A-D3A-D4A-D5A
;          |
;         GL2-C1B-D2B-C3B-C4B
;
;  1 - 2 - 3 - 5 - 6 - 7 - 8 - 9 
;          |
;          4 - 10- 11- 12- 13
;
;@INSANE alhead=C P, allink=G G, altail=DDDDD CDCC, alname=ODPC, charge=0.0
;@RESNTEST ODP==ODPC if: atoms[0]==NC3
;@BEADS NC3 PO4 GL1 GL2 D1A D2A D3A D4A D5A C1B D2B C3B C4B 
;@BONDS NC3-PO4 PO4-GL1 PO4-GL2 GL1-GL2 GL1-D1A D1A-D2A D2A-D3A D3A-D4A D4A-D5A GL2-C1B C1B-D2B D2B-C3B C3B-C4B 
;

[moleculetype]
; molname      nrexcl
  ODPC          1

[atoms]
; id 	type 	resnr 	residu 	atom 	cgnr 	charge    (mass)
   1     Q1   1  ODPC  NC3   1 	1.0
   2     Q5   1  ODPC  PO4   2 	-1.0
   3   SN4a   1  ODPC  GL1   3 	0
   4   SN4a   1  ODPC  GL2   4 	0
   5    C4h   1  ODPC  D1A   5 	0
   6    C5h   1  ODPC  D2A   6 	0
   7    C5h   1  ODPC  D3A   7 	0
   8    C4h   1  ODPC  D4A   8 	0
   9    C4h   1  ODPC  D5A   9 	0
  10     C1   1  ODPC  C1B  10 	0
  11    C4h   1  ODPC  D2B  11 	0
  12     C1   1  ODPC  C3B  12 	0
  13     C1   1  ODPC  C4B  13 	0

[bonds]
;  i  j 	name 	(using named bondtypes from martini_v3.0.0_ffbonded_v2.itp)
;  i  j 	funct 	force.c.
   1  2 	b_NC3_PO4_def
   2  3 	b_PO4_GL_def
   2  4 	b_PO4_GL_def_long
   3  4 	b_GL_GL_glyc
   3  5 	b_GL_C4_glyc_5long
   5  6 	b_C4_C4_mid_5long
   6  7 	b_C4_C4_mid
   7  8 	b_C4_C4_mid
   8  9 	b_C4_C4_end
   4 10 	b_GL_C1_glyc_5long
  10 11 	b_C1_C4_mid_5long
  11 12 	b_C4_C1_mid
  12 13 	b_C1_C1_end

[angles]
;  i  j  k 	name 	(using named angletypes from martini_v3.0.0_ffbonded_v2.itp)
;  i  j  k 	funct 	angle 	force.c.
   1  2  3 	a_NC3_PO4_GL_def
   2  3  5 	a_PO4_GL_C_def
   4  3  5 	a_GL_GL_C_glyc
   3  4 10 	a_GL_GL_C_glyc
   3  5  6 	a_GL_C4_C4_glyc
   5  6  7 	a_C4_C4_C4_def
   6  7  8 	a_C4_C4_C4_def
   7  8  9 	a_C4_C4_C4_def
   4 10 11 	a_GL_C1_C4_glyc
  10 11 12 	a_C1_C4_C1_def
  11 12 13 	a_C4_C1_C1_def


;;;;;; Martini lipid topology for C18:2/18:3 PC (LFPC), generated using:
; The Martini lipid itp generator version M3.l01  Args are: -alname LFPC -alhead 'C P' -allink 'G G' -altail 'CDDD CDDC'
; WARNING: Autogenerated and not all lipid headgroup and tail combinations have been tested;
;          used with care and see K.B. Pedersen et al. 2024 for guidance.
;
; Description:
;   A general model phosphatidylcholine (PC) lipid corresponding to atomistic C18:2(9c;12c)/18:3(9c;12c;15c) 1-dilinoleoyl-2-alpha-linolenic acid  tails.
; Parameterization:
;   This topology follows the standard Martini 3.0 lipid definitions and building block rules. 
;   Bonded parameters and mapping have been optimized as described in K.B. Pedersen et al. 2024.
; Reference(s): 
;   K.B. Pedersen et al. The Martini 3 Lipidome: Expanded and Refined Parameters Improve Lipid Phase Behaviour, TBD 2024 
;   P.C.T. Souza et al. Martini 3: a general purpose force field for coarse-grained molecular dynamics, 
;   Nat. Methods; 2021. doi: 10.1038/s41592-021-01098-3
; Created: 2024.07.12
;
; Molecular topology and mapping of indices:
; NC3-PO4-GL1-C1A-D2A-D3A-D4A
;          |
;         GL2-C1B-D2B-D3B-C4B
;
;  1 - 2 - 3 - 5 - 6 - 7 - 8 
;          |
;          4 - 9 - 10- 11- 12
;
;@INSANE alhead=C P, allink=G G, altail=CDDD CDDC, alname=LFPC, charge=0.0
;@RESNTEST LFP==LFPC if: atoms[0]==NC3
;@BEADS NC3 PO4 GL1 GL2 C1A D2A D3A D4A C1B D2B D3B C4B 
;@BONDS NC3-PO4 PO4-GL1 PO4-GL2 GL1-GL2 GL1-C1A C1A-D2A D2A-D3A D3A-D4A GL2-C1B C1B-D2B D2B-D3B D3B-C4B 
;

[moleculetype]
; molname      nrexcl
  LFPC          1

[atoms]
; id 	type 	resnr 	residu 	atom 	cgnr 	charge    (mass)
   1     Q1   1  LFPC  NC3   1 	1.0
   2     Q5   1  LFPC  PO4   2 	-1.0
   3   SN4a   1  LFPC  GL1   3 	0
   4   SN4a   1  LFPC  GL2   4 	0
   5     C1   1  LFPC  C1A   5 	0
   6    C4h   1  LFPC  D2A   6 	0
   7    C4h   1  LFPC  D3A   7 	0
   8    C4h   1  LFPC  D4A   8 	0
   9     C1   1  LFPC  C1B   9 	0
  10    C4h   1  LFPC  D2B  10 	0
  11    C4h   1  LFPC  D3B  11 	0
  12     C1   1  LFPC  C4B  12 	0

[bonds]
;  i  j 	name 	(using named bondtypes from martini_v3.0.0_ffbonded_v2.itp)
;  i  j 	funct 	force.c.
   1  2 	b_NC3_PO4_def
   2  3 	b_PO4_GL_def
   2  4 	b_PO4_GL_def_long
   3  4 	b_GL_GL_glyc
   3  5 	b_GL_C1_glyc_5long
   5  6 	b_C1_C4_mid_5long
   6  7 	b_C4_C4_mid
   7  8 	b_C4_C4_end
   4  9 	b_GL_C1_glyc_5long
   9 10 	b_C1_C4_mid_5long
  10 11 	b_C4_C4_mid
  11 12 	b_C4_C1_end

[angles]
;  i  j  k 	name 	(using named angletypes from martini_v3.0.0_ffbonded_v2.itp)
;  i  j  k 	funct 	angle 	force.c.
   1  2  3 	a_NC3_PO4_GL_def
   2  3  5 	a_PO4_GL_C_def
   4  3  5 	a_GL_GL_C_glyc
   3  4  9 	a_GL_GL_C_glyc
   3  5  6 	a_GL_C1_C4_glyc
   5  6  7 	a_C1_C4_C4_def
   6  7  8 	a_C4_C4_C4_def
   4  9 10 	a_GL_C1_C4_glyc
   9 10 11 	a_C1_C4_C4_def
  10 11 12 	a_C4_C4_C1_def


;;;;;; Martini lipid topology for C14:0/16:0 PC (MPPC), generated using:
; The Martini lipid itp generator version M3.l01  Args are: -alname MPPC -alhead 'C P' -allink 'G G' -altail 'cCCC CCC'
; WARNING: Autogenerated and not all lipid headgroup and tail combinations have been tested;
;          used with care and see K.B. Pedersen et al. 2024 for guidance.
;
; Description:
;   A general model phosphatidylcholine (PC) lipid corresponding to atomistic C14:0/16:0 1-myristoyl-2-palmitoyl tails.
; Parameterization:
;   This topology follows the standard Martini 3.0 lipid definitions and building block rules. 
;   Bonded parameters and mapping have been optimized as described in K.B. Pedersen et al. 2024.
; Reference(s): 
;   K.B. Pedersen et al. The Martini 3 Lipidome: Expanded and Refined Parameters Improve Lipid Phase Behaviour, TBD 2024 
;   P.C.T. Souza et al. Martini 3: a general purpose force field for coarse-grained molecular dynamics, 
;   Nat. Methods; 2021. doi: 10.1038/s41592-021-01098-3
; Created: 2024.07.12
;
; Molecular topology and mapping of indices:
; NC3-PO4-GL1-C1A-C2A-C3A-C4A
;          |
;         GL2-C1B-C2B-C3B
;
;  1 - 2 - 3 - 5 - 6 - 7 - 8 
;          |
;          4 - 9 - 10- 11
;
;@INSANE alhead=C P, allink=G G, altail=CCCC CCC, alname=MPPC, charge=0.0
;@RESNTEST MPP==MPPC if: atoms[0]==NC3
;@BEADS NC3 PO4 GL1 GL2 C1A C2A C3A C4A C1B C2B C3B 
;@BONDS NC3-PO4 PO4-GL1 PO4-GL2 GL1-GL2 GL1-C1A C1A-C2A C2A-C3A C3A-C4A GL2-C1B C1B-C2B C2B-C3B 
;

[moleculetype]
; molname      nrexcl
  MPPC          1

[atoms]
; id 	type 	resnr 	residu 	atom 	cgnr 	charge    (mass)
   1     Q1   1  MPPC  NC3   1 	1.0
   2     Q5   1  MPPC  PO4   2 	-1.0
   3   SN4a   1  MPPC  GL1   3 	0
   4   SN4a   1  MPPC  GL2   4 	0
   5    SC1   1  MPPC  C1A   5 	0
   6     C1   1  MPPC  C2A   6 	0
   7     C1   1  MPPC  C3A   7 	0
   8     C1   1  MPPC  C4A   8 	0
   9     C1   1  MPPC  C1B   9 	0
  10     C1   1  MPPC  C2B  10 	0
  11     C1   1  MPPC  C3B  11 	0

[bonds]
;  i  j 	name 	(using named bondtypes from martini_v3.0.0_ffbonded_v2.itp)
;  i  j 	funct 	force.c.
   1  2 	b_NC3_PO4_def
   2  3 	b_PO4_GL_def
   2  4 	b_PO4_GL_def_long
   3  4 	b_GL_GL_glyc
   3  5 	b_GL_SC1_glyc
   5  6 	b_SC1_C1_mid
   6  7 	b_C1_C1_mid
   7  8 	b_C1_C1_end
   4  9 	b_GL_C1_glyc_5long
   9 10 	b_C1_C1_mid_5long
  10 11 	b_C1_C1_end

[angles]
;  i  j  k 	name 	(using named angletypes from martini_v3.0.0_ffbonded_v2.itp)
;  i  j  k 	funct 	angle 	force.c.
   1  2  3 	a_NC3_PO4_GL_def
   2  3  5 	a_PO4_GL_C_def
   4  3  5 	a_GL_GL_C_glyc
   3  4  9 	a_GL_GL_C_glyc
   3  5  6 	a_GL_C1_C1_glyc
   5  6  7 	a_C1_C1_C1_def
   6  7  8 	a_C1_C1_C1_def
   4  9 10 	a_GL_C1_C1_glyc
   9 10 11 	a_C1_C1_C1_def


;;;;;; Martini lipid topology for C14:0/18:0 PC (MSPC), generated using:
; The Martini lipid itp generator version M3.l01  Args are: -alname MSPC -alhead 'C P' -allink 'G G' -altail 'CCCC CCC'
; WARNING: Autogenerated and not all lipid headgroup and tail combinations have been tested;
;          used with care and see K.B. Pedersen et al. 2024 for guidance.
;
; Description:
;   A general model phosphatidylcholine (PC) lipid corresponding to atomistic C14:0/18:0 1-myristoyl-2-stearoyl tails.
; Parameterization:
;   This topology follows the standard Martini 3.0 lipid definitions and building block rules. 
;   Bonded parameters and mapping have been optimized as described in K.B. Pedersen et al. 2024.
; Reference(s): 
;   K.B. Pedersen et al. The Martini 3 Lipidome: Expanded and Refined Parameters Improve Lipid Phase Behaviour, TBD 2024 
;   P.C.T. Souza et al. Martini 3: a general purpose force field for coarse-grained molecular dynamics, 
;   Nat. Methods; 2021. doi: 10.1038/s41592-021-01098-3
; Created: 2024.07.12
;
; Molecular topology and mapping of indices:
; NC3-PO4-GL1-C1A-C2A-C3A-C4A
;          |
;         GL2-C1B-C2B-C3B
;
;  1 - 2 - 3 - 5 - 6 - 7 - 8 
;          |
;          4 - 9 - 10- 11
;
;@INSANE alhead=C P, allink=G G, altail=CCCC CCC, alname=MSPC, charge=0.0
;@RESNTEST MSP==MSPC if: atoms[0]==NC3
;@BEADS NC3 PO4 GL1 GL2 C1A C2A C3A C4A C1B C2B C3B 
;@BONDS NC3-PO4 PO4-GL1 PO4-GL2 GL1-GL2 GL1-C1A C1A-C2A C2A-C3A C3A-C4A GL2-C1B C1B-C2B C2B-C3B 
;

[moleculetype]
; molname      nrexcl
  MSPC          1

[atoms]
; id 	type 	resnr 	residu 	atom 	cgnr 	charge    (mass)
   1     Q1   1  MSPC  NC3   1 	1.0
   2     Q5   1  MSPC  PO4   2 	-1.0
   3   SN4a   1  MSPC  GL1   3 	0
   4   SN4a   1  MSPC  GL2   4 	0
   5     C1   1  MSPC  C1A   5 	0
   6     C1   1  MSPC  C2A   6 	0
   7     C1   1  MSPC  C3A   7 	0
   8     C1   1  MSPC  C4A   8 	0
   9     C1   1  MSPC  C1B   9 	0
  10     C1   1  MSPC  C2B  10 	0
  11     C1   1  MSPC  C3B  11 	0

[bonds]
;  i  j 	name 	(using named bondtypes from martini_v3.0.0_ffbonded_v2.itp)
;  i  j 	funct 	force.c.
   1  2 	b_NC3_PO4_def
   2  3 	b_PO4_GL_def
   2  4 	b_PO4_GL_def_long
   3  4 	b_GL_GL_glyc
   3  5 	b_GL_C1_glyc_5long
   5  6 	b_C1_C1_mid_5long
   6  7 	b_C1_C1_mid
   7  8 	b_C1_C1_end
   4  9 	b_GL_C1_glyc_5long
   9 10 	b_C1_C1_mid_5long
  10 11 	b_C1_C1_end

[angles]
;  i  j  k 	name 	(using named angletypes from martini_v3.0.0_ffbonded_v2.itp)
;  i  j  k 	funct 	angle 	force.c.
   1  2  3 	a_NC3_PO4_GL_def
   2  3  5 	a_PO4_GL_C_def
   4  3  5 	a_GL_GL_C_glyc
   3  4  9 	a_GL_GL_C_glyc
   3  5  6 	a_GL_C1_C1_glyc
   5  6  7 	a_C1_C1_C1_def
   6  7  8 	a_C1_C1_C1_def
   4  9 10 	a_GL_C1_C1_glyc
   9 10 11 	a_C1_C1_C1_def


;;;;;; Martini lipid topology for C16:0/14:0 PC (PMPC), generated using:
; The Martini lipid itp generator version M3.l01  Args are: -alname PMPC -alhead 'C P' -allink 'G G' -altail 'CCC cCCC'
; WARNING: Autogenerated and not all lipid headgroup and tail combinations have been tested;
;          used with care and see K.B. Pedersen et al. 2024 for guidance.
;
; Description:
;   A general model phosphatidylcholine (PC) lipid corresponding to atomistic C16:0/14:0 1-palmitoyl-2-myristoyl tails.
; Parameterization:
;   This topology follows the standard Martini 3.0 lipid definitions and building block rules. 
;   Bonded parameters and mapping have been optimized as described in K.B. Pedersen et al. 2024.
; Reference(s): 
;   K.B. Pedersen et al. The Martini 3 Lipidome: Expanded and Refined Parameters Improve Lipid Phase Behaviour, TBD 2024 
;   P.C.T. Souza et al. Martini 3: a general purpose force field for coarse-grained molecular dynamics, 
;   Nat. Methods; 2021. doi: 10.1038/s41592-021-01098-3
; Created: 2024.07.12
;
; Molecular topology and mapping of indices:
; NC3-PO4-GL1-C1A-C2A-C3A
;          |
;         GL2-C1B-C2B-C3B-C4B
;
;  1 - 2 - 3 - 5 - 6 - 7 
;          |
;          4 - 8 - 9 - 10- 11
;
;@INSANE alhead=C P, allink=G G, altail=CCC CCCC, alname=PMPC, charge=0.0
;@RESNTEST PMP==PMPC if: atoms[0]==NC3
;@BEADS NC3 PO4 GL1 GL2 C1A C2A C3A C1B C2B C3B C4B 
;@BONDS NC3-PO4 PO4-GL1 PO4-GL2 GL1-GL2 GL1-C1A C1A-C2A C2A-C3A GL2-C1B C1B-C2B C2B-C3B C3B-C4B 
;

[moleculetype]
; molname      nrexcl
  PMPC          1

[atoms]
; id 	type 	resnr 	residu 	atom 	cgnr 	charge    (mass)
   1     Q1   1  PMPC  NC3   1 	1.0
   2     Q5   1  PMPC  PO4   2 	-1.0
   3   SN4a   1  PMPC  GL1   3 	0
   4   SN4a   1  PMPC  GL2   4 	0
   5     C1   1  PMPC  C1A   5 	0
   6     C1   1  PMPC  C2A   6 	0
   7     C1   1  PMPC  C3A   7 	0
   8    SC1   1  PMPC  C1B   8 	0
   9     C1   1  PMPC  C2B   9 	0
  10     C1   1  PMPC  C3B  10 	0
  11     C1   1  PMPC  C4B  11 	0

[bonds]
;  i  j 	name 	(using named bondtypes from martini_v3.0.0_ffbonded_v2.itp)
;  i  j 	funct 	force.c.
   1  2 	b_NC3_PO4_def
   2  3 	b_PO4_GL_def
   2  4 	b_PO4_GL_def_long
   3  4 	b_GL_GL_glyc
   3  5 	b_GL_C1_glyc_5long
   5  6 	b_C1_C1_mid_5long
   6  7 	b_C1_C1_end
   4  8 	b_GL_SC1_glyc
   8  9 	b_SC1_C1_mid
   9 10 	b_C1_C1_mid
  10 11 	b_C1_C1_end

[angles]
;  i  j  k 	name 	(using named angletypes from martini_v3.0.0_ffbonded_v2.itp)
;  i  j  k 	funct 	angle 	force.c.
   1  2  3 	a_NC3_PO4_GL_def
   2  3  5 	a_PO4_GL_C_def
   4  3  5 	a_GL_GL_C_glyc
   3  4  8 	a_GL_GL_C_glyc
   3  5  6 	a_GL_C1_C1_glyc
   5  6  7 	a_C1_C1_C1_def
   4  8  9 	a_GL_C1_C1_glyc
   8  9 10 	a_C1_C1_C1_def
   9 10 11 	a_C1_C1_C1_def


;;;;;; Martini lipid topology for C18:0/14:0 PC (SMPC), generated using:
; The Martini lipid itp generator version M3.l01  Args are: -alname SMPC -alhead 'C P' -allink 'G G' -altail 'CCC CCCC'
; WARNING: Autogenerated and not all lipid headgroup and tail combinations have been tested;
;          used with care and see K.B. Pedersen et al. 2024 for guidance.
;
; Description:
;   A general model phosphatidylcholine (PC) lipid corresponding to atomistic C18:0/14:0 1-stearoyl-2-myristoyl tails.
; Parameterization:
;   This topology follows the standard Martini 3.0 lipid definitions and building block rules. 
;   Bonded parameters and mapping have been optimized as described in K.B. Pedersen et al. 2024.
; Reference(s): 
;   K.B. Pedersen et al. The Martini 3 Lipidome: Expanded and Refined Parameters Improve Lipid Phase Behaviour, TBD 2024 
;   P.C.T. Souza et al. Martini 3: a general purpose force field for coarse-grained molecular dynamics, 
;   Nat. Methods; 2021. doi: 10.1038/s41592-021-01098-3
; Created: 2024.07.12
;
; Molecular topology and mapping of indices:
; NC3-PO4-GL1-C1A-C2A-C3A
;          |
;         GL2-C1B-C2B-C3B-C4B
;
;  1 - 2 - 3 - 5 - 6 - 7 
;          |
;          4 - 8 - 9 - 10- 11
;
;@INSANE alhead=C P, allink=G G, altail=CCC CCCC, alname=SMPC, charge=0.0
;@RESNTEST SMP==SMPC if: atoms[0]==NC3
;@BEADS NC3 PO4 GL1 GL2 C1A C2A C3A C1B C2B C3B C4B 
;@BONDS NC3-PO4 PO4-GL1 PO4-GL2 GL1-GL2 GL1-C1A C1A-C2A C2A-C3A GL2-C1B C1B-C2B C2B-C3B C3B-C4B 
;

[moleculetype]
; molname      nrexcl
  SMPC          1

[atoms]
; id 	type 	resnr 	residu 	atom 	cgnr 	charge    (mass)
   1     Q1   1  SMPC  NC3   1 	1.0
   2     Q5   1  SMPC  PO4   2 	-1.0
   3   SN4a   1  SMPC  GL1   3 	0
   4   SN4a   1  SMPC  GL2   4 	0
   5     C1   1  SMPC  C1A   5 	0
   6     C1   1  SMPC  C2A   6 	0
   7     C1   1  SMPC  C3A   7 	0
   8     C1   1  SMPC  C1B   8 	0
   9     C1   1  SMPC  C2B   9 	0
  10     C1   1  SMPC  C3B  10 	0
  11     C1   1  SMPC  C4B  11 	0

[bonds]
;  i  j 	name 	(using named bondtypes from martini_v3.0.0_ffbonded_v2.itp)
;  i  j 	funct 	force.c.
   1  2 	b_NC3_PO4_def
   2  3 	b_PO4_GL_def
   2  4 	b_PO4_GL_def_long
   3  4 	b_GL_GL_glyc
   3  5 	b_GL_C1_glyc_5long
   5  6 	b_C1_C1_mid_5long
   6  7 	b_C1_C1_end
   4  8 	b_GL_C1_glyc_5long
   8  9 	b_C1_C1_mid_5long
   9 10 	b_C1_C1_mid
  10 11 	b_C1_C1_end

[angles]
;  i  j  k 	name 	(using named angletypes from martini_v3.0.0_ffbonded_v2.itp)
;  i  j  k 	funct 	angle 	force.c.
   1  2  3 	a_NC3_PO4_GL_def
   2  3  5 	a_PO4_GL_C_def
   4  3  5 	a_GL_GL_C_glyc
   3  4  8 	a_GL_GL_C_glyc
   3  5  6 	a_GL_C1_C1_glyc
   5  6  7 	a_C1_C1_C1_def
   4  8  9 	a_GL_C1_C1_glyc
   8  9 10 	a_C1_C1_C1_def
   9 10 11 	a_C1_C1_C1_def
