# Supplementary material for: The Martini 3 Lipidome: Expanded and Refined Parameters Improve Lipid Phase Behavior
Source: ACS Cent Sci. 2025 Jul 31;11(9):1598–610. doi: 10.1021/acscentsci.5c00755 (PMC12464760; doi:10.1021/acscentsci.5c00755)
Supplement: Supplementary file 2 [file oc5c00755_si_002.zip › M3-Lipidome_Data/openbeta/martini_v3.0.0_phospholipids_PE_v2_openbeta.itp]

;
; Phosphatidylethanolamine - PE
; Collection fo phosphatidylethanolamine Martini 3 lipids
;
; Please cite:
; K.B. Pedersen et al. The Martini 3 Lipidome: Expanded and Refined Parameters Improve Lipid Phase Behaviour, TBD 2024 and 
;   P.C.T. Souza et al. Martini 3: a general purpose force field for coarse-grained molecular dynamics, 
;   Nat. Methods; 2021. doi: 10.1038/s41592-021-01098-3
;
; Last updated:  Dec-2024 by Kasper;
; Authors: Kasper B. Pedersen


;;;;;; Martini lipid topology for di-C08:0 PE (DTPE), generated using:
; The Martini lipid itp generator version M3.l01  Args are: -alname DTPE -alhead 'E P' -allink 'G G' -altail 'cC cC'
; WARNING: Autogenerated and not all lipid headgroup and tail combinations have been tested;
;          used with care and see K.B. Pedersen et al. 2024 for guidance.
;
; Description:
;   A general model phosphatidylethanolamine (PE) lipid corresponding to atomistic C8:0 dioctanoyl tails.
; Parameterization:
;   This topology follows the standard Martini 3.0 lipid definitions and building block rules. 
;   Bonded parameters and mapping have been optimized as described in K.B. Pedersen et al. 2024.
; Reference(s): 
;   K.B. Pedersen et al. The Martini 3 Lipidome: Expanded and Refined Parameters Improve Lipid Phase Behaviour, TBD 2024 
;   P.C.T. Souza et al. Martini 3: a general purpose force field for coarse-grained molecular dynamics, 
;   Nat. Methods; 2021. doi: 10.1038/s41592-021-01098-3
; Created: 2024.07.12
;
; Molecular topology and mapping of indices:
; NH3-PO4-GL1-C1A-C2A
;          |
;         GL2-C1B-C2B
;
;  1 - 2 - 3 - 5 - 6 
;          |
;          4 - 7 - 8 
;
;@INSANE alhead=E P, allink=G G, altail=CC CC, alname=DTPE, charge=0.0
;@RESNTEST DTP==DTPE if: atoms[0]==NH3
;@BEADS NH3 PO4 GL1 GL2 C1A C2A C1B C2B 
;@BONDS NH3-PO4 PO4-GL1 PO4-GL2 GL1-GL2 GL1-C1A C1A-C2A GL2-C1B C1B-C2B 
;

[moleculetype]
; molname      nrexcl
  DTPE          1

[atoms]
; id 	type 	resnr 	residu 	atom 	cgnr 	charge    (mass)
   1    Q4p   1  DTPE  NH3   1 	1.0
   2     Q5   1  DTPE  PO4   2 	-1.0
   3   SN4a   1  DTPE  GL1   3 	0
   4   SN4a   1  DTPE  GL2   4 	0
   5    SC1   1  DTPE  C1A   5 	0
   6     C1   1  DTPE  C2A   6 	0
   7    SC1   1  DTPE  C1B   7 	0
   8     C1   1  DTPE  C2B   8 	0

[bonds]
;  i  j 	name 	(using named bondtypes from martini_v3.0.0_ffbonded_v2.itp)
;  i  j 	funct 	force.c.
   1  2 	b_NH3_PO4_def
   2  3 	b_PO4_GL_def
   2  4 	b_PO4_GL_def_long
   3  4 	b_GL_GL_glyc
   3  5 	b_GL_SC1_glyc
   5  6 	b_SC1_C1_end
   4  7 	b_GL_SC1_glyc
   7  8 	b_SC1_C1_end

[angles]
;  i  j  k 	name 	(using named angletypes from martini_v3.0.0_ffbonded_v2.itp)
;  i  j  k 	funct 	angle 	force.c.
   1  2  3 	a_NH3_PO4_GL_def
   2  3  5 	a_PO4_GL_C_def
   4  3  5 	a_GL_GL_C_glyc
   3  4  7 	a_GL_GL_C_glyc
   3  5  6 	a_GL_C1_C1_glyc
   4  7  8 	a_GL_C1_C1_glyc


;;;;;; Martini lipid topology for di-C10:0 PE (DJPE), generated using:
; The Martini lipid itp generator version M3.l01  Args are: -alname DJPE -alhead 'E P' -allink 'G G' -altail 'CC CC'
; WARNING: Autogenerated and not all lipid headgroup and tail combinations have been tested;
;          used with care and see K.B. Pedersen et al. 2024 for guidance.
;
; Description:
;   A general model phosphatidylethanolamine (PE) lipid corresponding to atomistic C10:0 didecanoyl tails.
; Parameterization:
;   This topology follows the standard Martini 3.0 lipid definitions and building block rules. 
;   Bonded parameters and mapping have been optimized as described in K.B. Pedersen et al. 2024.
; Reference(s): 
;   K.B. Pedersen et al. The Martini 3 Lipidome: Expanded and Refined Parameters Improve Lipid Phase Behaviour, TBD 2024 
;   P.C.T. Souza et al. Martini 3: a general purpose force field for coarse-grained molecular dynamics, 
;   Nat. Methods; 2021. doi: 10.1038/s41592-021-01098-3
; Created: 2024.07.12
;
; Molecular topology and mapping of indices:
; NH3-PO4-GL1-C1A-C2A
;          |
;         GL2-C1B-C2B
;
;  1 - 2 - 3 - 5 - 6 
;          |
;          4 - 7 - 8 
;
;@INSANE alhead=E P, allink=G G, altail=CC CC, alname=DJPE, charge=0.0
;@RESNTEST DJP==DJPE if: atoms[0]==NH3
;@BEADS NH3 PO4 GL1 GL2 C1A C2A C1B C2B 
;@BONDS NH3-PO4 PO4-GL1 PO4-GL2 GL1-GL2 GL1-C1A C1A-C2A GL2-C1B C1B-C2B 
;

[moleculetype]
; molname      nrexcl
  DJPE          1

[atoms]
; id 	type 	resnr 	residu 	atom 	cgnr 	charge    (mass)
   1    Q4p   1  DJPE  NH3   1 	1.0
   2     Q5   1  DJPE  PO4   2 	-1.0
   3   SN4a   1  DJPE  GL1   3 	0
   4   SN4a   1  DJPE  GL2   4 	0
   5     C1   1  DJPE  C1A   5 	0
   6     C1   1  DJPE  C2A   6 	0
   7     C1   1  DJPE  C1B   7 	0
   8     C1   1  DJPE  C2B   8 	0

[bonds]
;  i  j 	name 	(using named bondtypes from martini_v3.0.0_ffbonded_v2.itp)
;  i  j 	funct 	force.c.
   1  2 	b_NH3_PO4_def
   2  3 	b_PO4_GL_def
   2  4 	b_PO4_GL_def_long
   3  4 	b_GL_GL_glyc
   3  5 	b_GL_C1_glyc_5long
   5  6 	b_C1_C1_mid_5long
   4  7 	b_GL_C1_glyc_5long
   7  8 	b_C1_C1_mid_5long

[angles]
;  i  j  k 	name 	(using named angletypes from martini_v3.0.0_ffbonded_v2.itp)
;  i  j  k 	funct 	angle 	force.c.
   1  2  3 	a_NH3_PO4_GL_def
   2  3  5 	a_PO4_GL_C_def
   4  3  5 	a_GL_GL_C_glyc
   3  4  7 	a_GL_GL_C_glyc
   3  5  6 	a_GL_C1_C1_glyc
   4  7  8 	a_GL_C1_C1_glyc


;;;;;; Martini lipid topology for di-C12:0 PE (DUPE), generated using:
; The Martini lipid itp generator version M3.l01  Args are: -alname DUPE -alhead 'E P' -allink 'G G' -altail 'cCC cCC'
; WARNING: Autogenerated and not all lipid headgroup and tail combinations have been tested;
;          used with care and see K.B. Pedersen et al. 2024 for guidance.
;
; Description:
;   A general model phosphatidylethanolamine (PE) lipid corresponding to atomistic C12:0 dilauroyl tails.
; Parameterization:
;   This topology follows the standard Martini 3.0 lipid definitions and building block rules. 
;   Bonded parameters and mapping have been optimized as described in K.B. Pedersen et al. 2024.
; Reference(s): 
;   K.B. Pedersen et al. The Martini 3 Lipidome: Expanded and Refined Parameters Improve Lipid Phase Behaviour, TBD 2024 
;   P.C.T. Souza et al. Martini 3: a general purpose force field for coarse-grained molecular dynamics, 
;   Nat. Methods; 2021. doi: 10.1038/s41592-021-01098-3
; Created: 2024.07.12
;
; Molecular topology and mapping of indices:
; NH3-PO4-GL1-C1A-C2A-C3A
;          |
;         GL2-C1B-C2B-C3B
;
;  1 - 2 - 3 - 5 - 6 - 7 
;          |
;          4 - 8 - 9 - 10
;
;@INSANE alhead=E P, allink=G G, altail=CCC CCC, alname=DUPE, charge=0.0
;@RESNTEST DUP==DUPE if: atoms[0]==NH3
;@BEADS NH3 PO4 GL1 GL2 C1A C2A C3A C1B C2B C3B 
;@BONDS NH3-PO4 PO4-GL1 PO4-GL2 GL1-GL2 GL1-C1A C1A-C2A C2A-C3A GL2-C1B C1B-C2B C2B-C3B 
;

[moleculetype]
; molname      nrexcl
  DUPE          1

[atoms]
; id 	type 	resnr 	residu 	atom 	cgnr 	charge    (mass)
   1    Q4p   1  DUPE  NH3   1 	1.0
   2     Q5   1  DUPE  PO4   2 	-1.0
   3   SN4a   1  DUPE  GL1   3 	0
   4   SN4a   1  DUPE  GL2   4 	0
   5    SC1   1  DUPE  C1A   5 	0
   6     C1   1  DUPE  C2A   6 	0
   7     C1   1  DUPE  C3A   7 	0
   8    SC1   1  DUPE  C1B   8 	0
   9     C1   1  DUPE  C2B   9 	0
  10     C1   1  DUPE  C3B  10 	0

[bonds]
;  i  j 	name 	(using named bondtypes from martini_v3.0.0_ffbonded_v2.itp)
;  i  j 	funct 	force.c.
   1  2 	b_NH3_PO4_def
   2  3 	b_PO4_GL_def
   2  4 	b_PO4_GL_def_long
   3  4 	b_GL_GL_glyc
   3  5 	b_GL_SC1_glyc
   5  6 	b_SC1_C1_mid
   6  7 	b_C1_C1_end
   4  8 	b_GL_SC1_glyc
   8  9 	b_SC1_C1_mid
   9 10 	b_C1_C1_end

[angles]
;  i  j  k 	name 	(using named angletypes from martini_v3.0.0_ffbonded_v2.itp)
;  i  j  k 	funct 	angle 	force.c.
   1  2  3 	a_NH3_PO4_GL_def
   2  3  5 	a_PO4_GL_C_def
   4  3  5 	a_GL_GL_C_glyc
   3  4  8 	a_GL_GL_C_glyc
   3  5  6 	a_GL_C1_C1_glyc
   5  6  7 	a_C1_C1_C1_def
   4  8  9 	a_GL_C1_C1_glyc
   8  9 10 	a_C1_C1_C1_def


;;;;;; Martini lipid topology for di-C14:0 PE (DMPE), generated using:
; The Martini lipid itp generator version M3.l01  Args are: -alname DMPE -alhead 'E P' -allink 'G G' -altail 'CCC CCC'
; WARNING: Autogenerated and not all lipid headgroup and tail combinations have been tested;
;          used with care and see K.B. Pedersen et al. 2024 for guidance.
;
; Description:
;   A general model phosphatidylethanolamine (PE) lipid corresponding to atomistic C14:0 dimyristoyl (DMPE) tails.
; Parameterization:
;   This topology follows the standard Martini 3.0 lipid definitions and building block rules. 
;   Bonded parameters and mapping have been optimized as described in K.B. Pedersen et al. 2024.
; Reference(s): 
;   K.B. Pedersen et al. The Martini 3 Lipidome: Expanded and Refined Parameters Improve Lipid Phase Behaviour, TBD 2024 
;   P.C.T. Souza et al. Martini 3: a general purpose force field for coarse-grained molecular dynamics, 
;   Nat. Methods; 2021. doi: 10.1038/s41592-021-01098-3
; Created: 2024.07.12
;
; Molecular topology and mapping of indices:
; NH3-PO4-GL1-C1A-C2A-C3A
;          |
;         GL2-C1B-C2B-C3B
;
;  1 - 2 - 3 - 5 - 6 - 7 
;          |
;          4 - 8 - 9 - 10
;
;@INSANE alhead=E P, allink=G G, altail=CCC CCC, alname=DMPE, charge=0.0
;@RESNTEST DMP==DMPE if: atoms[0]==NH3
;@BEADS NH3 PO4 GL1 GL2 C1A C2A C3A C1B C2B C3B 
;@BONDS NH3-PO4 PO4-GL1 PO4-GL2 GL1-GL2 GL1-C1A C1A-C2A C2A-C3A GL2-C1B C1B-C2B C2B-C3B 
;

[moleculetype]
; molname      nrexcl
  DMPE          1

[atoms]
; id 	type 	resnr 	residu 	atom 	cgnr 	charge    (mass)
   1    Q4p   1  DMPE  NH3   1 	1.0
   2     Q5   1  DMPE  PO4   2 	-1.0
   3   SN4a   1  DMPE  GL1   3 	0
   4   SN4a   1  DMPE  GL2   4 	0
   5     C1   1  DMPE  C1A   5 	0
   6     C1   1  DMPE  C2A   6 	0
   7     C1   1  DMPE  C3A   7 	0
   8     C1   1  DMPE  C1B   8 	0
   9     C1   1  DMPE  C2B   9 	0
  10     C1   1  DMPE  C3B  10 	0

[bonds]
;  i  j 	name 	(using named bondtypes from martini_v3.0.0_ffbonded_v2.itp)
;  i  j 	funct 	force.c.
   1  2 	b_NH3_PO4_def
   2  3 	b_PO4_GL_def
   2  4 	b_PO4_GL_def_long
   3  4 	b_GL_GL_glyc
   3  5 	b_GL_C1_glyc_5long
   5  6 	b_C1_C1_mid_5long
   6  7 	b_C1_C1_end
   4  8 	b_GL_C1_glyc_5long
   8  9 	b_C1_C1_mid_5long
   9 10 	b_C1_C1_end

[angles]
;  i  j  k 	name 	(using named angletypes from martini_v3.0.0_ffbonded_v2.itp)
;  i  j  k 	funct 	angle 	force.c.
   1  2  3 	a_NH3_PO4_GL_def
   2  3  5 	a_PO4_GL_C_def
   4  3  5 	a_GL_GL_C_glyc
   3  4  8 	a_GL_GL_C_glyc
   3  5  6 	a_GL_C1_C1_glyc
   5  6  7 	a_C1_C1_C1_def
   4  8  9 	a_GL_C1_C1_glyc
   8  9 10 	a_C1_C1_C1_def


;;;;;; Martini lipid topology for di-C16:0 PE (DPPE), generated using:
; The Martini lipid itp generator version M3.l01  Args are: -alname DPPE -alhead 'E P' -allink 'G G' -altail 'cCCC cCCC'
; WARNING: Autogenerated and not all lipid headgroup and tail combinations have been tested;
;          used with care and see K.B. Pedersen et al. 2024 for guidance.
;
; Description:
;   A general model phosphatidylethanolamine (PE) lipid corresponding to atomistic C16:0 dipalmitoyl (DPPE) tails.
; Parameterization:
;   This topology follows the standard Martini 3.0 lipid definitions and building block rules. 
;   Bonded parameters and mapping have been optimized as described in K.B. Pedersen et al. 2024.
; Reference(s): 
;   K.B. Pedersen et al. The Martini 3 Lipidome: Expanded and Refined Parameters Improve Lipid Phase Behaviour, TBD 2024 
;   P.C.T. Souza et al. Martini 3: a general purpose force field for coarse-grained molecular dynamics, 
;   Nat. Methods; 2021. doi: 10.1038/s41592-021-01098-3
; Created: 2024.07.12
;
; Molecular topology and mapping of indices:
; NH3-PO4-GL1-C1A-C2A-C3A-C4A
;          |
;         GL2-C1B-C2B-C3B-C4B
;
;  1 - 2 - 3 - 5 - 6 - 7 - 8 
;          |
;          4 - 9 - 10- 11- 12
;
;@INSANE alhead=E P, allink=G G, altail=CCCC CCCC, alname=DPPE, charge=0.0
;@RESNTEST DPP==DPPE if: atoms[0]==NH3
;@BEADS NH3 PO4 GL1 GL2 C1A C2A C3A C4A C1B C2B C3B C4B 
;@BONDS NH3-PO4 PO4-GL1 PO4-GL2 GL1-GL2 GL1-C1A C1A-C2A C2A-C3A C3A-C4A GL2-C1B C1B-C2B C2B-C3B C3B-C4B 
;

[moleculetype]
; molname      nrexcl
  DPPE          1

[atoms]
; id 	type 	resnr 	residu 	atom 	cgnr 	charge    (mass)
   1    Q4p   1  DPPE  NH3   1 	1.0
   2     Q5   1  DPPE  PO4   2 	-1.0
   3   SN4a   1  DPPE  GL1   3 	0
   4   SN4a   1  DPPE  GL2   4 	0
   5    SC1   1  DPPE  C1A   5 	0
   6     C1   1  DPPE  C2A   6 	0
   7     C1   1  DPPE  C3A   7 	0
   8     C1   1  DPPE  C4A   8 	0
   9    SC1   1  DPPE  C1B   9 	0
  10     C1   1  DPPE  C2B  10 	0
  11     C1   1  DPPE  C3B  11 	0
  12     C1   1  DPPE  C4B  12 	0

[bonds]
;  i  j 	name 	(using named bondtypes from martini_v3.0.0_ffbonded_v2.itp)
;  i  j 	funct 	force.c.
   1  2 	b_NH3_PO4_def
   2  3 	b_PO4_GL_def
   2  4 	b_PO4_GL_def_long
   3  4 	b_GL_GL_glyc
   3  5 	b_GL_SC1_glyc
   5  6 	b_SC1_C1_mid
   6  7 	b_C1_C1_mid
   7  8 	b_C1_C1_end
   4  9 	b_GL_SC1_glyc
   9 10 	b_SC1_C1_mid
  10 11 	b_C1_C1_mid
  11 12 	b_C1_C1_end

[angles]
;  i  j  k 	name 	(using named angletypes from martini_v3.0.0_ffbonded_v2.itp)
;  i  j  k 	funct 	angle 	force.c.
   1  2  3 	a_NH3_PO4_GL_def
   2  3  5 	a_PO4_GL_C_def
   4  3  5 	a_GL_GL_C_glyc
   3  4  9 	a_GL_GL_C_glyc
   3  5  6 	a_GL_C1_C1_glyc
   5  6  7 	a_C1_C1_C1_def
   6  7  8 	a_C1_C1_C1_def
   4  9 10 	a_GL_C1_C1_glyc
   9 10 11 	a_C1_C1_C1_def
  10 11 12 	a_C1_C1_C1_def


;;;;;; Martini lipid topology for di-C18:0 PE (DSPE), generated using:
; The Martini lipid itp generator version M3.l01  Args are: -alname DSPE -alhead 'E P' -allink 'G G' -altail 'CCCC CCCC'
; WARNING: Autogenerated and not all lipid headgroup and tail combinations have been tested;
;          used with care and see K.B. Pedersen et al. 2024 for guidance.
;
; Description:
;   A general model phosphatidylethanolamine (PE) lipid corresponding to atomistic C18:0 distearoyl (DSPE) tails.
; Parameterization:
;   This topology follows the standard Martini 3.0 lipid definitions and building block rules. 
;   Bonded parameters and mapping have been optimized as described in K.B. Pedersen et al. 2024.
; Reference(s): 
;   K.B. Pedersen et al. The Martini 3 Lipidome: Expanded and Refined Parameters Improve Lipid Phase Behaviour, TBD 2024 
;   P.C.T. Souza et al. Martini 3: a general purpose force field for coarse-grained molecular dynamics, 
;   Nat. Methods; 2021. doi: 10.1038/s41592-021-01098-3
; Created: 2024.07.12
;
; Molecular topology and mapping of indices:
; NH3-PO4-GL1-C1A-C2A-C3A-C4A
;          |
;         GL2-C1B-C2B-C3B-C4B
;
;  1 - 2 - 3 - 5 - 6 - 7 - 8 
;          |
;          4 - 9 - 10- 11- 12
;
;@INSANE alhead=E P, allink=G G, altail=CCCC CCCC, alname=DSPE, charge=0.0
;@RESNTEST DSP==DSPE if: atoms[0]==NH3
;@BEADS NH3 PO4 GL1 GL2 C1A C2A C3A C4A C1B C2B C3B C4B 
;@BONDS NH3-PO4 PO4-GL1 PO4-GL2 GL1-GL2 GL1-C1A C1A-C2A C2A-C3A C3A-C4A GL2-C1B C1B-C2B C2B-C3B C3B-C4B 
;

[moleculetype]
; molname      nrexcl
  DSPE          1

[atoms]
; id 	type 	resnr 	residu 	atom 	cgnr 	charge    (mass)
   1    Q4p   1  DSPE  NH3   1 	1.0
   2     Q5   1  DSPE  PO4   2 	-1.0
   3   SN4a   1  DSPE  GL1   3 	0
   4   SN4a   1  DSPE  GL2   4 	0
   5     C1   1  DSPE  C1A   5 	0
   6     C1   1  DSPE  C2A   6 	0
   7     C1   1  DSPE  C3A   7 	0
   8     C1   1  DSPE  C4A   8 	0
   9     C1   1  DSPE  C1B   9 	0
  10     C1   1  DSPE  C2B  10 	0
  11     C1   1  DSPE  C3B  11 	0
  12     C1   1  DSPE  C4B  12 	0

[bonds]
;  i  j 	name 	(using named bondtypes from martini_v3.0.0_ffbonded_v2.itp)
;  i  j 	funct 	force.c.
   1  2 	b_NH3_PO4_def
   2  3 	b_PO4_GL_def
   2  4 	b_PO4_GL_def_long
   3  4 	b_GL_GL_glyc
   3  5 	b_GL_C1_glyc_5long
   5  6 	b_C1_C1_mid_5long
   6  7 	b_C1_C1_mid
   7  8 	b_C1_C1_end
   4  9 	b_GL_C1_glyc_5long
   9 10 	b_C1_C1_mid_5long
  10 11 	b_C1_C1_mid
  11 12 	b_C1_C1_end

[angles]
;  i  j  k 	name 	(using named angletypes from martini_v3.0.0_ffbonded_v2.itp)
;  i  j  k 	funct 	angle 	force.c.
   1  2  3 	a_NH3_PO4_GL_def
   2  3  5 	a_PO4_GL_C_def
   4  3  5 	a_GL_GL_C_glyc
   3  4  9 	a_GL_GL_C_glyc
   3  5  6 	a_GL_C1_C1_glyc
   5  6  7 	a_C1_C1_C1_def
   6  7  8 	a_C1_C1_C1_def
   4  9 10 	a_GL_C1_C1_glyc
   9 10 11 	a_C1_C1_C1_def
  10 11 12 	a_C1_C1_C1_def


;;;;;; Martini lipid topology for di-C20:0 PE (DKPE), generated using:
; The Martini lipid itp generator version M3.l01  Args are: -alname DKPE -alhead 'E P' -allink 'G G' -altail 'cCCCC cCCCC'
; WARNING: Autogenerated and not all lipid headgroup and tail combinations have been tested;
;          used with care and see K.B. Pedersen et al. 2024 for guidance.
;
; Description:
;   A general model phosphatidylethanolamine (PE) lipid corresponding to atomistic C20:0 diarachidoyl tails.
; Parameterization:
;   This topology follows the standard Martini 3.0 lipid definitions and building block rules. 
;   Bonded parameters and mapping have been optimized as described in K.B. Pedersen et al. 2024.
; Reference(s): 
;   K.B. Pedersen et al. The Martini 3 Lipidome: Expanded and Refined Parameters Improve Lipid Phase Behaviour, TBD 2024 
;   P.C.T. Souza et al. Martini 3: a general purpose force field for coarse-grained molecular dynamics, 
;   Nat. Methods; 2021. doi: 10.1038/s41592-021-01098-3
; Created: 2024.07.12
;
; Molecular topology and mapping of indices:
; NH3-PO4-GL1-C1A-C2A-C3A-C4A-C5A
;          |
;         GL2-C1B-C2B-C3B-C4B-C5B
;
;  1 - 2 - 3 - 5 - 6 - 7 - 8 - 9 
;          |
;          4 - 10- 11- 12- 13- 14
;
;@INSANE alhead=E P, allink=G G, altail=CCCCC CCCCC, alname=DKPE, charge=0.0
;@RESNTEST DKP==DKPE if: atoms[0]==NH3
;@BEADS NH3 PO4 GL1 GL2 C1A C2A C3A C4A C5A C1B C2B C3B C4B C5B 
;@BONDS NH3-PO4 PO4-GL1 PO4-GL2 GL1-GL2 GL1-C1A C1A-C2A C2A-C3A C3A-C4A C4A-C5A GL2-C1B C1B-C2B C2B-C3B C3B-C4B C4B-C5B 
;

[moleculetype]
; molname      nrexcl
  DKPE          1

[atoms]
; id 	type 	resnr 	residu 	atom 	cgnr 	charge    (mass)
   1    Q4p   1  DKPE  NH3   1 	1.0
   2     Q5   1  DKPE  PO4   2 	-1.0
   3   SN4a   1  DKPE  GL1   3 	0
   4   SN4a   1  DKPE  GL2   4 	0
   5    SC1   1  DKPE  C1A   5 	0
   6     C1   1  DKPE  C2A   6 	0
   7     C1   1  DKPE  C3A   7 	0
   8     C1   1  DKPE  C4A   8 	0
   9     C1   1  DKPE  C5A   9 	0
  10    SC1   1  DKPE  C1B  10 	0
  11     C1   1  DKPE  C2B  11 	0
  12     C1   1  DKPE  C3B  12 	0
  13     C1   1  DKPE  C4B  13 	0
  14     C1   1  DKPE  C5B  14 	0

[bonds]
;  i  j 	name 	(using named bondtypes from martini_v3.0.0_ffbonded_v2.itp)
;  i  j 	funct 	force.c.
   1  2 	b_NH3_PO4_def
   2  3 	b_PO4_GL_def
   2  4 	b_PO4_GL_def_long
   3  4 	b_GL_GL_glyc
   3  5 	b_GL_SC1_glyc
   5  6 	b_SC1_C1_mid
   6  7 	b_C1_C1_mid
   7  8 	b_C1_C1_mid
   8  9 	b_C1_C1_end
   4 10 	b_GL_SC1_glyc
  10 11 	b_SC1_C1_mid
  11 12 	b_C1_C1_mid
  12 13 	b_C1_C1_mid
  13 14 	b_C1_C1_end

[angles]
;  i  j  k 	name 	(using named angletypes from martini_v3.0.0_ffbonded_v2.itp)
;  i  j  k 	funct 	angle 	force.c.
   1  2  3 	a_NH3_PO4_GL_def
   2  3  5 	a_PO4_GL_C_def
   4  3  5 	a_GL_GL_C_glyc
   3  4 10 	a_GL_GL_C_glyc
   3  5  6 	a_GL_C1_C1_glyc
   5  6  7 	a_C1_C1_C1_def
   6  7  8 	a_C1_C1_C1_def
   7  8  9 	a_C1_C1_C1_def
   4 10 11 	a_GL_C1_C1_glyc
  10 11 12 	a_C1_C1_C1_def
  11 12 13 	a_C1_C1_C1_def
  12 13 14 	a_C1_C1_C1_def


;;;;;; Martini lipid topology for di-C22:0 PE (DBPE), generated using:
; The Martini lipid itp generator version M3.l01  Args are: -alname DBPE -alhead 'E P' -allink 'G G' -altail 'CCCCC CCCCC'
; WARNING: Autogenerated and not all lipid headgroup and tail combinations have been tested;
;          used with care and see K.B. Pedersen et al. 2024 for guidance.
;
; Description:
;   A general model phosphatidylethanolamine (PE) lipid corresponding to atomistic C22:0 dibehenoyl tails.
; Parameterization:
;   This topology follows the standard Martini 3.0 lipid definitions and building block rules. 
;   Bonded parameters and mapping have been optimized as described in K.B. Pedersen et al. 2024.
; Reference(s): 
;   K.B. Pedersen et al. The Martini 3 Lipidome: Expanded and Refined Parameters Improve Lipid Phase Behaviour, TBD 2024 
;   P.C.T. Souza et al. Martini 3: a general purpose force field for coarse-grained molecular dynamics, 
;   Nat. Methods; 2021. doi: 10.1038/s41592-021-01098-3
; Created: 2024.07.12
;
; Molecular topology and mapping of indices:
; NH3-PO4-GL1-C1A-C2A-C3A-C4A-C5A
;          |
;         GL2-C1B-C2B-C3B-C4B-C5B
;
;  1 - 2 - 3 - 5 - 6 - 7 - 8 - 9 
;          |
;          4 - 10- 11- 12- 13- 14
;
;@INSANE alhead=E P, allink=G G, altail=CCCCC CCCCC, alname=DBPE, charge=0.0
;@RESNTEST DBP==DBPE if: atoms[0]==NH3
;@BEADS NH3 PO4 GL1 GL2 C1A C2A C3A C4A C5A C1B C2B C3B C4B C5B 
;@BONDS NH3-PO4 PO4-GL1 PO4-GL2 GL1-GL2 GL1-C1A C1A-C2A C2A-C3A C3A-C4A C4A-C5A GL2-C1B C1B-C2B C2B-C3B C3B-C4B C4B-C5B 
;

[moleculetype]
; molname      nrexcl
  DBPE          1

[atoms]
; id 	type 	resnr 	residu 	atom 	cgnr 	charge    (mass)
   1    Q4p   1  DBPE  NH3   1 	1.0
   2     Q5   1  DBPE  PO4   2 	-1.0
   3   SN4a   1  DBPE  GL1   3 	0
   4   SN4a   1  DBPE  GL2   4 	0
   5     C1   1  DBPE  C1A   5 	0
   6     C1   1  DBPE  C2A   6 	0
   7     C1   1  DBPE  C3A   7 	0
   8     C1   1  DBPE  C4A   8 	0
   9     C1   1  DBPE  C5A   9 	0
  10     C1   1  DBPE  C1B  10 	0
  11     C1   1  DBPE  C2B  11 	0
  12     C1   1  DBPE  C3B  12 	0
  13     C1   1  DBPE  C4B  13 	0
  14     C1   1  DBPE  C5B  14 	0

[bonds]
;  i  j 	name 	(using named bondtypes from martini_v3.0.0_ffbonded_v2.itp)
;  i  j 	funct 	force.c.
   1  2 	b_NH3_PO4_def
   2  3 	b_PO4_GL_def
   2  4 	b_PO4_GL_def_long
   3  4 	b_GL_GL_glyc
   3  5 	b_GL_C1_glyc_5long
   5  6 	b_C1_C1_mid_5long
   6  7 	b_C1_C1_mid
   7  8 	b_C1_C1_mid
   8  9 	b_C1_C1_end
   4 10 	b_GL_C1_glyc_5long
  10 11 	b_C1_C1_mid_5long
  11 12 	b_C1_C1_mid
  12 13 	b_C1_C1_mid
  13 14 	b_C1_C1_end

[angles]
;  i  j  k 	name 	(using named angletypes from martini_v3.0.0_ffbonded_v2.itp)
;  i  j  k 	funct 	angle 	force.c.
   1  2  3 	a_NH3_PO4_GL_def
   2  3  5 	a_PO4_GL_C_def
   4  3  5 	a_GL_GL_C_glyc
   3  4 10 	a_GL_GL_C_glyc
   3  5  6 	a_GL_C1_C1_glyc
   5  6  7 	a_C1_C1_C1_def
   6  7  8 	a_C1_C1_C1_def
   7  8  9 	a_C1_C1_C1_def
   4 10 11 	a_GL_C1_C1_glyc
  10 11 12 	a_C1_C1_C1_def
  11 12 13 	a_C1_C1_C1_def
  12 13 14 	a_C1_C1_C1_def


;;;;;; Martini lipid topology for di-C24:0 PE (DXPE), generated using:
; The Martini lipid itp generator version M3.l01  Args are: -alname DXPE -alhead 'E P' -allink 'G G' -altail 'cCCCCC cCCCCC'
; WARNING: Autogenerated and not all lipid headgroup and tail combinations have been tested;
;          used with care and see K.B. Pedersen et al. 2024 for guidance.
;
; Description:
;   A general model phosphatidylethanolamine (PE) lipid corresponding to atomistic C24:0 dilignoceroyl tails.
; Parameterization:
;   This topology follows the standard Martini 3.0 lipid definitions and building block rules. 
;   Bonded parameters and mapping have been optimized as described in K.B. Pedersen et al. 2024.
; Reference(s): 
;   K.B. Pedersen et al. The Martini 3 Lipidome: Expanded and Refined Parameters Improve Lipid Phase Behaviour, TBD 2024 
;   P.C.T. Souza et al. Martini 3: a general purpose force field for coarse-grained molecular dynamics, 
;   Nat. Methods; 2021. doi: 10.1038/s41592-021-01098-3
; Created: 2024.07.12
;
; Molecular topology and mapping of indices:
; NH3-PO4-GL1-C1A-C2A-C3A-C4A-C5A-C6A
;          |
;         GL2-C1B-C2B-C3B-C4B-C5B-C6B
;
;  1 - 2 - 3 - 5 - 6 - 7 - 8 - 9 - 10
;          |
;          4 - 11- 12- 13- 14- 15- 16
;
;@INSANE alhead=E P, allink=G G, altail=CCCCCC CCCCCC, alname=DXPE, charge=0.0
;@RESNTEST DXP==DXPE if: atoms[0]==NH3
;@BEADS NH3 PO4 GL1 GL2 C1A C2A C3A C4A C5A C6A C1B C2B C3B C4B C5B C6B 
;@BONDS NH3-PO4 PO4-GL1 PO4-GL2 GL1-GL2 GL1-C1A C1A-C2A C2A-C3A C3A-C4A C4A-C5A C5A-C6A GL2-C1B C1B-C2B C2B-C3B C3B-C4B C4B-C5B C5B-C6B 
;

[moleculetype]
; molname      nrexcl
  DXPE          1

[atoms]
; id 	type 	resnr 	residu 	atom 	cgnr 	charge    (mass)
   1    Q4p   1  DXPE  NH3   1 	1.0
   2     Q5   1  DXPE  PO4   2 	-1.0
   3   SN4a   1  DXPE  GL1   3 	0
   4   SN4a   1  DXPE  GL2   4 	0
   5    SC1   1  DXPE  C1A   5 	0
   6     C1   1  DXPE  C2A   6 	0
   7     C1   1  DXPE  C3A   7 	0
   8     C1   1  DXPE  C4A   8 	0
   9     C1   1  DXPE  C5A   9 	0
  10     C1   1  DXPE  C6A  10 	0
  11    SC1   1  DXPE  C1B  11 	0
  12     C1   1  DXPE  C2B  12 	0
  13     C1   1  DXPE  C3B  13 	0
  14     C1   1  DXPE  C4B  14 	0
  15     C1   1  DXPE  C5B  15 	0
  16     C1   1  DXPE  C6B  16 	0

[bonds]
;  i  j 	name 	(using named bondtypes from martini_v3.0.0_ffbonded_v2.itp)
;  i  j 	funct 	force.c.
   1  2 	b_NH3_PO4_def
   2  3 	b_PO4_GL_def
   2  4 	b_PO4_GL_def_long
   3  4 	b_GL_GL_glyc
   3  5 	b_GL_SC1_glyc
   5  6 	b_SC1_C1_mid
   6  7 	b_C1_C1_mid
   7  8 	b_C1_C1_mid
   8  9 	b_C1_C1_mid
   9 10 	b_C1_C1_end
   4 11 	b_GL_SC1_glyc
  11 12 	b_SC1_C1_mid
  12 13 	b_C1_C1_mid
  13 14 	b_C1_C1_mid
  14 15 	b_C1_C1_mid
  15 16 	b_C1_C1_end

[angles]
;  i  j  k 	name 	(using named angletypes from martini_v3.0.0_ffbonded_v2.itp)
;  i  j  k 	funct 	angle 	force.c.
   1  2  3 	a_NH3_PO4_GL_def
   2  3  5 	a_PO4_GL_C_def
   4  3  5 	a_GL_GL_C_glyc
   3  4 11 	a_GL_GL_C_glyc
   3  5  6 	a_GL_C1_C1_glyc
   5  6  7 	a_C1_C1_C1_def
   6  7  8 	a_C1_C1_C1_def
   7  8  9 	a_C1_C1_C1_def
   8  9 10 	a_C1_C1_C1_def
   4 11 12 	a_GL_C1_C1_glyc
  11 12 13 	a_C1_C1_C1_def
  12 13 14 	a_C1_C1_C1_def
  13 14 15 	a_C1_C1_C1_def
  14 15 16 	a_C1_C1_C1_def


;;;;;; Martini lipid topology for di-C26:0 PE (DCPE), generated using:
; The Martini lipid itp generator version M3.l01  Args are: -alname DCPE -alhead 'E P' -allink 'G G' -altail 'CCCCCC CCCCCC'
; WARNING: Autogenerated and not all lipid headgroup and tail combinations have been tested;
;          used with care and see K.B. Pedersen et al. 2024 for guidance.
;
; Description:
;   A general model phosphatidylethanolamine (PE) lipid corresponding to atomistic C26:0 dihexacosanoyl tails.
; Parameterization:
;   This topology follows the standard Martini 3.0 lipid definitions and building block rules. 
;   Bonded parameters and mapping have been optimized as described in K.B. Pedersen et al. 2024.
; Reference(s): 
;   K.B. Pedersen et al. The Martini 3 Lipidome: Expanded and Refined Parameters Improve Lipid Phase Behaviour, TBD 2024 
;   P.C.T. Souza et al. Martini 3: a general purpose force field for coarse-grained molecular dynamics, 
;   Nat. Methods; 2021. doi: 10.1038/s41592-021-01098-3
; Created: 2024.07.12
;
; Molecular topology and mapping of indices:
; NH3-PO4-GL1-C1A-C2A-C3A-C4A-C5A-C6A
;          |
;         GL2-C1B-C2B-C3B-C4B-C5B-C6B
;
;  1 - 2 - 3 - 5 - 6 - 7 - 8 - 9 - 10
;          |
;          4 - 11- 12- 13- 14- 15- 16
;
;@INSANE alhead=E P, allink=G G, altail=CCCCCC CCCCCC, alname=DCPE, charge=0.0
;@RESNTEST DCP==DCPE if: atoms[0]==NH3
;@BEADS NH3 PO4 GL1 GL2 C1A C2A C3A C4A C5A C6A C1B C2B C3B C4B C5B C6B 
;@BONDS NH3-PO4 PO4-GL1 PO4-GL2 GL1-GL2 GL1-C1A C1A-C2A C2A-C3A C3A-C4A C4A-C5A C5A-C6A GL2-C1B C1B-C2B C2B-C3B C3B-C4B C4B-C5B C5B-C6B 
;

[moleculetype]
; molname      nrexcl
  DCPE          1

[atoms]
; id 	type 	resnr 	residu 	atom 	cgnr 	charge    (mass)
   1    Q4p   1  DCPE  NH3   1 	1.0
   2     Q5   1  DCPE  PO4   2 	-1.0
   3   SN4a   1  DCPE  GL1   3 	0
   4   SN4a   1  DCPE  GL2   4 	0
   5     C1   1  DCPE  C1A   5 	0
   6     C1   1  DCPE  C2A   6 	0
   7     C1   1  DCPE  C3A   7 	0
   8     C1   1  DCPE  C4A   8 	0
   9     C1   1  DCPE  C5A   9 	0
  10     C1   1  DCPE  C6A  10 	0
  11     C1   1  DCPE  C1B  11 	0
  12     C1   1  DCPE  C2B  12 	0
  13     C1   1  DCPE  C3B  13 	0
  14     C1   1  DCPE  C4B  14 	0
  15     C1   1  DCPE  C5B  15 	0
  16     C1   1  DCPE  C6B  16 	0

[bonds]
;  i  j 	name 	(using named bondtypes from martini_v3.0.0_ffbonded_v2.itp)
;  i  j 	funct 	force.c.
   1  2 	b_NH3_PO4_def
   2  3 	b_PO4_GL_def
   2  4 	b_PO4_GL_def_long
   3  4 	b_GL_GL_glyc
   3  5 	b_GL_C1_glyc_5long
   5  6 	b_C1_C1_mid_5long
   6  7 	b_C1_C1_mid
   7  8 	b_C1_C1_mid
   8  9 	b_C1_C1_mid
   9 10 	b_C1_C1_end
   4 11 	b_GL_C1_glyc_5long
  11 12 	b_C1_C1_mid_5long
  12 13 	b_C1_C1_mid
  13 14 	b_C1_C1_mid
  14 15 	b_C1_C1_mid
  15 16 	b_C1_C1_end

[angles]
;  i  j  k 	name 	(using named angletypes from martini_v3.0.0_ffbonded_v2.itp)
;  i  j  k 	funct 	angle 	force.c.
   1  2  3 	a_NH3_PO4_GL_def
   2  3  5 	a_PO4_GL_C_def
   4  3  5 	a_GL_GL_C_glyc
   3  4 11 	a_GL_GL_C_glyc
   3  5  6 	a_GL_C1_C1_glyc
   5  6  7 	a_C1_C1_C1_def
   6  7  8 	a_C1_C1_C1_def
   7  8  9 	a_C1_C1_C1_def
   8  9 10 	a_C1_C1_C1_def
   4 11 12 	a_GL_C1_C1_glyc
  11 12 13 	a_C1_C1_C1_def
  12 13 14 	a_C1_C1_C1_def
  13 14 15 	a_C1_C1_C1_def
  14 15 16 	a_C1_C1_C1_def


;;;;;; Martini lipid topology for di-C14:1 PE (DRPE), generated using:
; The Martini lipid itp generator version M3.l01  Args are: -alname DRPE -alhead 'E P' -allink 'G G' -altail 'CDC CDC'
; WARNING: Autogenerated and not all lipid headgroup and tail combinations have been tested;
;          used with care and see K.B. Pedersen et al. 2024 for guidance.
;
; Description:
;   A general model phosphatidylethanolamine (PE) lipid corresponding to atomistic C14:1(9c) dimyristoleoyl tails.
; Parameterization:
;   This topology follows the standard Martini 3.0 lipid definitions and building block rules. 
;   Bonded parameters and mapping have been optimized as described in K.B. Pedersen et al. 2024.
; Reference(s): 
;   K.B. Pedersen et al. The Martini 3 Lipidome: Expanded and Refined Parameters Improve Lipid Phase Behaviour, TBD 2024 
;   P.C.T. Souza et al. Martini 3: a general purpose force field for coarse-grained molecular dynamics, 
;   Nat. Methods; 2021. doi: 10.1038/s41592-021-01098-3
; Created: 2024.07.12
;
; Molecular topology and mapping of indices:
; NH3-PO4-GL1-C1A-D2A-C3A
;          |
;         GL2-C1B-D2B-C3B
;
;  1 - 2 - 3 - 5 - 6 - 7 
;          |
;          4 - 8 - 9 - 10
;
;@INSANE alhead=E P, allink=G G, altail=CDC CDC, alname=DRPE, charge=0.0
;@RESNTEST DRP==DRPE if: atoms[0]==NH3
;@BEADS NH3 PO4 GL1 GL2 C1A D2A C3A C1B D2B C3B 
;@BONDS NH3-PO4 PO4-GL1 PO4-GL2 GL1-GL2 GL1-C1A C1A-D2A D2A-C3A GL2-C1B C1B-D2B D2B-C3B 
;

[moleculetype]
; molname      nrexcl
  DRPE          1

[atoms]
; id 	type 	resnr 	residu 	atom 	cgnr 	charge    (mass)
   1    Q4p   1  DRPE  NH3   1 	1.0
   2     Q5   1  DRPE  PO4   2 	-1.0
   3   SN4a   1  DRPE  GL1   3 	0
   4   SN4a   1  DRPE  GL2   4 	0
   5     C1   1  DRPE  C1A   5 	0
   6    C4h   1  DRPE  D2A   6 	0
   7     C1   1  DRPE  C3A   7 	0
   8     C1   1  DRPE  C1B   8 	0
   9    C4h   1  DRPE  D2B   9 	0
  10     C1   1  DRPE  C3B  10 	0

[bonds]
;  i  j 	name 	(using named bondtypes from martini_v3.0.0_ffbonded_v2.itp)
;  i  j 	funct 	force.c.
   1  2 	b_NH3_PO4_def
   2  3 	b_PO4_GL_def
   2  4 	b_PO4_GL_def_long
   3  4 	b_GL_GL_glyc
   3  5 	b_GL_C1_glyc_5long
   5  6 	b_C1_C4_mid_5long
   6  7 	b_C4_C1_end
   4  8 	b_GL_C1_glyc_5long
   8  9 	b_C1_C4_mid_5long
   9 10 	b_C4_C1_end

[angles]
;  i  j  k 	name 	(using named angletypes from martini_v3.0.0_ffbonded_v2.itp)
;  i  j  k 	funct 	angle 	force.c.
   1  2  3 	a_NH3_PO4_GL_def
   2  3  5 	a_PO4_GL_C_def
   4  3  5 	a_GL_GL_C_glyc
   3  4  8 	a_GL_GL_C_glyc
   3  5  6 	a_GL_C1_C4_glyc
   5  6  7 	a_C1_C4_C1_def
   4  8  9 	a_GL_C1_C4_glyc
   8  9 10 	a_C1_C4_C1_def


;;;;;; Martini lipid topology for di-C16:1 PE (DYPE), generated using:
; The Martini lipid itp generator version M3.l01  Args are: -alname DYPE -alhead 'E P' -allink 'G G' -altail 'cCDC cCDC'
; WARNING: Autogenerated and not all lipid headgroup and tail combinations have been tested;
;          used with care and see K.B. Pedersen et al. 2024 for guidance.
;
; Description:
;   A general model phosphatidylethanolamine (PE) lipid corresponding to atomistic C16:1(9c) dipalmitoleoyl tails.
; Parameterization:
;   This topology follows the standard Martini 3.0 lipid definitions and building block rules. 
;   Bonded parameters and mapping have been optimized as described in K.B. Pedersen et al. 2024.
; Reference(s): 
;   K.B. Pedersen et al. The Martini 3 Lipidome: Expanded and Refined Parameters Improve Lipid Phase Behaviour, TBD 2024 
;   P.C.T. Souza et al. Martini 3: a general purpose force field for coarse-grained molecular dynamics, 
;   Nat. Methods; 2021. doi: 10.1038/s41592-021-01098-3
; Created: 2024.07.12
;
; Molecular topology and mapping of indices:
; NH3-PO4-GL1-C1A-C2A-D3A-C4A
;          |
;         GL2-C1B-C2B-D3B-C4B
;
;  1 - 2 - 3 - 5 - 6 - 7 - 8 
;          |
;          4 - 9 - 10- 11- 12
;
;@INSANE alhead=E P, allink=G G, altail=CCDC CCDC, alname=DYPE, charge=0.0
;@RESNTEST DYP==DYPE if: atoms[0]==NH3
;@BEADS NH3 PO4 GL1 GL2 C1A C2A D3A C4A C1B C2B D3B C4B 
;@BONDS NH3-PO4 PO4-GL1 PO4-GL2 GL1-GL2 GL1-C1A C1A-C2A C2A-D3A D3A-C4A GL2-C1B C1B-C2B C2B-D3B D3B-C4B 
;

[moleculetype]
; molname      nrexcl
  DYPE          1

[atoms]
; id 	type 	resnr 	residu 	atom 	cgnr 	charge    (mass)
   1    Q4p   1  DYPE  NH3   1 	1.0
   2     Q5   1  DYPE  PO4   2 	-1.0
   3   SN4a   1  DYPE  GL1   3 	0
   4   SN4a   1  DYPE  GL2   4 	0
   5    SC1   1  DYPE  C1A   5 	0
   6     C1   1  DYPE  C2A   6 	0
   7    C4h   1  DYPE  D3A   7 	0
   8     C1   1  DYPE  C4A   8 	0
   9    SC1   1  DYPE  C1B   9 	0
  10     C1   1  DYPE  C2B  10 	0
  11    C4h   1  DYPE  D3B  11 	0
  12     C1   1  DYPE  C4B  12 	0

[bonds]
;  i  j 	name 	(using named bondtypes from martini_v3.0.0_ffbonded_v2.itp)
;  i  j 	funct 	force.c.
   1  2 	b_NH3_PO4_def
   2  3 	b_PO4_GL_def
   2  4 	b_PO4_GL_def_long
   3  4 	b_GL_GL_glyc
   3  5 	b_GL_SC1_glyc
   5  6 	b_SC1_C1_mid
   6  7 	b_C1_C4_mid
   7  8 	b_C4_C1_end
   4  9 	b_GL_SC1_glyc
   9 10 	b_SC1_C1_mid
  10 11 	b_C1_C4_mid
  11 12 	b_C4_C1_end

[angles]
;  i  j  k 	name 	(using named angletypes from martini_v3.0.0_ffbonded_v2.itp)
;  i  j  k 	funct 	angle 	force.c.
   1  2  3 	a_NH3_PO4_GL_def
   2  3  5 	a_PO4_GL_C_def
   4  3  5 	a_GL_GL_C_glyc
   3  4  9 	a_GL_GL_C_glyc
   3  5  6 	a_GL_C1_C1_glyc
   5  6  7 	a_C1_C1_C4_def
   6  7  8 	a_C1_C4_C1_def
   4  9 10 	a_GL_C1_C1_glyc
   9 10 11 	a_C1_C1_C4_def
  10 11 12 	a_C1_C4_C1_def


;;;;;; Martini lipid topology for di-C18:1 PE (DOPE), generated using:
; The Martini lipid itp generator version M3.l01  Args are: -alname DOPE -alhead 'E P' -allink 'G G' -altail 'CDCC CDCC'
; WARNING: Autogenerated and not all lipid headgroup and tail combinations have been tested;
;          used with care and see K.B. Pedersen et al. 2024 for guidance.
;
; Description:
;   A general model phosphatidylethanolamine (PE) lipid corresponding to atomistic C18:1(9c) dioleoyl (DOPE) tails.
; Parameterization:
;   This topology follows the standard Martini 3.0 lipid definitions and building block rules. 
;   Bonded parameters and mapping have been optimized as described in K.B. Pedersen et al. 2024.
; Reference(s): 
;   K.B. Pedersen et al. The Martini 3 Lipidome: Expanded and Refined Parameters Improve Lipid Phase Behaviour, TBD 2024 
;   P.C.T. Souza et al. Martini 3: a general purpose force field for coarse-grained molecular dynamics, 
;   Nat. Methods; 2021. doi: 10.1038/s41592-021-01098-3
; Created: 2024.07.12
;
; Molecular topology and mapping of indices:
; NH3-PO4-GL1-C1A-D2A-C3A-C4A
;          |
;         GL2-C1B-D2B-C3B-C4B
;
;  1 - 2 - 3 - 5 - 6 - 7 - 8 
;          |
;          4 - 9 - 10- 11- 12
;
;@INSANE alhead=E P, allink=G G, altail=CDCC CDCC, alname=DOPE, charge=0.0
;@RESNTEST DOP==DOPE if: atoms[0]==NH3
;@BEADS NH3 PO4 GL1 GL2 C1A D2A C3A C4A C1B D2B C3B C4B 
;@BONDS NH3-PO4 PO4-GL1 PO4-GL2 GL1-GL2 GL1-C1A C1A-D2A D2A-C3A C3A-C4A GL2-C1B C1B-D2B D2B-C3B C3B-C4B 
;

[moleculetype]
; molname      nrexcl
  DOPE          1

[atoms]
; id 	type 	resnr 	residu 	atom 	cgnr 	charge    (mass)
   1    Q4p   1  DOPE  NH3   1 	1.0
   2     Q5   1  DOPE  PO4   2 	-1.0
   3   SN4a   1  DOPE  GL1   3 	0
   4   SN4a   1  DOPE  GL2   4 	0
   5     C1   1  DOPE  C1A   5 	0
   6    C4h   1  DOPE  D2A   6 	0
   7     C1   1  DOPE  C3A   7 	0
   8     C1   1  DOPE  C4A   8 	0
   9     C1   1  DOPE  C1B   9 	0
  10    C4h   1  DOPE  D2B  10 	0
  11     C1   1  DOPE  C3B  11 	0
  12     C1   1  DOPE  C4B  12 	0

[bonds]
;  i  j 	name 	(using named bondtypes from martini_v3.0.0_ffbonded_v2.itp)
;  i  j 	funct 	force.c.
   1  2 	b_NH3_PO4_def
   2  3 	b_PO4_GL_def
   2  4 	b_PO4_GL_def_long
   3  4 	b_GL_GL_glyc
   3  5 	b_GL_C1_glyc_5long
   5  6 	b_C1_C4_mid_5long
   6  7 	b_C4_C1_mid
   7  8 	b_C1_C1_end
   4  9 	b_GL_C1_glyc_5long
   9 10 	b_C1_C4_mid_5long
  10 11 	b_C4_C1_mid
  11 12 	b_C1_C1_end

[angles]
;  i  j  k 	name 	(using named angletypes from martini_v3.0.0_ffbonded_v2.itp)
;  i  j  k 	funct 	angle 	force.c.
   1  2  3 	a_NH3_PO4_GL_def
   2  3  5 	a_PO4_GL_C_def
   4  3  5 	a_GL_GL_C_glyc
   3  4  9 	a_GL_GL_C_glyc
   3  5  6 	a_GL_C1_C4_glyc
   5  6  7 	a_C1_C4_C1_def
   6  7  8 	a_C4_C1_C1_def
   4  9 10 	a_GL_C1_C4_glyc
   9 10 11 	a_C1_C4_C1_def
  10 11 12 	a_C4_C1_C1_def


;;;;;; Martini lipid topology for di-C18:1 PE (DVPE), generated using:
; The Martini lipid itp generator version M3.l01  Args are: -alname DVPE -alhead 'E P' -allink 'G G' -altail 'CCDC CCDC'
; WARNING: Autogenerated and not all lipid headgroup and tail combinations have been tested;
;          used with care and see K.B. Pedersen et al. 2024 for guidance.
;
; Description:
;   A general model phosphatidylethanolamine (PE) lipid corresponding to atomistic C18:1(11c) cis-vaccenic acid tails.
; Parameterization:
;   This topology follows the standard Martini 3.0 lipid definitions and building block rules. 
;   Bonded parameters and mapping have been optimized as described in K.B. Pedersen et al. 2024.
; Reference(s): 
;   K.B. Pedersen et al. The Martini 3 Lipidome: Expanded and Refined Parameters Improve Lipid Phase Behaviour, TBD 2024 
;   P.C.T. Souza et al. Martini 3: a general purpose force field for coarse-grained molecular dynamics, 
;   Nat. Methods; 2021. doi: 10.1038/s41592-021-01098-3
; Created: 2024.07.12
;
; Molecular topology and mapping of indices:
; NH3-PO4-GL1-C1A-C2A-D3A-C4A
;          |
;         GL2-C1B-C2B-D3B-C4B
;
;  1 - 2 - 3 - 5 - 6 - 7 - 8 
;          |
;          4 - 9 - 10- 11- 12
;
;@INSANE alhead=E P, allink=G G, altail=CCDC CCDC, alname=DVPE, charge=0.0
;@RESNTEST DVP==DVPE if: atoms[0]==NH3
;@BEADS NH3 PO4 GL1 GL2 C1A C2A D3A C4A C1B C2B D3B C4B 
;@BONDS NH3-PO4 PO4-GL1 PO4-GL2 GL1-GL2 GL1-C1A C1A-C2A C2A-D3A D3A-C4A GL2-C1B C1B-C2B C2B-D3B D3B-C4B 
;

[moleculetype]
; molname      nrexcl
  DVPE          1

[atoms]
; id 	type 	resnr 	residu 	atom 	cgnr 	charge    (mass)
   1    Q4p   1  DVPE  NH3   1 	1.0
   2     Q5   1  DVPE  PO4   2 	-1.0
   3   SN4a   1  DVPE  GL1   3 	0
   4   SN4a   1  DVPE  GL2   4 	0
   5     C1   1  DVPE  C1A   5 	0
   6     C1   1  DVPE  C2A   6 	0
   7    C4h   1  DVPE  D3A   7 	0
   8     C1   1  DVPE  C4A   8 	0
   9     C1   1  DVPE  C1B   9 	0
  10     C1   1  DVPE  C2B  10 	0
  11    C4h   1  DVPE  D3B  11 	0
  12     C1   1  DVPE  C4B  12 	0

[bonds]
;  i  j 	name 	(using named bondtypes from martini_v3.0.0_ffbonded_v2.itp)
;  i  j 	funct 	force.c.
   1  2 	b_NH3_PO4_def
   2  3 	b_PO4_GL_def
   2  4 	b_PO4_GL_def_long
   3  4 	b_GL_GL_glyc
   3  5 	b_GL_C1_glyc_5long
   5  6 	b_C1_C1_mid_5long
   6  7 	b_C1_C4_mid
   7  8 	b_C4_C1_end
   4  9 	b_GL_C1_glyc_5long
   9 10 	b_C1_C1_mid_5long
  10 11 	b_C1_C4_mid
  11 12 	b_C4_C1_end

[angles]
;  i  j  k 	name 	(using named angletypes from martini_v3.0.0_ffbonded_v2.itp)
;  i  j  k 	funct 	angle 	force.c.
   1  2  3 	a_NH3_PO4_GL_def
   2  3  5 	a_PO4_GL_C_def
   4  3  5 	a_GL_GL_C_glyc
   3  4  9 	a_GL_GL_C_glyc
   3  5  6 	a_GL_C1_C1_glyc
   5  6  7 	a_C1_C1_C4_def
   6  7  8 	a_C1_C4_C1_def
   4  9 10 	a_GL_C1_C1_glyc
   9 10 11 	a_C1_C1_C4_def
  10 11 12 	a_C1_C4_C1_def


;;;;;; Martini lipid topology for di-C20:1 PE (DGPE), generated using:
; The Martini lipid itp generator version M3.l01  Args are: -alname DGPE -alhead 'E P' -allink 'G G' -altail 'cCDCC cCDCC'
; WARNING: Autogenerated and not all lipid headgroup and tail combinations have been tested;
;          used with care and see K.B. Pedersen et al. 2024 for guidance.
;
; Description:
;   A general model phosphatidylethanolamine (PE) lipid corresponding to atomistic C20:1(11c) di-gondoic acid tails.
; Parameterization:
;   This topology follows the standard Martini 3.0 lipid definitions and building block rules. 
;   Bonded parameters and mapping have been optimized as described in K.B. Pedersen et al. 2024.
; Reference(s): 
;   K.B. Pedersen et al. The Martini 3 Lipidome: Expanded and Refined Parameters Improve Lipid Phase Behaviour, TBD 2024 
;   P.C.T. Souza et al. Martini 3: a general purpose force field for coarse-grained molecular dynamics, 
;   Nat. Methods; 2021. doi: 10.1038/s41592-021-01098-3
; Created: 2024.07.12
;
; Molecular topology and mapping of indices:
; NH3-PO4-GL1-C1A-C2A-D3A-C4A-C5A
;          |
;         GL2-C1B-C2B-D3B-C4B-C5B
;
;  1 - 2 - 3 - 5 - 6 - 7 - 8 - 9 
;          |
;          4 - 10- 11- 12- 13- 14
;
;@INSANE alhead=E P, allink=G G, altail=CCDCC CCDCC, alname=DGPE, charge=0.0
;@RESNTEST DGP==DGPE if: atoms[0]==NH3
;@BEADS NH3 PO4 GL1 GL2 C1A C2A D3A C4A C5A C1B C2B D3B C4B C5B 
;@BONDS NH3-PO4 PO4-GL1 PO4-GL2 GL1-GL2 GL1-C1A C1A-C2A C2A-D3A D3A-C4A C4A-C5A GL2-C1B C1B-C2B C2B-D3B D3B-C4B C4B-C5B 
;

[moleculetype]
; molname      nrexcl
  DGPE          1

[atoms]
; id 	type 	resnr 	residu 	atom 	cgnr 	charge    (mass)
   1    Q4p   1  DGPE  NH3   1 	1.0
   2     Q5   1  DGPE  PO4   2 	-1.0
   3   SN4a   1  DGPE  GL1   3 	0
   4   SN4a   1  DGPE  GL2   4 	0
   5    SC1   1  DGPE  C1A   5 	0
   6     C1   1  DGPE  C2A   6 	0
   7    C4h   1  DGPE  D3A   7 	0
   8     C1   1  DGPE  C4A   8 	0
   9     C1   1  DGPE  C5A   9 	0
  10    SC1   1  DGPE  C1B  10 	0
  11     C1   1  DGPE  C2B  11 	0
  12    C4h   1  DGPE  D3B  12 	0
  13     C1   1  DGPE  C4B  13 	0
  14     C1   1  DGPE  C5B  14 	0

[bonds]
;  i  j 	name 	(using named bondtypes from martini_v3.0.0_ffbonded_v2.itp)
;  i  j 	funct 	force.c.
   1  2 	b_NH3_PO4_def
   2  3 	b_PO4_GL_def
   2  4 	b_PO4_GL_def_long
   3  4 	b_GL_GL_glyc
   3  5 	b_GL_SC1_glyc
   5  6 	b_SC1_C1_mid
   6  7 	b_C1_C4_mid
   7  8 	b_C4_C1_mid
   8  9 	b_C1_C1_end
   4 10 	b_GL_SC1_glyc
  10 11 	b_SC1_C1_mid
  11 12 	b_C1_C4_mid
  12 13 	b_C4_C1_mid
  13 14 	b_C1_C1_end

[angles]
;  i  j  k 	name 	(using named angletypes from martini_v3.0.0_ffbonded_v2.itp)
;  i  j  k 	funct 	angle 	force.c.
   1  2  3 	a_NH3_PO4_GL_def
   2  3  5 	a_PO4_GL_C_def
   4  3  5 	a_GL_GL_C_glyc
   3  4 10 	a_GL_GL_C_glyc
   3  5  6 	a_GL_C1_C1_glyc
   5  6  7 	a_C1_C1_C4_def
   6  7  8 	a_C1_C4_C1_def
   7  8  9 	a_C4_C1_C1_def
   4 10 11 	a_GL_C1_C1_glyc
  10 11 12 	a_C1_C1_C4_def
  11 12 13 	a_C1_C4_C1_def
  12 13 14 	a_C4_C1_C1_def


;;;;;; Martini lipid topology for di-C22:1 PE (DEPE), generated using:
; The Martini lipid itp generator version M3.l01  Args are: -alname DEPE -alhead 'E P' -allink 'G G' -altail 'CCDCC CCDCC'
; WARNING: Autogenerated and not all lipid headgroup and tail combinations have been tested;
;          used with care and see K.B. Pedersen et al. 2024 for guidance.
;
; Description:
;   A general model phosphatidylethanolamine (PE) lipid corresponding to atomistic C22:1(11c) or C22:1(13c) dierucoyl tails.
; Parameterization:
;   This topology follows the standard Martini 3.0 lipid definitions and building block rules. 
;   Bonded parameters and mapping have been optimized as described in K.B. Pedersen et al. 2024.
; Reference(s): 
;   K.B. Pedersen et al. The Martini 3 Lipidome: Expanded and Refined Parameters Improve Lipid Phase Behaviour, TBD 2024 
;   P.C.T. Souza et al. Martini 3: a general purpose force field for coarse-grained molecular dynamics, 
;   Nat. Methods; 2021. doi: 10.1038/s41592-021-01098-3
; Created: 2024.07.12
;
; Molecular topology and mapping of indices:
; NH3-PO4-GL1-C1A-C2A-D3A-C4A-C5A
;          |
;         GL2-C1B-C2B-D3B-C4B-C5B
;
;  1 - 2 - 3 - 5 - 6 - 7 - 8 - 9 
;          |
;          4 - 10- 11- 12- 13- 14
;
;@INSANE alhead=E P, allink=G G, altail=CCDCC CCDCC, alname=DEPE, charge=0.0
;@RESNTEST DEP==DEPE if: atoms[0]==NH3
;@BEADS NH3 PO4 GL1 GL2 C1A C2A D3A C4A C5A C1B C2B D3B C4B C5B 
;@BONDS NH3-PO4 PO4-GL1 PO4-GL2 GL1-GL2 GL1-C1A C1A-C2A C2A-D3A D3A-C4A C4A-C5A GL2-C1B C1B-C2B C2B-D3B D3B-C4B C4B-C5B 
;

[moleculetype]
; molname      nrexcl
  DEPE          1

[atoms]
; id 	type 	resnr 	residu 	atom 	cgnr 	charge    (mass)
   1    Q4p   1  DEPE  NH3   1 	1.0
   2     Q5   1  DEPE  PO4   2 	-1.0
   3   SN4a   1  DEPE  GL1   3 	0
   4   SN4a   1  DEPE  GL2   4 	0
   5     C1   1  DEPE  C1A   5 	0
   6     C1   1  DEPE  C2A   6 	0
   7    C4h   1  DEPE  D3A   7 	0
   8     C1   1  DEPE  C4A   8 	0
   9     C1   1  DEPE  C5A   9 	0
  10     C1   1  DEPE  C1B  10 	0
  11     C1   1  DEPE  C2B  11 	0
  12    C4h   1  DEPE  D3B  12 	0
  13     C1   1  DEPE  C4B  13 	0
  14     C1   1  DEPE  C5B  14 	0

[bonds]
;  i  j 	name 	(using named bondtypes from martini_v3.0.0_ffbonded_v2.itp)
;  i  j 	funct 	force.c.
   1  2 	b_NH3_PO4_def
   2  3 	b_PO4_GL_def
   2  4 	b_PO4_GL_def_long
   3  4 	b_GL_GL_glyc
   3  5 	b_GL_C1_glyc_5long
   5  6 	b_C1_C1_mid_5long
   6  7 	b_C1_C4_mid
   7  8 	b_C4_C1_mid
   8  9 	b_C1_C1_end
   4 10 	b_GL_C1_glyc_5long
  10 11 	b_C1_C1_mid_5long
  11 12 	b_C1_C4_mid
  12 13 	b_C4_C1_mid
  13 14 	b_C1_C1_end

[angles]
;  i  j  k 	name 	(using named angletypes from martini_v3.0.0_ffbonded_v2.itp)
;  i  j  k 	funct 	angle 	force.c.
   1  2  3 	a_NH3_PO4_GL_def
   2  3  5 	a_PO4_GL_C_def
   4  3  5 	a_GL_GL_C_glyc
   3  4 10 	a_GL_GL_C_glyc
   3  5  6 	a_GL_C1_C1_glyc
   5  6  7 	a_C1_C1_C4_def
   6  7  8 	a_C1_C4_C1_def
   7  8  9 	a_C4_C1_C1_def
   4 10 11 	a_GL_C1_C1_glyc
  10 11 12 	a_C1_C1_C4_def
  11 12 13 	a_C1_C4_C1_def
  12 13 14 	a_C4_C1_C1_def


;;;;;; Martini lipid topology for di-C24:1 PE (DNPE), generated using:
; The Martini lipid itp generator version M3.l01  Args are: -alname DNPE -alhead 'E P' -allink 'G G' -altail 'cCCDCC cCCDCC'
; WARNING: Autogenerated and not all lipid headgroup and tail combinations have been tested;
;          used with care and see K.B. Pedersen et al. 2024 for guidance.
;
; Description:
;   A general model phosphatidylethanolamine (PE) lipid corresponding to atomistic C24:1(15c) di-nervonic acid tails.
; Parameterization:
;   This topology follows the standard Martini 3.0 lipid definitions and building block rules. 
;   Bonded parameters and mapping have been optimized as described in K.B. Pedersen et al. 2024.
; Reference(s): 
;   K.B. Pedersen et al. The Martini 3 Lipidome: Expanded and Refined Parameters Improve Lipid Phase Behaviour, TBD 2024 
;   P.C.T. Souza et al. Martini 3: a general purpose force field for coarse-grained molecular dynamics, 
;   Nat. Methods; 2021. doi: 10.1038/s41592-021-01098-3
; Created: 2024.07.12
;
; Molecular topology and mapping of indices:
; NH3-PO4-GL1-C1A-C2A-C3A-D4A-C5A-C6A
;          |
;         GL2-C1B-C2B-C3B-D4B-C5B-C6B
;
;  1 - 2 - 3 - 5 - 6 - 7 - 8 - 9 - 10
;          |
;          4 - 11- 12- 13- 14- 15- 16
;
;@INSANE alhead=E P, allink=G G, altail=CCCDCC CCCDCC, alname=DNPE, charge=0.0
;@RESNTEST DNP==DNPE if: atoms[0]==NH3
;@BEADS NH3 PO4 GL1 GL2 C1A C2A C3A D4A C5A C6A C1B C2B C3B D4B C5B C6B 
;@BONDS NH3-PO4 PO4-GL1 PO4-GL2 GL1-GL2 GL1-C1A C1A-C2A C2A-C3A C3A-D4A D4A-C5A C5A-C6A GL2-C1B C1B-C2B C2B-C3B C3B-D4B D4B-C5B C5B-C6B 
;

[moleculetype]
; molname      nrexcl
  DNPE          1

[atoms]
; id 	type 	resnr 	residu 	atom 	cgnr 	charge    (mass)
   1    Q4p   1  DNPE  NH3   1 	1.0
   2     Q5   1  DNPE  PO4   2 	-1.0
   3   SN4a   1  DNPE  GL1   3 	0
   4   SN4a   1  DNPE  GL2   4 	0
   5    SC1   1  DNPE  C1A   5 	0
   6     C1   1  DNPE  C2A   6 	0
   7     C1   1  DNPE  C3A   7 	0
   8    C4h   1  DNPE  D4A   8 	0
   9     C1   1  DNPE  C5A   9 	0
  10     C1   1  DNPE  C6A  10 	0
  11    SC1   1  DNPE  C1B  11 	0
  12     C1   1  DNPE  C2B  12 	0
  13     C1   1  DNPE  C3B  13 	0
  14    C4h   1  DNPE  D4B  14 	0
  15     C1   1  DNPE  C5B  15 	0
  16     C1   1  DNPE  C6B  16 	0

[bonds]
;  i  j 	name 	(using named bondtypes from martini_v3.0.0_ffbonded_v2.itp)
;  i  j 	funct 	force.c.
   1  2 	b_NH3_PO4_def
   2  3 	b_PO4_GL_def
   2  4 	b_PO4_GL_def_long
   3  4 	b_GL_GL_glyc
   3  5 	b_GL_SC1_glyc
   5  6 	b_SC1_C1_mid
   6  7 	b_C1_C1_mid
   7  8 	b_C1_C4_mid
   8  9 	b_C4_C1_mid
   9 10 	b_C1_C1_end
   4 11 	b_GL_SC1_glyc
  11 12 	b_SC1_C1_mid
  12 13 	b_C1_C1_mid
  13 14 	b_C1_C4_mid
  14 15 	b_C4_C1_mid
  15 16 	b_C1_C1_end

[angles]
;  i  j  k 	name 	(using named angletypes from martini_v3.0.0_ffbonded_v2.itp)
;  i  j  k 	funct 	angle 	force.c.
   1  2  3 	a_NH3_PO4_GL_def
   2  3  5 	a_PO4_GL_C_def
   4  3  5 	a_GL_GL_C_glyc
   3  4 11 	a_GL_GL_C_glyc
   3  5  6 	a_GL_C1_C1_glyc
   5  6  7 	a_C1_C1_C1_def
   6  7  8 	a_C1_C1_C4_def
   7  8  9 	a_C1_C4_C1_def
   8  9 10 	a_C4_C1_C1_def
   4 11 12 	a_GL_C1_C1_glyc
  11 12 13 	a_C1_C1_C1_def
  12 13 14 	a_C1_C1_C4_def
  13 14 15 	a_C1_C4_C1_def
  14 15 16 	a_C4_C1_C1_def


;;;;;; Martini lipid topology for di-C18:2 PE (DLPE), generated using:
; The Martini lipid itp generator version M3.l01  Args are: -alname DLPE -alhead 'E P' -allink 'G G' -altail 'CDDC CDDC'
; WARNING: Autogenerated and not all lipid headgroup and tail combinations have been tested;
;          used with care and see K.B. Pedersen et al. 2024 for guidance.
;
; Description:
;   A general model phosphatidylethanolamine (PE) lipid corresponding to atomistic C18:2(9c;12c) dilinoleoyl (DLPE or DLiPE) tails.
; Parameterization:
;   This topology follows the standard Martini 3.0 lipid definitions and building block rules. 
;   Bonded parameters and mapping have been optimized as described in K.B. Pedersen et al. 2024.
; Reference(s): 
;   K.B. Pedersen et al. The Martini 3 Lipidome: Expanded and Refined Parameters Improve Lipid Phase Behaviour, TBD 2024 
;   P.C.T. Souza et al. Martini 3: a general purpose force field for coarse-grained molecular dynamics, 
;   Nat. Methods; 2021. doi: 10.1038/s41592-021-01098-3
; Created: 2024.07.12
;
; Molecular topology and mapping of indices:
; NH3-PO4-GL1-C1A-D2A-D3A-C4A
;          |
;         GL2-C1B-D2B-D3B-C4B
;
;  1 - 2 - 3 - 5 - 6 - 7 - 8 
;          |
;          4 - 9 - 10- 11- 12
;
;@INSANE alhead=E P, allink=G G, altail=CDDC CDDC, alname=DLPE, charge=0.0
;@RESNTEST DLP==DLPE if: atoms[0]==NH3
;@BEADS NH3 PO4 GL1 GL2 C1A D2A D3A C4A C1B D2B D3B C4B 
;@BONDS NH3-PO4 PO4-GL1 PO4-GL2 GL1-GL2 GL1-C1A C1A-D2A D2A-D3A D3A-C4A GL2-C1B C1B-D2B D2B-D3B D3B-C4B 
;

[moleculetype]
; molname      nrexcl
  DLPE          1

[atoms]
; id 	type 	resnr 	residu 	atom 	cgnr 	charge    (mass)
   1    Q4p   1  DLPE  NH3   1 	1.0
   2     Q5   1  DLPE  PO4   2 	-1.0
   3   SN4a   1  DLPE  GL1   3 	0
   4   SN4a   1  DLPE  GL2   4 	0
   5     C1   1  DLPE  C1A   5 	0
   6    C4h   1  DLPE  D2A   6 	0
   7    C4h   1  DLPE  D3A   7 	0
   8     C1   1  DLPE  C4A   8 	0
   9     C1   1  DLPE  C1B   9 	0
  10    C4h   1  DLPE  D2B  10 	0
  11    C4h   1  DLPE  D3B  11 	0
  12     C1   1  DLPE  C4B  12 	0

[bonds]
;  i  j 	name 	(using named bondtypes from martini_v3.0.0_ffbonded_v2.itp)
;  i  j 	funct 	force.c.
   1  2 	b_NH3_PO4_def
   2  3 	b_PO4_GL_def
   2  4 	b_PO4_GL_def_long
   3  4 	b_GL_GL_glyc
   3  5 	b_GL_C1_glyc_5long
   5  6 	b_C1_C4_mid_5long
   6  7 	b_C4_C4_mid
   7  8 	b_C4_C1_end
   4  9 	b_GL_C1_glyc_5long
   9 10 	b_C1_C4_mid_5long
  10 11 	b_C4_C4_mid
  11 12 	b_C4_C1_end

[angles]
;  i  j  k 	name 	(using named angletypes from martini_v3.0.0_ffbonded_v2.itp)
;  i  j  k 	funct 	angle 	force.c.
   1  2  3 	a_NH3_PO4_GL_def
   2  3  5 	a_PO4_GL_C_def
   4  3  5 	a_GL_GL_C_glyc
   3  4  9 	a_GL_GL_C_glyc
   3  5  6 	a_GL_C1_C4_glyc
   5  6  7 	a_C1_C4_C4_def
   6  7  8 	a_C4_C4_C1_def
   4  9 10 	a_GL_C1_C4_glyc
   9 10 11 	a_C1_C4_C4_def
  10 11 12 	a_C4_C4_C1_def


;;;;;; Martini lipid topology for di-C18:3 PE (DFPE), generated using:
; The Martini lipid itp generator version M3.l01  Args are: -alname DFPE -alhead 'E P' -allink 'G G' -altail 'CDDD CDDD'
; WARNING: Autogenerated and not all lipid headgroup and tail combinations have been tested;
;          used with care and see K.B. Pedersen et al. 2024 for guidance.
;
; Description:
;   A general model phosphatidylethanolamine (PE) lipid corresponding to atomistic C18:3(9c;12c;15c) di-alpha-linolenic acid tails.
; Parameterization:
;   This topology follows the standard Martini 3.0 lipid definitions and building block rules. 
;   Bonded parameters and mapping have been optimized as described in K.B. Pedersen et al. 2024.
; Reference(s): 
;   K.B. Pedersen et al. The Martini 3 Lipidome: Expanded and Refined Parameters Improve Lipid Phase Behaviour, TBD 2024 
;   P.C.T. Souza et al. Martini 3: a general purpose force field for coarse-grained molecular dynamics, 
;   Nat. Methods; 2021. doi: 10.1038/s41592-021-01098-3
; Created: 2024.07.12
;
; Molecular topology and mapping of indices:
; NH3-PO4-GL1-C1A-D2A-D3A-D4A
;          |
;         GL2-C1B-D2B-D3B-D4B
;
;  1 - 2 - 3 - 5 - 6 - 7 - 8 
;          |
;          4 - 9 - 10- 11- 12
;
;@INSANE alhead=E P, allink=G G, altail=CDDD CDDD, alname=DFPE, charge=0.0
;@RESNTEST DFP==DFPE if: atoms[0]==NH3
;@BEADS NH3 PO4 GL1 GL2 C1A D2A D3A D4A C1B D2B D3B D4B 
;@BONDS NH3-PO4 PO4-GL1 PO4-GL2 GL1-GL2 GL1-C1A C1A-D2A D2A-D3A D3A-D4A GL2-C1B C1B-D2B D2B-D3B D3B-D4B 
;

[moleculetype]
; molname      nrexcl
  DFPE          1

[atoms]
; id 	type 	resnr 	residu 	atom 	cgnr 	charge    (mass)
   1    Q4p   1  DFPE  NH3   1 	1.0
   2     Q5   1  DFPE  PO4   2 	-1.0
   3   SN4a   1  DFPE  GL1   3 	0
   4   SN4a   1  DFPE  GL2   4 	0
   5     C1   1  DFPE  C1A   5 	0
   6    C4h   1  DFPE  D2A   6 	0
   7    C4h   1  DFPE  D3A   7 	0
   8    C4h   1  DFPE  D4A   8 	0
   9     C1   1  DFPE  C1B   9 	0
  10    C4h   1  DFPE  D2B  10 	0
  11    C4h   1  DFPE  D3B  11 	0
  12    C4h   1  DFPE  D4B  12 	0

[bonds]
;  i  j 	name 	(using named bondtypes from martini_v3.0.0_ffbonded_v2.itp)
;  i  j 	funct 	force.c.
   1  2 	b_NH3_PO4_def
   2  3 	b_PO4_GL_def
   2  4 	b_PO4_GL_def_long
   3  4 	b_GL_GL_glyc
   3  5 	b_GL_C1_glyc_5long
   5  6 	b_C1_C4_mid_5long
   6  7 	b_C4_C4_mid
   7  8 	b_C4_C4_end
   4  9 	b_GL_C1_glyc_5long
   9 10 	b_C1_C4_mid_5long
  10 11 	b_C4_C4_mid
  11 12 	b_C4_C4_end

[angles]
;  i  j  k 	name 	(using named angletypes from martini_v3.0.0_ffbonded_v2.itp)
;  i  j  k 	funct 	angle 	force.c.
   1  2  3 	a_NH3_PO4_GL_def
   2  3  5 	a_PO4_GL_C_def
   4  3  5 	a_GL_GL_C_glyc
   3  4  9 	a_GL_GL_C_glyc
   3  5  6 	a_GL_C1_C4_glyc
   5  6  7 	a_C1_C4_C4_def
   6  7  8 	a_C4_C4_C4_def
   4  9 10 	a_GL_C1_C4_glyc
   9 10 11 	a_C1_C4_C4_def
  10 11 12 	a_C4_C4_C4_def


;;;;;; Martini lipid topology for di-C20:4 PE (DAPE), generated using:
; The Martini lipid itp generator version M3.l01  Args are: -alname DAPE -alhead 'E P' -allink 'G G' -altail 'cFFDC cFFDC'
; WARNING: Autogenerated and not all lipid headgroup and tail combinations have been tested;
;          used with care and see K.B. Pedersen et al. 2024 for guidance.
;
; Description:
;   A general model phosphatidylethanolamine (PE) lipid corresponding to atomistic C20:4(5c;8c;11c;14c) di-arachidonic acid (AA) tails.
; Parameterization:
;   This topology follows the standard Martini 3.0 lipid definitions and building block rules. 
;   Bonded parameters and mapping have been optimized as described in K.B. Pedersen et al. 2024.
; Reference(s): 
;   K.B. Pedersen et al. The Martini 3 Lipidome: Expanded and Refined Parameters Improve Lipid Phase Behaviour, TBD 2024 
;   P.C.T. Souza et al. Martini 3: a general purpose force field for coarse-grained molecular dynamics, 
;   Nat. Methods; 2021. doi: 10.1038/s41592-021-01098-3
; Created: 2024.07.12
;
; Molecular topology and mapping of indices:
; NH3-PO4-GL1-C1A-D2A-D3A-D4A-C5A
;          |
;         GL2-C1B-D2B-D3B-D4B-C5B
;
;  1 - 2 - 3 - 5 - 6 - 7 - 8 - 9 
;          |
;          4 - 10- 11- 12- 13- 14
;
;@INSANE alhead=E P, allink=G G, altail=CDDDC CDDDC, alname=DAPE, charge=0.0
;@RESNTEST DAP==DAPE if: atoms[0]==NH3
;@BEADS NH3 PO4 GL1 GL2 C1A D2A D3A D4A C5A C1B D2B D3B D4B C5B 
;@BONDS NH3-PO4 PO4-GL1 PO4-GL2 GL1-GL2 GL1-C1A C1A-D2A D2A-D3A D3A-D4A D4A-C5A GL2-C1B C1B-D2B D2B-D3B D3B-D4B D4B-C5B 
;

[moleculetype]
; molname      nrexcl
  DAPE          1

[atoms]
; id 	type 	resnr 	residu 	atom 	cgnr 	charge    (mass)
   1    Q4p   1  DAPE  NH3   1 	1.0
   2     Q5   1  DAPE  PO4   2 	-1.0
   3   SN4a   1  DAPE  GL1   3 	0
   4   SN4a   1  DAPE  GL2   4 	0
   5    SC1   1  DAPE  C1A   5 	0
   6    C5h   1  DAPE  D2A   6 	0
   7    C5h   1  DAPE  D3A   7 	0
   8    C4h   1  DAPE  D4A   8 	0
   9     C1   1  DAPE  C5A   9 	0
  10    SC1   1  DAPE  C1B  10 	0
  11    C5h   1  DAPE  D2B  11 	0
  12    C5h   1  DAPE  D3B  12 	0
  13    C4h   1  DAPE  D4B  13 	0
  14     C1   1  DAPE  C5B  14 	0

[bonds]
;  i  j 	name 	(using named bondtypes from martini_v3.0.0_ffbonded_v2.itp)
;  i  j 	funct 	force.c.
   1  2 	b_NH3_PO4_def
   2  3 	b_PO4_GL_def
   2  4 	b_PO4_GL_def_long
   3  4 	b_GL_GL_glyc
   3  5 	b_GL_SC1_glyc
   5  6 	b_SC1_C4_mid
   6  7 	b_C4_C4_mid
   7  8 	b_C4_C4_mid
   8  9 	b_C4_C1_end
   4 10 	b_GL_SC1_glyc
  10 11 	b_SC1_C4_mid
  11 12 	b_C4_C4_mid
  12 13 	b_C4_C4_mid
  13 14 	b_C4_C1_end

[angles]
;  i  j  k 	name 	(using named angletypes from martini_v3.0.0_ffbonded_v2.itp)
;  i  j  k 	funct 	angle 	force.c.
   1  2  3 	a_NH3_PO4_GL_def
   2  3  5 	a_PO4_GL_C_def
   4  3  5 	a_GL_GL_C_glyc
   3  4 10 	a_GL_GL_C_glyc
   3  5  6 	a_GL_C1_C4_glyc
   5  6  7 	a_C1_C4_C4_def
   6  7  8 	a_C4_C4_C4_def
   7  8  9 	a_C4_C4_C1_def
   4 10 11 	a_GL_C1_C4_glyc
  10 11 12 	a_C1_C4_C4_def
  11 12 13 	a_C4_C4_C4_def
  12 13 14 	a_C4_C4_C1_def


;;;;;; Martini lipid topology for di-C22:6 PE (DDPE), generated using:
; The Martini lipid itp generator version M3.l01  Args are: -alname DDPE -alhead 'E P' -allink 'G G' -altail 'DFFDD DFFDD'
; WARNING: Autogenerated and not all lipid headgroup and tail combinations have been tested;
;          used with care and see K.B. Pedersen et al. 2024 for guidance.
;
; Description:
;   A general model phosphatidylethanolamine (PE) lipid corresponding to atomistic C22:6(4c;7c;10c;13c;16c;19c) di-docosahexaenoic acid tails.
; Parameterization:
;   This topology follows the standard Martini 3.0 lipid definitions and building block rules. 
;   Bonded parameters and mapping have been optimized as described in K.B. Pedersen et al. 2024.
; Reference(s): 
;   K.B. Pedersen et al. The Martini 3 Lipidome: Expanded and Refined Parameters Improve Lipid Phase Behaviour, TBD 2024 
;   P.C.T. Souza et al. Martini 3: a general purpose force field for coarse-grained molecular dynamics, 
;   Nat. Methods; 2021. doi: 10.1038/s41592-021-01098-3
; Created: 2024.07.12
;
; Molecular topology and mapping of indices:
; NH3-PO4-GL1-D1A-D2A-D3A-D4A-D5A
;          |
;         GL2-D1B-D2B-D3B-D4B-D5B
;
;  1 - 2 - 3 - 5 - 6 - 7 - 8 - 9 
;          |
;          4 - 10- 11- 12- 13- 14
;
;@INSANE alhead=E P, allink=G G, altail=DDDDD DDDDD, alname=DDPE, charge=0.0
;@RESNTEST DDP==DDPE if: atoms[0]==NH3
;@BEADS NH3 PO4 GL1 GL2 D1A D2A D3A D4A D5A D1B D2B D3B D4B D5B 
;@BONDS NH3-PO4 PO4-GL1 PO4-GL2 GL1-GL2 GL1-D1A D1A-D2A D2A-D3A D3A-D4A D4A-D5A GL2-D1B D1B-D2B D2B-D3B D3B-D4B D4B-D5B 
;

[moleculetype]
; molname      nrexcl
  DDPE          1

[atoms]
; id 	type 	resnr 	residu 	atom 	cgnr 	charge    (mass)
   1    Q4p   1  DDPE  NH3   1 	1.0
   2     Q5   1  DDPE  PO4   2 	-1.0
   3   SN4a   1  DDPE  GL1   3 	0
   4   SN4a   1  DDPE  GL2   4 	0
   5    C4h   1  DDPE  D1A   5 	0
   6    C5h   1  DDPE  D2A   6 	0
   7    C5h   1  DDPE  D3A   7 	0
   8    C4h   1  DDPE  D4A   8 	0
   9    C4h   1  DDPE  D5A   9 	0
  10    C4h   1  DDPE  D1B  10 	0
  11    C5h   1  DDPE  D2B  11 	0
  12    C5h   1  DDPE  D3B  12 	0
  13    C4h   1  DDPE  D4B  13 	0
  14    C4h   1  DDPE  D5B  14 	0

[bonds]
;  i  j 	name 	(using named bondtypes from martini_v3.0.0_ffbonded_v2.itp)
;  i  j 	funct 	force.c.
   1  2 	b_NH3_PO4_def
   2  3 	b_PO4_GL_def
   2  4 	b_PO4_GL_def_long
   3  4 	b_GL_GL_glyc
   3  5 	b_GL_C4_glyc_5long
   5  6 	b_C4_C4_mid_5long
   6  7 	b_C4_C4_mid
   7  8 	b_C4_C4_mid
   8  9 	b_C4_C4_end
   4 10 	b_GL_C4_glyc_5long
  10 11 	b_C4_C4_mid_5long
  11 12 	b_C4_C4_mid
  12 13 	b_C4_C4_mid
  13 14 	b_C4_C4_end

[angles]
;  i  j  k 	name 	(using named angletypes from martini_v3.0.0_ffbonded_v2.itp)
;  i  j  k 	funct 	angle 	force.c.
   1  2  3 	a_NH3_PO4_GL_def
   2  3  5 	a_PO4_GL_C_def
   4  3  5 	a_GL_GL_C_glyc
   3  4 10 	a_GL_GL_C_glyc
   3  5  6 	a_GL_C4_C4_glyc
   5  6  7 	a_C4_C4_C4_def
   6  7  8 	a_C4_C4_C4_def
   7  8  9 	a_C4_C4_C4_def
   4 10 11 	a_GL_C4_C4_glyc
  10 11 12 	a_C4_C4_C4_def
  11 12 13 	a_C4_C4_C4_def
  12 13 14 	a_C4_C4_C4_def


;;;;;; Martini lipid topology for C16:0/16:1 PE (PYPE), generated using:
; The Martini lipid itp generator version M3.l01  Args are: -alname PYPE -alhead 'E P' -allink 'G G' -altail 'cCDC cCCC'
; WARNING: Autogenerated and not all lipid headgroup and tail combinations have been tested;
;          used with care and see K.B. Pedersen et al. 2024 for guidance.
;
; Description:
;   A general model phosphatidylethanolamine (PE) lipid corresponding to atomistic C16:0/16:1(9c) 1-palmitoyl-2-palmitoleoyl tails.
; Parameterization:
;   This topology follows the standard Martini 3.0 lipid definitions and building block rules. 
;   Bonded parameters and mapping have been optimized as described in K.B. Pedersen et al. 2024.
; Reference(s): 
;   K.B. Pedersen et al. The Martini 3 Lipidome: Expanded and Refined Parameters Improve Lipid Phase Behaviour, TBD 2024 
;   P.C.T. Souza et al. Martini 3: a general purpose force field for coarse-grained molecular dynamics, 
;   Nat. Methods; 2021. doi: 10.1038/s41592-021-01098-3
; Created: 2024.07.12
;
; Molecular topology and mapping of indices:
; NH3-PO4-GL1-C1A-C2A-D3A-C4A
;          |
;         GL2-C1B-C2B-C3B-C4B
;
;  1 - 2 - 3 - 5 - 6 - 7 - 8 
;          |
;          4 - 9 - 10- 11- 12
;
;@INSANE alhead=E P, allink=G G, altail=CCDC CCCC, alname=PYPE, charge=0.0
;@RESNTEST PYP==PYPE if: atoms[0]==NH3
;@BEADS NH3 PO4 GL1 GL2 C1A C2A D3A C4A C1B C2B C3B C4B 
;@BONDS NH3-PO4 PO4-GL1 PO4-GL2 GL1-GL2 GL1-C1A C1A-C2A C2A-D3A D3A-C4A GL2-C1B C1B-C2B C2B-C3B C3B-C4B 
;

[moleculetype]
; molname      nrexcl
  PYPE          1

[atoms]
; id 	type 	resnr 	residu 	atom 	cgnr 	charge    (mass)
   1    Q4p   1  PYPE  NH3   1 	1.0
   2     Q5   1  PYPE  PO4   2 	-1.0
   3   SN4a   1  PYPE  GL1   3 	0
   4   SN4a   1  PYPE  GL2   4 	0
   5    SC1   1  PYPE  C1A   5 	0
   6     C1   1  PYPE  C2A   6 	0
   7    C4h   1  PYPE  D3A   7 	0
   8     C1   1  PYPE  C4A   8 	0
   9    SC1   1  PYPE  C1B   9 	0
  10     C1   1  PYPE  C2B  10 	0
  11     C1   1  PYPE  C3B  11 	0
  12     C1   1  PYPE  C4B  12 	0

[bonds]
;  i  j 	name 	(using named bondtypes from martini_v3.0.0_ffbonded_v2.itp)
;  i  j 	funct 	force.c.
   1  2 	b_NH3_PO4_def
   2  3 	b_PO4_GL_def
   2  4 	b_PO4_GL_def_long
   3  4 	b_GL_GL_glyc
   3  5 	b_GL_SC1_glyc
   5  6 	b_SC1_C1_mid
   6  7 	b_C1_C4_mid
   7  8 	b_C4_C1_end
   4  9 	b_GL_SC1_glyc
   9 10 	b_SC1_C1_mid
  10 11 	b_C1_C1_mid
  11 12 	b_C1_C1_end

[angles]
;  i  j  k 	name 	(using named angletypes from martini_v3.0.0_ffbonded_v2.itp)
;  i  j  k 	funct 	angle 	force.c.
   1  2  3 	a_NH3_PO4_GL_def
   2  3  5 	a_PO4_GL_C_def
   4  3  5 	a_GL_GL_C_glyc
   3  4  9 	a_GL_GL_C_glyc
   3  5  6 	a_GL_C1_C1_glyc
   5  6  7 	a_C1_C1_C4_def
   6  7  8 	a_C1_C4_C1_def
   4  9 10 	a_GL_C1_C1_glyc
   9 10 11 	a_C1_C1_C1_def
  10 11 12 	a_C1_C1_C1_def


;;;;;; Martini lipid topology for C16:0/18:0 PE (PSPE), generated using:
; The Martini lipid itp generator version M3.l01  Args are: -alname PSPE -alhead 'E P' -allink 'G G' -altail 'CCCC cCCC'
; WARNING: Autogenerated and not all lipid headgroup and tail combinations have been tested;
;          used with care and see K.B. Pedersen et al. 2024 for guidance.
;
; Description:
;   A general model phosphatidylethanolamine (PE) lipid corresponding to atomistic C16:0/18:0 1-palmitoyl-2-stearoyl tails.
; Parameterization:
;   This topology follows the standard Martini 3.0 lipid definitions and building block rules. 
;   Bonded parameters and mapping have been optimized as described in K.B. Pedersen et al. 2024.
; Reference(s): 
;   K.B. Pedersen et al. The Martini 3 Lipidome: Expanded and Refined Parameters Improve Lipid Phase Behaviour, TBD 2024 
;   P.C.T. Souza et al. Martini 3: a general purpose force field for coarse-grained molecular dynamics, 
;   Nat. Methods; 2021. doi: 10.1038/s41592-021-01098-3
; Created: 2024.07.12
;
; Molecular topology and mapping of indices:
; NH3-PO4-GL1-C1A-C2A-C3A-C4A
;          |
;         GL2-C1B-C2B-C3B-C4B
;
;  1 - 2 - 3 - 5 - 6 - 7 - 8 
;          |
;          4 - 9 - 10- 11- 12
;
;@INSANE alhead=E P, allink=G G, altail=CCCC CCCC, alname=PSPE, charge=0.0
;@RESNTEST PSP==PSPE if: atoms[0]==NH3
;@BEADS NH3 PO4 GL1 GL2 C1A C2A C3A C4A C1B C2B C3B C4B 
;@BONDS NH3-PO4 PO4-GL1 PO4-GL2 GL1-GL2 GL1-C1A C1A-C2A C2A-C3A C3A-C4A GL2-C1B C1B-C2B C2B-C3B C3B-C4B 
;

[moleculetype]
; molname      nrexcl
  PSPE          1

[atoms]
; id 	type 	resnr 	residu 	atom 	cgnr 	charge    (mass)
   1    Q4p   1  PSPE  NH3   1 	1.0
   2     Q5   1  PSPE  PO4   2 	-1.0
   3   SN4a   1  PSPE  GL1   3 	0
   4   SN4a   1  PSPE  GL2   4 	0
   5     C1   1  PSPE  C1A   5 	0
   6     C1   1  PSPE  C2A   6 	0
   7     C1   1  PSPE  C3A   7 	0
   8     C1   1  PSPE  C4A   8 	0
   9    SC1   1  PSPE  C1B   9 	0
  10     C1   1  PSPE  C2B  10 	0
  11     C1   1  PSPE  C3B  11 	0
  12     C1   1  PSPE  C4B  12 	0

[bonds]
;  i  j 	name 	(using named bondtypes from martini_v3.0.0_ffbonded_v2.itp)
;  i  j 	funct 	force.c.
   1  2 	b_NH3_PO4_def
   2  3 	b_PO4_GL_def
   2  4 	b_PO4_GL_def_long
   3  4 	b_GL_GL_glyc
   3  5 	b_GL_C1_glyc_5long
   5  6 	b_C1_C1_mid_5long
   6  7 	b_C1_C1_mid
   7  8 	b_C1_C1_end
   4  9 	b_GL_SC1_glyc
   9 10 	b_SC1_C1_mid
  10 11 	b_C1_C1_mid
  11 12 	b_C1_C1_end

[angles]
;  i  j  k 	name 	(using named angletypes from martini_v3.0.0_ffbonded_v2.itp)
;  i  j  k 	funct 	angle 	force.c.
   1  2  3 	a_NH3_PO4_GL_def
   2  3  5 	a_PO4_GL_C_def
   4  3  5 	a_GL_GL_C_glyc
   3  4  9 	a_GL_GL_C_glyc
   3  5  6 	a_GL_C1_C1_glyc
   5  6  7 	a_C1_C1_C1_def
   6  7  8 	a_C1_C1_C1_def
   4  9 10 	a_GL_C1_C1_glyc
   9 10 11 	a_C1_C1_C1_def
  10 11 12 	a_C1_C1_C1_def


;;;;;; Martini lipid topology for C16:0/18:1 PE (POPE), generated using:
; The Martini lipid itp generator version M3.l01  Args are: -alname POPE -alhead 'E P' -allink 'G G' -altail 'CDCC cCCC'
; WARNING: Autogenerated and not all lipid headgroup and tail combinations have been tested;
;          used with care and see K.B. Pedersen et al. 2024 for guidance.
;
; Description:
;   A general model phosphatidylethanolamine (PE) lipid corresponding to atomistic C16:0/18:1(9c) 1-palmitoyl-2-oleoyl (POPE) tails.
; Parameterization:
;   This topology follows the standard Martini 3.0 lipid definitions and building block rules. 
;   Bonded parameters and mapping have been optimized as described in K.B. Pedersen et al. 2024.
; Reference(s): 
;   K.B. Pedersen et al. The Martini 3 Lipidome: Expanded and Refined Parameters Improve Lipid Phase Behaviour, TBD 2024 
;   P.C.T. Souza et al. Martini 3: a general purpose force field for coarse-grained molecular dynamics, 
;   Nat. Methods; 2021. doi: 10.1038/s41592-021-01098-3
; Created: 2024.07.12
;
; Molecular topology and mapping of indices:
; NH3-PO4-GL1-C1A-D2A-C3A-C4A
;          |
;         GL2-C1B-C2B-C3B-C4B
;
;  1 - 2 - 3 - 5 - 6 - 7 - 8 
;          |
;          4 - 9 - 10- 11- 12
;
;@INSANE alhead=E P, allink=G G, altail=CDCC CCCC, alname=POPE, charge=0.0
;@RESNTEST POP==POPE if: atoms[0]==NH3
;@BEADS NH3 PO4 GL1 GL2 C1A D2A C3A C4A C1B C2B C3B C4B 
;@BONDS NH3-PO4 PO4-GL1 PO4-GL2 GL1-GL2 GL1-C1A C1A-D2A D2A-C3A C3A-C4A GL2-C1B C1B-C2B C2B-C3B C3B-C4B 
;

[moleculetype]
; molname      nrexcl
  POPE          1

[atoms]
; id 	type 	resnr 	residu 	atom 	cgnr 	charge    (mass)
   1    Q4p   1  POPE  NH3   1 	1.0
   2     Q5   1  POPE  PO4   2 	-1.0
   3   SN4a   1  POPE  GL1   3 	0
   4   SN4a   1  POPE  GL2   4 	0
   5     C1   1  POPE  C1A   5 	0
   6    C4h   1  POPE  D2A   6 	0
   7     C1   1  POPE  C3A   7 	0
   8     C1   1  POPE  C4A   8 	0
   9    SC1   1  POPE  C1B   9 	0
  10     C1   1  POPE  C2B  10 	0
  11     C1   1  POPE  C3B  11 	0
  12     C1   1  POPE  C4B  12 	0

[bonds]
;  i  j 	name 	(using named bondtypes from martini_v3.0.0_ffbonded_v2.itp)
;  i  j 	funct 	force.c.
   1  2 	b_NH3_PO4_def
   2  3 	b_PO4_GL_def
   2  4 	b_PO4_GL_def_long
   3  4 	b_GL_GL_glyc
   3  5 	b_GL_C1_glyc_5long
   5  6 	b_C1_C4_mid_5long
   6  7 	b_C4_C1_mid
   7  8 	b_C1_C1_end
   4  9 	b_GL_SC1_glyc
   9 10 	b_SC1_C1_mid
  10 11 	b_C1_C1_mid
  11 12 	b_C1_C1_end

[angles]
;  i  j  k 	name 	(using named angletypes from martini_v3.0.0_ffbonded_v2.itp)
;  i  j  k 	funct 	angle 	force.c.
   1  2  3 	a_NH3_PO4_GL_def
   2  3  5 	a_PO4_GL_C_def
   4  3  5 	a_GL_GL_C_glyc
   3  4  9 	a_GL_GL_C_glyc
   3  5  6 	a_GL_C1_C4_glyc
   5  6  7 	a_C1_C4_C1_def
   6  7  8 	a_C4_C1_C1_def
   4  9 10 	a_GL_C1_C1_glyc
   9 10 11 	a_C1_C1_C1_def
  10 11 12 	a_C1_C1_C1_def


;;;;;; Martini lipid topology for C16:0/18:2 PE (PLPE), generated using:
; The Martini lipid itp generator version M3.l01  Args are: -alname PLPE -alhead 'E P' -allink 'G G' -altail 'CDDC cCCC'
; WARNING: Autogenerated and not all lipid headgroup and tail combinations have been tested;
;          used with care and see K.B. Pedersen et al. 2024 for guidance.
;
; Description:
;   A general model phosphatidylethanolamine (PE) lipid corresponding to atomistic C16:0/18:2(9c;12c) 1-palmitoyl-2-linoleoyl tails.
; Parameterization:
;   This topology follows the standard Martini 3.0 lipid definitions and building block rules. 
;   Bonded parameters and mapping have been optimized as described in K.B. Pedersen et al. 2024.
; Reference(s): 
;   K.B. Pedersen et al. The Martini 3 Lipidome: Expanded and Refined Parameters Improve Lipid Phase Behaviour, TBD 2024 
;   P.C.T. Souza et al. Martini 3: a general purpose force field for coarse-grained molecular dynamics, 
;   Nat. Methods; 2021. doi: 10.1038/s41592-021-01098-3
; Created: 2024.07.12
;
; Molecular topology and mapping of indices:
; NH3-PO4-GL1-C1A-D2A-D3A-C4A
;          |
;         GL2-C1B-C2B-C3B-C4B
;
;  1 - 2 - 3 - 5 - 6 - 7 - 8 
;          |
;          4 - 9 - 10- 11- 12
;
;@INSANE alhead=E P, allink=G G, altail=CDDC CCCC, alname=PLPE, charge=0.0
;@RESNTEST PLP==PLPE if: atoms[0]==NH3
;@BEADS NH3 PO4 GL1 GL2 C1A D2A D3A C4A C1B C2B C3B C4B 
;@BONDS NH3-PO4 PO4-GL1 PO4-GL2 GL1-GL2 GL1-C1A C1A-D2A D2A-D3A D3A-C4A GL2-C1B C1B-C2B C2B-C3B C3B-C4B 
;

[moleculetype]
; molname      nrexcl
  PLPE          1

[atoms]
; id 	type 	resnr 	residu 	atom 	cgnr 	charge    (mass)
   1    Q4p   1  PLPE  NH3   1 	1.0
   2     Q5   1  PLPE  PO4   2 	-1.0
   3   SN4a   1  PLPE  GL1   3 	0
   4   SN4a   1  PLPE  GL2   4 	0
   5     C1   1  PLPE  C1A   5 	0
   6    C4h   1  PLPE  D2A   6 	0
   7    C4h   1  PLPE  D3A   7 	0
   8     C1   1  PLPE  C4A   8 	0
   9    SC1   1  PLPE  C1B   9 	0
  10     C1   1  PLPE  C2B  10 	0
  11     C1   1  PLPE  C3B  11 	0
  12     C1   1  PLPE  C4B  12 	0

[bonds]
;  i  j 	name 	(using named bondtypes from martini_v3.0.0_ffbonded_v2.itp)
;  i  j 	funct 	force.c.
   1  2 	b_NH3_PO4_def
   2  3 	b_PO4_GL_def
   2  4 	b_PO4_GL_def_long
   3  4 	b_GL_GL_glyc
   3  5 	b_GL_C1_glyc_5long
   5  6 	b_C1_C4_mid_5long
   6  7 	b_C4_C4_mid
   7  8 	b_C4_C1_end
   4  9 	b_GL_SC1_glyc
   9 10 	b_SC1_C1_mid
  10 11 	b_C1_C1_mid
  11 12 	b_C1_C1_end

[angles]
;  i  j  k 	name 	(using named angletypes from martini_v3.0.0_ffbonded_v2.itp)
;  i  j  k 	funct 	angle 	force.c.
   1  2  3 	a_NH3_PO4_GL_def
   2  3  5 	a_PO4_GL_C_def
   4  3  5 	a_GL_GL_C_glyc
   3  4  9 	a_GL_GL_C_glyc
   3  5  6 	a_GL_C1_C4_glyc
   5  6  7 	a_C1_C4_C4_def
   6  7  8 	a_C4_C4_C1_def
   4  9 10 	a_GL_C1_C1_glyc
   9 10 11 	a_C1_C1_C1_def
  10 11 12 	a_C1_C1_C1_def


;;;;;; Martini lipid topology for C16:0/18:3 PE (PFPE), generated using:
; The Martini lipid itp generator version M3.l01  Args are: -alname PFPE -alhead 'E P' -allink 'G G' -altail 'CDDD cCCC'
; WARNING: Autogenerated and not all lipid headgroup and tail combinations have been tested;
;          used with care and see K.B. Pedersen et al. 2024 for guidance.
;
; Description:
;   A general model phosphatidylethanolamine (PE) lipid corresponding to atomistic C16:0/18:3(9c;12c;15c) 1-palmitoyl-2-alpha-linolenic acid tails.
; Parameterization:
;   This topology follows the standard Martini 3.0 lipid definitions and building block rules. 
;   Bonded parameters and mapping have been optimized as described in K.B. Pedersen et al. 2024.
; Reference(s): 
;   K.B. Pedersen et al. The Martini 3 Lipidome: Expanded and Refined Parameters Improve Lipid Phase Behaviour, TBD 2024 
;   P.C.T. Souza et al. Martini 3: a general purpose force field for coarse-grained molecular dynamics, 
;   Nat. Methods; 2021. doi: 10.1038/s41592-021-01098-3
; Created: 2024.07.12
;
; Molecular topology and mapping of indices:
; NH3-PO4-GL1-C1A-D2A-D3A-D4A
;          |
;         GL2-C1B-C2B-C3B-C4B
;
;  1 - 2 - 3 - 5 - 6 - 7 - 8 
;          |
;          4 - 9 - 10- 11- 12
;
;@INSANE alhead=E P, allink=G G, altail=CDDD CCCC, alname=PFPE, charge=0.0
;@RESNTEST PFP==PFPE if: atoms[0]==NH3
;@BEADS NH3 PO4 GL1 GL2 C1A D2A D3A D4A C1B C2B C3B C4B 
;@BONDS NH3-PO4 PO4-GL1 PO4-GL2 GL1-GL2 GL1-C1A C1A-D2A D2A-D3A D3A-D4A GL2-C1B C1B-C2B C2B-C3B C3B-C4B 
;

[moleculetype]
; molname      nrexcl
  PFPE          1

[atoms]
; id 	type 	resnr 	residu 	atom 	cgnr 	charge    (mass)
   1    Q4p   1  PFPE  NH3   1 	1.0
   2     Q5   1  PFPE  PO4   2 	-1.0
   3   SN4a   1  PFPE  GL1   3 	0
   4   SN4a   1  PFPE  GL2   4 	0
   5     C1   1  PFPE  C1A   5 	0
   6    C4h   1  PFPE  D2A   6 	0
   7    C4h   1  PFPE  D3A   7 	0
   8    C4h   1  PFPE  D4A   8 	0
   9    SC1   1  PFPE  C1B   9 	0
  10     C1   1  PFPE  C2B  10 	0
  11     C1   1  PFPE  C3B  11 	0
  12     C1   1  PFPE  C4B  12 	0

[bonds]
;  i  j 	name 	(using named bondtypes from martini_v3.0.0_ffbonded_v2.itp)
;  i  j 	funct 	force.c.
   1  2 	b_NH3_PO4_def
   2  3 	b_PO4_GL_def
   2  4 	b_PO4_GL_def_long
   3  4 	b_GL_GL_glyc
   3  5 	b_GL_C1_glyc_5long
   5  6 	b_C1_C4_mid_5long
   6  7 	b_C4_C4_mid
   7  8 	b_C4_C4_end
   4  9 	b_GL_SC1_glyc
   9 10 	b_SC1_C1_mid
  10 11 	b_C1_C1_mid
  11 12 	b_C1_C1_end

[angles]
;  i  j  k 	name 	(using named angletypes from martini_v3.0.0_ffbonded_v2.itp)
;  i  j  k 	funct 	angle 	force.c.
   1  2  3 	a_NH3_PO4_GL_def
   2  3  5 	a_PO4_GL_C_def
   4  3  5 	a_GL_GL_C_glyc
   3  4  9 	a_GL_GL_C_glyc
   3  5  6 	a_GL_C1_C4_glyc
   5  6  7 	a_C1_C4_C4_def
   6  7  8 	a_C4_C4_C4_def
   4  9 10 	a_GL_C1_C1_glyc
   9 10 11 	a_C1_C1_C1_def
  10 11 12 	a_C1_C1_C1_def


;;;;;; Martini lipid topology for C16:0/20:2 PE (PIPE), generated using:
; The Martini lipid itp generator version M3.l01  Args are: -alname PIPE -alhead 'E P' -allink 'G G' -altail 'cCDDC cCCC'
; WARNING: Autogenerated and not all lipid headgroup and tail combinations have been tested;
;          used with care and see K.B. Pedersen et al. 2024 for guidance.
;
; Description:
;   A general model phosphatidylethanolamine (PE) lipid corresponding to atomistic C16:0/20:2(11c;14c) 1-palmitoyl-2-eicosadienoyl tails.
; Parameterization:
;   This topology follows the standard Martini 3.0 lipid definitions and building block rules. 
;   Bonded parameters and mapping have been optimized as described in K.B. Pedersen et al. 2024.
; Reference(s): 
;   K.B. Pedersen et al. The Martini 3 Lipidome: Expanded and Refined Parameters Improve Lipid Phase Behaviour, TBD 2024 
;   P.C.T. Souza et al. Martini 3: a general purpose force field for coarse-grained molecular dynamics, 
;   Nat. Methods; 2021. doi: 10.1038/s41592-021-01098-3
; Created: 2024.07.12
;
; Molecular topology and mapping of indices:
; NH3-PO4-GL1-C1A-C2A-D3A-D4A-C5A
;          |
;         GL2-C1B-C2B-C3B-C4B
;
;  1 - 2 - 3 - 5 - 6 - 7 - 8 - 9 
;          |
;          4 - 10- 11- 12- 13
;
;@INSANE alhead=E P, allink=G G, altail=CCDDC CCCC, alname=PIPE, charge=0.0
;@RESNTEST PIP==PIPE if: atoms[0]==NH3
;@BEADS NH3 PO4 GL1 GL2 C1A C2A D3A D4A C5A C1B C2B C3B C4B 
;@BONDS NH3-PO4 PO4-GL1 PO4-GL2 GL1-GL2 GL1-C1A C1A-C2A C2A-D3A D3A-D4A D4A-C5A GL2-C1B C1B-C2B C2B-C3B C3B-C4B 
;

[moleculetype]
; molname      nrexcl
  PIPE          1

[atoms]
; id 	type 	resnr 	residu 	atom 	cgnr 	charge    (mass)
   1    Q4p   1  PIPE  NH3   1 	1.0
   2     Q5   1  PIPE  PO4   2 	-1.0
   3   SN4a   1  PIPE  GL1   3 	0
   4   SN4a   1  PIPE  GL2   4 	0
   5    SC1   1  PIPE  C1A   5 	0
   6     C1   1  PIPE  C2A   6 	0
   7    C4h   1  PIPE  D3A   7 	0
   8    C4h   1  PIPE  D4A   8 	0
   9     C1   1  PIPE  C5A   9 	0
  10    SC1   1  PIPE  C1B  10 	0
  11     C1   1  PIPE  C2B  11 	0
  12     C1   1  PIPE  C3B  12 	0
  13     C1   1  PIPE  C4B  13 	0

[bonds]
;  i  j 	name 	(using named bondtypes from martini_v3.0.0_ffbonded_v2.itp)
;  i  j 	funct 	force.c.
   1  2 	b_NH3_PO4_def
   2  3 	b_PO4_GL_def
   2  4 	b_PO4_GL_def_long
   3  4 	b_GL_GL_glyc
   3  5 	b_GL_SC1_glyc
   5  6 	b_SC1_C1_mid
   6  7 	b_C1_C4_mid
   7  8 	b_C4_C4_mid
   8  9 	b_C4_C1_end
   4 10 	b_GL_SC1_glyc
  10 11 	b_SC1_C1_mid
  11 12 	b_C1_C1_mid
  12 13 	b_C1_C1_end

[angles]
;  i  j  k 	name 	(using named angletypes from martini_v3.0.0_ffbonded_v2.itp)
;  i  j  k 	funct 	angle 	force.c.
   1  2  3 	a_NH3_PO4_GL_def
   2  3  5 	a_PO4_GL_C_def
   4  3  5 	a_GL_GL_C_glyc
   3  4 10 	a_GL_GL_C_glyc
   3  5  6 	a_GL_C1_C1_glyc
   5  6  7 	a_C1_C1_C4_def
   6  7  8 	a_C1_C4_C4_def
   7  8  9 	a_C4_C4_C1_def
   4 10 11 	a_GL_C1_C1_glyc
  10 11 12 	a_C1_C1_C1_def
  11 12 13 	a_C1_C1_C1_def


;;;;;; Martini lipid topology for C16:0/20:3 PE (PQPE), generated using:
; The Martini lipid itp generator version M3.l01  Args are: -alname PQPE -alhead 'E P' -allink 'G G' -altail 'cDDDC cCCC'
; WARNING: Autogenerated and not all lipid headgroup and tail combinations have been tested;
;          used with care and see K.B. Pedersen et al. 2024 for guidance.
;
; Description:
;   A general model phosphatidylethanolamine (PE) lipid corresponding to atomistic C18:0/20:2(8c;11c;14c) 1-palmitoyl-2-eicosatrienoyl tails.
; Parameterization:
;   This topology follows the standard Martini 3.0 lipid definitions and building block rules. 
;   Bonded parameters and mapping have been optimized as described in K.B. Pedersen et al. 2024.
; Reference(s): 
;   K.B. Pedersen et al. The Martini 3 Lipidome: Expanded and Refined Parameters Improve Lipid Phase Behaviour, TBD 2024 
;   P.C.T. Souza et al. Martini 3: a general purpose force field for coarse-grained molecular dynamics, 
;   Nat. Methods; 2021. doi: 10.1038/s41592-021-01098-3
; Created: 2024.07.12
;
; Molecular topology and mapping of indices:
; NH3-PO4-GL1-C1A-D2A-D3A-D4A-C5A
;          |
;         GL2-C1B-C2B-C3B-C4B
;
;  1 - 2 - 3 - 5 - 6 - 7 - 8 - 9 
;          |
;          4 - 10- 11- 12- 13
;
;@INSANE alhead=E P, allink=G G, altail=CDDDC CCCC, alname=PQPE, charge=0.0
;@RESNTEST PQP==PQPE if: atoms[0]==NH3
;@BEADS NH3 PO4 GL1 GL2 C1A D2A D3A D4A C5A C1B C2B C3B C4B 
;@BONDS NH3-PO4 PO4-GL1 PO4-GL2 GL1-GL2 GL1-C1A C1A-D2A D2A-D3A D3A-D4A D4A-C5A GL2-C1B C1B-C2B C2B-C3B C3B-C4B 
;

[moleculetype]
; molname      nrexcl
  PQPE          1

[atoms]
; id 	type 	resnr 	residu 	atom 	cgnr 	charge    (mass)
   1    Q4p   1  PQPE  NH3   1 	1.0
   2     Q5   1  PQPE  PO4   2 	-1.0
   3   SN4a   1  PQPE  GL1   3 	0
   4   SN4a   1  PQPE  GL2   4 	0
   5    SC1   1  PQPE  C1A   5 	0
   6    C4h   1  PQPE  D2A   6 	0
   7    C4h   1  PQPE  D3A   7 	0
   8    C4h   1  PQPE  D4A   8 	0
   9     C1   1  PQPE  C5A   9 	0
  10    SC1   1  PQPE  C1B  10 	0
  11     C1   1  PQPE  C2B  11 	0
  12     C1   1  PQPE  C3B  12 	0
  13     C1   1  PQPE  C4B  13 	0

[bonds]
;  i  j 	name 	(using named bondtypes from martini_v3.0.0_ffbonded_v2.itp)
;  i  j 	funct 	force.c.
   1  2 	b_NH3_PO4_def
   2  3 	b_PO4_GL_def
   2  4 	b_PO4_GL_def_long
   3  4 	b_GL_GL_glyc
   3  5 	b_GL_SC1_glyc
   5  6 	b_SC1_C4_mid
   6  7 	b_C4_C4_mid
   7  8 	b_C4_C4_mid
   8  9 	b_C4_C1_end
   4 10 	b_GL_SC1_glyc
  10 11 	b_SC1_C1_mid
  11 12 	b_C1_C1_mid
  12 13 	b_C1_C1_end

[angles]
;  i  j  k 	name 	(using named angletypes from martini_v3.0.0_ffbonded_v2.itp)
;  i  j  k 	funct 	angle 	force.c.
   1  2  3 	a_NH3_PO4_GL_def
   2  3  5 	a_PO4_GL_C_def
   4  3  5 	a_GL_GL_C_glyc
   3  4 10 	a_GL_GL_C_glyc
   3  5  6 	a_GL_C1_C4_glyc
   5  6  7 	a_C1_C4_C4_def
   6  7  8 	a_C4_C4_C4_def
   7  8  9 	a_C4_C4_C1_def
   4 10 11 	a_GL_C1_C1_glyc
  10 11 12 	a_C1_C1_C1_def
  11 12 13 	a_C1_C1_C1_def


;;;;;; Martini lipid topology for C16:0/20:4 PE (PAPE), generated using:
; The Martini lipid itp generator version M3.l01  Args are: -alname PAPE -alhead 'E P' -allink 'G G' -altail 'cFFDC cCCC'
; WARNING: Autogenerated and not all lipid headgroup and tail combinations have been tested;
;          used with care and see K.B. Pedersen et al. 2024 for guidance.
;
; Description:
;   A general model phosphatidylethanolamine (PE) lipid corresponding to atomistic C16:0/20:4(5c;8c;11c;14c) 1-palmitoyl-2-arachidonoyl tails.
; Parameterization:
;   This topology follows the standard Martini 3.0 lipid definitions and building block rules. 
;   Bonded parameters and mapping have been optimized as described in K.B. Pedersen et al. 2024.
; Reference(s): 
;   K.B. Pedersen et al. The Martini 3 Lipidome: Expanded and Refined Parameters Improve Lipid Phase Behaviour, TBD 2024 
;   P.C.T. Souza et al. Martini 3: a general purpose force field for coarse-grained molecular dynamics, 
;   Nat. Methods; 2021. doi: 10.1038/s41592-021-01098-3
; Created: 2024.07.12
;
; Molecular topology and mapping of indices:
; NH3-PO4-GL1-C1A-D2A-D3A-D4A-C5A
;          |
;         GL2-C1B-C2B-C3B-C4B
;
;  1 - 2 - 3 - 5 - 6 - 7 - 8 - 9 
;          |
;          4 - 10- 11- 12- 13
;
;@INSANE alhead=E P, allink=G G, altail=CDDDC CCCC, alname=PAPE, charge=0.0
;@RESNTEST PAP==PAPE if: atoms[0]==NH3
;@BEADS NH3 PO4 GL1 GL2 C1A D2A D3A D4A C5A C1B C2B C3B C4B 
;@BONDS NH3-PO4 PO4-GL1 PO4-GL2 GL1-GL2 GL1-C1A C1A-D2A D2A-D3A D3A-D4A D4A-C5A GL2-C1B C1B-C2B C2B-C3B C3B-C4B 
;

[moleculetype]
; molname      nrexcl
  PAPE          1

[atoms]
; id 	type 	resnr 	residu 	atom 	cgnr 	charge    (mass)
   1    Q4p   1  PAPE  NH3   1 	1.0
   2     Q5   1  PAPE  PO4   2 	-1.0
   3   SN4a   1  PAPE  GL1   3 	0
   4   SN4a   1  PAPE  GL2   4 	0
   5    SC1   1  PAPE  C1A   5 	0
   6    C5h   1  PAPE  D2A   6 	0
   7    C5h   1  PAPE  D3A   7 	0
   8    C4h   1  PAPE  D4A   8 	0
   9     C1   1  PAPE  C5A   9 	0
  10    SC1   1  PAPE  C1B  10 	0
  11     C1   1  PAPE  C2B  11 	0
  12     C1   1  PAPE  C3B  12 	0
  13     C1   1  PAPE  C4B  13 	0

[bonds]
;  i  j 	name 	(using named bondtypes from martini_v3.0.0_ffbonded_v2.itp)
;  i  j 	funct 	force.c.
   1  2 	b_NH3_PO4_def
   2  3 	b_PO4_GL_def
   2  4 	b_PO4_GL_def_long
   3  4 	b_GL_GL_glyc
   3  5 	b_GL_SC1_glyc
   5  6 	b_SC1_C4_mid
   6  7 	b_C4_C4_mid
   7  8 	b_C4_C4_mid
   8  9 	b_C4_C1_end
   4 10 	b_GL_SC1_glyc
  10 11 	b_SC1_C1_mid
  11 12 	b_C1_C1_mid
  12 13 	b_C1_C1_end

[angles]
;  i  j  k 	name 	(using named angletypes from martini_v3.0.0_ffbonded_v2.itp)
;  i  j  k 	funct 	angle 	force.c.
   1  2  3 	a_NH3_PO4_GL_def
   2  3  5 	a_PO4_GL_C_def
   4  3  5 	a_GL_GL_C_glyc
   3  4 10 	a_GL_GL_C_glyc
   3  5  6 	a_GL_C1_C4_glyc
   5  6  7 	a_C1_C4_C4_def
   6  7  8 	a_C4_C4_C4_def
   7  8  9 	a_C4_C4_C1_def
   4 10 11 	a_GL_C1_C1_glyc
  10 11 12 	a_C1_C1_C1_def
  11 12 13 	a_C1_C1_C1_def


;;;;;; Martini lipid topology for C16:0/22:1 PE (PEPE), generated using:
; The Martini lipid itp generator version M3.l01  Args are: -alname PEPE -alhead 'E P' -allink 'G G' -altail 'CCDCC cCCC'
; WARNING: Autogenerated and not all lipid headgroup and tail combinations have been tested;
;          used with care and see K.B. Pedersen et al. 2024 for guidance.
;
; Description:
;   A general model phosphatidylethanolamine (PE) lipid corresponding to atomistic C16:0/22:1 1-palmitoyl-2-erucoyl tails.
; Parameterization:
;   This topology follows the standard Martini 3.0 lipid definitions and building block rules. 
;   Bonded parameters and mapping have been optimized as described in K.B. Pedersen et al. 2024.
; Reference(s): 
;   K.B. Pedersen et al. The Martini 3 Lipidome: Expanded and Refined Parameters Improve Lipid Phase Behaviour, TBD 2024 
;   P.C.T. Souza et al. Martini 3: a general purpose force field for coarse-grained molecular dynamics, 
;   Nat. Methods; 2021. doi: 10.1038/s41592-021-01098-3
; Created: 2024.07.12
;
; Molecular topology and mapping of indices:
; NH3-PO4-GL1-C1A-C2A-D3A-C4A-C5A
;          |
;         GL2-C1B-C2B-C3B-C4B
;
;  1 - 2 - 3 - 5 - 6 - 7 - 8 - 9 
;          |
;          4 - 10- 11- 12- 13
;
;@INSANE alhead=E P, allink=G G, altail=CCDCC CCCC, alname=PEPE, charge=0.0
;@RESNTEST PEP==PEPE if: atoms[0]==NH3
;@BEADS NH3 PO4 GL1 GL2 C1A C2A D3A C4A C5A C1B C2B C3B C4B 
;@BONDS NH3-PO4 PO4-GL1 PO4-GL2 GL1-GL2 GL1-C1A C1A-C2A C2A-D3A D3A-C4A C4A-C5A GL2-C1B C1B-C2B C2B-C3B C3B-C4B 
;

[moleculetype]
; molname      nrexcl
  PEPE          1

[atoms]
; id 	type 	resnr 	residu 	atom 	cgnr 	charge    (mass)
   1    Q4p   1  PEPE  NH3   1 	1.0
   2     Q5   1  PEPE  PO4   2 	-1.0
   3   SN4a   1  PEPE  GL1   3 	0
   4   SN4a   1  PEPE  GL2   4 	0
   5     C1   1  PEPE  C1A   5 	0
   6     C1   1  PEPE  C2A   6 	0
   7    C4h   1  PEPE  D3A   7 	0
   8     C1   1  PEPE  C4A   8 	0
   9     C1   1  PEPE  C5A   9 	0
  10    SC1   1  PEPE  C1B  10 	0
  11     C1   1  PEPE  C2B  11 	0
  12     C1   1  PEPE  C3B  12 	0
  13     C1   1  PEPE  C4B  13 	0

[bonds]
;  i  j 	name 	(using named bondtypes from martini_v3.0.0_ffbonded_v2.itp)
;  i  j 	funct 	force.c.
   1  2 	b_NH3_PO4_def
   2  3 	b_PO4_GL_def
   2  4 	b_PO4_GL_def_long
   3  4 	b_GL_GL_glyc
   3  5 	b_GL_C1_glyc_5long
   5  6 	b_C1_C1_mid_5long
   6  7 	b_C1_C4_mid
   7  8 	b_C4_C1_mid
   8  9 	b_C1_C1_end
   4 10 	b_GL_SC1_glyc
  10 11 	b_SC1_C1_mid
  11 12 	b_C1_C1_mid
  12 13 	b_C1_C1_end

[angles]
;  i  j  k 	name 	(using named angletypes from martini_v3.0.0_ffbonded_v2.itp)
;  i  j  k 	funct 	angle 	force.c.
   1  2  3 	a_NH3_PO4_GL_def
   2  3  5 	a_PO4_GL_C_def
   4  3  5 	a_GL_GL_C_glyc
   3  4 10 	a_GL_GL_C_glyc
   3  5  6 	a_GL_C1_C1_glyc
   5  6  7 	a_C1_C1_C4_def
   6  7  8 	a_C1_C4_C1_def
   7  8  9 	a_C4_C1_C1_def
   4 10 11 	a_GL_C1_C1_glyc
  10 11 12 	a_C1_C1_C1_def
  11 12 13 	a_C1_C1_C1_def


;;;;;; Martini lipid topology for C16:0/22:6 PE (PDPE), generated using:
; The Martini lipid itp generator version M3.l01  Args are: -alname PDPE -alhead 'E P' -allink 'G G' -altail 'DFFDD cCCC'
; WARNING: Autogenerated and not all lipid headgroup and tail combinations have been tested;
;          used with care and see K.B. Pedersen et al. 2024 for guidance.
;
; Description:
;   A general model phosphatidylethanolamine (PE) lipid corresponding to atomistic C16:0/22:6(4c;7c;10c;13c;16c;19c) 1-palmitoyl-2-docosahexaenoyl tails.
; Parameterization:
;   This topology follows the standard Martini 3.0 lipid definitions and building block rules. 
;   Bonded parameters and mapping have been optimized as described in K.B. Pedersen et al. 2024.
; Reference(s): 
;   K.B. Pedersen et al. The Martini 3 Lipidome: Expanded and Refined Parameters Improve Lipid Phase Behaviour, TBD 2024 
;   P.C.T. Souza et al. Martini 3: a general purpose force field for coarse-grained molecular dynamics, 
;   Nat. Methods; 2021. doi: 10.1038/s41592-021-01098-3
; Created: 2024.07.12
;
; Molecular topology and mapping of indices:
; NH3-PO4-GL1-D1A-D2A-D3A-D4A-D5A
;          |
;         GL2-C1B-C2B-C3B-C4B
;
;  1 - 2 - 3 - 5 - 6 - 7 - 8 - 9 
;          |
;          4 - 10- 11- 12- 13
;
;@INSANE alhead=E P, allink=G G, altail=DDDDD CCCC, alname=PDPE, charge=0.0
;@RESNTEST PDP==PDPE if: atoms[0]==NH3
;@BEADS NH3 PO4 GL1 GL2 D1A D2A D3A D4A D5A C1B C2B C3B C4B 
;@BONDS NH3-PO4 PO4-GL1 PO4-GL2 GL1-GL2 GL1-D1A D1A-D2A D2A-D3A D3A-D4A D4A-D5A GL2-C1B C1B-C2B C2B-C3B C3B-C4B 
;

[moleculetype]
; molname      nrexcl
  PDPE          1

[atoms]
; id 	type 	resnr 	residu 	atom 	cgnr 	charge    (mass)
   1    Q4p   1  PDPE  NH3   1 	1.0
   2     Q5   1  PDPE  PO4   2 	-1.0
   3   SN4a   1  PDPE  GL1   3 	0
   4   SN4a   1  PDPE  GL2   4 	0
   5    C4h   1  PDPE  D1A   5 	0
   6    C5h   1  PDPE  D2A   6 	0
   7    C5h   1  PDPE  D3A   7 	0
   8    C4h   1  PDPE  D4A   8 	0
   9    C4h   1  PDPE  D5A   9 	0
  10    SC1   1  PDPE  C1B  10 	0
  11     C1   1  PDPE  C2B  11 	0
  12     C1   1  PDPE  C3B  12 	0
  13     C1   1  PDPE  C4B  13 	0

[bonds]
;  i  j 	name 	(using named bondtypes from martini_v3.0.0_ffbonded_v2.itp)
;  i  j 	funct 	force.c.
   1  2 	b_NH3_PO4_def
   2  3 	b_PO4_GL_def
   2  4 	b_PO4_GL_def_long
   3  4 	b_GL_GL_glyc
   3  5 	b_GL_C4_glyc_5long
   5  6 	b_C4_C4_mid_5long
   6  7 	b_C4_C4_mid
   7  8 	b_C4_C4_mid
   8  9 	b_C4_C4_end
   4 10 	b_GL_SC1_glyc
  10 11 	b_SC1_C1_mid
  11 12 	b_C1_C1_mid
  12 13 	b_C1_C1_end

[angles]
;  i  j  k 	name 	(using named angletypes from martini_v3.0.0_ffbonded_v2.itp)
;  i  j  k 	funct 	angle 	force.c.
   1  2  3 	a_NH3_PO4_GL_def
   2  3  5 	a_PO4_GL_C_def
   4  3  5 	a_GL_GL_C_glyc
   3  4 10 	a_GL_GL_C_glyc
   3  5  6 	a_GL_C4_C4_glyc
   5  6  7 	a_C4_C4_C4_def
   6  7  8 	a_C4_C4_C4_def
   7  8  9 	a_C4_C4_C4_def
   4 10 11 	a_GL_C1_C1_glyc
  10 11 12 	a_C1_C1_C1_def
  11 12 13 	a_C1_C1_C1_def


;;;;;; Martini lipid topology for C16:1/18:1 PE (YOPE), generated using:
; The Martini lipid itp generator version M3.l01  Args are: -alname YOPE -alhead 'E P' -allink 'G G' -altail 'CDCC cCDC'
; WARNING: Autogenerated and not all lipid headgroup and tail combinations have been tested;
;          used with care and see K.B. Pedersen et al. 2024 for guidance.
;
; Description:
;   A general model phosphatidylethanolamine (PE) lipid corresponding to atomistic C16:1(9c)/18:1(9c) 1-palmitoleoyl-2-oleoyl tails.
; Parameterization:
;   This topology follows the standard Martini 3.0 lipid definitions and building block rules. 
;   Bonded parameters and mapping have been optimized as described in K.B. Pedersen et al. 2024.
; Reference(s): 
;   K.B. Pedersen et al. The Martini 3 Lipidome: Expanded and Refined Parameters Improve Lipid Phase Behaviour, TBD 2024 
;   P.C.T. Souza et al. Martini 3: a general purpose force field for coarse-grained molecular dynamics, 
;   Nat. Methods; 2021. doi: 10.1038/s41592-021-01098-3
; Created: 2024.07.12
;
; Molecular topology and mapping of indices:
; NH3-PO4-GL1-C1A-D2A-C3A-C4A
;          |
;         GL2-C1B-C2B-D3B-C4B
;
;  1 - 2 - 3 - 5 - 6 - 7 - 8 
;          |
;          4 - 9 - 10- 11- 12
;
;@INSANE alhead=E P, allink=G G, altail=CDCC CCDC, alname=YOPE, charge=0.0
;@RESNTEST YOP==YOPE if: atoms[0]==NH3
;@BEADS NH3 PO4 GL1 GL2 C1A D2A C3A C4A C1B C2B D3B C4B 
;@BONDS NH3-PO4 PO4-GL1 PO4-GL2 GL1-GL2 GL1-C1A C1A-D2A D2A-C3A C3A-C4A GL2-C1B C1B-C2B C2B-D3B D3B-C4B 
;

[moleculetype]
; molname      nrexcl
  YOPE          1

[atoms]
; id 	type 	resnr 	residu 	atom 	cgnr 	charge    (mass)
   1    Q4p   1  YOPE  NH3   1 	1.0
   2     Q5   1  YOPE  PO4   2 	-1.0
   3   SN4a   1  YOPE  GL1   3 	0
   4   SN4a   1  YOPE  GL2   4 	0
   5     C1   1  YOPE  C1A   5 	0
   6    C4h   1  YOPE  D2A   6 	0
   7     C1   1  YOPE  C3A   7 	0
   8     C1   1  YOPE  C4A   8 	0
   9    SC1   1  YOPE  C1B   9 	0
  10     C1   1  YOPE  C2B  10 	0
  11    C4h   1  YOPE  D3B  11 	0
  12     C1   1  YOPE  C4B  12 	0

[bonds]
;  i  j 	name 	(using named bondtypes from martini_v3.0.0_ffbonded_v2.itp)
;  i  j 	funct 	force.c.
   1  2 	b_NH3_PO4_def
   2  3 	b_PO4_GL_def
   2  4 	b_PO4_GL_def_long
   3  4 	b_GL_GL_glyc
   3  5 	b_GL_C1_glyc_5long
   5  6 	b_C1_C4_mid_5long
   6  7 	b_C4_C1_mid
   7  8 	b_C1_C1_end
   4  9 	b_GL_SC1_glyc
   9 10 	b_SC1_C1_mid
  10 11 	b_C1_C4_mid
  11 12 	b_C4_C1_end

[angles]
;  i  j  k 	name 	(using named angletypes from martini_v3.0.0_ffbonded_v2.itp)
;  i  j  k 	funct 	angle 	force.c.
   1  2  3 	a_NH3_PO4_GL_def
   2  3  5 	a_PO4_GL_C_def
   4  3  5 	a_GL_GL_C_glyc
   3  4  9 	a_GL_GL_C_glyc
   3  5  6 	a_GL_C1_C4_glyc
   5  6  7 	a_C1_C4_C1_def
   6  7  8 	a_C4_C1_C1_def
   4  9 10 	a_GL_C1_C1_glyc
   9 10 11 	a_C1_C1_C4_def
  10 11 12 	a_C1_C4_C1_def


;;;;;; Martini lipid topology for C18:0/18:1 PE (SOPE), generated using:
; The Martini lipid itp generator version M3.l01  Args are: -alname SOPE -alhead 'E P' -allink 'G G' -altail 'CDCC CCCC'
; WARNING: Autogenerated and not all lipid headgroup and tail combinations have been tested;
;          used with care and see K.B. Pedersen et al. 2024 for guidance.
;
; Description:
;   A general model phosphatidylethanolamine (PE) lipid corresponding to atomistic C18:0/18:1(9c) 1-stearoyl-2-oleoyl (SOPE) tails.
; Parameterization:
;   This topology follows the standard Martini 3.0 lipid definitions and building block rules. 
;   Bonded parameters and mapping have been optimized as described in K.B. Pedersen et al. 2024.
; Reference(s): 
;   K.B. Pedersen et al. The Martini 3 Lipidome: Expanded and Refined Parameters Improve Lipid Phase Behaviour, TBD 2024 
;   P.C.T. Souza et al. Martini 3: a general purpose force field for coarse-grained molecular dynamics, 
;   Nat. Methods; 2021. doi: 10.1038/s41592-021-01098-3
; Created: 2024.07.12
;
; Molecular topology and mapping of indices:
; NH3-PO4-GL1-C1A-D2A-C3A-C4A
;          |
;         GL2-C1B-C2B-C3B-C4B
;
;  1 - 2 - 3 - 5 - 6 - 7 - 8 
;          |
;          4 - 9 - 10- 11- 12
;
;@INSANE alhead=E P, allink=G G, altail=CDCC CCCC, alname=SOPE, charge=0.0
;@RESNTEST SOP==SOPE if: atoms[0]==NH3
;@BEADS NH3 PO4 GL1 GL2 C1A D2A C3A C4A C1B C2B C3B C4B 
;@BONDS NH3-PO4 PO4-GL1 PO4-GL2 GL1-GL2 GL1-C1A C1A-D2A D2A-C3A C3A-C4A GL2-C1B C1B-C2B C2B-C3B C3B-C4B 
;

[moleculetype]
; molname      nrexcl
  SOPE          1

[atoms]
; id 	type 	resnr 	residu 	atom 	cgnr 	charge    (mass)
   1    Q4p   1  SOPE  NH3   1 	1.0
   2     Q5   1  SOPE  PO4   2 	-1.0
   3   SN4a   1  SOPE  GL1   3 	0
   4   SN4a   1  SOPE  GL2   4 	0
   5     C1   1  SOPE  C1A   5 	0
   6    C4h   1  SOPE  D2A   6 	0
   7     C1   1  SOPE  C3A   7 	0
   8     C1   1  SOPE  C4A   8 	0
   9     C1   1  SOPE  C1B   9 	0
  10     C1   1  SOPE  C2B  10 	0
  11     C1   1  SOPE  C3B  11 	0
  12     C1   1  SOPE  C4B  12 	0

[bonds]
;  i  j 	name 	(using named bondtypes from martini_v3.0.0_ffbonded_v2.itp)
;  i  j 	funct 	force.c.
   1  2 	b_NH3_PO4_def
   2  3 	b_PO4_GL_def
   2  4 	b_PO4_GL_def_long
   3  4 	b_GL_GL_glyc
   3  5 	b_GL_C1_glyc_5long
   5  6 	b_C1_C4_mid_5long
   6  7 	b_C4_C1_mid
   7  8 	b_C1_C1_end
   4  9 	b_GL_C1_glyc_5long
   9 10 	b_C1_C1_mid_5long
  10 11 	b_C1_C1_mid
  11 12 	b_C1_C1_end

[angles]
;  i  j  k 	name 	(using named angletypes from martini_v3.0.0_ffbonded_v2.itp)
;  i  j  k 	funct 	angle 	force.c.
   1  2  3 	a_NH3_PO4_GL_def
   2  3  5 	a_PO4_GL_C_def
   4  3  5 	a_GL_GL_C_glyc
   3  4  9 	a_GL_GL_C_glyc
   3  5  6 	a_GL_C1_C4_glyc
   5  6  7 	a_C1_C4_C1_def
   6  7  8 	a_C4_C1_C1_def
   4  9 10 	a_GL_C1_C1_glyc
   9 10 11 	a_C1_C1_C1_def
  10 11 12 	a_C1_C1_C1_def


;;;;;; Martini lipid topology for C18:0/18:2 PE (SLPE), generated using:
; The Martini lipid itp generator version M3.l01  Args are: -alname SLPE -alhead 'E P' -allink 'G G' -altail 'CDDC CCCC'
; WARNING: Autogenerated and not all lipid headgroup and tail combinations have been tested;
;          used with care and see K.B. Pedersen et al. 2024 for guidance.
;
; Description:
;   A general model phosphatidylethanolamine (PE) lipid corresponding to atomistic C18:0/18:2(9c;12c) 1-stearoyl-2-linoleoyl tails.
; Parameterization:
;   This topology follows the standard Martini 3.0 lipid definitions and building block rules. 
;   Bonded parameters and mapping have been optimized as described in K.B. Pedersen et al. 2024.
; Reference(s): 
;   K.B. Pedersen et al. The Martini 3 Lipidome: Expanded and Refined Parameters Improve Lipid Phase Behaviour, TBD 2024 
;   P.C.T. Souza et al. Martini 3: a general purpose force field for coarse-grained molecular dynamics, 
;   Nat. Methods; 2021. doi: 10.1038/s41592-021-01098-3
; Created: 2024.07.12
;
; Molecular topology and mapping of indices:
; NH3-PO4-GL1-C1A-D2A-D3A-C4A
;          |
;         GL2-C1B-C2B-C3B-C4B
;
;  1 - 2 - 3 - 5 - 6 - 7 - 8 
;          |
;          4 - 9 - 10- 11- 12
;
;@INSANE alhead=E P, allink=G G, altail=CDDC CCCC, alname=SLPE, charge=0.0
;@RESNTEST SLP==SLPE if: atoms[0]==NH3
;@BEADS NH3 PO4 GL1 GL2 C1A D2A D3A C4A C1B C2B C3B C4B 
;@BONDS NH3-PO4 PO4-GL1 PO4-GL2 GL1-GL2 GL1-C1A C1A-D2A D2A-D3A D3A-C4A GL2-C1B C1B-C2B C2B-C3B C3B-C4B 
;

[moleculetype]
; molname      nrexcl
  SLPE          1

[atoms]
; id 	type 	resnr 	residu 	atom 	cgnr 	charge    (mass)
   1    Q4p   1  SLPE  NH3   1 	1.0
   2     Q5   1  SLPE  PO4   2 	-1.0
   3   SN4a   1  SLPE  GL1   3 	0
   4   SN4a   1  SLPE  GL2   4 	0
   5     C1   1  SLPE  C1A   5 	0
   6    C4h   1  SLPE  D2A   6 	0
   7    C4h   1  SLPE  D3A   7 	0
   8     C1   1  SLPE  C4A   8 	0
   9     C1   1  SLPE  C1B   9 	0
  10     C1   1  SLPE  C2B  10 	0
  11     C1   1  SLPE  C3B  11 	0
  12     C1   1  SLPE  C4B  12 	0

[bonds]
;  i  j 	name 	(using named bondtypes from martini_v3.0.0_ffbonded_v2.itp)
;  i  j 	funct 	force.c.
   1  2 	b_NH3_PO4_def
   2  3 	b_PO4_GL_def
   2  4 	b_PO4_GL_def_long
   3  4 	b_GL_GL_glyc
   3  5 	b_GL_C1_glyc_5long
   5  6 	b_C1_C4_mid_5long
   6  7 	b_C4_C4_mid
   7  8 	b_C4_C1_end
   4  9 	b_GL_C1_glyc_5long
   9 10 	b_C1_C1_mid_5long
  10 11 	b_C1_C1_mid
  11 12 	b_C1_C1_end

[angles]
;  i  j  k 	name 	(using named angletypes from martini_v3.0.0_ffbonded_v2.itp)
;  i  j  k 	funct 	angle 	force.c.
   1  2  3 	a_NH3_PO4_GL_def
   2  3  5 	a_PO4_GL_C_def
   4  3  5 	a_GL_GL_C_glyc
   3  4  9 	a_GL_GL_C_glyc
   3  5  6 	a_GL_C1_C4_glyc
   5  6  7 	a_C1_C4_C4_def
   6  7  8 	a_C4_C4_C1_def
   4  9 10 	a_GL_C1_C1_glyc
   9 10 11 	a_C1_C1_C1_def
  10 11 12 	a_C1_C1_C1_def


;;;;;; Martini lipid topology for C18:0/20:4 PE (SAPE), generated using:
; The Martini lipid itp generator version M3.l01  Args are: -alname SAPE -alhead 'E P' -allink 'G G' -altail 'cFFDC CCCC'
; WARNING: Autogenerated and not all lipid headgroup and tail combinations have been tested;
;          used with care and see K.B. Pedersen et al. 2024 for guidance.
;
; Description:
;   A general model phosphatidylethanolamine (PE) lipid corresponding to atomistic C16:0/20:4(5c;8c;11c;14c) 1-stearoyl-2-arachidonoyl tails.
; Parameterization:
;   This topology follows the standard Martini 3.0 lipid definitions and building block rules. 
;   Bonded parameters and mapping have been optimized as described in K.B. Pedersen et al. 2024.
; Reference(s): 
;   K.B. Pedersen et al. The Martini 3 Lipidome: Expanded and Refined Parameters Improve Lipid Phase Behaviour, TBD 2024 
;   P.C.T. Souza et al. Martini 3: a general purpose force field for coarse-grained molecular dynamics, 
;   Nat. Methods; 2021. doi: 10.1038/s41592-021-01098-3
; Created: 2024.07.12
;
; Molecular topology and mapping of indices:
; NH3-PO4-GL1-C1A-D2A-D3A-D4A-C5A
;          |
;         GL2-C1B-C2B-C3B-C4B
;
;  1 - 2 - 3 - 5 - 6 - 7 - 8 - 9 
;          |
;          4 - 10- 11- 12- 13
;
;@INSANE alhead=E P, allink=G G, altail=CDDDC CCCC, alname=SAPE, charge=0.0
;@RESNTEST SAP==SAPE if: atoms[0]==NH3
;@BEADS NH3 PO4 GL1 GL2 C1A D2A D3A D4A C5A C1B C2B C3B C4B 
;@BONDS NH3-PO4 PO4-GL1 PO4-GL2 GL1-GL2 GL1-C1A C1A-D2A D2A-D3A D3A-D4A D4A-C5A GL2-C1B C1B-C2B C2B-C3B C3B-C4B 
;

[moleculetype]
; molname      nrexcl
  SAPE          1

[atoms]
; id 	type 	resnr 	residu 	atom 	cgnr 	charge    (mass)
   1    Q4p   1  SAPE  NH3   1 	1.0
   2     Q5   1  SAPE  PO4   2 	-1.0
   3   SN4a   1  SAPE  GL1   3 	0
   4   SN4a   1  SAPE  GL2   4 	0
   5    SC1   1  SAPE  C1A   5 	0
   6    C5h   1  SAPE  D2A   6 	0
   7    C5h   1  SAPE  D3A   7 	0
   8    C4h   1  SAPE  D4A   8 	0
   9     C1   1  SAPE  C5A   9 	0
  10     C1   1  SAPE  C1B  10 	0
  11     C1   1  SAPE  C2B  11 	0
  12     C1   1  SAPE  C3B  12 	0
  13     C1   1  SAPE  C4B  13 	0

[bonds]
;  i  j 	name 	(using named bondtypes from martini_v3.0.0_ffbonded_v2.itp)
;  i  j 	funct 	force.c.
   1  2 	b_NH3_PO4_def
   2  3 	b_PO4_GL_def
   2  4 	b_PO4_GL_def_long
   3  4 	b_GL_GL_glyc
   3  5 	b_GL_SC1_glyc
   5  6 	b_SC1_C4_mid
   6  7 	b_C4_C4_mid
   7  8 	b_C4_C4_mid
   8  9 	b_C4_C1_end
   4 10 	b_GL_C1_glyc_5long
  10 11 	b_C1_C1_mid_5long
  11 12 	b_C1_C1_mid
  12 13 	b_C1_C1_end

[angles]
;  i  j  k 	name 	(using named angletypes from martini_v3.0.0_ffbonded_v2.itp)
;  i  j  k 	funct 	angle 	force.c.
   1  2  3 	a_NH3_PO4_GL_def
   2  3  5 	a_PO4_GL_C_def
   4  3  5 	a_GL_GL_C_glyc
   3  4 10 	a_GL_GL_C_glyc
   3  5  6 	a_GL_C1_C4_glyc
   5  6  7 	a_C1_C4_C4_def
   6  7  8 	a_C4_C4_C4_def
   7  8  9 	a_C4_C4_C1_def
   4 10 11 	a_GL_C1_C1_glyc
  10 11 12 	a_C1_C1_C1_def
  11 12 13 	a_C1_C1_C1_def


;;;;;; Martini lipid topology for C18:0/22:6 PE (SDPE), generated using:
; The Martini lipid itp generator version M3.l01  Args are: -alname SDPE -alhead 'E P' -allink 'G G' -altail 'DFFDD CCCC'
; WARNING: Autogenerated and not all lipid headgroup and tail combinations have been tested;
;          used with care and see K.B. Pedersen et al. 2024 for guidance.
;
; Description:
;   A general model phosphatidylethanolamine (PE) lipid corresponding to atomistic C18:0/22:6(4c;7c;10c;13c;16c;19c) 1-stearoyl-2-docosahexaenoyl tails.
; Parameterization:
;   This topology follows the standard Martini 3.0 lipid definitions and building block rules. 
;   Bonded parameters and mapping have been optimized as described in K.B. Pedersen et al. 2024.
; Reference(s): 
;   K.B. Pedersen et al. The Martini 3 Lipidome: Expanded and Refined Parameters Improve Lipid Phase Behaviour, TBD 2024 
;   P.C.T. Souza et al. Martini 3: a general purpose force field for coarse-grained molecular dynamics, 
;   Nat. Methods; 2021. doi: 10.1038/s41592-021-01098-3
; Created: 2024.07.12
;
; Molecular topology and mapping of indices:
; NH3-PO4-GL1-D1A-D2A-D3A-D4A-D5A
;          |
;         GL2-C1B-C2B-C3B-C4B
;
;  1 - 2 - 3 - 5 - 6 - 7 - 8 - 9 
;          |
;          4 - 10- 11- 12- 13
;
;@INSANE alhead=E P, allink=G G, altail=DDDDD CCCC, alname=SDPE, charge=0.0
;@RESNTEST SDP==SDPE if: atoms[0]==NH3
;@BEADS NH3 PO4 GL1 GL2 D1A D2A D3A D4A D5A C1B C2B C3B C4B 
;@BONDS NH3-PO4 PO4-GL1 PO4-GL2 GL1-GL2 GL1-D1A D1A-D2A D2A-D3A D3A-D4A D4A-D5A GL2-C1B C1B-C2B C2B-C3B C3B-C4B 
;

[moleculetype]
; molname      nrexcl
  SDPE          1

[atoms]
; id 	type 	resnr 	residu 	atom 	cgnr 	charge    (mass)
   1    Q4p   1  SDPE  NH3   1 	1.0
   2     Q5   1  SDPE  PO4   2 	-1.0
   3   SN4a   1  SDPE  GL1   3 	0
   4   SN4a   1  SDPE  GL2   4 	0
   5    C4h   1  SDPE  D1A   5 	0
   6    C5h   1  SDPE  D2A   6 	0
   7    C5h   1  SDPE  D3A   7 	0
   8    C4h   1  SDPE  D4A   8 	0
   9    C4h   1  SDPE  D5A   9 	0
  10     C1   1  SDPE  C1B  10 	0
  11     C1   1  SDPE  C2B  11 	0
  12     C1   1  SDPE  C3B  12 	0
  13     C1   1  SDPE  C4B  13 	0

[bonds]
;  i  j 	name 	(using named bondtypes from martini_v3.0.0_ffbonded_v2.itp)
;  i  j 	funct 	force.c.
   1  2 	b_NH3_PO4_def
   2  3 	b_PO4_GL_def
   2  4 	b_PO4_GL_def_long
   3  4 	b_GL_GL_glyc
   3  5 	b_GL_C4_glyc_5long
   5  6 	b_C4_C4_mid_5long
   6  7 	b_C4_C4_mid
   7  8 	b_C4_C4_mid
   8  9 	b_C4_C4_end
   4 10 	b_GL_C1_glyc_5long
  10 11 	b_C1_C1_mid_5long
  11 12 	b_C1_C1_mid
  12 13 	b_C1_C1_end

[angles]
;  i  j  k 	name 	(using named angletypes from martini_v3.0.0_ffbonded_v2.itp)
;  i  j  k 	funct 	angle 	force.c.
   1  2  3 	a_NH3_PO4_GL_def
   2  3  5 	a_PO4_GL_C_def
   4  3  5 	a_GL_GL_C_glyc
   3  4 10 	a_GL_GL_C_glyc
   3  5  6 	a_GL_C4_C4_glyc
   5  6  7 	a_C4_C4_C4_def
   6  7  8 	a_C4_C4_C4_def
   7  8  9 	a_C4_C4_C4_def
   4 10 11 	a_GL_C1_C1_glyc
  10 11 12 	a_C1_C1_C1_def
  11 12 13 	a_C1_C1_C1_def


;;;;;; Martini lipid topology for C18:1/18:2 PE (OLPE), generated using:
; The Martini lipid itp generator version M3.l01  Args are: -alname OLPE -alhead 'E P' -allink 'G G' -altail 'CDDC CDCC'
; WARNING: Autogenerated and not all lipid headgroup and tail combinations have been tested;
;          used with care and see K.B. Pedersen et al. 2024 for guidance.
;
; Description:
;   A general model phosphatidylethanolamine (PE) lipid corresponding to atomistic C18:1(9c)/18:2(9c;12c) 1-oleoyl-2-linoleoyl  tails.
; Parameterization:
;   This topology follows the standard Martini 3.0 lipid definitions and building block rules. 
;   Bonded parameters and mapping have been optimized as described in K.B. Pedersen et al. 2024.
; Reference(s): 
;   K.B. Pedersen et al. The Martini 3 Lipidome: Expanded and Refined Parameters Improve Lipid Phase Behaviour, TBD 2024 
;   P.C.T. Souza et al. Martini 3: a general purpose force field for coarse-grained molecular dynamics, 
;   Nat. Methods; 2021. doi: 10.1038/s41592-021-01098-3
; Created: 2024.07.12
;
; Molecular topology and mapping of indices:
; NH3-PO4-GL1-C1A-D2A-D3A-C4A
;          |
;         GL2-C1B-D2B-C3B-C4B
;
;  1 - 2 - 3 - 5 - 6 - 7 - 8 
;          |
;          4 - 9 - 10- 11- 12
;
;@INSANE alhead=E P, allink=G G, altail=CDDC CDCC, alname=OLPE, charge=0.0
;@RESNTEST OLP==OLPE if: atoms[0]==NH3
;@BEADS NH3 PO4 GL1 GL2 C1A D2A D3A C4A C1B D2B C3B C4B 
;@BONDS NH3-PO4 PO4-GL1 PO4-GL2 GL1-GL2 GL1-C1A C1A-D2A D2A-D3A D3A-C4A GL2-C1B C1B-D2B D2B-C3B C3B-C4B 
;

[moleculetype]
; molname      nrexcl
  OLPE          1

[atoms]
; id 	type 	resnr 	residu 	atom 	cgnr 	charge    (mass)
   1    Q4p   1  OLPE  NH3   1 	1.0
   2     Q5   1  OLPE  PO4   2 	-1.0
   3   SN4a   1  OLPE  GL1   3 	0
   4   SN4a   1  OLPE  GL2   4 	0
   5     C1   1  OLPE  C1A   5 	0
   6    C4h   1  OLPE  D2A   6 	0
   7    C4h   1  OLPE  D3A   7 	0
   8     C1   1  OLPE  C4A   8 	0
   9     C1   1  OLPE  C1B   9 	0
  10    C4h   1  OLPE  D2B  10 	0
  11     C1   1  OLPE  C3B  11 	0
  12     C1   1  OLPE  C4B  12 	0

[bonds]
;  i  j 	name 	(using named bondtypes from martini_v3.0.0_ffbonded_v2.itp)
;  i  j 	funct 	force.c.
   1  2 	b_NH3_PO4_def
   2  3 	b_PO4_GL_def
   2  4 	b_PO4_GL_def_long
   3  4 	b_GL_GL_glyc
   3  5 	b_GL_C1_glyc_5long
   5  6 	b_C1_C4_mid_5long
   6  7 	b_C4_C4_mid
   7  8 	b_C4_C1_end
   4  9 	b_GL_C1_glyc_5long
   9 10 	b_C1_C4_mid_5long
  10 11 	b_C4_C1_mid
  11 12 	b_C1_C1_end

[angles]
;  i  j  k 	name 	(using named angletypes from martini_v3.0.0_ffbonded_v2.itp)
;  i  j  k 	funct 	angle 	force.c.
   1  2  3 	a_NH3_PO4_GL_def
   2  3  5 	a_PO4_GL_C_def
   4  3  5 	a_GL_GL_C_glyc
   3  4  9 	a_GL_GL_C_glyc
   3  5  6 	a_GL_C1_C4_glyc
   5  6  7 	a_C1_C4_C4_def
   6  7  8 	a_C4_C4_C1_def
   4  9 10 	a_GL_C1_C4_glyc
   9 10 11 	a_C1_C4_C1_def
  10 11 12 	a_C4_C1_C1_def


;;;;;; Martini lipid topology for C18:1/20:4 PE (OAPE), generated using:
; The Martini lipid itp generator version M3.l01  Args are: -alname OAPE -alhead 'E P' -allink 'G G' -altail 'cFFDC CDCC'
; WARNING: Autogenerated and not all lipid headgroup and tail combinations have been tested;
;          used with care and see K.B. Pedersen et al. 2024 for guidance.
;
; Description:
;   A general model phosphatidylethanolamine (PE) lipid corresponding to atomistic C18:1(9c)/20:4(5c;8c;11c;14c) 1-oleoyl-2-arachidonoyl tails.
; Parameterization:
;   This topology follows the standard Martini 3.0 lipid definitions and building block rules. 
;   Bonded parameters and mapping have been optimized as described in K.B. Pedersen et al. 2024.
; Reference(s): 
;   K.B. Pedersen et al. The Martini 3 Lipidome: Expanded and Refined Parameters Improve Lipid Phase Behaviour, TBD 2024 
;   P.C.T. Souza et al. Martini 3: a general purpose force field for coarse-grained molecular dynamics, 
;   Nat. Methods; 2021. doi: 10.1038/s41592-021-01098-3
; Created: 2024.07.12
;
; Molecular topology and mapping of indices:
; NH3-PO4-GL1-C1A-D2A-D3A-D4A-C5A
;          |
;         GL2-C1B-D2B-C3B-C4B
;
;  1 - 2 - 3 - 5 - 6 - 7 - 8 - 9 
;          |
;          4 - 10- 11- 12- 13
;
;@INSANE alhead=E P, allink=G G, altail=CDDDC CDCC, alname=OAPE, charge=0.0
;@RESNTEST OAP==OAPE if: atoms[0]==NH3
;@BEADS NH3 PO4 GL1 GL2 C1A D2A D3A D4A C5A C1B D2B C3B C4B 
;@BONDS NH3-PO4 PO4-GL1 PO4-GL2 GL1-GL2 GL1-C1A C1A-D2A D2A-D3A D3A-D4A D4A-C5A GL2-C1B C1B-D2B D2B-C3B C3B-C4B 
;

[moleculetype]
; molname      nrexcl
  OAPE          1

[atoms]
; id 	type 	resnr 	residu 	atom 	cgnr 	charge    (mass)
   1    Q4p   1  OAPE  NH3   1 	1.0
   2     Q5   1  OAPE  PO4   2 	-1.0
   3   SN4a   1  OAPE  GL1   3 	0
   4   SN4a   1  OAPE  GL2   4 	0
   5    SC1   1  OAPE  C1A   5 	0
   6    C5h   1  OAPE  D2A   6 	0
   7    C5h   1  OAPE  D3A   7 	0
   8    C4h   1  OAPE  D4A   8 	0
   9     C1   1  OAPE  C5A   9 	0
  10     C1   1  OAPE  C1B  10 	0
  11    C4h   1  OAPE  D2B  11 	0
  12     C1   1  OAPE  C3B  12 	0
  13     C1   1  OAPE  C4B  13 	0

[bonds]
;  i  j 	name 	(using named bondtypes from martini_v3.0.0_ffbonded_v2.itp)
;  i  j 	funct 	force.c.
   1  2 	b_NH3_PO4_def
   2  3 	b_PO4_GL_def
   2  4 	b_PO4_GL_def_long
   3  4 	b_GL_GL_glyc
   3  5 	b_GL_SC1_glyc
   5  6 	b_SC1_C4_mid
   6  7 	b_C4_C4_mid
   7  8 	b_C4_C4_mid
   8  9 	b_C4_C1_end
   4 10 	b_GL_C1_glyc_5long
  10 11 	b_C1_C4_mid_5long
  11 12 	b_C4_C1_mid
  12 13 	b_C1_C1_end

[angles]
;  i  j  k 	name 	(using named angletypes from martini_v3.0.0_ffbonded_v2.itp)
;  i  j  k 	funct 	angle 	force.c.
   1  2  3 	a_NH3_PO4_GL_def
   2  3  5 	a_PO4_GL_C_def
   4  3  5 	a_GL_GL_C_glyc
   3  4 10 	a_GL_GL_C_glyc
   3  5  6 	a_GL_C1_C4_glyc
   5  6  7 	a_C1_C4_C4_def
   6  7  8 	a_C4_C4_C4_def
   7  8  9 	a_C4_C4_C1_def
   4 10 11 	a_GL_C1_C4_glyc
  10 11 12 	a_C1_C4_C1_def
  11 12 13 	a_C4_C1_C1_def


;;;;;; Martini lipid topology for C18:1/22:1 PE (OEPE), generated using:
; The Martini lipid itp generator version M3.l01  Args are: -alname OEPE -alhead 'E P' -allink 'G G' -altail 'CCDCC CDCC'
; WARNING: Autogenerated and not all lipid headgroup and tail combinations have been tested;
;          used with care and see K.B. Pedersen et al. 2024 for guidance.
;
; Description:
;   A general model phosphatidylethanolamine (PE) lipid corresponding to atomistic C18:1(9c)/22:1(13c) 1-oleoyl-2-dierucoyl tails.
; Parameterization:
;   This topology follows the standard Martini 3.0 lipid definitions and building block rules. 
;   Bonded parameters and mapping have been optimized as described in K.B. Pedersen et al. 2024.
; Reference(s): 
;   K.B. Pedersen et al. The Martini 3 Lipidome: Expanded and Refined Parameters Improve Lipid Phase Behaviour, TBD 2024 
;   P.C.T. Souza et al. Martini 3: a general purpose force field for coarse-grained molecular dynamics, 
;   Nat. Methods; 2021. doi: 10.1038/s41592-021-01098-3
; Created: 2024.07.12
;
; Molecular topology and mapping of indices:
; NH3-PO4-GL1-C1A-C2A-D3A-C4A-C5A
;          |
;         GL2-C1B-D2B-C3B-C4B
;
;  1 - 2 - 3 - 5 - 6 - 7 - 8 - 9 
;          |
;          4 - 10- 11- 12- 13
;
;@INSANE alhead=E P, allink=G G, altail=CCDCC CDCC, alname=OEPE, charge=0.0
;@RESNTEST OEP==OEPE if: atoms[0]==NH3
;@BEADS NH3 PO4 GL1 GL2 C1A C2A D3A C4A C5A C1B D2B C3B C4B 
;@BONDS NH3-PO4 PO4-GL1 PO4-GL2 GL1-GL2 GL1-C1A C1A-C2A C2A-D3A D3A-C4A C4A-C5A GL2-C1B C1B-D2B D2B-C3B C3B-C4B 
;

[moleculetype]
; molname      nrexcl
  OEPE          1

[atoms]
; id 	type 	resnr 	residu 	atom 	cgnr 	charge    (mass)
   1    Q4p   1  OEPE  NH3   1 	1.0
   2     Q5   1  OEPE  PO4   2 	-1.0
   3   SN4a   1  OEPE  GL1   3 	0
   4   SN4a   1  OEPE  GL2   4 	0
   5     C1   1  OEPE  C1A   5 	0
   6     C1   1  OEPE  C2A   6 	0
   7    C4h   1  OEPE  D3A   7 	0
   8     C1   1  OEPE  C4A   8 	0
   9     C1   1  OEPE  C5A   9 	0
  10     C1   1  OEPE  C1B  10 	0
  11    C4h   1  OEPE  D2B  11 	0
  12     C1   1  OEPE  C3B  12 	0
  13     C1   1  OEPE  C4B  13 	0

[bonds]
;  i  j 	name 	(using named bondtypes from martini_v3.0.0_ffbonded_v2.itp)
;  i  j 	funct 	force.c.
   1  2 	b_NH3_PO4_def
   2  3 	b_PO4_GL_def
   2  4 	b_PO4_GL_def_long
   3  4 	b_GL_GL_glyc
   3  5 	b_GL_C1_glyc_5long
   5  6 	b_C1_C1_mid_5long
   6  7 	b_C1_C4_mid
   7  8 	b_C4_C1_mid
   8  9 	b_C1_C1_end
   4 10 	b_GL_C1_glyc_5long
  10 11 	b_C1_C4_mid_5long
  11 12 	b_C4_C1_mid
  12 13 	b_C1_C1_end

[angles]
;  i  j  k 	name 	(using named angletypes from martini_v3.0.0_ffbonded_v2.itp)
;  i  j  k 	funct 	angle 	force.c.
   1  2  3 	a_NH3_PO4_GL_def
   2  3  5 	a_PO4_GL_C_def
   4  3  5 	a_GL_GL_C_glyc
   3  4 10 	a_GL_GL_C_glyc
   3  5  6 	a_GL_C1_C1_glyc
   5  6  7 	a_C1_C1_C4_def
   6  7  8 	a_C1_C4_C1_def
   7  8  9 	a_C4_C1_C1_def
   4 10 11 	a_GL_C1_C4_glyc
  10 11 12 	a_C1_C4_C1_def
  11 12 13 	a_C4_C1_C1_def


;;;;;; Martini lipid topology for C18:1/22:6 PE (ODPE), generated using:
; The Martini lipid itp generator version M3.l01  Args are: -alname ODPE -alhead 'E P' -allink 'G G' -altail 'DFFDD CDCC'
; WARNING: Autogenerated and not all lipid headgroup and tail combinations have been tested;
;          used with care and see K.B. Pedersen et al. 2024 for guidance.
;
; Description:
;   A general model phosphatidylethanolamine (PE) lipid corresponding to atomistic C18:1(9c)/22:6(4c;7c;10c;13c;16c;19c) 1-oleoyl-2-docosahexaenoic acid tails.
; Parameterization:
;   This topology follows the standard Martini 3.0 lipid definitions and building block rules. 
;   Bonded parameters and mapping have been optimized as described in K.B. Pedersen et al. 2024.
; Reference(s): 
;   K.B. Pedersen et al. The Martini 3 Lipidome: Expanded and Refined Parameters Improve Lipid Phase Behaviour, TBD 2024 
;   P.C.T. Souza et al. Martini 3: a general purpose force field for coarse-grained molecular dynamics, 
;   Nat. Methods; 2021. doi: 10.1038/s41592-021-01098-3
; Created: 2024.07.12
;
; Molecular topology and mapping of indices:
; NH3-PO4-GL1-D1A-D2A-D3A-D4A-D5A
;          |
;         GL2-C1B-D2B-C3B-C4B
;
;  1 - 2 - 3 - 5 - 6 - 7 - 8 - 9 
;          |
;          4 - 10- 11- 12- 13
;
;@INSANE alhead=E P, allink=G G, altail=DDDDD CDCC, alname=ODPE, charge=0.0
;@RESNTEST ODP==ODPE if: atoms[0]==NH3
;@BEADS NH3 PO4 GL1 GL2 D1A D2A D3A D4A D5A C1B D2B C3B C4B 
;@BONDS NH3-PO4 PO4-GL1 PO4-GL2 GL1-GL2 GL1-D1A D1A-D2A D2A-D3A D3A-D4A D4A-D5A GL2-C1B C1B-D2B D2B-C3B C3B-C4B 
;

[moleculetype]
; molname      nrexcl
  ODPE          1

[atoms]
; id 	type 	resnr 	residu 	atom 	cgnr 	charge    (mass)
   1    Q4p   1  ODPE  NH3   1 	1.0
   2     Q5   1  ODPE  PO4   2 	-1.0
   3   SN4a   1  ODPE  GL1   3 	0
   4   SN4a   1  ODPE  GL2   4 	0
   5    C4h   1  ODPE  D1A   5 	0
   6    C5h   1  ODPE  D2A   6 	0
   7    C5h   1  ODPE  D3A   7 	0
   8    C4h   1  ODPE  D4A   8 	0
   9    C4h   1  ODPE  D5A   9 	0
  10     C1   1  ODPE  C1B  10 	0
  11    C4h   1  ODPE  D2B  11 	0
  12     C1   1  ODPE  C3B  12 	0
  13     C1   1  ODPE  C4B  13 	0

[bonds]
;  i  j 	name 	(using named bondtypes from martini_v3.0.0_ffbonded_v2.itp)
;  i  j 	funct 	force.c.
   1  2 	b_NH3_PO4_def
   2  3 	b_PO4_GL_def
   2  4 	b_PO4_GL_def_long
   3  4 	b_GL_GL_glyc
   3  5 	b_GL_C4_glyc_5long
   5  6 	b_C4_C4_mid_5long
   6  7 	b_C4_C4_mid
   7  8 	b_C4_C4_mid
   8  9 	b_C4_C4_end
   4 10 	b_GL_C1_glyc_5long
  10 11 	b_C1_C4_mid_5long
  11 12 	b_C4_C1_mid
  12 13 	b_C1_C1_end

[angles]
;  i  j  k 	name 	(using named angletypes from martini_v3.0.0_ffbonded_v2.itp)
;  i  j  k 	funct 	angle 	force.c.
   1  2  3 	a_NH3_PO4_GL_def
   2  3  5 	a_PO4_GL_C_def
   4  3  5 	a_GL_GL_C_glyc
   3  4 10 	a_GL_GL_C_glyc
   3  5  6 	a_GL_C4_C4_glyc
   5  6  7 	a_C4_C4_C4_def
   6  7  8 	a_C4_C4_C4_def
   7  8  9 	a_C4_C4_C4_def
   4 10 11 	a_GL_C1_C4_glyc
  10 11 12 	a_C1_C4_C1_def
  11 12 13 	a_C4_C1_C1_def


;;;;;; Martini lipid topology for C18:2/18:3 PE (LFPE), generated using:
; The Martini lipid itp generator version M3.l01  Args are: -alname LFPE -alhead 'E P' -allink 'G G' -altail 'CDDD CDDC'
; WARNING: Autogenerated and not all lipid headgroup and tail combinations have been tested;
;          used with care and see K.B. Pedersen et al. 2024 for guidance.
;
; Description:
;   A general model phosphatidylethanolamine (PE) lipid corresponding to atomistic C18:2(9c;12c)/18:3(9c;12c;15c) 1-dilinoleoyl-2-alpha-linolenic acid  tails.
; Parameterization:
;   This topology follows the standard Martini 3.0 lipid definitions and building block rules. 
;   Bonded parameters and mapping have been optimized as described in K.B. Pedersen et al. 2024.
; Reference(s): 
;   K.B. Pedersen et al. The Martini 3 Lipidome: Expanded and Refined Parameters Improve Lipid Phase Behaviour, TBD 2024 
;   P.C.T. Souza et al. Martini 3: a general purpose force field for coarse-grained molecular dynamics, 
;   Nat. Methods; 2021. doi: 10.1038/s41592-021-01098-3
; Created: 2024.07.12
;
; Molecular topology and mapping of indices:
; NH3-PO4-GL1-C1A-D2A-D3A-D4A
;          |
;         GL2-C1B-D2B-D3B-C4B
;
;  1 - 2 - 3 - 5 - 6 - 7 - 8 
;          |
;          4 - 9 - 10- 11- 12
;
;@INSANE alhead=E P, allink=G G, altail=CDDD CDDC, alname=LFPE, charge=0.0
;@RESNTEST LFP==LFPE if: atoms[0]==NH3
;@BEADS NH3 PO4 GL1 GL2 C1A D2A D3A D4A C1B D2B D3B C4B 
;@BONDS NH3-PO4 PO4-GL1 PO4-GL2 GL1-GL2 GL1-C1A C1A-D2A D2A-D3A D3A-D4A GL2-C1B C1B-D2B D2B-D3B D3B-C4B 
;

[moleculetype]
; molname      nrexcl
  LFPE          1

[atoms]
; id 	type 	resnr 	residu 	atom 	cgnr 	charge    (mass)
   1    Q4p   1  LFPE  NH3   1 	1.0
   2     Q5   1  LFPE  PO4   2 	-1.0
   3   SN4a   1  LFPE  GL1   3 	0
   4   SN4a   1  LFPE  GL2   4 	0
   5     C1   1  LFPE  C1A   5 	0
   6    C4h   1  LFPE  D2A   6 	0
   7    C4h   1  LFPE  D3A   7 	0
   8    C4h   1  LFPE  D4A   8 	0
   9     C1   1  LFPE  C1B   9 	0
  10    C4h   1  LFPE  D2B  10 	0
  11    C4h   1  LFPE  D3B  11 	0
  12     C1   1  LFPE  C4B  12 	0

[bonds]
;  i  j 	name 	(using named bondtypes from martini_v3.0.0_ffbonded_v2.itp)
;  i  j 	funct 	force.c.
   1  2 	b_NH3_PO4_def
   2  3 	b_PO4_GL_def
   2  4 	b_PO4_GL_def_long
   3  4 	b_GL_GL_glyc
   3  5 	b_GL_C1_glyc_5long
   5  6 	b_C1_C4_mid_5long
   6  7 	b_C4_C4_mid
   7  8 	b_C4_C4_end
   4  9 	b_GL_C1_glyc_5long
   9 10 	b_C1_C4_mid_5long
  10 11 	b_C4_C4_mid
  11 12 	b_C4_C1_end

[angles]
;  i  j  k 	name 	(using named angletypes from martini_v3.0.0_ffbonded_v2.itp)
;  i  j  k 	funct 	angle 	force.c.
   1  2  3 	a_NH3_PO4_GL_def
   2  3  5 	a_PO4_GL_C_def
   4  3  5 	a_GL_GL_C_glyc
   3  4  9 	a_GL_GL_C_glyc
   3  5  6 	a_GL_C1_C4_glyc
   5  6  7 	a_C1_C4_C4_def
   6  7  8 	a_C4_C4_C4_def
   4  9 10 	a_GL_C1_C4_glyc
   9 10 11 	a_C1_C4_C4_def
  10 11 12 	a_C4_C4_C1_def
