# Supplementary material for: The Martini 3 Lipidome: Expanded and Refined Parameters Improve Lipid Phase Behavior
Source: ACS Cent Sci. 2025 Jul 31;11(9):1598–610. doi: 10.1021/acscentsci.5c00755 (PMC12464760; doi:10.1021/acscentsci.5c00755)
Supplement: Supplementary file 2 [file oc5c00755_si_002.zip › M3-Lipidome_Data/openbeta/martini_v3.0.0_phospholipids_PG_v2_openbeta.itp]

;
; Phosphatidylglycerol - PG
; Collection of phosphatidylglycerol Martini 3 lipids
;
; Please cite:
; K.B. Pedersen et al. The Martini 3 Lipidome: Expanded and Refined Parameters Improve Lipid Phase Behaviour, TBD 2024 and 
;   P.C.T. Souza et al. Martini 3: a general purpose force field for coarse-grained molecular dynamics, 
;   Nat. Methods; 2021. doi: 10.1038/s41592-021-01098-3
;
; Last updated:  Dec-2024 by Kasper;
; Authors: Kasper B. Pedersen


;;;;;; Martini lipid topology for di-C08:0 PG (DTPG), generated using:
; The Martini lipid itp generator version M3.l01  Args are: -alname DTPG -alhead 'G P' -allink 'G G' -altail 'cC cC'
; WARNING: Autogenerated and not all lipid headgroup and tail combinations have been tested;
;          used with care and see K.B. Pedersen et al. 2024 for guidance.
;
; Description:
;   A general model phosphatidylglycerol (PG) lipid corresponding to atomistic C8:0 dioctanoyl tails.
; Parameterization:
;   This topology follows the standard Martini 3.0 lipid definitions and building block rules. 
;   Bonded parameters and mapping have been optimized as described in K.B. Pedersen et al. 2024.
; Reference(s): 
;   K.B. Pedersen et al. The Martini 3 Lipidome: Expanded and Refined Parameters Improve Lipid Phase Behaviour, TBD 2024 
;   P.C.T. Souza et al. Martini 3: a general purpose force field for coarse-grained molecular dynamics, 
;   Nat. Methods; 2021. doi: 10.1038/s41592-021-01098-3
; Created: 2024.07.12
;
; Molecular topology and mapping of indices:
; GL0-PO4-GL1-C1A-C2A
;          |
;         GL2-C1B-C2B
;
;  1 - 2 - 3 - 5 - 6 
;          |
;          4 - 7 - 8 
;
;@INSANE alhead=G P, allink=G G, altail=CC CC, alname=DTPG, charge=-1.0
;@RESNTEST DTP==DTPG if: atoms[0]==GL0
;@BEADS GL0 PO4 GL1 GL2 C1A C2A C1B C2B 
;@BONDS GL0-PO4 PO4-GL1 PO4-GL2 GL1-GL2 GL1-C1A C1A-C2A GL2-C1B C1B-C2B 
;

[moleculetype]
; molname      nrexcl
  DTPG          1

[atoms]
; id 	type 	resnr 	residu 	atom 	cgnr 	charge    (mass)
   1    P4r   1  DTPG  GL0   1 	0.0
   2     Q5   1  DTPG  PO4   2 	-1.0
   3   SN4a   1  DTPG  GL1   3 	0
   4   SN4a   1  DTPG  GL2   4 	0
   5    SC1   1  DTPG  C1A   5 	0
   6     C1   1  DTPG  C2A   6 	0
   7    SC1   1  DTPG  C1B   7 	0
   8     C1   1  DTPG  C2B   8 	0

[bonds]
;  i  j 	name 	(using named bondtypes from martini_v3.0.0_ffbonded_v2.itp)
;  i  j 	funct 	force.c.
   1  2 	b_GL0_PO4_def
   2  3 	b_PO4_GL_def
   2  4 	b_PO4_GL_def_long
   3  4 	b_GL_GL_glyc
   3  5 	b_GL_SC1_glyc
   5  6 	b_SC1_C1_end
   4  7 	b_GL_SC1_glyc
   7  8 	b_SC1_C1_end

[angles]
;  i  j  k 	name 	(using named angletypes from martini_v3.0.0_ffbonded_v2.itp)
;  i  j  k 	funct 	angle 	force.c.
   1  2  3 	a_GL0_PO4_GL_def
   2  3  5 	a_PO4_GL_C_def
   4  3  5 	a_GL_GL_C_glyc
   3  4  7 	a_GL_GL_C_glyc
   3  5  6 	a_GL_C1_C1_glyc
   4  7  8 	a_GL_C1_C1_glyc


;;;;;; Martini lipid topology for di-C10:0 PG (DJPG), generated using:
; The Martini lipid itp generator version M3.l01  Args are: -alname DJPG -alhead 'G P' -allink 'G G' -altail 'CC CC'
; WARNING: Autogenerated and not all lipid headgroup and tail combinations have been tested;
;          used with care and see K.B. Pedersen et al. 2024 for guidance.
;
; Description:
;   A general model phosphatidylglycerol (PG) lipid corresponding to atomistic C10:0 didecanoyl tails.
; Parameterization:
;   This topology follows the standard Martini 3.0 lipid definitions and building block rules. 
;   Bonded parameters and mapping have been optimized as described in K.B. Pedersen et al. 2024.
; Reference(s): 
;   K.B. Pedersen et al. The Martini 3 Lipidome: Expanded and Refined Parameters Improve Lipid Phase Behaviour, TBD 2024 
;   P.C.T. Souza et al. Martini 3: a general purpose force field for coarse-grained molecular dynamics, 
;   Nat. Methods; 2021. doi: 10.1038/s41592-021-01098-3
; Created: 2024.07.12
;
; Molecular topology and mapping of indices:
; GL0-PO4-GL1-C1A-C2A
;          |
;         GL2-C1B-C2B
;
;  1 - 2 - 3 - 5 - 6 
;          |
;          4 - 7 - 8 
;
;@INSANE alhead=G P, allink=G G, altail=CC CC, alname=DJPG, charge=-1.0
;@RESNTEST DJP==DJPG if: atoms[0]==GL0
;@BEADS GL0 PO4 GL1 GL2 C1A C2A C1B C2B 
;@BONDS GL0-PO4 PO4-GL1 PO4-GL2 GL1-GL2 GL1-C1A C1A-C2A GL2-C1B C1B-C2B 
;

[moleculetype]
; molname      nrexcl
  DJPG          1

[atoms]
; id 	type 	resnr 	residu 	atom 	cgnr 	charge    (mass)
   1    P4r   1  DJPG  GL0   1 	0.0
   2     Q5   1  DJPG  PO4   2 	-1.0
   3   SN4a   1  DJPG  GL1   3 	0
   4   SN4a   1  DJPG  GL2   4 	0
   5     C1   1  DJPG  C1A   5 	0
   6     C1   1  DJPG  C2A   6 	0
   7     C1   1  DJPG  C1B   7 	0
   8     C1   1  DJPG  C2B   8 	0

[bonds]
;  i  j 	name 	(using named bondtypes from martini_v3.0.0_ffbonded_v2.itp)
;  i  j 	funct 	force.c.
   1  2 	b_GL0_PO4_def
   2  3 	b_PO4_GL_def
   2  4 	b_PO4_GL_def_long
   3  4 	b_GL_GL_glyc
   3  5 	b_GL_C1_glyc_5long
   5  6 	b_C1_C1_mid_5long
   4  7 	b_GL_C1_glyc_5long
   7  8 	b_C1_C1_mid_5long

[angles]
;  i  j  k 	name 	(using named angletypes from martini_v3.0.0_ffbonded_v2.itp)
;  i  j  k 	funct 	angle 	force.c.
   1  2  3 	a_GL0_PO4_GL_def
   2  3  5 	a_PO4_GL_C_def
   4  3  5 	a_GL_GL_C_glyc
   3  4  7 	a_GL_GL_C_glyc
   3  5  6 	a_GL_C1_C1_glyc
   4  7  8 	a_GL_C1_C1_glyc


;;;;;; Martini lipid topology for di-C12:0 PG (DUPG), generated using:
; The Martini lipid itp generator version M3.l01  Args are: -alname DUPG -alhead 'G P' -allink 'G G' -altail 'cCC cCC'
; WARNING: Autogenerated and not all lipid headgroup and tail combinations have been tested;
;          used with care and see K.B. Pedersen et al. 2024 for guidance.
;
; Description:
;   A general model phosphatidylglycerol (PG) lipid corresponding to atomistic C12:0 dilauroyl tails.
; Parameterization:
;   This topology follows the standard Martini 3.0 lipid definitions and building block rules. 
;   Bonded parameters and mapping have been optimized as described in K.B. Pedersen et al. 2024.
; Reference(s): 
;   K.B. Pedersen et al. The Martini 3 Lipidome: Expanded and Refined Parameters Improve Lipid Phase Behaviour, TBD 2024 
;   P.C.T. Souza et al. Martini 3: a general purpose force field for coarse-grained molecular dynamics, 
;   Nat. Methods; 2021. doi: 10.1038/s41592-021-01098-3
; Created: 2024.07.12
;
; Molecular topology and mapping of indices:
; GL0-PO4-GL1-C1A-C2A-C3A
;          |
;         GL2-C1B-C2B-C3B
;
;  1 - 2 - 3 - 5 - 6 - 7 
;          |
;          4 - 8 - 9 - 10
;
;@INSANE alhead=G P, allink=G G, altail=CCC CCC, alname=DUPG, charge=-1.0
;@RESNTEST DUP==DUPG if: atoms[0]==GL0
;@BEADS GL0 PO4 GL1 GL2 C1A C2A C3A C1B C2B C3B 
;@BONDS GL0-PO4 PO4-GL1 PO4-GL2 GL1-GL2 GL1-C1A C1A-C2A C2A-C3A GL2-C1B C1B-C2B C2B-C3B 
;

[moleculetype]
; molname      nrexcl
  DUPG          1

[atoms]
; id 	type 	resnr 	residu 	atom 	cgnr 	charge    (mass)
   1    P4r   1  DUPG  GL0   1 	0.0
   2     Q5   1  DUPG  PO4   2 	-1.0
   3   SN4a   1  DUPG  GL1   3 	0
   4   SN4a   1  DUPG  GL2   4 	0
   5    SC1   1  DUPG  C1A   5 	0
   6     C1   1  DUPG  C2A   6 	0
   7     C1   1  DUPG  C3A   7 	0
   8    SC1   1  DUPG  C1B   8 	0
   9     C1   1  DUPG  C2B   9 	0
  10     C1   1  DUPG  C3B  10 	0

[bonds]
;  i  j 	name 	(using named bondtypes from martini_v3.0.0_ffbonded_v2.itp)
;  i  j 	funct 	force.c.
   1  2 	b_GL0_PO4_def
   2  3 	b_PO4_GL_def
   2  4 	b_PO4_GL_def_long
   3  4 	b_GL_GL_glyc
   3  5 	b_GL_SC1_glyc
   5  6 	b_SC1_C1_mid
   6  7 	b_C1_C1_end
   4  8 	b_GL_SC1_glyc
   8  9 	b_SC1_C1_mid
   9 10 	b_C1_C1_end

[angles]
;  i  j  k 	name 	(using named angletypes from martini_v3.0.0_ffbonded_v2.itp)
;  i  j  k 	funct 	angle 	force.c.
   1  2  3 	a_GL0_PO4_GL_def
   2  3  5 	a_PO4_GL_C_def
   4  3  5 	a_GL_GL_C_glyc
   3  4  8 	a_GL_GL_C_glyc
   3  5  6 	a_GL_C1_C1_glyc
   5  6  7 	a_C1_C1_C1_def
   4  8  9 	a_GL_C1_C1_glyc
   8  9 10 	a_C1_C1_C1_def


;;;;;; Martini lipid topology for di-C14:0 PG (DMPG), generated using:
; The Martini lipid itp generator version M3.l01  Args are: -alname DMPG -alhead 'G P' -allink 'G G' -altail 'CCC CCC'
; WARNING: Autogenerated and not all lipid headgroup and tail combinations have been tested;
;          used with care and see K.B. Pedersen et al. 2024 for guidance.
;
; Description:
;   A general model phosphatidylglycerol (PG) lipid corresponding to atomistic C14:0 dimyristoyl (DMPG) tails.
; Parameterization:
;   This topology follows the standard Martini 3.0 lipid definitions and building block rules. 
;   Bonded parameters and mapping have been optimized as described in K.B. Pedersen et al. 2024.
; Reference(s): 
;   K.B. Pedersen et al. The Martini 3 Lipidome: Expanded and Refined Parameters Improve Lipid Phase Behaviour, TBD 2024 
;   P.C.T. Souza et al. Martini 3: a general purpose force field for coarse-grained molecular dynamics, 
;   Nat. Methods; 2021. doi: 10.1038/s41592-021-01098-3
; Created: 2024.07.12
;
; Molecular topology and mapping of indices:
; GL0-PO4-GL1-C1A-C2A-C3A
;          |
;         GL2-C1B-C2B-C3B
;
;  1 - 2 - 3 - 5 - 6 - 7 
;          |
;          4 - 8 - 9 - 10
;
;@INSANE alhead=G P, allink=G G, altail=CCC CCC, alname=DMPG, charge=-1.0
;@RESNTEST DMP==DMPG if: atoms[0]==GL0
;@BEADS GL0 PO4 GL1 GL2 C1A C2A C3A C1B C2B C3B 
;@BONDS GL0-PO4 PO4-GL1 PO4-GL2 GL1-GL2 GL1-C1A C1A-C2A C2A-C3A GL2-C1B C1B-C2B C2B-C3B 
;

[moleculetype]
; molname      nrexcl
  DMPG          1

[atoms]
; id 	type 	resnr 	residu 	atom 	cgnr 	charge    (mass)
   1    P4r   1  DMPG  GL0   1 	0.0
   2     Q5   1  DMPG  PO4   2 	-1.0
   3   SN4a   1  DMPG  GL1   3 	0
   4   SN4a   1  DMPG  GL2   4 	0
   5     C1   1  DMPG  C1A   5 	0
   6     C1   1  DMPG  C2A   6 	0
   7     C1   1  DMPG  C3A   7 	0
   8     C1   1  DMPG  C1B   8 	0
   9     C1   1  DMPG  C2B   9 	0
  10     C1   1  DMPG  C3B  10 	0

[bonds]
;  i  j 	name 	(using named bondtypes from martini_v3.0.0_ffbonded_v2.itp)
;  i  j 	funct 	force.c.
   1  2 	b_GL0_PO4_def
   2  3 	b_PO4_GL_def
   2  4 	b_PO4_GL_def_long
   3  4 	b_GL_GL_glyc
   3  5 	b_GL_C1_glyc_5long
   5  6 	b_C1_C1_mid_5long
   6  7 	b_C1_C1_end
   4  8 	b_GL_C1_glyc_5long
   8  9 	b_C1_C1_mid_5long
   9 10 	b_C1_C1_end

[angles]
;  i  j  k 	name 	(using named angletypes from martini_v3.0.0_ffbonded_v2.itp)
;  i  j  k 	funct 	angle 	force.c.
   1  2  3 	a_GL0_PO4_GL_def
   2  3  5 	a_PO4_GL_C_def
   4  3  5 	a_GL_GL_C_glyc
   3  4  8 	a_GL_GL_C_glyc
   3  5  6 	a_GL_C1_C1_glyc
   5  6  7 	a_C1_C1_C1_def
   4  8  9 	a_GL_C1_C1_glyc
   8  9 10 	a_C1_C1_C1_def


;;;;;; Martini lipid topology for di-C16:0 PG (DPPG), generated using:
; The Martini lipid itp generator version M3.l01  Args are: -alname DPPG -alhead 'G P' -allink 'G G' -altail 'cCCC cCCC'
; WARNING: Autogenerated and not all lipid headgroup and tail combinations have been tested;
;          used with care and see K.B. Pedersen et al. 2024 for guidance.
;
; Description:
;   A general model phosphatidylglycerol (PG) lipid corresponding to atomistic C16:0 dipalmitoyl (DPPG) tails.
; Parameterization:
;   This topology follows the standard Martini 3.0 lipid definitions and building block rules. 
;   Bonded parameters and mapping have been optimized as described in K.B. Pedersen et al. 2024.
; Reference(s): 
;   K.B. Pedersen et al. The Martini 3 Lipidome: Expanded and Refined Parameters Improve Lipid Phase Behaviour, TBD 2024 
;   P.C.T. Souza et al. Martini 3: a general purpose force field for coarse-grained molecular dynamics, 
;   Nat. Methods; 2021. doi: 10.1038/s41592-021-01098-3
; Created: 2024.07.12
;
; Molecular topology and mapping of indices:
; GL0-PO4-GL1-C1A-C2A-C3A-C4A
;          |
;         GL2-C1B-C2B-C3B-C4B
;
;  1 - 2 - 3 - 5 - 6 - 7 - 8 
;          |
;          4 - 9 - 10- 11- 12
;
;@INSANE alhead=G P, allink=G G, altail=CCCC CCCC, alname=DPPG, charge=-1.0
;@RESNTEST DPP==DPPG if: atoms[0]==GL0
;@BEADS GL0 PO4 GL1 GL2 C1A C2A C3A C4A C1B C2B C3B C4B 
;@BONDS GL0-PO4 PO4-GL1 PO4-GL2 GL1-GL2 GL1-C1A C1A-C2A C2A-C3A C3A-C4A GL2-C1B C1B-C2B C2B-C3B C3B-C4B 
;

[moleculetype]
; molname      nrexcl
  DPPG          1

[atoms]
; id 	type 	resnr 	residu 	atom 	cgnr 	charge    (mass)
   1    P4r   1  DPPG  GL0   1 	0.0
   2     Q5   1  DPPG  PO4   2 	-1.0
   3   SN4a   1  DPPG  GL1   3 	0
   4   SN4a   1  DPPG  GL2   4 	0
   5    SC1   1  DPPG  C1A   5 	0
   6     C1   1  DPPG  C2A   6 	0
   7     C1   1  DPPG  C3A   7 	0
   8     C1   1  DPPG  C4A   8 	0
   9    SC1   1  DPPG  C1B   9 	0
  10     C1   1  DPPG  C2B  10 	0
  11     C1   1  DPPG  C3B  11 	0
  12     C1   1  DPPG  C4B  12 	0

[bonds]
;  i  j 	name 	(using named bondtypes from martini_v3.0.0_ffbonded_v2.itp)
;  i  j 	funct 	force.c.
   1  2 	b_GL0_PO4_def
   2  3 	b_PO4_GL_def
   2  4 	b_PO4_GL_def_long
   3  4 	b_GL_GL_glyc
   3  5 	b_GL_SC1_glyc
   5  6 	b_SC1_C1_mid
   6  7 	b_C1_C1_mid
   7  8 	b_C1_C1_end
   4  9 	b_GL_SC1_glyc
   9 10 	b_SC1_C1_mid
  10 11 	b_C1_C1_mid
  11 12 	b_C1_C1_end

[angles]
;  i  j  k 	name 	(using named angletypes from martini_v3.0.0_ffbonded_v2.itp)
;  i  j  k 	funct 	angle 	force.c.
   1  2  3 	a_GL0_PO4_GL_def
   2  3  5 	a_PO4_GL_C_def
   4  3  5 	a_GL_GL_C_glyc
   3  4  9 	a_GL_GL_C_glyc
   3  5  6 	a_GL_C1_C1_glyc
   5  6  7 	a_C1_C1_C1_def
   6  7  8 	a_C1_C1_C1_def
   4  9 10 	a_GL_C1_C1_glyc
   9 10 11 	a_C1_C1_C1_def
  10 11 12 	a_C1_C1_C1_def


;;;;;; Martini lipid topology for di-C18:0 PG (DSPG), generated using:
; The Martini lipid itp generator version M3.l01  Args are: -alname DSPG -alhead 'G P' -allink 'G G' -altail 'CCCC CCCC'
; WARNING: Autogenerated and not all lipid headgroup and tail combinations have been tested;
;          used with care and see K.B. Pedersen et al. 2024 for guidance.
;
; Description:
;   A general model phosphatidylglycerol (PG) lipid corresponding to atomistic C18:0 distearoyl (DSPG) tails.
; Parameterization:
;   This topology follows the standard Martini 3.0 lipid definitions and building block rules. 
;   Bonded parameters and mapping have been optimized as described in K.B. Pedersen et al. 2024.
; Reference(s): 
;   K.B. Pedersen et al. The Martini 3 Lipidome: Expanded and Refined Parameters Improve Lipid Phase Behaviour, TBD 2024 
;   P.C.T. Souza et al. Martini 3: a general purpose force field for coarse-grained molecular dynamics, 
;   Nat. Methods; 2021. doi: 10.1038/s41592-021-01098-3
; Created: 2024.07.12
;
; Molecular topology and mapping of indices:
; GL0-PO4-GL1-C1A-C2A-C3A-C4A
;          |
;         GL2-C1B-C2B-C3B-C4B
;
;  1 - 2 - 3 - 5 - 6 - 7 - 8 
;          |
;          4 - 9 - 10- 11- 12
;
;@INSANE alhead=G P, allink=G G, altail=CCCC CCCC, alname=DSPG, charge=-1.0
;@RESNTEST DSP==DSPG if: atoms[0]==GL0
;@BEADS GL0 PO4 GL1 GL2 C1A C2A C3A C4A C1B C2B C3B C4B 
;@BONDS GL0-PO4 PO4-GL1 PO4-GL2 GL1-GL2 GL1-C1A C1A-C2A C2A-C3A C3A-C4A GL2-C1B C1B-C2B C2B-C3B C3B-C4B 
;

[moleculetype]
; molname      nrexcl
  DSPG          1

[atoms]
; id 	type 	resnr 	residu 	atom 	cgnr 	charge    (mass)
   1    P4r   1  DSPG  GL0   1 	0.0
   2     Q5   1  DSPG  PO4   2 	-1.0
   3   SN4a   1  DSPG  GL1   3 	0
   4   SN4a   1  DSPG  GL2   4 	0
   5     C1   1  DSPG  C1A   5 	0
   6     C1   1  DSPG  C2A   6 	0
   7     C1   1  DSPG  C3A   7 	0
   8     C1   1  DSPG  C4A   8 	0
   9     C1   1  DSPG  C1B   9 	0
  10     C1   1  DSPG  C2B  10 	0
  11     C1   1  DSPG  C3B  11 	0
  12     C1   1  DSPG  C4B  12 	0

[bonds]
;  i  j 	name 	(using named bondtypes from martini_v3.0.0_ffbonded_v2.itp)
;  i  j 	funct 	force.c.
   1  2 	b_GL0_PO4_def
   2  3 	b_PO4_GL_def
   2  4 	b_PO4_GL_def_long
   3  4 	b_GL_GL_glyc
   3  5 	b_GL_C1_glyc_5long
   5  6 	b_C1_C1_mid_5long
   6  7 	b_C1_C1_mid
   7  8 	b_C1_C1_end
   4  9 	b_GL_C1_glyc_5long
   9 10 	b_C1_C1_mid_5long
  10 11 	b_C1_C1_mid
  11 12 	b_C1_C1_end

[angles]
;  i  j  k 	name 	(using named angletypes from martini_v3.0.0_ffbonded_v2.itp)
;  i  j  k 	funct 	angle 	force.c.
   1  2  3 	a_GL0_PO4_GL_def
   2  3  5 	a_PO4_GL_C_def
   4  3  5 	a_GL_GL_C_glyc
   3  4  9 	a_GL_GL_C_glyc
   3  5  6 	a_GL_C1_C1_glyc
   5  6  7 	a_C1_C1_C1_def
   6  7  8 	a_C1_C1_C1_def
   4  9 10 	a_GL_C1_C1_glyc
   9 10 11 	a_C1_C1_C1_def
  10 11 12 	a_C1_C1_C1_def


;;;;;; Martini lipid topology for di-C20:0 PG (DKPG), generated using:
; The Martini lipid itp generator version M3.l01  Args are: -alname DKPG -alhead 'G P' -allink 'G G' -altail 'cCCCC cCCCC'
; WARNING: Autogenerated and not all lipid headgroup and tail combinations have been tested;
;          used with care and see K.B. Pedersen et al. 2024 for guidance.
;
; Description:
;   A general model phosphatidylglycerol (PG) lipid corresponding to atomistic C20:0 diarachidoyl tails.
; Parameterization:
;   This topology follows the standard Martini 3.0 lipid definitions and building block rules. 
;   Bonded parameters and mapping have been optimized as described in K.B. Pedersen et al. 2024.
; Reference(s): 
;   K.B. Pedersen et al. The Martini 3 Lipidome: Expanded and Refined Parameters Improve Lipid Phase Behaviour, TBD 2024 
;   P.C.T. Souza et al. Martini 3: a general purpose force field for coarse-grained molecular dynamics, 
;   Nat. Methods; 2021. doi: 10.1038/s41592-021-01098-3
; Created: 2024.07.12
;
; Molecular topology and mapping of indices:
; GL0-PO4-GL1-C1A-C2A-C3A-C4A-C5A
;          |
;         GL2-C1B-C2B-C3B-C4B-C5B
;
;  1 - 2 - 3 - 5 - 6 - 7 - 8 - 9 
;          |
;          4 - 10- 11- 12- 13- 14
;
;@INSANE alhead=G P, allink=G G, altail=CCCCC CCCCC, alname=DKPG, charge=-1.0
;@RESNTEST DKP==DKPG if: atoms[0]==GL0
;@BEADS GL0 PO4 GL1 GL2 C1A C2A C3A C4A C5A C1B C2B C3B C4B C5B 
;@BONDS GL0-PO4 PO4-GL1 PO4-GL2 GL1-GL2 GL1-C1A C1A-C2A C2A-C3A C3A-C4A C4A-C5A GL2-C1B C1B-C2B C2B-C3B C3B-C4B C4B-C5B 
;

[moleculetype]
; molname      nrexcl
  DKPG          1

[atoms]
; id 	type 	resnr 	residu 	atom 	cgnr 	charge    (mass)
   1    P4r   1  DKPG  GL0   1 	0.0
   2     Q5   1  DKPG  PO4   2 	-1.0
   3   SN4a   1  DKPG  GL1   3 	0
   4   SN4a   1  DKPG  GL2   4 	0
   5    SC1   1  DKPG  C1A   5 	0
   6     C1   1  DKPG  C2A   6 	0
   7     C1   1  DKPG  C3A   7 	0
   8     C1   1  DKPG  C4A   8 	0
   9     C1   1  DKPG  C5A   9 	0
  10    SC1   1  DKPG  C1B  10 	0
  11     C1   1  DKPG  C2B  11 	0
  12     C1   1  DKPG  C3B  12 	0
  13     C1   1  DKPG  C4B  13 	0
  14     C1   1  DKPG  C5B  14 	0

[bonds]
;  i  j 	name 	(using named bondtypes from martini_v3.0.0_ffbonded_v2.itp)
;  i  j 	funct 	force.c.
   1  2 	b_GL0_PO4_def
   2  3 	b_PO4_GL_def
   2  4 	b_PO4_GL_def_long
   3  4 	b_GL_GL_glyc
   3  5 	b_GL_SC1_glyc
   5  6 	b_SC1_C1_mid
   6  7 	b_C1_C1_mid
   7  8 	b_C1_C1_mid
   8  9 	b_C1_C1_end
   4 10 	b_GL_SC1_glyc
  10 11 	b_SC1_C1_mid
  11 12 	b_C1_C1_mid
  12 13 	b_C1_C1_mid
  13 14 	b_C1_C1_end

[angles]
;  i  j  k 	name 	(using named angletypes from martini_v3.0.0_ffbonded_v2.itp)
;  i  j  k 	funct 	angle 	force.c.
   1  2  3 	a_GL0_PO4_GL_def
   2  3  5 	a_PO4_GL_C_def
   4  3  5 	a_GL_GL_C_glyc
   3  4 10 	a_GL_GL_C_glyc
   3  5  6 	a_GL_C1_C1_glyc
   5  6  7 	a_C1_C1_C1_def
   6  7  8 	a_C1_C1_C1_def
   7  8  9 	a_C1_C1_C1_def
   4 10 11 	a_GL_C1_C1_glyc
  10 11 12 	a_C1_C1_C1_def
  11 12 13 	a_C1_C1_C1_def
  12 13 14 	a_C1_C1_C1_def


;;;;;; Martini lipid topology for di-C22:0 PG (DBPG), generated using:
; The Martini lipid itp generator version M3.l01  Args are: -alname DBPG -alhead 'G P' -allink 'G G' -altail 'CCCCC CCCCC'
; WARNING: Autogenerated and not all lipid headgroup and tail combinations have been tested;
;          used with care and see K.B. Pedersen et al. 2024 for guidance.
;
; Description:
;   A general model phosphatidylglycerol (PG) lipid corresponding to atomistic C22:0 dibehenoyl tails.
; Parameterization:
;   This topology follows the standard Martini 3.0 lipid definitions and building block rules. 
;   Bonded parameters and mapping have been optimized as described in K.B. Pedersen et al. 2024.
; Reference(s): 
;   K.B. Pedersen et al. The Martini 3 Lipidome: Expanded and Refined Parameters Improve Lipid Phase Behaviour, TBD 2024 
;   P.C.T. Souza et al. Martini 3: a general purpose force field for coarse-grained molecular dynamics, 
;   Nat. Methods; 2021. doi: 10.1038/s41592-021-01098-3
; Created: 2024.07.12
;
; Molecular topology and mapping of indices:
; GL0-PO4-GL1-C1A-C2A-C3A-C4A-C5A
;          |
;         GL2-C1B-C2B-C3B-C4B-C5B
;
;  1 - 2 - 3 - 5 - 6 - 7 - 8 - 9 
;          |
;          4 - 10- 11- 12- 13- 14
;
;@INSANE alhead=G P, allink=G G, altail=CCCCC CCCCC, alname=DBPG, charge=-1.0
;@RESNTEST DBP==DBPG if: atoms[0]==GL0
;@BEADS GL0 PO4 GL1 GL2 C1A C2A C3A C4A C5A C1B C2B C3B C4B C5B 
;@BONDS GL0-PO4 PO4-GL1 PO4-GL2 GL1-GL2 GL1-C1A C1A-C2A C2A-C3A C3A-C4A C4A-C5A GL2-C1B C1B-C2B C2B-C3B C3B-C4B C4B-C5B 
;

[moleculetype]
; molname      nrexcl
  DBPG          1

[atoms]
; id 	type 	resnr 	residu 	atom 	cgnr 	charge    (mass)
   1    P4r   1  DBPG  GL0   1 	0.0
   2     Q5   1  DBPG  PO4   2 	-1.0
   3   SN4a   1  DBPG  GL1   3 	0
   4   SN4a   1  DBPG  GL2   4 	0
   5     C1   1  DBPG  C1A   5 	0
   6     C1   1  DBPG  C2A   6 	0
   7     C1   1  DBPG  C3A   7 	0
   8     C1   1  DBPG  C4A   8 	0
   9     C1   1  DBPG  C5A   9 	0
  10     C1   1  DBPG  C1B  10 	0
  11     C1   1  DBPG  C2B  11 	0
  12     C1   1  DBPG  C3B  12 	0
  13     C1   1  DBPG  C4B  13 	0
  14     C1   1  DBPG  C5B  14 	0

[bonds]
;  i  j 	name 	(using named bondtypes from martini_v3.0.0_ffbonded_v2.itp)
;  i  j 	funct 	force.c.
   1  2 	b_GL0_PO4_def
   2  3 	b_PO4_GL_def
   2  4 	b_PO4_GL_def_long
   3  4 	b_GL_GL_glyc
   3  5 	b_GL_C1_glyc_5long
   5  6 	b_C1_C1_mid_5long
   6  7 	b_C1_C1_mid
   7  8 	b_C1_C1_mid
   8  9 	b_C1_C1_end
   4 10 	b_GL_C1_glyc_5long
  10 11 	b_C1_C1_mid_5long
  11 12 	b_C1_C1_mid
  12 13 	b_C1_C1_mid
  13 14 	b_C1_C1_end

[angles]
;  i  j  k 	name 	(using named angletypes from martini_v3.0.0_ffbonded_v2.itp)
;  i  j  k 	funct 	angle 	force.c.
   1  2  3 	a_GL0_PO4_GL_def
   2  3  5 	a_PO4_GL_C_def
   4  3  5 	a_GL_GL_C_glyc
   3  4 10 	a_GL_GL_C_glyc
   3  5  6 	a_GL_C1_C1_glyc
   5  6  7 	a_C1_C1_C1_def
   6  7  8 	a_C1_C1_C1_def
   7  8  9 	a_C1_C1_C1_def
   4 10 11 	a_GL_C1_C1_glyc
  10 11 12 	a_C1_C1_C1_def
  11 12 13 	a_C1_C1_C1_def
  12 13 14 	a_C1_C1_C1_def


;;;;;; Martini lipid topology for di-C24:0 PG (DXPG), generated using:
; The Martini lipid itp generator version M3.l01  Args are: -alname DXPG -alhead 'G P' -allink 'G G' -altail 'cCCCCC cCCCCC'
; WARNING: Autogenerated and not all lipid headgroup and tail combinations have been tested;
;          used with care and see K.B. Pedersen et al. 2024 for guidance.
;
; Description:
;   A general model phosphatidylglycerol (PG) lipid corresponding to atomistic C24:0 dilignoceroyl tails.
; Parameterization:
;   This topology follows the standard Martini 3.0 lipid definitions and building block rules. 
;   Bonded parameters and mapping have been optimized as described in K.B. Pedersen et al. 2024.
; Reference(s): 
;   K.B. Pedersen et al. The Martini 3 Lipidome: Expanded and Refined Parameters Improve Lipid Phase Behaviour, TBD 2024 
;   P.C.T. Souza et al. Martini 3: a general purpose force field for coarse-grained molecular dynamics, 
;   Nat. Methods; 2021. doi: 10.1038/s41592-021-01098-3
; Created: 2024.07.12
;
; Molecular topology and mapping of indices:
; GL0-PO4-GL1-C1A-C2A-C3A-C4A-C5A-C6A
;          |
;         GL2-C1B-C2B-C3B-C4B-C5B-C6B
;
;  1 - 2 - 3 - 5 - 6 - 7 - 8 - 9 - 10
;          |
;          4 - 11- 12- 13- 14- 15- 16
;
;@INSANE alhead=G P, allink=G G, altail=CCCCCC CCCCCC, alname=DXPG, charge=-1.0
;@RESNTEST DXP==DXPG if: atoms[0]==GL0
;@BEADS GL0 PO4 GL1 GL2 C1A C2A C3A C4A C5A C6A C1B C2B C3B C4B C5B C6B 
;@BONDS GL0-PO4 PO4-GL1 PO4-GL2 GL1-GL2 GL1-C1A C1A-C2A C2A-C3A C3A-C4A C4A-C5A C5A-C6A GL2-C1B C1B-C2B C2B-C3B C3B-C4B C4B-C5B C5B-C6B 
;

[moleculetype]
; molname      nrexcl
  DXPG          1

[atoms]
; id 	type 	resnr 	residu 	atom 	cgnr 	charge    (mass)
   1    P4r   1  DXPG  GL0   1 	0.0
   2     Q5   1  DXPG  PO4   2 	-1.0
   3   SN4a   1  DXPG  GL1   3 	0
   4   SN4a   1  DXPG  GL2   4 	0
   5    SC1   1  DXPG  C1A   5 	0
   6     C1   1  DXPG  C2A   6 	0
   7     C1   1  DXPG  C3A   7 	0
   8     C1   1  DXPG  C4A   8 	0
   9     C1   1  DXPG  C5A   9 	0
  10     C1   1  DXPG  C6A  10 	0
  11    SC1   1  DXPG  C1B  11 	0
  12     C1   1  DXPG  C2B  12 	0
  13     C1   1  DXPG  C3B  13 	0
  14     C1   1  DXPG  C4B  14 	0
  15     C1   1  DXPG  C5B  15 	0
  16     C1   1  DXPG  C6B  16 	0

[bonds]
;  i  j 	name 	(using named bondtypes from martini_v3.0.0_ffbonded_v2.itp)
;  i  j 	funct 	force.c.
   1  2 	b_GL0_PO4_def
   2  3 	b_PO4_GL_def
   2  4 	b_PO4_GL_def_long
   3  4 	b_GL_GL_glyc
   3  5 	b_GL_SC1_glyc
   5  6 	b_SC1_C1_mid
   6  7 	b_C1_C1_mid
   7  8 	b_C1_C1_mid
   8  9 	b_C1_C1_mid
   9 10 	b_C1_C1_end
   4 11 	b_GL_SC1_glyc
  11 12 	b_SC1_C1_mid
  12 13 	b_C1_C1_mid
  13 14 	b_C1_C1_mid
  14 15 	b_C1_C1_mid
  15 16 	b_C1_C1_end

[angles]
;  i  j  k 	name 	(using named angletypes from martini_v3.0.0_ffbonded_v2.itp)
;  i  j  k 	funct 	angle 	force.c.
   1  2  3 	a_GL0_PO4_GL_def
   2  3  5 	a_PO4_GL_C_def
   4  3  5 	a_GL_GL_C_glyc
   3  4 11 	a_GL_GL_C_glyc
   3  5  6 	a_GL_C1_C1_glyc
   5  6  7 	a_C1_C1_C1_def
   6  7  8 	a_C1_C1_C1_def
   7  8  9 	a_C1_C1_C1_def
   8  9 10 	a_C1_C1_C1_def
   4 11 12 	a_GL_C1_C1_glyc
  11 12 13 	a_C1_C1_C1_def
  12 13 14 	a_C1_C1_C1_def
  13 14 15 	a_C1_C1_C1_def
  14 15 16 	a_C1_C1_C1_def


;;;;;; Martini lipid topology for di-C26:0 PG (DCPG), generated using:
; The Martini lipid itp generator version M3.l01  Args are: -alname DCPG -alhead 'G P' -allink 'G G' -altail 'CCCCCC CCCCCC'
; WARNING: Autogenerated and not all lipid headgroup and tail combinations have been tested;
;          used with care and see K.B. Pedersen et al. 2024 for guidance.
;
; Description:
;   A general model phosphatidylglycerol (PG) lipid corresponding to atomistic C26:0 dihexacosanoyl tails.
; Parameterization:
;   This topology follows the standard Martini 3.0 lipid definitions and building block rules. 
;   Bonded parameters and mapping have been optimized as described in K.B. Pedersen et al. 2024.
; Reference(s): 
;   K.B. Pedersen et al. The Martini 3 Lipidome: Expanded and Refined Parameters Improve Lipid Phase Behaviour, TBD 2024 
;   P.C.T. Souza et al. Martini 3: a general purpose force field for coarse-grained molecular dynamics, 
;   Nat. Methods; 2021. doi: 10.1038/s41592-021-01098-3
; Created: 2024.07.12
;
; Molecular topology and mapping of indices:
; GL0-PO4-GL1-C1A-C2A-C3A-C4A-C5A-C6A
;          |
;         GL2-C1B-C2B-C3B-C4B-C5B-C6B
;
;  1 - 2 - 3 - 5 - 6 - 7 - 8 - 9 - 10
;          |
;          4 - 11- 12- 13- 14- 15- 16
;
;@INSANE alhead=G P, allink=G G, altail=CCCCCC CCCCCC, alname=DCPG, charge=-1.0
;@RESNTEST DCP==DCPG if: atoms[0]==GL0
;@BEADS GL0 PO4 GL1 GL2 C1A C2A C3A C4A C5A C6A C1B C2B C3B C4B C5B C6B 
;@BONDS GL0-PO4 PO4-GL1 PO4-GL2 GL1-GL2 GL1-C1A C1A-C2A C2A-C3A C3A-C4A C4A-C5A C5A-C6A GL2-C1B C1B-C2B C2B-C3B C3B-C4B C4B-C5B C5B-C6B 
;

[moleculetype]
; molname      nrexcl
  DCPG          1

[atoms]
; id 	type 	resnr 	residu 	atom 	cgnr 	charge    (mass)
   1    P4r   1  DCPG  GL0   1 	0.0
   2     Q5   1  DCPG  PO4   2 	-1.0
   3   SN4a   1  DCPG  GL1   3 	0
   4   SN4a   1  DCPG  GL2   4 	0
   5     C1   1  DCPG  C1A   5 	0
   6     C1   1  DCPG  C2A   6 	0
   7     C1   1  DCPG  C3A   7 	0
   8     C1   1  DCPG  C4A   8 	0
   9     C1   1  DCPG  C5A   9 	0
  10     C1   1  DCPG  C6A  10 	0
  11     C1   1  DCPG  C1B  11 	0
  12     C1   1  DCPG  C2B  12 	0
  13     C1   1  DCPG  C3B  13 	0
  14     C1   1  DCPG  C4B  14 	0
  15     C1   1  DCPG  C5B  15 	0
  16     C1   1  DCPG  C6B  16 	0

[bonds]
;  i  j 	name 	(using named bondtypes from martini_v3.0.0_ffbonded_v2.itp)
;  i  j 	funct 	force.c.
   1  2 	b_GL0_PO4_def
   2  3 	b_PO4_GL_def
   2  4 	b_PO4_GL_def_long
   3  4 	b_GL_GL_glyc
   3  5 	b_GL_C1_glyc_5long
   5  6 	b_C1_C1_mid_5long
   6  7 	b_C1_C1_mid
   7  8 	b_C1_C1_mid
   8  9 	b_C1_C1_mid
   9 10 	b_C1_C1_end
   4 11 	b_GL_C1_glyc_5long
  11 12 	b_C1_C1_mid_5long
  12 13 	b_C1_C1_mid
  13 14 	b_C1_C1_mid
  14 15 	b_C1_C1_mid
  15 16 	b_C1_C1_end

[angles]
;  i  j  k 	name 	(using named angletypes from martini_v3.0.0_ffbonded_v2.itp)
;  i  j  k 	funct 	angle 	force.c.
   1  2  3 	a_GL0_PO4_GL_def
   2  3  5 	a_PO4_GL_C_def
   4  3  5 	a_GL_GL_C_glyc
   3  4 11 	a_GL_GL_C_glyc
   3  5  6 	a_GL_C1_C1_glyc
   5  6  7 	a_C1_C1_C1_def
   6  7  8 	a_C1_C1_C1_def
   7  8  9 	a_C1_C1_C1_def
   8  9 10 	a_C1_C1_C1_def
   4 11 12 	a_GL_C1_C1_glyc
  11 12 13 	a_C1_C1_C1_def
  12 13 14 	a_C1_C1_C1_def
  13 14 15 	a_C1_C1_C1_def
  14 15 16 	a_C1_C1_C1_def


;;;;;; Martini lipid topology for di-C14:1 PG (DRPG), generated using:
; The Martini lipid itp generator version M3.l01  Args are: -alname DRPG -alhead 'G P' -allink 'G G' -altail 'CDC CDC'
; WARNING: Autogenerated and not all lipid headgroup and tail combinations have been tested;
;          used with care and see K.B. Pedersen et al. 2024 for guidance.
;
; Description:
;   A general model phosphatidylglycerol (PG) lipid corresponding to atomistic C14:1(9c) dimyristoleoyl tails.
; Parameterization:
;   This topology follows the standard Martini 3.0 lipid definitions and building block rules. 
;   Bonded parameters and mapping have been optimized as described in K.B. Pedersen et al. 2024.
; Reference(s): 
;   K.B. Pedersen et al. The Martini 3 Lipidome: Expanded and Refined Parameters Improve Lipid Phase Behaviour, TBD 2024 
;   P.C.T. Souza et al. Martini 3: a general purpose force field for coarse-grained molecular dynamics, 
;   Nat. Methods; 2021. doi: 10.1038/s41592-021-01098-3
; Created: 2024.07.12
;
; Molecular topology and mapping of indices:
; GL0-PO4-GL1-C1A-D2A-C3A
;          |
;         GL2-C1B-D2B-C3B
;
;  1 - 2 - 3 - 5 - 6 - 7 
;          |
;          4 - 8 - 9 - 10
;
;@INSANE alhead=G P, allink=G G, altail=CDC CDC, alname=DRPG, charge=-1.0
;@RESNTEST DRP==DRPG if: atoms[0]==GL0
;@BEADS GL0 PO4 GL1 GL2 C1A D2A C3A C1B D2B C3B 
;@BONDS GL0-PO4 PO4-GL1 PO4-GL2 GL1-GL2 GL1-C1A C1A-D2A D2A-C3A GL2-C1B C1B-D2B D2B-C3B 
;

[moleculetype]
; molname      nrexcl
  DRPG          1

[atoms]
; id 	type 	resnr 	residu 	atom 	cgnr 	charge    (mass)
   1    P4r   1  DRPG  GL0   1 	0.0
   2     Q5   1  DRPG  PO4   2 	-1.0
   3   SN4a   1  DRPG  GL1   3 	0
   4   SN4a   1  DRPG  GL2   4 	0
   5     C1   1  DRPG  C1A   5 	0
   6    C4h   1  DRPG  D2A   6 	0
   7     C1   1  DRPG  C3A   7 	0
   8     C1   1  DRPG  C1B   8 	0
   9    C4h   1  DRPG  D2B   9 	0
  10     C1   1  DRPG  C3B  10 	0

[bonds]
;  i  j 	name 	(using named bondtypes from martini_v3.0.0_ffbonded_v2.itp)
;  i  j 	funct 	force.c.
   1  2 	b_GL0_PO4_def
   2  3 	b_PO4_GL_def
   2  4 	b_PO4_GL_def_long
   3  4 	b_GL_GL_glyc
   3  5 	b_GL_C1_glyc_5long
   5  6 	b_C1_C4_mid_5long
   6  7 	b_C4_C1_end
   4  8 	b_GL_C1_glyc_5long
   8  9 	b_C1_C4_mid_5long
   9 10 	b_C4_C1_end

[angles]
;  i  j  k 	name 	(using named angletypes from martini_v3.0.0_ffbonded_v2.itp)
;  i  j  k 	funct 	angle 	force.c.
   1  2  3 	a_GL0_PO4_GL_def
   2  3  5 	a_PO4_GL_C_def
   4  3  5 	a_GL_GL_C_glyc
   3  4  8 	a_GL_GL_C_glyc
   3  5  6 	a_GL_C1_C4_glyc
   5  6  7 	a_C1_C4_C1_def
   4  8  9 	a_GL_C1_C4_glyc
   8  9 10 	a_C1_C4_C1_def


;;;;;; Martini lipid topology for di-C16:1 PG (DYPG), generated using:
; The Martini lipid itp generator version M3.l01  Args are: -alname DYPG -alhead 'G P' -allink 'G G' -altail 'cCDC cCDC'
; WARNING: Autogenerated and not all lipid headgroup and tail combinations have been tested;
;          used with care and see K.B. Pedersen et al. 2024 for guidance.
;
; Description:
;   A general model phosphatidylglycerol (PG) lipid corresponding to atomistic C16:1(9c) dipalmitoleoyl tails.
; Parameterization:
;   This topology follows the standard Martini 3.0 lipid definitions and building block rules. 
;   Bonded parameters and mapping have been optimized as described in K.B. Pedersen et al. 2024.
; Reference(s): 
;   K.B. Pedersen et al. The Martini 3 Lipidome: Expanded and Refined Parameters Improve Lipid Phase Behaviour, TBD 2024 
;   P.C.T. Souza et al. Martini 3: a general purpose force field for coarse-grained molecular dynamics, 
;   Nat. Methods; 2021. doi: 10.1038/s41592-021-01098-3
; Created: 2024.07.12
;
; Molecular topology and mapping of indices:
; GL0-PO4-GL1-C1A-C2A-D3A-C4A
;          |
;         GL2-C1B-C2B-D3B-C4B
;
;  1 - 2 - 3 - 5 - 6 - 7 - 8 
;          |
;          4 - 9 - 10- 11- 12
;
;@INSANE alhead=G P, allink=G G, altail=CCDC CCDC, alname=DYPG, charge=-1.0
;@RESNTEST DYP==DYPG if: atoms[0]==GL0
;@BEADS GL0 PO4 GL1 GL2 C1A C2A D3A C4A C1B C2B D3B C4B 
;@BONDS GL0-PO4 PO4-GL1 PO4-GL2 GL1-GL2 GL1-C1A C1A-C2A C2A-D3A D3A-C4A GL2-C1B C1B-C2B C2B-D3B D3B-C4B 
;

[moleculetype]
; molname      nrexcl
  DYPG          1

[atoms]
; id 	type 	resnr 	residu 	atom 	cgnr 	charge    (mass)
   1    P4r   1  DYPG  GL0   1 	0.0
   2     Q5   1  DYPG  PO4   2 	-1.0
   3   SN4a   1  DYPG  GL1   3 	0
   4   SN4a   1  DYPG  GL2   4 	0
   5    SC1   1  DYPG  C1A   5 	0
   6     C1   1  DYPG  C2A   6 	0
   7    C4h   1  DYPG  D3A   7 	0
   8     C1   1  DYPG  C4A   8 	0
   9    SC1   1  DYPG  C1B   9 	0
  10     C1   1  DYPG  C2B  10 	0
  11    C4h   1  DYPG  D3B  11 	0
  12     C1   1  DYPG  C4B  12 	0

[bonds]
;  i  j 	name 	(using named bondtypes from martini_v3.0.0_ffbonded_v2.itp)
;  i  j 	funct 	force.c.
   1  2 	b_GL0_PO4_def
   2  3 	b_PO4_GL_def
   2  4 	b_PO4_GL_def_long
   3  4 	b_GL_GL_glyc
   3  5 	b_GL_SC1_glyc
   5  6 	b_SC1_C1_mid
   6  7 	b_C1_C4_mid
   7  8 	b_C4_C1_end
   4  9 	b_GL_SC1_glyc
   9 10 	b_SC1_C1_mid
  10 11 	b_C1_C4_mid
  11 12 	b_C4_C1_end

[angles]
;  i  j  k 	name 	(using named angletypes from martini_v3.0.0_ffbonded_v2.itp)
;  i  j  k 	funct 	angle 	force.c.
   1  2  3 	a_GL0_PO4_GL_def
   2  3  5 	a_PO4_GL_C_def
   4  3  5 	a_GL_GL_C_glyc
   3  4  9 	a_GL_GL_C_glyc
   3  5  6 	a_GL_C1_C1_glyc
   5  6  7 	a_C1_C1_C4_def
   6  7  8 	a_C1_C4_C1_def
   4  9 10 	a_GL_C1_C1_glyc
   9 10 11 	a_C1_C1_C4_def
  10 11 12 	a_C1_C4_C1_def


;;;;;; Martini lipid topology for di-C18:1 PG (DOPG), generated using:
; The Martini lipid itp generator version M3.l01  Args are: -alname DOPG -alhead 'G P' -allink 'G G' -altail 'CDCC CDCC'
; WARNING: Autogenerated and not all lipid headgroup and tail combinations have been tested;
;          used with care and see K.B. Pedersen et al. 2024 for guidance.
;
; Description:
;   A general model phosphatidylglycerol (PG) lipid corresponding to atomistic C18:1(9c) dioleoyl (DOPG) tails.
; Parameterization:
;   This topology follows the standard Martini 3.0 lipid definitions and building block rules. 
;   Bonded parameters and mapping have been optimized as described in K.B. Pedersen et al. 2024.
; Reference(s): 
;   K.B. Pedersen et al. The Martini 3 Lipidome: Expanded and Refined Parameters Improve Lipid Phase Behaviour, TBD 2024 
;   P.C.T. Souza et al. Martini 3: a general purpose force field for coarse-grained molecular dynamics, 
;   Nat. Methods; 2021. doi: 10.1038/s41592-021-01098-3
; Created: 2024.07.12
;
; Molecular topology and mapping of indices:
; GL0-PO4-GL1-C1A-D2A-C3A-C4A
;          |
;         GL2-C1B-D2B-C3B-C4B
;
;  1 - 2 - 3 - 5 - 6 - 7 - 8 
;          |
;          4 - 9 - 10- 11- 12
;
;@INSANE alhead=G P, allink=G G, altail=CDCC CDCC, alname=DOPG, charge=-1.0
;@RESNTEST DOP==DOPG if: atoms[0]==GL0
;@BEADS GL0 PO4 GL1 GL2 C1A D2A C3A C4A C1B D2B C3B C4B 
;@BONDS GL0-PO4 PO4-GL1 PO4-GL2 GL1-GL2 GL1-C1A C1A-D2A D2A-C3A C3A-C4A GL2-C1B C1B-D2B D2B-C3B C3B-C4B 
;

[moleculetype]
; molname      nrexcl
  DOPG          1

[atoms]
; id 	type 	resnr 	residu 	atom 	cgnr 	charge    (mass)
   1    P4r   1  DOPG  GL0   1 	0.0
   2     Q5   1  DOPG  PO4   2 	-1.0
   3   SN4a   1  DOPG  GL1   3 	0
   4   SN4a   1  DOPG  GL2   4 	0
   5     C1   1  DOPG  C1A   5 	0
   6    C4h   1  DOPG  D2A   6 	0
   7     C1   1  DOPG  C3A   7 	0
   8     C1   1  DOPG  C4A   8 	0
   9     C1   1  DOPG  C1B   9 	0
  10    C4h   1  DOPG  D2B  10 	0
  11     C1   1  DOPG  C3B  11 	0
  12     C1   1  DOPG  C4B  12 	0

[bonds]
;  i  j 	name 	(using named bondtypes from martini_v3.0.0_ffbonded_v2.itp)
;  i  j 	funct 	force.c.
   1  2 	b_GL0_PO4_def
   2  3 	b_PO4_GL_def
   2  4 	b_PO4_GL_def_long
   3  4 	b_GL_GL_glyc
   3  5 	b_GL_C1_glyc_5long
   5  6 	b_C1_C4_mid_5long
   6  7 	b_C4_C1_mid
   7  8 	b_C1_C1_end
   4  9 	b_GL_C1_glyc_5long
   9 10 	b_C1_C4_mid_5long
  10 11 	b_C4_C1_mid
  11 12 	b_C1_C1_end

[angles]
;  i  j  k 	name 	(using named angletypes from martini_v3.0.0_ffbonded_v2.itp)
;  i  j  k 	funct 	angle 	force.c.
   1  2  3 	a_GL0_PO4_GL_def
   2  3  5 	a_PO4_GL_C_def
   4  3  5 	a_GL_GL_C_glyc
   3  4  9 	a_GL_GL_C_glyc
   3  5  6 	a_GL_C1_C4_glyc
   5  6  7 	a_C1_C4_C1_def
   6  7  8 	a_C4_C1_C1_def
   4  9 10 	a_GL_C1_C4_glyc
   9 10 11 	a_C1_C4_C1_def
  10 11 12 	a_C4_C1_C1_def


;;;;;; Martini lipid topology for di-C18:1 PG (DVPG), generated using:
; The Martini lipid itp generator version M3.l01  Args are: -alname DVPG -alhead 'G P' -allink 'G G' -altail 'CCDC CCDC'
; WARNING: Autogenerated and not all lipid headgroup and tail combinations have been tested;
;          used with care and see K.B. Pedersen et al. 2024 for guidance.
;
; Description:
;   A general model phosphatidylglycerol (PG) lipid corresponding to atomistic C18:1(11c) cis-vaccenic acid tails.
; Parameterization:
;   This topology follows the standard Martini 3.0 lipid definitions and building block rules. 
;   Bonded parameters and mapping have been optimized as described in K.B. Pedersen et al. 2024.
; Reference(s): 
;   K.B. Pedersen et al. The Martini 3 Lipidome: Expanded and Refined Parameters Improve Lipid Phase Behaviour, TBD 2024 
;   P.C.T. Souza et al. Martini 3: a general purpose force field for coarse-grained molecular dynamics, 
;   Nat. Methods; 2021. doi: 10.1038/s41592-021-01098-3
; Created: 2024.07.12
;
; Molecular topology and mapping of indices:
; GL0-PO4-GL1-C1A-C2A-D3A-C4A
;          |
;         GL2-C1B-C2B-D3B-C4B
;
;  1 - 2 - 3 - 5 - 6 - 7 - 8 
;          |
;          4 - 9 - 10- 11- 12
;
;@INSANE alhead=G P, allink=G G, altail=CCDC CCDC, alname=DVPG, charge=-1.0
;@RESNTEST DVP==DVPG if: atoms[0]==GL0
;@BEADS GL0 PO4 GL1 GL2 C1A C2A D3A C4A C1B C2B D3B C4B 
;@BONDS GL0-PO4 PO4-GL1 PO4-GL2 GL1-GL2 GL1-C1A C1A-C2A C2A-D3A D3A-C4A GL2-C1B C1B-C2B C2B-D3B D3B-C4B 
;

[moleculetype]
; molname      nrexcl
  DVPG          1

[atoms]
; id 	type 	resnr 	residu 	atom 	cgnr 	charge    (mass)
   1    P4r   1  DVPG  GL0   1 	0.0
   2     Q5   1  DVPG  PO4   2 	-1.0
   3   SN4a   1  DVPG  GL1   3 	0
   4   SN4a   1  DVPG  GL2   4 	0
   5     C1   1  DVPG  C1A   5 	0
   6     C1   1  DVPG  C2A   6 	0
   7    C4h   1  DVPG  D3A   7 	0
   8     C1   1  DVPG  C4A   8 	0
   9     C1   1  DVPG  C1B   9 	0
  10     C1   1  DVPG  C2B  10 	0
  11    C4h   1  DVPG  D3B  11 	0
  12     C1   1  DVPG  C4B  12 	0

[bonds]
;  i  j 	name 	(using named bondtypes from martini_v3.0.0_ffbonded_v2.itp)
;  i  j 	funct 	force.c.
   1  2 	b_GL0_PO4_def
   2  3 	b_PO4_GL_def
   2  4 	b_PO4_GL_def_long
   3  4 	b_GL_GL_glyc
   3  5 	b_GL_C1_glyc_5long
   5  6 	b_C1_C1_mid_5long
   6  7 	b_C1_C4_mid
   7  8 	b_C4_C1_end
   4  9 	b_GL_C1_glyc_5long
   9 10 	b_C1_C1_mid_5long
  10 11 	b_C1_C4_mid
  11 12 	b_C4_C1_end

[angles]
;  i  j  k 	name 	(using named angletypes from martini_v3.0.0_ffbonded_v2.itp)
;  i  j  k 	funct 	angle 	force.c.
   1  2  3 	a_GL0_PO4_GL_def
   2  3  5 	a_PO4_GL_C_def
   4  3  5 	a_GL_GL_C_glyc
   3  4  9 	a_GL_GL_C_glyc
   3  5  6 	a_GL_C1_C1_glyc
   5  6  7 	a_C1_C1_C4_def
   6  7  8 	a_C1_C4_C1_def
   4  9 10 	a_GL_C1_C1_glyc
   9 10 11 	a_C1_C1_C4_def
  10 11 12 	a_C1_C4_C1_def


;;;;;; Martini lipid topology for di-C20:1 PG (DGPG), generated using:
; The Martini lipid itp generator version M3.l01  Args are: -alname DGPG -alhead 'G P' -allink 'G G' -altail 'cCDCC cCDCC'
; WARNING: Autogenerated and not all lipid headgroup and tail combinations have been tested;
;          used with care and see K.B. Pedersen et al. 2024 for guidance.
;
; Description:
;   A general model phosphatidylglycerol (PG) lipid corresponding to atomistic C20:1(11c) di-gondoic acid tails.
; Parameterization:
;   This topology follows the standard Martini 3.0 lipid definitions and building block rules. 
;   Bonded parameters and mapping have been optimized as described in K.B. Pedersen et al. 2024.
; Reference(s): 
;   K.B. Pedersen et al. The Martini 3 Lipidome: Expanded and Refined Parameters Improve Lipid Phase Behaviour, TBD 2024 
;   P.C.T. Souza et al. Martini 3: a general purpose force field for coarse-grained molecular dynamics, 
;   Nat. Methods; 2021. doi: 10.1038/s41592-021-01098-3
; Created: 2024.07.12
;
; Molecular topology and mapping of indices:
; GL0-PO4-GL1-C1A-C2A-D3A-C4A-C5A
;          |
;         GL2-C1B-C2B-D3B-C4B-C5B
;
;  1 - 2 - 3 - 5 - 6 - 7 - 8 - 9 
;          |
;          4 - 10- 11- 12- 13- 14
;
;@INSANE alhead=G P, allink=G G, altail=CCDCC CCDCC, alname=DGPG, charge=-1.0
;@RESNTEST DGP==DGPG if: atoms[0]==GL0
;@BEADS GL0 PO4 GL1 GL2 C1A C2A D3A C4A C5A C1B C2B D3B C4B C5B 
;@BONDS GL0-PO4 PO4-GL1 PO4-GL2 GL1-GL2 GL1-C1A C1A-C2A C2A-D3A D3A-C4A C4A-C5A GL2-C1B C1B-C2B C2B-D3B D3B-C4B C4B-C5B 
;

[moleculetype]
; molname      nrexcl
  DGPG          1

[atoms]
; id 	type 	resnr 	residu 	atom 	cgnr 	charge    (mass)
   1    P4r   1  DGPG  GL0   1 	0.0
   2     Q5   1  DGPG  PO4   2 	-1.0
   3   SN4a   1  DGPG  GL1   3 	0
   4   SN4a   1  DGPG  GL2   4 	0
   5    SC1   1  DGPG  C1A   5 	0
   6     C1   1  DGPG  C2A   6 	0
   7    C4h   1  DGPG  D3A   7 	0
   8     C1   1  DGPG  C4A   8 	0
   9     C1   1  DGPG  C5A   9 	0
  10    SC1   1  DGPG  C1B  10 	0
  11     C1   1  DGPG  C2B  11 	0
  12    C4h   1  DGPG  D3B  12 	0
  13     C1   1  DGPG  C4B  13 	0
  14     C1   1  DGPG  C5B  14 	0

[bonds]
;  i  j 	name 	(using named bondtypes from martini_v3.0.0_ffbonded_v2.itp)
;  i  j 	funct 	force.c.
   1  2 	b_GL0_PO4_def
   2  3 	b_PO4_GL_def
   2  4 	b_PO4_GL_def_long
   3  4 	b_GL_GL_glyc
   3  5 	b_GL_SC1_glyc
   5  6 	b_SC1_C1_mid
   6  7 	b_C1_C4_mid
   7  8 	b_C4_C1_mid
   8  9 	b_C1_C1_end
   4 10 	b_GL_SC1_glyc
  10 11 	b_SC1_C1_mid
  11 12 	b_C1_C4_mid
  12 13 	b_C4_C1_mid
  13 14 	b_C1_C1_end

[angles]
;  i  j  k 	name 	(using named angletypes from martini_v3.0.0_ffbonded_v2.itp)
;  i  j  k 	funct 	angle 	force.c.
   1  2  3 	a_GL0_PO4_GL_def
   2  3  5 	a_PO4_GL_C_def
   4  3  5 	a_GL_GL_C_glyc
   3  4 10 	a_GL_GL_C_glyc
   3  5  6 	a_GL_C1_C1_glyc
   5  6  7 	a_C1_C1_C4_def
   6  7  8 	a_C1_C4_C1_def
   7  8  9 	a_C4_C1_C1_def
   4 10 11 	a_GL_C1_C1_glyc
  10 11 12 	a_C1_C1_C4_def
  11 12 13 	a_C1_C4_C1_def
  12 13 14 	a_C4_C1_C1_def


;;;;;; Martini lipid topology for di-C22:1 PG (DEPG), generated using:
; The Martini lipid itp generator version M3.l01  Args are: -alname DEPG -alhead 'G P' -allink 'G G' -altail 'CCDCC CCDCC'
; WARNING: Autogenerated and not all lipid headgroup and tail combinations have been tested;
;          used with care and see K.B. Pedersen et al. 2024 for guidance.
;
; Description:
;   A general model phosphatidylglycerol (PG) lipid corresponding to atomistic C22:1(11c) or C22:1(13c) dierucoyl tails.
; Parameterization:
;   This topology follows the standard Martini 3.0 lipid definitions and building block rules. 
;   Bonded parameters and mapping have been optimized as described in K.B. Pedersen et al. 2024.
; Reference(s): 
;   K.B. Pedersen et al. The Martini 3 Lipidome: Expanded and Refined Parameters Improve Lipid Phase Behaviour, TBD 2024 
;   P.C.T. Souza et al. Martini 3: a general purpose force field for coarse-grained molecular dynamics, 
;   Nat. Methods; 2021. doi: 10.1038/s41592-021-01098-3
; Created: 2024.07.12
;
; Molecular topology and mapping of indices:
; GL0-PO4-GL1-C1A-C2A-D3A-C4A-C5A
;          |
;         GL2-C1B-C2B-D3B-C4B-C5B
;
;  1 - 2 - 3 - 5 - 6 - 7 - 8 - 9 
;          |
;          4 - 10- 11- 12- 13- 14
;
;@INSANE alhead=G P, allink=G G, altail=CCDCC CCDCC, alname=DEPG, charge=-1.0
;@RESNTEST DEP==DEPG if: atoms[0]==GL0
;@BEADS GL0 PO4 GL1 GL2 C1A C2A D3A C4A C5A C1B C2B D3B C4B C5B 
;@BONDS GL0-PO4 PO4-GL1 PO4-GL2 GL1-GL2 GL1-C1A C1A-C2A C2A-D3A D3A-C4A C4A-C5A GL2-C1B C1B-C2B C2B-D3B D3B-C4B C4B-C5B 
;

[moleculetype]
; molname      nrexcl
  DEPG          1

[atoms]
; id 	type 	resnr 	residu 	atom 	cgnr 	charge    (mass)
   1    P4r   1  DEPG  GL0   1 	0.0
   2     Q5   1  DEPG  PO4   2 	-1.0
   3   SN4a   1  DEPG  GL1   3 	0
   4   SN4a   1  DEPG  GL2   4 	0
   5     C1   1  DEPG  C1A   5 	0
   6     C1   1  DEPG  C2A   6 	0
   7    C4h   1  DEPG  D3A   7 	0
   8     C1   1  DEPG  C4A   8 	0
   9     C1   1  DEPG  C5A   9 	0
  10     C1   1  DEPG  C1B  10 	0
  11     C1   1  DEPG  C2B  11 	0
  12    C4h   1  DEPG  D3B  12 	0
  13     C1   1  DEPG  C4B  13 	0
  14     C1   1  DEPG  C5B  14 	0

[bonds]
;  i  j 	name 	(using named bondtypes from martini_v3.0.0_ffbonded_v2.itp)
;  i  j 	funct 	force.c.
   1  2 	b_GL0_PO4_def
   2  3 	b_PO4_GL_def
   2  4 	b_PO4_GL_def_long
   3  4 	b_GL_GL_glyc
   3  5 	b_GL_C1_glyc_5long
   5  6 	b_C1_C1_mid_5long
   6  7 	b_C1_C4_mid
   7  8 	b_C4_C1_mid
   8  9 	b_C1_C1_end
   4 10 	b_GL_C1_glyc_5long
  10 11 	b_C1_C1_mid_5long
  11 12 	b_C1_C4_mid
  12 13 	b_C4_C1_mid
  13 14 	b_C1_C1_end

[angles]
;  i  j  k 	name 	(using named angletypes from martini_v3.0.0_ffbonded_v2.itp)
;  i  j  k 	funct 	angle 	force.c.
   1  2  3 	a_GL0_PO4_GL_def
   2  3  5 	a_PO4_GL_C_def
   4  3  5 	a_GL_GL_C_glyc
   3  4 10 	a_GL_GL_C_glyc
   3  5  6 	a_GL_C1_C1_glyc
   5  6  7 	a_C1_C1_C4_def
   6  7  8 	a_C1_C4_C1_def
   7  8  9 	a_C4_C1_C1_def
   4 10 11 	a_GL_C1_C1_glyc
  10 11 12 	a_C1_C1_C4_def
  11 12 13 	a_C1_C4_C1_def
  12 13 14 	a_C4_C1_C1_def


;;;;;; Martini lipid topology for di-C24:1 PG (DNPG), generated using:
; The Martini lipid itp generator version M3.l01  Args are: -alname DNPG -alhead 'G P' -allink 'G G' -altail 'cCCDCC cCCDCC'
; WARNING: Autogenerated and not all lipid headgroup and tail combinations have been tested;
;          used with care and see K.B. Pedersen et al. 2024 for guidance.
;
; Description:
;   A general model phosphatidylglycerol (PG) lipid corresponding to atomistic C24:1(15c) di-nervonic acid tails.
; Parameterization:
;   This topology follows the standard Martini 3.0 lipid definitions and building block rules. 
;   Bonded parameters and mapping have been optimized as described in K.B. Pedersen et al. 2024.
; Reference(s): 
;   K.B. Pedersen et al. The Martini 3 Lipidome: Expanded and Refined Parameters Improve Lipid Phase Behaviour, TBD 2024 
;   P.C.T. Souza et al. Martini 3: a general purpose force field for coarse-grained molecular dynamics, 
;   Nat. Methods; 2021. doi: 10.1038/s41592-021-01098-3
; Created: 2024.07.12
;
; Molecular topology and mapping of indices:
; GL0-PO4-GL1-C1A-C2A-C3A-D4A-C5A-C6A
;          |
;         GL2-C1B-C2B-C3B-D4B-C5B-C6B
;
;  1 - 2 - 3 - 5 - 6 - 7 - 8 - 9 - 10
;          |
;          4 - 11- 12- 13- 14- 15- 16
;
;@INSANE alhead=G P, allink=G G, altail=CCCDCC CCCDCC, alname=DNPG, charge=-1.0
;@RESNTEST DNP==DNPG if: atoms[0]==GL0
;@BEADS GL0 PO4 GL1 GL2 C1A C2A C3A D4A C5A C6A C1B C2B C3B D4B C5B C6B 
;@BONDS GL0-PO4 PO4-GL1 PO4-GL2 GL1-GL2 GL1-C1A C1A-C2A C2A-C3A C3A-D4A D4A-C5A C5A-C6A GL2-C1B C1B-C2B C2B-C3B C3B-D4B D4B-C5B C5B-C6B 
;

[moleculetype]
; molname      nrexcl
  DNPG          1

[atoms]
; id 	type 	resnr 	residu 	atom 	cgnr 	charge    (mass)
   1    P4r   1  DNPG  GL0   1 	0.0
   2     Q5   1  DNPG  PO4   2 	-1.0
   3   SN4a   1  DNPG  GL1   3 	0
   4   SN4a   1  DNPG  GL2   4 	0
   5    SC1   1  DNPG  C1A   5 	0
   6     C1   1  DNPG  C2A   6 	0
   7     C1   1  DNPG  C3A   7 	0
   8    C4h   1  DNPG  D4A   8 	0
   9     C1   1  DNPG  C5A   9 	0
  10     C1   1  DNPG  C6A  10 	0
  11    SC1   1  DNPG  C1B  11 	0
  12     C1   1  DNPG  C2B  12 	0
  13     C1   1  DNPG  C3B  13 	0
  14    C4h   1  DNPG  D4B  14 	0
  15     C1   1  DNPG  C5B  15 	0
  16     C1   1  DNPG  C6B  16 	0

[bonds]
;  i  j 	name 	(using named bondtypes from martini_v3.0.0_ffbonded_v2.itp)
;  i  j 	funct 	force.c.
   1  2 	b_GL0_PO4_def
   2  3 	b_PO4_GL_def
   2  4 	b_PO4_GL_def_long
   3  4 	b_GL_GL_glyc
   3  5 	b_GL_SC1_glyc
   5  6 	b_SC1_C1_mid
   6  7 	b_C1_C1_mid
   7  8 	b_C1_C4_mid
   8  9 	b_C4_C1_mid
   9 10 	b_C1_C1_end
   4 11 	b_GL_SC1_glyc
  11 12 	b_SC1_C1_mid
  12 13 	b_C1_C1_mid
  13 14 	b_C1_C4_mid
  14 15 	b_C4_C1_mid
  15 16 	b_C1_C1_end

[angles]
;  i  j  k 	name 	(using named angletypes from martini_v3.0.0_ffbonded_v2.itp)
;  i  j  k 	funct 	angle 	force.c.
   1  2  3 	a_GL0_PO4_GL_def
   2  3  5 	a_PO4_GL_C_def
   4  3  5 	a_GL_GL_C_glyc
   3  4 11 	a_GL_GL_C_glyc
   3  5  6 	a_GL_C1_C1_glyc
   5  6  7 	a_C1_C1_C1_def
   6  7  8 	a_C1_C1_C4_def
   7  8  9 	a_C1_C4_C1_def
   8  9 10 	a_C4_C1_C1_def
   4 11 12 	a_GL_C1_C1_glyc
  11 12 13 	a_C1_C1_C1_def
  12 13 14 	a_C1_C1_C4_def
  13 14 15 	a_C1_C4_C1_def
  14 15 16 	a_C4_C1_C1_def


;;;;;; Martini lipid topology for di-C18:2 PG (DLPG), generated using:
; The Martini lipid itp generator version M3.l01  Args are: -alname DLPG -alhead 'G P' -allink 'G G' -altail 'CDDC CDDC'
; WARNING: Autogenerated and not all lipid headgroup and tail combinations have been tested;
;          used with care and see K.B. Pedersen et al. 2024 for guidance.
;
; Description:
;   A general model phosphatidylglycerol (PG) lipid corresponding to atomistic C18:2(9c;12c) dilinoleoyl (DLPG or DLiPG) tails.
; Parameterization:
;   This topology follows the standard Martini 3.0 lipid definitions and building block rules. 
;   Bonded parameters and mapping have been optimized as described in K.B. Pedersen et al. 2024.
; Reference(s): 
;   K.B. Pedersen et al. The Martini 3 Lipidome: Expanded and Refined Parameters Improve Lipid Phase Behaviour, TBD 2024 
;   P.C.T. Souza et al. Martini 3: a general purpose force field for coarse-grained molecular dynamics, 
;   Nat. Methods; 2021. doi: 10.1038/s41592-021-01098-3
; Created: 2024.07.12
;
; Molecular topology and mapping of indices:
; GL0-PO4-GL1-C1A-D2A-D3A-C4A
;          |
;         GL2-C1B-D2B-D3B-C4B
;
;  1 - 2 - 3 - 5 - 6 - 7 - 8 
;          |
;          4 - 9 - 10- 11- 12
;
;@INSANE alhead=G P, allink=G G, altail=CDDC CDDC, alname=DLPG, charge=-1.0
;@RESNTEST DLP==DLPG if: atoms[0]==GL0
;@BEADS GL0 PO4 GL1 GL2 C1A D2A D3A C4A C1B D2B D3B C4B 
;@BONDS GL0-PO4 PO4-GL1 PO4-GL2 GL1-GL2 GL1-C1A C1A-D2A D2A-D3A D3A-C4A GL2-C1B C1B-D2B D2B-D3B D3B-C4B 
;

[moleculetype]
; molname      nrexcl
  DLPG          1

[atoms]
; id 	type 	resnr 	residu 	atom 	cgnr 	charge    (mass)
   1    P4r   1  DLPG  GL0   1 	0.0
   2     Q5   1  DLPG  PO4   2 	-1.0
   3   SN4a   1  DLPG  GL1   3 	0
   4   SN4a   1  DLPG  GL2   4 	0
   5     C1   1  DLPG  C1A   5 	0
   6    C4h   1  DLPG  D2A   6 	0
   7    C4h   1  DLPG  D3A   7 	0
   8     C1   1  DLPG  C4A   8 	0
   9     C1   1  DLPG  C1B   9 	0
  10    C4h   1  DLPG  D2B  10 	0
  11    C4h   1  DLPG  D3B  11 	0
  12     C1   1  DLPG  C4B  12 	0

[bonds]
;  i  j 	name 	(using named bondtypes from martini_v3.0.0_ffbonded_v2.itp)
;  i  j 	funct 	force.c.
   1  2 	b_GL0_PO4_def
   2  3 	b_PO4_GL_def
   2  4 	b_PO4_GL_def_long
   3  4 	b_GL_GL_glyc
   3  5 	b_GL_C1_glyc_5long
   5  6 	b_C1_C4_mid_5long
   6  7 	b_C4_C4_mid
   7  8 	b_C4_C1_end
   4  9 	b_GL_C1_glyc_5long
   9 10 	b_C1_C4_mid_5long
  10 11 	b_C4_C4_mid
  11 12 	b_C4_C1_end

[angles]
;  i  j  k 	name 	(using named angletypes from martini_v3.0.0_ffbonded_v2.itp)
;  i  j  k 	funct 	angle 	force.c.
   1  2  3 	a_GL0_PO4_GL_def
   2  3  5 	a_PO4_GL_C_def
   4  3  5 	a_GL_GL_C_glyc
   3  4  9 	a_GL_GL_C_glyc
   3  5  6 	a_GL_C1_C4_glyc
   5  6  7 	a_C1_C4_C4_def
   6  7  8 	a_C4_C4_C1_def
   4  9 10 	a_GL_C1_C4_glyc
   9 10 11 	a_C1_C4_C4_def
  10 11 12 	a_C4_C4_C1_def


;;;;;; Martini lipid topology for di-C18:3 PG (DFPG), generated using:
; The Martini lipid itp generator version M3.l01  Args are: -alname DFPG -alhead 'G P' -allink 'G G' -altail 'CDDD CDDD'
; WARNING: Autogenerated and not all lipid headgroup and tail combinations have been tested;
;          used with care and see K.B. Pedersen et al. 2024 for guidance.
;
; Description:
;   A general model phosphatidylglycerol (PG) lipid corresponding to atomistic C18:3(9c;12c;15c) di-alpha-linolenic acid tails.
; Parameterization:
;   This topology follows the standard Martini 3.0 lipid definitions and building block rules. 
;   Bonded parameters and mapping have been optimized as described in K.B. Pedersen et al. 2024.
; Reference(s): 
;   K.B. Pedersen et al. The Martini 3 Lipidome: Expanded and Refined Parameters Improve Lipid Phase Behaviour, TBD 2024 
;   P.C.T. Souza et al. Martini 3: a general purpose force field for coarse-grained molecular dynamics, 
;   Nat. Methods; 2021. doi: 10.1038/s41592-021-01098-3
; Created: 2024.07.12
;
; Molecular topology and mapping of indices:
; GL0-PO4-GL1-C1A-D2A-D3A-D4A
;          |
;         GL2-C1B-D2B-D3B-D4B
;
;  1 - 2 - 3 - 5 - 6 - 7 - 8 
;          |
;          4 - 9 - 10- 11- 12
;
;@INSANE alhead=G P, allink=G G, altail=CDDD CDDD, alname=DFPG, charge=-1.0
;@RESNTEST DFP==DFPG if: atoms[0]==GL0
;@BEADS GL0 PO4 GL1 GL2 C1A D2A D3A D4A C1B D2B D3B D4B 
;@BONDS GL0-PO4 PO4-GL1 PO4-GL2 GL1-GL2 GL1-C1A C1A-D2A D2A-D3A D3A-D4A GL2-C1B C1B-D2B D2B-D3B D3B-D4B 
;

[moleculetype]
; molname      nrexcl
  DFPG          1

[atoms]
; id 	type 	resnr 	residu 	atom 	cgnr 	charge    (mass)
   1    P4r   1  DFPG  GL0   1 	0.0
   2     Q5   1  DFPG  PO4   2 	-1.0
   3   SN4a   1  DFPG  GL1   3 	0
   4   SN4a   1  DFPG  GL2   4 	0
   5     C1   1  DFPG  C1A   5 	0
   6    C4h   1  DFPG  D2A   6 	0
   7    C4h   1  DFPG  D3A   7 	0
   8    C4h   1  DFPG  D4A   8 	0
   9     C1   1  DFPG  C1B   9 	0
  10    C4h   1  DFPG  D2B  10 	0
  11    C4h   1  DFPG  D3B  11 	0
  12    C4h   1  DFPG  D4B  12 	0

[bonds]
;  i  j 	name 	(using named bondtypes from martini_v3.0.0_ffbonded_v2.itp)
;  i  j 	funct 	force.c.
   1  2 	b_GL0_PO4_def
   2  3 	b_PO4_GL_def
   2  4 	b_PO4_GL_def_long
   3  4 	b_GL_GL_glyc
   3  5 	b_GL_C1_glyc_5long
   5  6 	b_C1_C4_mid_5long
   6  7 	b_C4_C4_mid
   7  8 	b_C4_C4_end
   4  9 	b_GL_C1_glyc_5long
   9 10 	b_C1_C4_mid_5long
  10 11 	b_C4_C4_mid
  11 12 	b_C4_C4_end

[angles]
;  i  j  k 	name 	(using named angletypes from martini_v3.0.0_ffbonded_v2.itp)
;  i  j  k 	funct 	angle 	force.c.
   1  2  3 	a_GL0_PO4_GL_def
   2  3  5 	a_PO4_GL_C_def
   4  3  5 	a_GL_GL_C_glyc
   3  4  9 	a_GL_GL_C_glyc
   3  5  6 	a_GL_C1_C4_glyc
   5  6  7 	a_C1_C4_C4_def
   6  7  8 	a_C4_C4_C4_def
   4  9 10 	a_GL_C1_C4_glyc
   9 10 11 	a_C1_C4_C4_def
  10 11 12 	a_C4_C4_C4_def


;;;;;; Martini lipid topology for di-C20:4 PG (DAPG), generated using:
; The Martini lipid itp generator version M3.l01  Args are: -alname DAPG -alhead 'G P' -allink 'G G' -altail 'cFFDC cFFDC'
; WARNING: Autogenerated and not all lipid headgroup and tail combinations have been tested;
;          used with care and see K.B. Pedersen et al. 2024 for guidance.
;
; Description:
;   A general model phosphatidylglycerol (PG) lipid corresponding to atomistic C20:4(5c;8c;11c;14c) di-arachidonic acid (AA) tails.
; Parameterization:
;   This topology follows the standard Martini 3.0 lipid definitions and building block rules. 
;   Bonded parameters and mapping have been optimized as described in K.B. Pedersen et al. 2024.
; Reference(s): 
;   K.B. Pedersen et al. The Martini 3 Lipidome: Expanded and Refined Parameters Improve Lipid Phase Behaviour, TBD 2024 
;   P.C.T. Souza et al. Martini 3: a general purpose force field for coarse-grained molecular dynamics, 
;   Nat. Methods; 2021. doi: 10.1038/s41592-021-01098-3
; Created: 2024.07.12
;
; Molecular topology and mapping of indices:
; GL0-PO4-GL1-C1A-D2A-D3A-D4A-C5A
;          |
;         GL2-C1B-D2B-D3B-D4B-C5B
;
;  1 - 2 - 3 - 5 - 6 - 7 - 8 - 9 
;          |
;          4 - 10- 11- 12- 13- 14
;
;@INSANE alhead=G P, allink=G G, altail=CDDDC CDDDC, alname=DAPG, charge=-1.0
;@RESNTEST DAP==DAPG if: atoms[0]==GL0
;@BEADS GL0 PO4 GL1 GL2 C1A D2A D3A D4A C5A C1B D2B D3B D4B C5B 
;@BONDS GL0-PO4 PO4-GL1 PO4-GL2 GL1-GL2 GL1-C1A C1A-D2A D2A-D3A D3A-D4A D4A-C5A GL2-C1B C1B-D2B D2B-D3B D3B-D4B D4B-C5B 
;

[moleculetype]
; molname      nrexcl
  DAPG          1

[atoms]
; id 	type 	resnr 	residu 	atom 	cgnr 	charge    (mass)
   1    P4r   1  DAPG  GL0   1 	0.0
   2     Q5   1  DAPG  PO4   2 	-1.0
   3   SN4a   1  DAPG  GL1   3 	0
   4   SN4a   1  DAPG  GL2   4 	0
   5    SC1   1  DAPG  C1A   5 	0
   6    C5h   1  DAPG  D2A   6 	0
   7    C5h   1  DAPG  D3A   7 	0
   8    C4h   1  DAPG  D4A   8 	0
   9     C1   1  DAPG  C5A   9 	0
  10    SC1   1  DAPG  C1B  10 	0
  11    C5h   1  DAPG  D2B  11 	0
  12    C5h   1  DAPG  D3B  12 	0
  13    C4h   1  DAPG  D4B  13 	0
  14     C1   1  DAPG  C5B  14 	0

[bonds]
;  i  j 	name 	(using named bondtypes from martini_v3.0.0_ffbonded_v2.itp)
;  i  j 	funct 	force.c.
   1  2 	b_GL0_PO4_def
   2  3 	b_PO4_GL_def
   2  4 	b_PO4_GL_def_long
   3  4 	b_GL_GL_glyc
   3  5 	b_GL_SC1_glyc
   5  6 	b_SC1_C4_mid
   6  7 	b_C4_C4_mid
   7  8 	b_C4_C4_mid
   8  9 	b_C4_C1_end
   4 10 	b_GL_SC1_glyc
  10 11 	b_SC1_C4_mid
  11 12 	b_C4_C4_mid
  12 13 	b_C4_C4_mid
  13 14 	b_C4_C1_end

[angles]
;  i  j  k 	name 	(using named angletypes from martini_v3.0.0_ffbonded_v2.itp)
;  i  j  k 	funct 	angle 	force.c.
   1  2  3 	a_GL0_PO4_GL_def
   2  3  5 	a_PO4_GL_C_def
   4  3  5 	a_GL_GL_C_glyc
   3  4 10 	a_GL_GL_C_glyc
   3  5  6 	a_GL_C1_C4_glyc
   5  6  7 	a_C1_C4_C4_def
   6  7  8 	a_C4_C4_C4_def
   7  8  9 	a_C4_C4_C1_def
   4 10 11 	a_GL_C1_C4_glyc
  10 11 12 	a_C1_C4_C4_def
  11 12 13 	a_C4_C4_C4_def
  12 13 14 	a_C4_C4_C1_def


;;;;;; Martini lipid topology for di-C22:6 PG (DDPG), generated using:
; The Martini lipid itp generator version M3.l01  Args are: -alname DDPG -alhead 'G P' -allink 'G G' -altail 'DFFDD DFFDD'
; WARNING: Autogenerated and not all lipid headgroup and tail combinations have been tested;
;          used with care and see K.B. Pedersen et al. 2024 for guidance.
;
; Description:
;   A general model phosphatidylglycerol (PG) lipid corresponding to atomistic C22:6(4c;7c;10c;13c;16c;19c) di-docosahexaenoic acid tails.
; Parameterization:
;   This topology follows the standard Martini 3.0 lipid definitions and building block rules. 
;   Bonded parameters and mapping have been optimized as described in K.B. Pedersen et al. 2024.
; Reference(s): 
;   K.B. Pedersen et al. The Martini 3 Lipidome: Expanded and Refined Parameters Improve Lipid Phase Behaviour, TBD 2024 
;   P.C.T. Souza et al. Martini 3: a general purpose force field for coarse-grained molecular dynamics, 
;   Nat. Methods; 2021. doi: 10.1038/s41592-021-01098-3
; Created: 2024.07.12
;
; Molecular topology and mapping of indices:
; GL0-PO4-GL1-D1A-D2A-D3A-D4A-D5A
;          |
;         GL2-D1B-D2B-D3B-D4B-D5B
;
;  1 - 2 - 3 - 5 - 6 - 7 - 8 - 9 
;          |
;          4 - 10- 11- 12- 13- 14
;
;@INSANE alhead=G P, allink=G G, altail=DDDDD DDDDD, alname=DDPG, charge=-1.0
;@RESNTEST DDP==DDPG if: atoms[0]==GL0
;@BEADS GL0 PO4 GL1 GL2 D1A D2A D3A D4A D5A D1B D2B D3B D4B D5B 
;@BONDS GL0-PO4 PO4-GL1 PO4-GL2 GL1-GL2 GL1-D1A D1A-D2A D2A-D3A D3A-D4A D4A-D5A GL2-D1B D1B-D2B D2B-D3B D3B-D4B D4B-D5B 
;

[moleculetype]
; molname      nrexcl
  DDPG          1

[atoms]
; id 	type 	resnr 	residu 	atom 	cgnr 	charge    (mass)
   1    P4r   1  DDPG  GL0   1 	0.0
   2     Q5   1  DDPG  PO4   2 	-1.0
   3   SN4a   1  DDPG  GL1   3 	0
   4   SN4a   1  DDPG  GL2   4 	0
   5    C4h   1  DDPG  D1A   5 	0
   6    C5h   1  DDPG  D2A   6 	0
   7    C5h   1  DDPG  D3A   7 	0
   8    C4h   1  DDPG  D4A   8 	0
   9    C4h   1  DDPG  D5A   9 	0
  10    C4h   1  DDPG  D1B  10 	0
  11    C5h   1  DDPG  D2B  11 	0
  12    C5h   1  DDPG  D3B  12 	0
  13    C4h   1  DDPG  D4B  13 	0
  14    C4h   1  DDPG  D5B  14 	0

[bonds]
;  i  j 	name 	(using named bondtypes from martini_v3.0.0_ffbonded_v2.itp)
;  i  j 	funct 	force.c.
   1  2 	b_GL0_PO4_def
   2  3 	b_PO4_GL_def
   2  4 	b_PO4_GL_def_long
   3  4 	b_GL_GL_glyc
   3  5 	b_GL_C4_glyc_5long
   5  6 	b_C4_C4_mid_5long
   6  7 	b_C4_C4_mid
   7  8 	b_C4_C4_mid
   8  9 	b_C4_C4_end
   4 10 	b_GL_C4_glyc_5long
  10 11 	b_C4_C4_mid_5long
  11 12 	b_C4_C4_mid
  12 13 	b_C4_C4_mid
  13 14 	b_C4_C4_end

[angles]
;  i  j  k 	name 	(using named angletypes from martini_v3.0.0_ffbonded_v2.itp)
;  i  j  k 	funct 	angle 	force.c.
   1  2  3 	a_GL0_PO4_GL_def
   2  3  5 	a_PO4_GL_C_def
   4  3  5 	a_GL_GL_C_glyc
   3  4 10 	a_GL_GL_C_glyc
   3  5  6 	a_GL_C4_C4_glyc
   5  6  7 	a_C4_C4_C4_def
   6  7  8 	a_C4_C4_C4_def
   7  8  9 	a_C4_C4_C4_def
   4 10 11 	a_GL_C4_C4_glyc
  10 11 12 	a_C4_C4_C4_def
  11 12 13 	a_C4_C4_C4_def
  12 13 14 	a_C4_C4_C4_def


;;;;;; Martini lipid topology for C16:0/16:1 PG (PYPG), generated using:
; The Martini lipid itp generator version M3.l01  Args are: -alname PYPG -alhead 'G P' -allink 'G G' -altail 'cCDC cCCC'
; WARNING: Autogenerated and not all lipid headgroup and tail combinations have been tested;
;          used with care and see K.B. Pedersen et al. 2024 for guidance.
;
; Description:
;   A general model phosphatidylglycerol (PG) lipid corresponding to atomistic C16:0/16:1(9c) 1-palmitoyl-2-palmitoleoyl tails.
; Parameterization:
;   This topology follows the standard Martini 3.0 lipid definitions and building block rules. 
;   Bonded parameters and mapping have been optimized as described in K.B. Pedersen et al. 2024.
; Reference(s): 
;   K.B. Pedersen et al. The Martini 3 Lipidome: Expanded and Refined Parameters Improve Lipid Phase Behaviour, TBD 2024 
;   P.C.T. Souza et al. Martini 3: a general purpose force field for coarse-grained molecular dynamics, 
;   Nat. Methods; 2021. doi: 10.1038/s41592-021-01098-3
; Created: 2024.07.12
;
; Molecular topology and mapping of indices:
; GL0-PO4-GL1-C1A-C2A-D3A-C4A
;          |
;         GL2-C1B-C2B-C3B-C4B
;
;  1 - 2 - 3 - 5 - 6 - 7 - 8 
;          |
;          4 - 9 - 10- 11- 12
;
;@INSANE alhead=G P, allink=G G, altail=CCDC CCCC, alname=PYPG, charge=-1.0
;@RESNTEST PYP==PYPG if: atoms[0]==GL0
;@BEADS GL0 PO4 GL1 GL2 C1A C2A D3A C4A C1B C2B C3B C4B 
;@BONDS GL0-PO4 PO4-GL1 PO4-GL2 GL1-GL2 GL1-C1A C1A-C2A C2A-D3A D3A-C4A GL2-C1B C1B-C2B C2B-C3B C3B-C4B 
;

[moleculetype]
; molname      nrexcl
  PYPG          1

[atoms]
; id 	type 	resnr 	residu 	atom 	cgnr 	charge    (mass)
   1    P4r   1  PYPG  GL0   1 	0.0
   2     Q5   1  PYPG  PO4   2 	-1.0
   3   SN4a   1  PYPG  GL1   3 	0
   4   SN4a   1  PYPG  GL2   4 	0
   5    SC1   1  PYPG  C1A   5 	0
   6     C1   1  PYPG  C2A   6 	0
   7    C4h   1  PYPG  D3A   7 	0
   8     C1   1  PYPG  C4A   8 	0
   9    SC1   1  PYPG  C1B   9 	0
  10     C1   1  PYPG  C2B  10 	0
  11     C1   1  PYPG  C3B  11 	0
  12     C1   1  PYPG  C4B  12 	0

[bonds]
;  i  j 	name 	(using named bondtypes from martini_v3.0.0_ffbonded_v2.itp)
;  i  j 	funct 	force.c.
   1  2 	b_GL0_PO4_def
   2  3 	b_PO4_GL_def
   2  4 	b_PO4_GL_def_long
   3  4 	b_GL_GL_glyc
   3  5 	b_GL_SC1_glyc
   5  6 	b_SC1_C1_mid
   6  7 	b_C1_C4_mid
   7  8 	b_C4_C1_end
   4  9 	b_GL_SC1_glyc
   9 10 	b_SC1_C1_mid
  10 11 	b_C1_C1_mid
  11 12 	b_C1_C1_end

[angles]
;  i  j  k 	name 	(using named angletypes from martini_v3.0.0_ffbonded_v2.itp)
;  i  j  k 	funct 	angle 	force.c.
   1  2  3 	a_GL0_PO4_GL_def
   2  3  5 	a_PO4_GL_C_def
   4  3  5 	a_GL_GL_C_glyc
   3  4  9 	a_GL_GL_C_glyc
   3  5  6 	a_GL_C1_C1_glyc
   5  6  7 	a_C1_C1_C4_def
   6  7  8 	a_C1_C4_C1_def
   4  9 10 	a_GL_C1_C1_glyc
   9 10 11 	a_C1_C1_C1_def
  10 11 12 	a_C1_C1_C1_def


;;;;;; Martini lipid topology for C16:0/18:0 PG (PSPG), generated using:
; The Martini lipid itp generator version M3.l01  Args are: -alname PSPG -alhead 'G P' -allink 'G G' -altail 'CCCC cCCC'
; WARNING: Autogenerated and not all lipid headgroup and tail combinations have been tested;
;          used with care and see K.B. Pedersen et al. 2024 for guidance.
;
; Description:
;   A general model phosphatidylglycerol (PG) lipid corresponding to atomistic C16:0/18:0 1-palmitoyl-2-stearoyl tails.
; Parameterization:
;   This topology follows the standard Martini 3.0 lipid definitions and building block rules. 
;   Bonded parameters and mapping have been optimized as described in K.B. Pedersen et al. 2024.
; Reference(s): 
;   K.B. Pedersen et al. The Martini 3 Lipidome: Expanded and Refined Parameters Improve Lipid Phase Behaviour, TBD 2024 
;   P.C.T. Souza et al. Martini 3: a general purpose force field for coarse-grained molecular dynamics, 
;   Nat. Methods; 2021. doi: 10.1038/s41592-021-01098-3
; Created: 2024.07.12
;
; Molecular topology and mapping of indices:
; GL0-PO4-GL1-C1A-C2A-C3A-C4A
;          |
;         GL2-C1B-C2B-C3B-C4B
;
;  1 - 2 - 3 - 5 - 6 - 7 - 8 
;          |
;          4 - 9 - 10- 11- 12
;
;@INSANE alhead=G P, allink=G G, altail=CCCC CCCC, alname=PSPG, charge=-1.0
;@RESNTEST PSP==PSPG if: atoms[0]==GL0
;@BEADS GL0 PO4 GL1 GL2 C1A C2A C3A C4A C1B C2B C3B C4B 
;@BONDS GL0-PO4 PO4-GL1 PO4-GL2 GL1-GL2 GL1-C1A C1A-C2A C2A-C3A C3A-C4A GL2-C1B C1B-C2B C2B-C3B C3B-C4B 
;

[moleculetype]
; molname      nrexcl
  PSPG          1

[atoms]
; id 	type 	resnr 	residu 	atom 	cgnr 	charge    (mass)
   1    P4r   1  PSPG  GL0   1 	0.0
   2     Q5   1  PSPG  PO4   2 	-1.0
   3   SN4a   1  PSPG  GL1   3 	0
   4   SN4a   1  PSPG  GL2   4 	0
   5     C1   1  PSPG  C1A   5 	0
   6     C1   1  PSPG  C2A   6 	0
   7     C1   1  PSPG  C3A   7 	0
   8     C1   1  PSPG  C4A   8 	0
   9    SC1   1  PSPG  C1B   9 	0
  10     C1   1  PSPG  C2B  10 	0
  11     C1   1  PSPG  C3B  11 	0
  12     C1   1  PSPG  C4B  12 	0

[bonds]
;  i  j 	name 	(using named bondtypes from martini_v3.0.0_ffbonded_v2.itp)
;  i  j 	funct 	force.c.
   1  2 	b_GL0_PO4_def
   2  3 	b_PO4_GL_def
   2  4 	b_PO4_GL_def_long
   3  4 	b_GL_GL_glyc
   3  5 	b_GL_C1_glyc_5long
   5  6 	b_C1_C1_mid_5long
   6  7 	b_C1_C1_mid
   7  8 	b_C1_C1_end
   4  9 	b_GL_SC1_glyc
   9 10 	b_SC1_C1_mid
  10 11 	b_C1_C1_mid
  11 12 	b_C1_C1_end

[angles]
;  i  j  k 	name 	(using named angletypes from martini_v3.0.0_ffbonded_v2.itp)
;  i  j  k 	funct 	angle 	force.c.
   1  2  3 	a_GL0_PO4_GL_def
   2  3  5 	a_PO4_GL_C_def
   4  3  5 	a_GL_GL_C_glyc
   3  4  9 	a_GL_GL_C_glyc
   3  5  6 	a_GL_C1_C1_glyc
   5  6  7 	a_C1_C1_C1_def
   6  7  8 	a_C1_C1_C1_def
   4  9 10 	a_GL_C1_C1_glyc
   9 10 11 	a_C1_C1_C1_def
  10 11 12 	a_C1_C1_C1_def


;;;;;; Martini lipid topology for C16:0/18:1 PG (POPG), generated using:
; The Martini lipid itp generator version M3.l01  Args are: -alname POPG -alhead 'G P' -allink 'G G' -altail 'CDCC cCCC'
; WARNING: Autogenerated and not all lipid headgroup and tail combinations have been tested;
;          used with care and see K.B. Pedersen et al. 2024 for guidance.
;
; Description:
;   A general model phosphatidylglycerol (PG) lipid corresponding to atomistic C16:0/18:1(9c) 1-palmitoyl-2-oleoyl (POPG) tails.
; Parameterization:
;   This topology follows the standard Martini 3.0 lipid definitions and building block rules. 
;   Bonded parameters and mapping have been optimized as described in K.B. Pedersen et al. 2024.
; Reference(s): 
;   K.B. Pedersen et al. The Martini 3 Lipidome: Expanded and Refined Parameters Improve Lipid Phase Behaviour, TBD 2024 
;   P.C.T. Souza et al. Martini 3: a general purpose force field for coarse-grained molecular dynamics, 
;   Nat. Methods; 2021. doi: 10.1038/s41592-021-01098-3
; Created: 2024.07.12
;
; Molecular topology and mapping of indices:
; GL0-PO4-GL1-C1A-D2A-C3A-C4A
;          |
;         GL2-C1B-C2B-C3B-C4B
;
;  1 - 2 - 3 - 5 - 6 - 7 - 8 
;          |
;          4 - 9 - 10- 11- 12
;
;@INSANE alhead=G P, allink=G G, altail=CDCC CCCC, alname=POPG, charge=-1.0
;@RESNTEST POP==POPG if: atoms[0]==GL0
;@BEADS GL0 PO4 GL1 GL2 C1A D2A C3A C4A C1B C2B C3B C4B 
;@BONDS GL0-PO4 PO4-GL1 PO4-GL2 GL1-GL2 GL1-C1A C1A-D2A D2A-C3A C3A-C4A GL2-C1B C1B-C2B C2B-C3B C3B-C4B 
;

[moleculetype]
; molname      nrexcl
  POPG          1

[atoms]
; id 	type 	resnr 	residu 	atom 	cgnr 	charge    (mass)
   1    P4r   1  POPG  GL0   1 	0.0
   2     Q5   1  POPG  PO4   2 	-1.0
   3   SN4a   1  POPG  GL1   3 	0
   4   SN4a   1  POPG  GL2   4 	0
   5     C1   1  POPG  C1A   5 	0
   6    C4h   1  POPG  D2A   6 	0
   7     C1   1  POPG  C3A   7 	0
   8     C1   1  POPG  C4A   8 	0
   9    SC1   1  POPG  C1B   9 	0
  10     C1   1  POPG  C2B  10 	0
  11     C1   1  POPG  C3B  11 	0
  12     C1   1  POPG  C4B  12 	0

[bonds]
;  i  j 	name 	(using named bondtypes from martini_v3.0.0_ffbonded_v2.itp)
;  i  j 	funct 	force.c.
   1  2 	b_GL0_PO4_def
   2  3 	b_PO4_GL_def
   2  4 	b_PO4_GL_def_long
   3  4 	b_GL_GL_glyc
   3  5 	b_GL_C1_glyc_5long
   5  6 	b_C1_C4_mid_5long
   6  7 	b_C4_C1_mid
   7  8 	b_C1_C1_end
   4  9 	b_GL_SC1_glyc
   9 10 	b_SC1_C1_mid
  10 11 	b_C1_C1_mid
  11 12 	b_C1_C1_end

[angles]
;  i  j  k 	name 	(using named angletypes from martini_v3.0.0_ffbonded_v2.itp)
;  i  j  k 	funct 	angle 	force.c.
   1  2  3 	a_GL0_PO4_GL_def
   2  3  5 	a_PO4_GL_C_def
   4  3  5 	a_GL_GL_C_glyc
   3  4  9 	a_GL_GL_C_glyc
   3  5  6 	a_GL_C1_C4_glyc
   5  6  7 	a_C1_C4_C1_def
   6  7  8 	a_C4_C1_C1_def
   4  9 10 	a_GL_C1_C1_glyc
   9 10 11 	a_C1_C1_C1_def
  10 11 12 	a_C1_C1_C1_def


;;;;;; Martini lipid topology for C16:0/18:2 PG (PLPG), generated using:
; The Martini lipid itp generator version M3.l01  Args are: -alname PLPG -alhead 'G P' -allink 'G G' -altail 'CDDC cCCC'
; WARNING: Autogenerated and not all lipid headgroup and tail combinations have been tested;
;          used with care and see K.B. Pedersen et al. 2024 for guidance.
;
; Description:
;   A general model phosphatidylglycerol (PG) lipid corresponding to atomistic C16:0/18:2(9c;12c) 1-palmitoyl-2-linoleoyl tails.
; Parameterization:
;   This topology follows the standard Martini 3.0 lipid definitions and building block rules. 
;   Bonded parameters and mapping have been optimized as described in K.B. Pedersen et al. 2024.
; Reference(s): 
;   K.B. Pedersen et al. The Martini 3 Lipidome: Expanded and Refined Parameters Improve Lipid Phase Behaviour, TBD 2024 
;   P.C.T. Souza et al. Martini 3: a general purpose force field for coarse-grained molecular dynamics, 
;   Nat. Methods; 2021. doi: 10.1038/s41592-021-01098-3
; Created: 2024.07.12
;
; Molecular topology and mapping of indices:
; GL0-PO4-GL1-C1A-D2A-D3A-C4A
;          |
;         GL2-C1B-C2B-C3B-C4B
;
;  1 - 2 - 3 - 5 - 6 - 7 - 8 
;          |
;          4 - 9 - 10- 11- 12
;
;@INSANE alhead=G P, allink=G G, altail=CDDC CCCC, alname=PLPG, charge=-1.0
;@RESNTEST PLP==PLPG if: atoms[0]==GL0
;@BEADS GL0 PO4 GL1 GL2 C1A D2A D3A C4A C1B C2B C3B C4B 
;@BONDS GL0-PO4 PO4-GL1 PO4-GL2 GL1-GL2 GL1-C1A C1A-D2A D2A-D3A D3A-C4A GL2-C1B C1B-C2B C2B-C3B C3B-C4B 
;

[moleculetype]
; molname      nrexcl
  PLPG          1

[atoms]
; id 	type 	resnr 	residu 	atom 	cgnr 	charge    (mass)
   1    P4r   1  PLPG  GL0   1 	0.0
   2     Q5   1  PLPG  PO4   2 	-1.0
   3   SN4a   1  PLPG  GL1   3 	0
   4   SN4a   1  PLPG  GL2   4 	0
   5     C1   1  PLPG  C1A   5 	0
   6    C4h   1  PLPG  D2A   6 	0
   7    C4h   1  PLPG  D3A   7 	0
   8     C1   1  PLPG  C4A   8 	0
   9    SC1   1  PLPG  C1B   9 	0
  10     C1   1  PLPG  C2B  10 	0
  11     C1   1  PLPG  C3B  11 	0
  12     C1   1  PLPG  C4B  12 	0

[bonds]
;  i  j 	name 	(using named bondtypes from martini_v3.0.0_ffbonded_v2.itp)
;  i  j 	funct 	force.c.
   1  2 	b_GL0_PO4_def
   2  3 	b_PO4_GL_def
   2  4 	b_PO4_GL_def_long
   3  4 	b_GL_GL_glyc
   3  5 	b_GL_C1_glyc_5long
   5  6 	b_C1_C4_mid_5long
   6  7 	b_C4_C4_mid
   7  8 	b_C4_C1_end
   4  9 	b_GL_SC1_glyc
   9 10 	b_SC1_C1_mid
  10 11 	b_C1_C1_mid
  11 12 	b_C1_C1_end

[angles]
;  i  j  k 	name 	(using named angletypes from martini_v3.0.0_ffbonded_v2.itp)
;  i  j  k 	funct 	angle 	force.c.
   1  2  3 	a_GL0_PO4_GL_def
   2  3  5 	a_PO4_GL_C_def
   4  3  5 	a_GL_GL_C_glyc
   3  4  9 	a_GL_GL_C_glyc
   3  5  6 	a_GL_C1_C4_glyc
   5  6  7 	a_C1_C4_C4_def
   6  7  8 	a_C4_C4_C1_def
   4  9 10 	a_GL_C1_C1_glyc
   9 10 11 	a_C1_C1_C1_def
  10 11 12 	a_C1_C1_C1_def


;;;;;; Martini lipid topology for C16:0/18:3 PG (PFPG), generated using:
; The Martini lipid itp generator version M3.l01  Args are: -alname PFPG -alhead 'G P' -allink 'G G' -altail 'CDDD cCCC'
; WARNING: Autogenerated and not all lipid headgroup and tail combinations have been tested;
;          used with care and see K.B. Pedersen et al. 2024 for guidance.
;
; Description:
;   A general model phosphatidylglycerol (PG) lipid corresponding to atomistic C16:0/18:3(9c;12c;15c) 1-palmitoyl-2-alpha-linolenic acid tails.
; Parameterization:
;   This topology follows the standard Martini 3.0 lipid definitions and building block rules. 
;   Bonded parameters and mapping have been optimized as described in K.B. Pedersen et al. 2024.
; Reference(s): 
;   K.B. Pedersen et al. The Martini 3 Lipidome: Expanded and Refined Parameters Improve Lipid Phase Behaviour, TBD 2024 
;   P.C.T. Souza et al. Martini 3: a general purpose force field for coarse-grained molecular dynamics, 
;   Nat. Methods; 2021. doi: 10.1038/s41592-021-01098-3
; Created: 2024.07.12
;
; Molecular topology and mapping of indices:
; GL0-PO4-GL1-C1A-D2A-D3A-D4A
;          |
;         GL2-C1B-C2B-C3B-C4B
;
;  1 - 2 - 3 - 5 - 6 - 7 - 8 
;          |
;          4 - 9 - 10- 11- 12
;
;@INSANE alhead=G P, allink=G G, altail=CDDD CCCC, alname=PFPG, charge=-1.0
;@RESNTEST PFP==PFPG if: atoms[0]==GL0
;@BEADS GL0 PO4 GL1 GL2 C1A D2A D3A D4A C1B C2B C3B C4B 
;@BONDS GL0-PO4 PO4-GL1 PO4-GL2 GL1-GL2 GL1-C1A C1A-D2A D2A-D3A D3A-D4A GL2-C1B C1B-C2B C2B-C3B C3B-C4B 
;

[moleculetype]
; molname      nrexcl
  PFPG          1

[atoms]
; id 	type 	resnr 	residu 	atom 	cgnr 	charge    (mass)
   1    P4r   1  PFPG  GL0   1 	0.0
   2     Q5   1  PFPG  PO4   2 	-1.0
   3   SN4a   1  PFPG  GL1   3 	0
   4   SN4a   1  PFPG  GL2   4 	0
   5     C1   1  PFPG  C1A   5 	0
   6    C4h   1  PFPG  D2A   6 	0
   7    C4h   1  PFPG  D3A   7 	0
   8    C4h   1  PFPG  D4A   8 	0
   9    SC1   1  PFPG  C1B   9 	0
  10     C1   1  PFPG  C2B  10 	0
  11     C1   1  PFPG  C3B  11 	0
  12     C1   1  PFPG  C4B  12 	0

[bonds]
;  i  j 	name 	(using named bondtypes from martini_v3.0.0_ffbonded_v2.itp)
;  i  j 	funct 	force.c.
   1  2 	b_GL0_PO4_def
   2  3 	b_PO4_GL_def
   2  4 	b_PO4_GL_def_long
   3  4 	b_GL_GL_glyc
   3  5 	b_GL_C1_glyc_5long
   5  6 	b_C1_C4_mid_5long
   6  7 	b_C4_C4_mid
   7  8 	b_C4_C4_end
   4  9 	b_GL_SC1_glyc
   9 10 	b_SC1_C1_mid
  10 11 	b_C1_C1_mid
  11 12 	b_C1_C1_end

[angles]
;  i  j  k 	name 	(using named angletypes from martini_v3.0.0_ffbonded_v2.itp)
;  i  j  k 	funct 	angle 	force.c.
   1  2  3 	a_GL0_PO4_GL_def
   2  3  5 	a_PO4_GL_C_def
   4  3  5 	a_GL_GL_C_glyc
   3  4  9 	a_GL_GL_C_glyc
   3  5  6 	a_GL_C1_C4_glyc
   5  6  7 	a_C1_C4_C4_def
   6  7  8 	a_C4_C4_C4_def
   4  9 10 	a_GL_C1_C1_glyc
   9 10 11 	a_C1_C1_C1_def
  10 11 12 	a_C1_C1_C1_def


;;;;;; Martini lipid topology for C16:0/20:2 PG (PIPG), generated using:
; The Martini lipid itp generator version M3.l01  Args are: -alname PIPG -alhead 'G P' -allink 'G G' -altail 'cCDDC cCCC'
; WARNING: Autogenerated and not all lipid headgroup and tail combinations have been tested;
;          used with care and see K.B. Pedersen et al. 2024 for guidance.
;
; Description:
;   A general model phosphatidylglycerol (PG) lipid corresponding to atomistic C16:0/20:2(11c;14c) 1-palmitoyl-2-eicosadienoyl tails.
; Parameterization:
;   This topology follows the standard Martini 3.0 lipid definitions and building block rules. 
;   Bonded parameters and mapping have been optimized as described in K.B. Pedersen et al. 2024.
; Reference(s): 
;   K.B. Pedersen et al. The Martini 3 Lipidome: Expanded and Refined Parameters Improve Lipid Phase Behaviour, TBD 2024 
;   P.C.T. Souza et al. Martini 3: a general purpose force field for coarse-grained molecular dynamics, 
;   Nat. Methods; 2021. doi: 10.1038/s41592-021-01098-3
; Created: 2024.07.12
;
; Molecular topology and mapping of indices:
; GL0-PO4-GL1-C1A-C2A-D3A-D4A-C5A
;          |
;         GL2-C1B-C2B-C3B-C4B
;
;  1 - 2 - 3 - 5 - 6 - 7 - 8 - 9 
;          |
;          4 - 10- 11- 12- 13
;
;@INSANE alhead=G P, allink=G G, altail=CCDDC CCCC, alname=PIPG, charge=-1.0
;@RESNTEST PIP==PIPG if: atoms[0]==GL0
;@BEADS GL0 PO4 GL1 GL2 C1A C2A D3A D4A C5A C1B C2B C3B C4B 
;@BONDS GL0-PO4 PO4-GL1 PO4-GL2 GL1-GL2 GL1-C1A C1A-C2A C2A-D3A D3A-D4A D4A-C5A GL2-C1B C1B-C2B C2B-C3B C3B-C4B 
;

[moleculetype]
; molname      nrexcl
  PIPG          1

[atoms]
; id 	type 	resnr 	residu 	atom 	cgnr 	charge    (mass)
   1    P4r   1  PIPG  GL0   1 	0.0
   2     Q5   1  PIPG  PO4   2 	-1.0
   3   SN4a   1  PIPG  GL1   3 	0
   4   SN4a   1  PIPG  GL2   4 	0
   5    SC1   1  PIPG  C1A   5 	0
   6     C1   1  PIPG  C2A   6 	0
   7    C4h   1  PIPG  D3A   7 	0
   8    C4h   1  PIPG  D4A   8 	0
   9     C1   1  PIPG  C5A   9 	0
  10    SC1   1  PIPG  C1B  10 	0
  11     C1   1  PIPG  C2B  11 	0
  12     C1   1  PIPG  C3B  12 	0
  13     C1   1  PIPG  C4B  13 	0

[bonds]
;  i  j 	name 	(using named bondtypes from martini_v3.0.0_ffbonded_v2.itp)
;  i  j 	funct 	force.c.
   1  2 	b_GL0_PO4_def
   2  3 	b_PO4_GL_def
   2  4 	b_PO4_GL_def_long
   3  4 	b_GL_GL_glyc
   3  5 	b_GL_SC1_glyc
   5  6 	b_SC1_C1_mid
   6  7 	b_C1_C4_mid
   7  8 	b_C4_C4_mid
   8  9 	b_C4_C1_end
   4 10 	b_GL_SC1_glyc
  10 11 	b_SC1_C1_mid
  11 12 	b_C1_C1_mid
  12 13 	b_C1_C1_end

[angles]
;  i  j  k 	name 	(using named angletypes from martini_v3.0.0_ffbonded_v2.itp)
;  i  j  k 	funct 	angle 	force.c.
   1  2  3 	a_GL0_PO4_GL_def
   2  3  5 	a_PO4_GL_C_def
   4  3  5 	a_GL_GL_C_glyc
   3  4 10 	a_GL_GL_C_glyc
   3  5  6 	a_GL_C1_C1_glyc
   5  6  7 	a_C1_C1_C4_def
   6  7  8 	a_C1_C4_C4_def
   7  8  9 	a_C4_C4_C1_def
   4 10 11 	a_GL_C1_C1_glyc
  10 11 12 	a_C1_C1_C1_def
  11 12 13 	a_C1_C1_C1_def


;;;;;; Martini lipid topology for C16:0/20:3 PG (PQPG), generated using:
; The Martini lipid itp generator version M3.l01  Args are: -alname PQPG -alhead 'G P' -allink 'G G' -altail 'cDDDC cCCC'
; WARNING: Autogenerated and not all lipid headgroup and tail combinations have been tested;
;          used with care and see K.B. Pedersen et al. 2024 for guidance.
;
; Description:
;   A general model phosphatidylglycerol (PG) lipid corresponding to atomistic C18:0/20:2(8c;11c;14c) 1-palmitoyl-2-eicosatrienoyl tails.
; Parameterization:
;   This topology follows the standard Martini 3.0 lipid definitions and building block rules. 
;   Bonded parameters and mapping have been optimized as described in K.B. Pedersen et al. 2024.
; Reference(s): 
;   K.B. Pedersen et al. The Martini 3 Lipidome: Expanded and Refined Parameters Improve Lipid Phase Behaviour, TBD 2024 
;   P.C.T. Souza et al. Martini 3: a general purpose force field for coarse-grained molecular dynamics, 
;   Nat. Methods; 2021. doi: 10.1038/s41592-021-01098-3
; Created: 2024.07.12
;
; Molecular topology and mapping of indices:
; GL0-PO4-GL1-C1A-D2A-D3A-D4A-C5A
;          |
;         GL2-C1B-C2B-C3B-C4B
;
;  1 - 2 - 3 - 5 - 6 - 7 - 8 - 9 
;          |
;          4 - 10- 11- 12- 13
;
;@INSANE alhead=G P, allink=G G, altail=CDDDC CCCC, alname=PQPG, charge=-1.0
;@RESNTEST PQP==PQPG if: atoms[0]==GL0
;@BEADS GL0 PO4 GL1 GL2 C1A D2A D3A D4A C5A C1B C2B C3B C4B 
;@BONDS GL0-PO4 PO4-GL1 PO4-GL2 GL1-GL2 GL1-C1A C1A-D2A D2A-D3A D3A-D4A D4A-C5A GL2-C1B C1B-C2B C2B-C3B C3B-C4B 
;

[moleculetype]
; molname      nrexcl
  PQPG          1

[atoms]
; id 	type 	resnr 	residu 	atom 	cgnr 	charge    (mass)
   1    P4r   1  PQPG  GL0   1 	0.0
   2     Q5   1  PQPG  PO4   2 	-1.0
   3   SN4a   1  PQPG  GL1   3 	0
   4   SN4a   1  PQPG  GL2   4 	0
   5    SC1   1  PQPG  C1A   5 	0
   6    C4h   1  PQPG  D2A   6 	0
   7    C4h   1  PQPG  D3A   7 	0
   8    C4h   1  PQPG  D4A   8 	0
   9     C1   1  PQPG  C5A   9 	0
  10    SC1   1  PQPG  C1B  10 	0
  11     C1   1  PQPG  C2B  11 	0
  12     C1   1  PQPG  C3B  12 	0
  13     C1   1  PQPG  C4B  13 	0

[bonds]
;  i  j 	name 	(using named bondtypes from martini_v3.0.0_ffbonded_v2.itp)
;  i  j 	funct 	force.c.
   1  2 	b_GL0_PO4_def
   2  3 	b_PO4_GL_def
   2  4 	b_PO4_GL_def_long
   3  4 	b_GL_GL_glyc
   3  5 	b_GL_SC1_glyc
   5  6 	b_SC1_C4_mid
   6  7 	b_C4_C4_mid
   7  8 	b_C4_C4_mid
   8  9 	b_C4_C1_end
   4 10 	b_GL_SC1_glyc
  10 11 	b_SC1_C1_mid
  11 12 	b_C1_C1_mid
  12 13 	b_C1_C1_end

[angles]
;  i  j  k 	name 	(using named angletypes from martini_v3.0.0_ffbonded_v2.itp)
;  i  j  k 	funct 	angle 	force.c.
   1  2  3 	a_GL0_PO4_GL_def
   2  3  5 	a_PO4_GL_C_def
   4  3  5 	a_GL_GL_C_glyc
   3  4 10 	a_GL_GL_C_glyc
   3  5  6 	a_GL_C1_C4_glyc
   5  6  7 	a_C1_C4_C4_def
   6  7  8 	a_C4_C4_C4_def
   7  8  9 	a_C4_C4_C1_def
   4 10 11 	a_GL_C1_C1_glyc
  10 11 12 	a_C1_C1_C1_def
  11 12 13 	a_C1_C1_C1_def


;;;;;; Martini lipid topology for C16:0/20:4 PG (PAPG), generated using:
; The Martini lipid itp generator version M3.l01  Args are: -alname PAPG -alhead 'G P' -allink 'G G' -altail 'cFFDC cCCC'
; WARNING: Autogenerated and not all lipid headgroup and tail combinations have been tested;
;          used with care and see K.B. Pedersen et al. 2024 for guidance.
;
; Description:
;   A general model phosphatidylglycerol (PG) lipid corresponding to atomistic C16:0/20:4(5c;8c;11c;14c) 1-palmitoyl-2-arachidonoyl tails.
; Parameterization:
;   This topology follows the standard Martini 3.0 lipid definitions and building block rules. 
;   Bonded parameters and mapping have been optimized as described in K.B. Pedersen et al. 2024.
; Reference(s): 
;   K.B. Pedersen et al. The Martini 3 Lipidome: Expanded and Refined Parameters Improve Lipid Phase Behaviour, TBD 2024 
;   P.C.T. Souza et al. Martini 3: a general purpose force field for coarse-grained molecular dynamics, 
;   Nat. Methods; 2021. doi: 10.1038/s41592-021-01098-3
; Created: 2024.07.12
;
; Molecular topology and mapping of indices:
; GL0-PO4-GL1-C1A-D2A-D3A-D4A-C5A
;          |
;         GL2-C1B-C2B-C3B-C4B
;
;  1 - 2 - 3 - 5 - 6 - 7 - 8 - 9 
;          |
;          4 - 10- 11- 12- 13
;
;@INSANE alhead=G P, allink=G G, altail=CDDDC CCCC, alname=PAPG, charge=-1.0
;@RESNTEST PAP==PAPG if: atoms[0]==GL0
;@BEADS GL0 PO4 GL1 GL2 C1A D2A D3A D4A C5A C1B C2B C3B C4B 
;@BONDS GL0-PO4 PO4-GL1 PO4-GL2 GL1-GL2 GL1-C1A C1A-D2A D2A-D3A D3A-D4A D4A-C5A GL2-C1B C1B-C2B C2B-C3B C3B-C4B 
;

[moleculetype]
; molname      nrexcl
  PAPG          1

[atoms]
; id 	type 	resnr 	residu 	atom 	cgnr 	charge    (mass)
   1    P4r   1  PAPG  GL0   1 	0.0
   2     Q5   1  PAPG  PO4   2 	-1.0
   3   SN4a   1  PAPG  GL1   3 	0
   4   SN4a   1  PAPG  GL2   4 	0
   5    SC1   1  PAPG  C1A   5 	0
   6    C5h   1  PAPG  D2A   6 	0
   7    C5h   1  PAPG  D3A   7 	0
   8    C4h   1  PAPG  D4A   8 	0
   9     C1   1  PAPG  C5A   9 	0
  10    SC1   1  PAPG  C1B  10 	0
  11     C1   1  PAPG  C2B  11 	0
  12     C1   1  PAPG  C3B  12 	0
  13     C1   1  PAPG  C4B  13 	0

[bonds]
;  i  j 	name 	(using named bondtypes from martini_v3.0.0_ffbonded_v2.itp)
;  i  j 	funct 	force.c.
   1  2 	b_GL0_PO4_def
   2  3 	b_PO4_GL_def
   2  4 	b_PO4_GL_def_long
   3  4 	b_GL_GL_glyc
   3  5 	b_GL_SC1_glyc
   5  6 	b_SC1_C4_mid
   6  7 	b_C4_C4_mid
   7  8 	b_C4_C4_mid
   8  9 	b_C4_C1_end
   4 10 	b_GL_SC1_glyc
  10 11 	b_SC1_C1_mid
  11 12 	b_C1_C1_mid
  12 13 	b_C1_C1_end

[angles]
;  i  j  k 	name 	(using named angletypes from martini_v3.0.0_ffbonded_v2.itp)
;  i  j  k 	funct 	angle 	force.c.
   1  2  3 	a_GL0_PO4_GL_def
   2  3  5 	a_PO4_GL_C_def
   4  3  5 	a_GL_GL_C_glyc
   3  4 10 	a_GL_GL_C_glyc
   3  5  6 	a_GL_C1_C4_glyc
   5  6  7 	a_C1_C4_C4_def
   6  7  8 	a_C4_C4_C4_def
   7  8  9 	a_C4_C4_C1_def
   4 10 11 	a_GL_C1_C1_glyc
  10 11 12 	a_C1_C1_C1_def
  11 12 13 	a_C1_C1_C1_def


;;;;;; Martini lipid topology for C16:0/22:1 PG (PEPG), generated using:
; The Martini lipid itp generator version M3.l01  Args are: -alname PEPG -alhead 'G P' -allink 'G G' -altail 'CCDCC cCCC'
; WARNING: Autogenerated and not all lipid headgroup and tail combinations have been tested;
;          used with care and see K.B. Pedersen et al. 2024 for guidance.
;
; Description:
;   A general model phosphatidylglycerol (PG) lipid corresponding to atomistic C16:0/22:1 1-palmitoyl-2-erucoyl tails.
; Parameterization:
;   This topology follows the standard Martini 3.0 lipid definitions and building block rules. 
;   Bonded parameters and mapping have been optimized as described in K.B. Pedersen et al. 2024.
; Reference(s): 
;   K.B. Pedersen et al. The Martini 3 Lipidome: Expanded and Refined Parameters Improve Lipid Phase Behaviour, TBD 2024 
;   P.C.T. Souza et al. Martini 3: a general purpose force field for coarse-grained molecular dynamics, 
;   Nat. Methods; 2021. doi: 10.1038/s41592-021-01098-3
; Created: 2024.07.12
;
; Molecular topology and mapping of indices:
; GL0-PO4-GL1-C1A-C2A-D3A-C4A-C5A
;          |
;         GL2-C1B-C2B-C3B-C4B
;
;  1 - 2 - 3 - 5 - 6 - 7 - 8 - 9 
;          |
;          4 - 10- 11- 12- 13
;
;@INSANE alhead=G P, allink=G G, altail=CCDCC CCCC, alname=PEPG, charge=-1.0
;@RESNTEST PEP==PEPG if: atoms[0]==GL0
;@BEADS GL0 PO4 GL1 GL2 C1A C2A D3A C4A C5A C1B C2B C3B C4B 
;@BONDS GL0-PO4 PO4-GL1 PO4-GL2 GL1-GL2 GL1-C1A C1A-C2A C2A-D3A D3A-C4A C4A-C5A GL2-C1B C1B-C2B C2B-C3B C3B-C4B 
;

[moleculetype]
; molname      nrexcl
  PEPG          1

[atoms]
; id 	type 	resnr 	residu 	atom 	cgnr 	charge    (mass)
   1    P4r   1  PEPG  GL0   1 	0.0
   2     Q5   1  PEPG  PO4   2 	-1.0
   3   SN4a   1  PEPG  GL1   3 	0
   4   SN4a   1  PEPG  GL2   4 	0
   5     C1   1  PEPG  C1A   5 	0
   6     C1   1  PEPG  C2A   6 	0
   7    C4h   1  PEPG  D3A   7 	0
   8     C1   1  PEPG  C4A   8 	0
   9     C1   1  PEPG  C5A   9 	0
  10    SC1   1  PEPG  C1B  10 	0
  11     C1   1  PEPG  C2B  11 	0
  12     C1   1  PEPG  C3B  12 	0
  13     C1   1  PEPG  C4B  13 	0

[bonds]
;  i  j 	name 	(using named bondtypes from martini_v3.0.0_ffbonded_v2.itp)
;  i  j 	funct 	force.c.
   1  2 	b_GL0_PO4_def
   2  3 	b_PO4_GL_def
   2  4 	b_PO4_GL_def_long
   3  4 	b_GL_GL_glyc
   3  5 	b_GL_C1_glyc_5long
   5  6 	b_C1_C1_mid_5long
   6  7 	b_C1_C4_mid
   7  8 	b_C4_C1_mid
   8  9 	b_C1_C1_end
   4 10 	b_GL_SC1_glyc
  10 11 	b_SC1_C1_mid
  11 12 	b_C1_C1_mid
  12 13 	b_C1_C1_end

[angles]
;  i  j  k 	name 	(using named angletypes from martini_v3.0.0_ffbonded_v2.itp)
;  i  j  k 	funct 	angle 	force.c.
   1  2  3 	a_GL0_PO4_GL_def
   2  3  5 	a_PO4_GL_C_def
   4  3  5 	a_GL_GL_C_glyc
   3  4 10 	a_GL_GL_C_glyc
   3  5  6 	a_GL_C1_C1_glyc
   5  6  7 	a_C1_C1_C4_def
   6  7  8 	a_C1_C4_C1_def
   7  8  9 	a_C4_C1_C1_def
   4 10 11 	a_GL_C1_C1_glyc
  10 11 12 	a_C1_C1_C1_def
  11 12 13 	a_C1_C1_C1_def


;;;;;; Martini lipid topology for C16:0/22:6 PG (PDPG), generated using:
; The Martini lipid itp generator version M3.l01  Args are: -alname PDPG -alhead 'G P' -allink 'G G' -altail 'DFFDD cCCC'
; WARNING: Autogenerated and not all lipid headgroup and tail combinations have been tested;
;          used with care and see K.B. Pedersen et al. 2024 for guidance.
;
; Description:
;   A general model phosphatidylglycerol (PG) lipid corresponding to atomistic C16:0/22:6(4c;7c;10c;13c;16c;19c) 1-palmitoyl-2-docosahexaenoyl tails.
; Parameterization:
;   This topology follows the standard Martini 3.0 lipid definitions and building block rules. 
;   Bonded parameters and mapping have been optimized as described in K.B. Pedersen et al. 2024.
; Reference(s): 
;   K.B. Pedersen et al. The Martini 3 Lipidome: Expanded and Refined Parameters Improve Lipid Phase Behaviour, TBD 2024 
;   P.C.T. Souza et al. Martini 3: a general purpose force field for coarse-grained molecular dynamics, 
;   Nat. Methods; 2021. doi: 10.1038/s41592-021-01098-3
; Created: 2024.07.12
;
; Molecular topology and mapping of indices:
; GL0-PO4-GL1-D1A-D2A-D3A-D4A-D5A
;          |
;         GL2-C1B-C2B-C3B-C4B
;
;  1 - 2 - 3 - 5 - 6 - 7 - 8 - 9 
;          |
;          4 - 10- 11- 12- 13
;
;@INSANE alhead=G P, allink=G G, altail=DDDDD CCCC, alname=PDPG, charge=-1.0
;@RESNTEST PDP==PDPG if: atoms[0]==GL0
;@BEADS GL0 PO4 GL1 GL2 D1A D2A D3A D4A D5A C1B C2B C3B C4B 
;@BONDS GL0-PO4 PO4-GL1 PO4-GL2 GL1-GL2 GL1-D1A D1A-D2A D2A-D3A D3A-D4A D4A-D5A GL2-C1B C1B-C2B C2B-C3B C3B-C4B 
;

[moleculetype]
; molname      nrexcl
  PDPG          1

[atoms]
; id 	type 	resnr 	residu 	atom 	cgnr 	charge    (mass)
   1    P4r   1  PDPG  GL0   1 	0.0
   2     Q5   1  PDPG  PO4   2 	-1.0
   3   SN4a   1  PDPG  GL1   3 	0
   4   SN4a   1  PDPG  GL2   4 	0
   5    C4h   1  PDPG  D1A   5 	0
   6    C5h   1  PDPG  D2A   6 	0
   7    C5h   1  PDPG  D3A   7 	0
   8    C4h   1  PDPG  D4A   8 	0
   9    C4h   1  PDPG  D5A   9 	0
  10    SC1   1  PDPG  C1B  10 	0
  11     C1   1  PDPG  C2B  11 	0
  12     C1   1  PDPG  C3B  12 	0
  13     C1   1  PDPG  C4B  13 	0

[bonds]
;  i  j 	name 	(using named bondtypes from martini_v3.0.0_ffbonded_v2.itp)
;  i  j 	funct 	force.c.
   1  2 	b_GL0_PO4_def
   2  3 	b_PO4_GL_def
   2  4 	b_PO4_GL_def_long
   3  4 	b_GL_GL_glyc
   3  5 	b_GL_C4_glyc_5long
   5  6 	b_C4_C4_mid_5long
   6  7 	b_C4_C4_mid
   7  8 	b_C4_C4_mid
   8  9 	b_C4_C4_end
   4 10 	b_GL_SC1_glyc
  10 11 	b_SC1_C1_mid
  11 12 	b_C1_C1_mid
  12 13 	b_C1_C1_end

[angles]
;  i  j  k 	name 	(using named angletypes from martini_v3.0.0_ffbonded_v2.itp)
;  i  j  k 	funct 	angle 	force.c.
   1  2  3 	a_GL0_PO4_GL_def
   2  3  5 	a_PO4_GL_C_def
   4  3  5 	a_GL_GL_C_glyc
   3  4 10 	a_GL_GL_C_glyc
   3  5  6 	a_GL_C4_C4_glyc
   5  6  7 	a_C4_C4_C4_def
   6  7  8 	a_C4_C4_C4_def
   7  8  9 	a_C4_C4_C4_def
   4 10 11 	a_GL_C1_C1_glyc
  10 11 12 	a_C1_C1_C1_def
  11 12 13 	a_C1_C1_C1_def


;;;;;; Martini lipid topology for C16:1/18:1 PG (YOPG), generated using:
; The Martini lipid itp generator version M3.l01  Args are: -alname YOPG -alhead 'G P' -allink 'G G' -altail 'CDCC cCDC'
; WARNING: Autogenerated and not all lipid headgroup and tail combinations have been tested;
;          used with care and see K.B. Pedersen et al. 2024 for guidance.
;
; Description:
;   A general model phosphatidylglycerol (PG) lipid corresponding to atomistic C16:1(9c)/18:1(9c) 1-palmitoleoyl-2-oleoyl tails.
; Parameterization:
;   This topology follows the standard Martini 3.0 lipid definitions and building block rules. 
;   Bonded parameters and mapping have been optimized as described in K.B. Pedersen et al. 2024.
; Reference(s): 
;   K.B. Pedersen et al. The Martini 3 Lipidome: Expanded and Refined Parameters Improve Lipid Phase Behaviour, TBD 2024 
;   P.C.T. Souza et al. Martini 3: a general purpose force field for coarse-grained molecular dynamics, 
;   Nat. Methods; 2021. doi: 10.1038/s41592-021-01098-3
; Created: 2024.07.12
;
; Molecular topology and mapping of indices:
; GL0-PO4-GL1-C1A-D2A-C3A-C4A
;          |
;         GL2-C1B-C2B-D3B-C4B
;
;  1 - 2 - 3 - 5 - 6 - 7 - 8 
;          |
;          4 - 9 - 10- 11- 12
;
;@INSANE alhead=G P, allink=G G, altail=CDCC CCDC, alname=YOPG, charge=-1.0
;@RESNTEST YOP==YOPG if: atoms[0]==GL0
;@BEADS GL0 PO4 GL1 GL2 C1A D2A C3A C4A C1B C2B D3B C4B 
;@BONDS GL0-PO4 PO4-GL1 PO4-GL2 GL1-GL2 GL1-C1A C1A-D2A D2A-C3A C3A-C4A GL2-C1B C1B-C2B C2B-D3B D3B-C4B 
;

[moleculetype]
; molname      nrexcl
  YOPG          1

[atoms]
; id 	type 	resnr 	residu 	atom 	cgnr 	charge    (mass)
   1    P4r   1  YOPG  GL0   1 	0.0
   2     Q5   1  YOPG  PO4   2 	-1.0
   3   SN4a   1  YOPG  GL1   3 	0
   4   SN4a   1  YOPG  GL2   4 	0
   5     C1   1  YOPG  C1A   5 	0
   6    C4h   1  YOPG  D2A   6 	0
   7     C1   1  YOPG  C3A   7 	0
   8     C1   1  YOPG  C4A   8 	0
   9    SC1   1  YOPG  C1B   9 	0
  10     C1   1  YOPG  C2B  10 	0
  11    C4h   1  YOPG  D3B  11 	0
  12     C1   1  YOPG  C4B  12 	0

[bonds]
;  i  j 	name 	(using named bondtypes from martini_v3.0.0_ffbonded_v2.itp)
;  i  j 	funct 	force.c.
   1  2 	b_GL0_PO4_def
   2  3 	b_PO4_GL_def
   2  4 	b_PO4_GL_def_long
   3  4 	b_GL_GL_glyc
   3  5 	b_GL_C1_glyc_5long
   5  6 	b_C1_C4_mid_5long
   6  7 	b_C4_C1_mid
   7  8 	b_C1_C1_end
   4  9 	b_GL_SC1_glyc
   9 10 	b_SC1_C1_mid
  10 11 	b_C1_C4_mid
  11 12 	b_C4_C1_end

[angles]
;  i  j  k 	name 	(using named angletypes from martini_v3.0.0_ffbonded_v2.itp)
;  i  j  k 	funct 	angle 	force.c.
   1  2  3 	a_GL0_PO4_GL_def
   2  3  5 	a_PO4_GL_C_def
   4  3  5 	a_GL_GL_C_glyc
   3  4  9 	a_GL_GL_C_glyc
   3  5  6 	a_GL_C1_C4_glyc
   5  6  7 	a_C1_C4_C1_def
   6  7  8 	a_C4_C1_C1_def
   4  9 10 	a_GL_C1_C1_glyc
   9 10 11 	a_C1_C1_C4_def
  10 11 12 	a_C1_C4_C1_def


;;;;;; Martini lipid topology for C18:0/18:1 PG (SOPG), generated using:
; The Martini lipid itp generator version M3.l01  Args are: -alname SOPG -alhead 'G P' -allink 'G G' -altail 'CDCC CCCC'
; WARNING: Autogenerated and not all lipid headgroup and tail combinations have been tested;
;          used with care and see K.B. Pedersen et al. 2024 for guidance.
;
; Description:
;   A general model phosphatidylglycerol (PG) lipid corresponding to atomistic C18:0/18:1(9c) 1-stearoyl-2-oleoyl (SOPG) tails.
; Parameterization:
;   This topology follows the standard Martini 3.0 lipid definitions and building block rules. 
;   Bonded parameters and mapping have been optimized as described in K.B. Pedersen et al. 2024.
; Reference(s): 
;   K.B. Pedersen et al. The Martini 3 Lipidome: Expanded and Refined Parameters Improve Lipid Phase Behaviour, TBD 2024 
;   P.C.T. Souza et al. Martini 3: a general purpose force field for coarse-grained molecular dynamics, 
;   Nat. Methods; 2021. doi: 10.1038/s41592-021-01098-3
; Created: 2024.07.12
;
; Molecular topology and mapping of indices:
; GL0-PO4-GL1-C1A-D2A-C3A-C4A
;          |
;         GL2-C1B-C2B-C3B-C4B
;
;  1 - 2 - 3 - 5 - 6 - 7 - 8 
;          |
;          4 - 9 - 10- 11- 12
;
;@INSANE alhead=G P, allink=G G, altail=CDCC CCCC, alname=SOPG, charge=-1.0
;@RESNTEST SOP==SOPG if: atoms[0]==GL0
;@BEADS GL0 PO4 GL1 GL2 C1A D2A C3A C4A C1B C2B C3B C4B 
;@BONDS GL0-PO4 PO4-GL1 PO4-GL2 GL1-GL2 GL1-C1A C1A-D2A D2A-C3A C3A-C4A GL2-C1B C1B-C2B C2B-C3B C3B-C4B 
;

[moleculetype]
; molname      nrexcl
  SOPG          1

[atoms]
; id 	type 	resnr 	residu 	atom 	cgnr 	charge    (mass)
   1    P4r   1  SOPG  GL0   1 	0.0
   2     Q5   1  SOPG  PO4   2 	-1.0
   3   SN4a   1  SOPG  GL1   3 	0
   4   SN4a   1  SOPG  GL2   4 	0
   5     C1   1  SOPG  C1A   5 	0
   6    C4h   1  SOPG  D2A   6 	0
   7     C1   1  SOPG  C3A   7 	0
   8     C1   1  SOPG  C4A   8 	0
   9     C1   1  SOPG  C1B   9 	0
  10     C1   1  SOPG  C2B  10 	0
  11     C1   1  SOPG  C3B  11 	0
  12     C1   1  SOPG  C4B  12 	0

[bonds]
;  i  j 	name 	(using named bondtypes from martini_v3.0.0_ffbonded_v2.itp)
;  i  j 	funct 	force.c.
   1  2 	b_GL0_PO4_def
   2  3 	b_PO4_GL_def
   2  4 	b_PO4_GL_def_long
   3  4 	b_GL_GL_glyc
   3  5 	b_GL_C1_glyc_5long
   5  6 	b_C1_C4_mid_5long
   6  7 	b_C4_C1_mid
   7  8 	b_C1_C1_end
   4  9 	b_GL_C1_glyc_5long
   9 10 	b_C1_C1_mid_5long
  10 11 	b_C1_C1_mid
  11 12 	b_C1_C1_end

[angles]
;  i  j  k 	name 	(using named angletypes from martini_v3.0.0_ffbonded_v2.itp)
;  i  j  k 	funct 	angle 	force.c.
   1  2  3 	a_GL0_PO4_GL_def
   2  3  5 	a_PO4_GL_C_def
   4  3  5 	a_GL_GL_C_glyc
   3  4  9 	a_GL_GL_C_glyc
   3  5  6 	a_GL_C1_C4_glyc
   5  6  7 	a_C1_C4_C1_def
   6  7  8 	a_C4_C1_C1_def
   4  9 10 	a_GL_C1_C1_glyc
   9 10 11 	a_C1_C1_C1_def
  10 11 12 	a_C1_C1_C1_def


;;;;;; Martini lipid topology for C18:0/18:2 PG (SLPG), generated using:
; The Martini lipid itp generator version M3.l01  Args are: -alname SLPG -alhead 'G P' -allink 'G G' -altail 'CDDC CCCC'
; WARNING: Autogenerated and not all lipid headgroup and tail combinations have been tested;
;          used with care and see K.B. Pedersen et al. 2024 for guidance.
;
; Description:
;   A general model phosphatidylglycerol (PG) lipid corresponding to atomistic C18:0/18:2(9c;12c) 1-stearoyl-2-linoleoyl tails.
; Parameterization:
;   This topology follows the standard Martini 3.0 lipid definitions and building block rules. 
;   Bonded parameters and mapping have been optimized as described in K.B. Pedersen et al. 2024.
; Reference(s): 
;   K.B. Pedersen et al. The Martini 3 Lipidome: Expanded and Refined Parameters Improve Lipid Phase Behaviour, TBD 2024 
;   P.C.T. Souza et al. Martini 3: a general purpose force field for coarse-grained molecular dynamics, 
;   Nat. Methods; 2021. doi: 10.1038/s41592-021-01098-3
; Created: 2024.07.12
;
; Molecular topology and mapping of indices:
; GL0-PO4-GL1-C1A-D2A-D3A-C4A
;          |
;         GL2-C1B-C2B-C3B-C4B
;
;  1 - 2 - 3 - 5 - 6 - 7 - 8 
;          |
;          4 - 9 - 10- 11- 12
;
;@INSANE alhead=G P, allink=G G, altail=CDDC CCCC, alname=SLPG, charge=-1.0
;@RESNTEST SLP==SLPG if: atoms[0]==GL0
;@BEADS GL0 PO4 GL1 GL2 C1A D2A D3A C4A C1B C2B C3B C4B 
;@BONDS GL0-PO4 PO4-GL1 PO4-GL2 GL1-GL2 GL1-C1A C1A-D2A D2A-D3A D3A-C4A GL2-C1B C1B-C2B C2B-C3B C3B-C4B 
;

[moleculetype]
; molname      nrexcl
  SLPG          1

[atoms]
; id 	type 	resnr 	residu 	atom 	cgnr 	charge    (mass)
   1    P4r   1  SLPG  GL0   1 	0.0
   2     Q5   1  SLPG  PO4   2 	-1.0
   3   SN4a   1  SLPG  GL1   3 	0
   4   SN4a   1  SLPG  GL2   4 	0
   5     C1   1  SLPG  C1A   5 	0
   6    C4h   1  SLPG  D2A   6 	0
   7    C4h   1  SLPG  D3A   7 	0
   8     C1   1  SLPG  C4A   8 	0
   9     C1   1  SLPG  C1B   9 	0
  10     C1   1  SLPG  C2B  10 	0
  11     C1   1  SLPG  C3B  11 	0
  12     C1   1  SLPG  C4B  12 	0

[bonds]
;  i  j 	name 	(using named bondtypes from martini_v3.0.0_ffbonded_v2.itp)
;  i  j 	funct 	force.c.
   1  2 	b_GL0_PO4_def
   2  3 	b_PO4_GL_def
   2  4 	b_PO4_GL_def_long
   3  4 	b_GL_GL_glyc
   3  5 	b_GL_C1_glyc_5long
   5  6 	b_C1_C4_mid_5long
   6  7 	b_C4_C4_mid
   7  8 	b_C4_C1_end
   4  9 	b_GL_C1_glyc_5long
   9 10 	b_C1_C1_mid_5long
  10 11 	b_C1_C1_mid
  11 12 	b_C1_C1_end

[angles]
;  i  j  k 	name 	(using named angletypes from martini_v3.0.0_ffbonded_v2.itp)
;  i  j  k 	funct 	angle 	force.c.
   1  2  3 	a_GL0_PO4_GL_def
   2  3  5 	a_PO4_GL_C_def
   4  3  5 	a_GL_GL_C_glyc
   3  4  9 	a_GL_GL_C_glyc
   3  5  6 	a_GL_C1_C4_glyc
   5  6  7 	a_C1_C4_C4_def
   6  7  8 	a_C4_C4_C1_def
   4  9 10 	a_GL_C1_C1_glyc
   9 10 11 	a_C1_C1_C1_def
  10 11 12 	a_C1_C1_C1_def


;;;;;; Martini lipid topology for C18:0/20:4 PG (SAPG), generated using:
; The Martini lipid itp generator version M3.l01  Args are: -alname SAPG -alhead 'G P' -allink 'G G' -altail 'cFFDC CCCC'
; WARNING: Autogenerated and not all lipid headgroup and tail combinations have been tested;
;          used with care and see K.B. Pedersen et al. 2024 for guidance.
;
; Description:
;   A general model phosphatidylglycerol (PG) lipid corresponding to atomistic C16:0/20:4(5c;8c;11c;14c) 1-stearoyl-2-arachidonoyl tails.
; Parameterization:
;   This topology follows the standard Martini 3.0 lipid definitions and building block rules. 
;   Bonded parameters and mapping have been optimized as described in K.B. Pedersen et al. 2024.
; Reference(s): 
;   K.B. Pedersen et al. The Martini 3 Lipidome: Expanded and Refined Parameters Improve Lipid Phase Behaviour, TBD 2024 
;   P.C.T. Souza et al. Martini 3: a general purpose force field for coarse-grained molecular dynamics, 
;   Nat. Methods; 2021. doi: 10.1038/s41592-021-01098-3
; Created: 2024.07.12
;
; Molecular topology and mapping of indices:
; GL0-PO4-GL1-C1A-D2A-D3A-D4A-C5A
;          |
;         GL2-C1B-C2B-C3B-C4B
;
;  1 - 2 - 3 - 5 - 6 - 7 - 8 - 9 
;          |
;          4 - 10- 11- 12- 13
;
;@INSANE alhead=G P, allink=G G, altail=CDDDC CCCC, alname=SAPG, charge=-1.0
;@RESNTEST SAP==SAPG if: atoms[0]==GL0
;@BEADS GL0 PO4 GL1 GL2 C1A D2A D3A D4A C5A C1B C2B C3B C4B 
;@BONDS GL0-PO4 PO4-GL1 PO4-GL2 GL1-GL2 GL1-C1A C1A-D2A D2A-D3A D3A-D4A D4A-C5A GL2-C1B C1B-C2B C2B-C3B C3B-C4B 
;

[moleculetype]
; molname      nrexcl
  SAPG          1

[atoms]
; id 	type 	resnr 	residu 	atom 	cgnr 	charge    (mass)
   1    P4r   1  SAPG  GL0   1 	0.0
   2     Q5   1  SAPG  PO4   2 	-1.0
   3   SN4a   1  SAPG  GL1   3 	0
   4   SN4a   1  SAPG  GL2   4 	0
   5    SC1   1  SAPG  C1A   5 	0
   6    C5h   1  SAPG  D2A   6 	0
   7    C5h   1  SAPG  D3A   7 	0
   8    C4h   1  SAPG  D4A   8 	0
   9     C1   1  SAPG  C5A   9 	0
  10     C1   1  SAPG  C1B  10 	0
  11     C1   1  SAPG  C2B  11 	0
  12     C1   1  SAPG  C3B  12 	0
  13     C1   1  SAPG  C4B  13 	0

[bonds]
;  i  j 	name 	(using named bondtypes from martini_v3.0.0_ffbonded_v2.itp)
;  i  j 	funct 	force.c.
   1  2 	b_GL0_PO4_def
   2  3 	b_PO4_GL_def
   2  4 	b_PO4_GL_def_long
   3  4 	b_GL_GL_glyc
   3  5 	b_GL_SC1_glyc
   5  6 	b_SC1_C4_mid
   6  7 	b_C4_C4_mid
   7  8 	b_C4_C4_mid
   8  9 	b_C4_C1_end
   4 10 	b_GL_C1_glyc_5long
  10 11 	b_C1_C1_mid_5long
  11 12 	b_C1_C1_mid
  12 13 	b_C1_C1_end

[angles]
;  i  j  k 	name 	(using named angletypes from martini_v3.0.0_ffbonded_v2.itp)
;  i  j  k 	funct 	angle 	force.c.
   1  2  3 	a_GL0_PO4_GL_def
   2  3  5 	a_PO4_GL_C_def
   4  3  5 	a_GL_GL_C_glyc
   3  4 10 	a_GL_GL_C_glyc
   3  5  6 	a_GL_C1_C4_glyc
   5  6  7 	a_C1_C4_C4_def
   6  7  8 	a_C4_C4_C4_def
   7  8  9 	a_C4_C4_C1_def
   4 10 11 	a_GL_C1_C1_glyc
  10 11 12 	a_C1_C1_C1_def
  11 12 13 	a_C1_C1_C1_def


;;;;;; Martini lipid topology for C18:0/22:6 PG (SDPG), generated using:
; The Martini lipid itp generator version M3.l01  Args are: -alname SDPG -alhead 'G P' -allink 'G G' -altail 'DFFDD CCCC'
; WARNING: Autogenerated and not all lipid headgroup and tail combinations have been tested;
;          used with care and see K.B. Pedersen et al. 2024 for guidance.
;
; Description:
;   A general model phosphatidylglycerol (PG) lipid corresponding to atomistic C18:0/22:6(4c;7c;10c;13c;16c;19c) 1-stearoyl-2-docosahexaenoyl tails.
; Parameterization:
;   This topology follows the standard Martini 3.0 lipid definitions and building block rules. 
;   Bonded parameters and mapping have been optimized as described in K.B. Pedersen et al. 2024.
; Reference(s): 
;   K.B. Pedersen et al. The Martini 3 Lipidome: Expanded and Refined Parameters Improve Lipid Phase Behaviour, TBD 2024 
;   P.C.T. Souza et al. Martini 3: a general purpose force field for coarse-grained molecular dynamics, 
;   Nat. Methods; 2021. doi: 10.1038/s41592-021-01098-3
; Created: 2024.07.12
;
; Molecular topology and mapping of indices:
; GL0-PO4-GL1-D1A-D2A-D3A-D4A-D5A
;          |
;         GL2-C1B-C2B-C3B-C4B
;
;  1 - 2 - 3 - 5 - 6 - 7 - 8 - 9 
;          |
;          4 - 10- 11- 12- 13
;
;@INSANE alhead=G P, allink=G G, altail=DDDDD CCCC, alname=SDPG, charge=-1.0
;@RESNTEST SDP==SDPG if: atoms[0]==GL0
;@BEADS GL0 PO4 GL1 GL2 D1A D2A D3A D4A D5A C1B C2B C3B C4B 
;@BONDS GL0-PO4 PO4-GL1 PO4-GL2 GL1-GL2 GL1-D1A D1A-D2A D2A-D3A D3A-D4A D4A-D5A GL2-C1B C1B-C2B C2B-C3B C3B-C4B 
;

[moleculetype]
; molname      nrexcl
  SDPG          1

[atoms]
; id 	type 	resnr 	residu 	atom 	cgnr 	charge    (mass)
   1    P4r   1  SDPG  GL0   1 	0.0
   2     Q5   1  SDPG  PO4   2 	-1.0
   3   SN4a   1  SDPG  GL1   3 	0
   4   SN4a   1  SDPG  GL2   4 	0
   5    C4h   1  SDPG  D1A   5 	0
   6    C5h   1  SDPG  D2A   6 	0
   7    C5h   1  SDPG  D3A   7 	0
   8    C4h   1  SDPG  D4A   8 	0
   9    C4h   1  SDPG  D5A   9 	0
  10     C1   1  SDPG  C1B  10 	0
  11     C1   1  SDPG  C2B  11 	0
  12     C1   1  SDPG  C3B  12 	0
  13     C1   1  SDPG  C4B  13 	0

[bonds]
;  i  j 	name 	(using named bondtypes from martini_v3.0.0_ffbonded_v2.itp)
;  i  j 	funct 	force.c.
   1  2 	b_GL0_PO4_def
   2  3 	b_PO4_GL_def
   2  4 	b_PO4_GL_def_long
   3  4 	b_GL_GL_glyc
   3  5 	b_GL_C4_glyc_5long
   5  6 	b_C4_C4_mid_5long
   6  7 	b_C4_C4_mid
   7  8 	b_C4_C4_mid
   8  9 	b_C4_C4_end
   4 10 	b_GL_C1_glyc_5long
  10 11 	b_C1_C1_mid_5long
  11 12 	b_C1_C1_mid
  12 13 	b_C1_C1_end

[angles]
;  i  j  k 	name 	(using named angletypes from martini_v3.0.0_ffbonded_v2.itp)
;  i  j  k 	funct 	angle 	force.c.
   1  2  3 	a_GL0_PO4_GL_def
   2  3  5 	a_PO4_GL_C_def
   4  3  5 	a_GL_GL_C_glyc
   3  4 10 	a_GL_GL_C_glyc
   3  5  6 	a_GL_C4_C4_glyc
   5  6  7 	a_C4_C4_C4_def
   6  7  8 	a_C4_C4_C4_def
   7  8  9 	a_C4_C4_C4_def
   4 10 11 	a_GL_C1_C1_glyc
  10 11 12 	a_C1_C1_C1_def
  11 12 13 	a_C1_C1_C1_def


;;;;;; Martini lipid topology for C18:1/18:2 PG (OLPG), generated using:
; The Martini lipid itp generator version M3.l01  Args are: -alname OLPG -alhead 'G P' -allink 'G G' -altail 'CDDC CDCC'
; WARNING: Autogenerated and not all lipid headgroup and tail combinations have been tested;
;          used with care and see K.B. Pedersen et al. 2024 for guidance.
;
; Description:
;   A general model phosphatidylglycerol (PG) lipid corresponding to atomistic C18:1(9c)/18:2(9c;12c) 1-oleoyl-2-linoleoyl  tails.
; Parameterization:
;   This topology follows the standard Martini 3.0 lipid definitions and building block rules. 
;   Bonded parameters and mapping have been optimized as described in K.B. Pedersen et al. 2024.
; Reference(s): 
;   K.B. Pedersen et al. The Martini 3 Lipidome: Expanded and Refined Parameters Improve Lipid Phase Behaviour, TBD 2024 
;   P.C.T. Souza et al. Martini 3: a general purpose force field for coarse-grained molecular dynamics, 
;   Nat. Methods; 2021. doi: 10.1038/s41592-021-01098-3
; Created: 2024.07.12
;
; Molecular topology and mapping of indices:
; GL0-PO4-GL1-C1A-D2A-D3A-C4A
;          |
;         GL2-C1B-D2B-C3B-C4B
;
;  1 - 2 - 3 - 5 - 6 - 7 - 8 
;          |
;          4 - 9 - 10- 11- 12
;
;@INSANE alhead=G P, allink=G G, altail=CDDC CDCC, alname=OLPG, charge=-1.0
;@RESNTEST OLP==OLPG if: atoms[0]==GL0
;@BEADS GL0 PO4 GL1 GL2 C1A D2A D3A C4A C1B D2B C3B C4B 
;@BONDS GL0-PO4 PO4-GL1 PO4-GL2 GL1-GL2 GL1-C1A C1A-D2A D2A-D3A D3A-C4A GL2-C1B C1B-D2B D2B-C3B C3B-C4B 
;

[moleculetype]
; molname      nrexcl
  OLPG          1

[atoms]
; id 	type 	resnr 	residu 	atom 	cgnr 	charge    (mass)
   1    P4r   1  OLPG  GL0   1 	0.0
   2     Q5   1  OLPG  PO4   2 	-1.0
   3   SN4a   1  OLPG  GL1   3 	0
   4   SN4a   1  OLPG  GL2   4 	0
   5     C1   1  OLPG  C1A   5 	0
   6    C4h   1  OLPG  D2A   6 	0
   7    C4h   1  OLPG  D3A   7 	0
   8     C1   1  OLPG  C4A   8 	0
   9     C1   1  OLPG  C1B   9 	0
  10    C4h   1  OLPG  D2B  10 	0
  11     C1   1  OLPG  C3B  11 	0
  12     C1   1  OLPG  C4B  12 	0

[bonds]
;  i  j 	name 	(using named bondtypes from martini_v3.0.0_ffbonded_v2.itp)
;  i  j 	funct 	force.c.
   1  2 	b_GL0_PO4_def
   2  3 	b_PO4_GL_def
   2  4 	b_PO4_GL_def_long
   3  4 	b_GL_GL_glyc
   3  5 	b_GL_C1_glyc_5long
   5  6 	b_C1_C4_mid_5long
   6  7 	b_C4_C4_mid
   7  8 	b_C4_C1_end
   4  9 	b_GL_C1_glyc_5long
   9 10 	b_C1_C4_mid_5long
  10 11 	b_C4_C1_mid
  11 12 	b_C1_C1_end

[angles]
;  i  j  k 	name 	(using named angletypes from martini_v3.0.0_ffbonded_v2.itp)
;  i  j  k 	funct 	angle 	force.c.
   1  2  3 	a_GL0_PO4_GL_def
   2  3  5 	a_PO4_GL_C_def
   4  3  5 	a_GL_GL_C_glyc
   3  4  9 	a_GL_GL_C_glyc
   3  5  6 	a_GL_C1_C4_glyc
   5  6  7 	a_C1_C4_C4_def
   6  7  8 	a_C4_C4_C1_def
   4  9 10 	a_GL_C1_C4_glyc
   9 10 11 	a_C1_C4_C1_def
  10 11 12 	a_C4_C1_C1_def


;;;;;; Martini lipid topology for C18:1/22:1 PG (OEPG), generated using:
; The Martini lipid itp generator version M3.l01  Args are: -alname OEPG -alhead 'G P' -allink 'G G' -altail 'CCDCC CDCC'
; WARNING: Autogenerated and not all lipid headgroup and tail combinations have been tested;
;          used with care and see K.B. Pedersen et al. 2024 for guidance.
;
; Description:
;   A general model phosphatidylglycerol (PG) lipid corresponding to atomistic C18:1(9c)/22:1(13c) 1-oleoyl-2-dierucoyl tails.
; Parameterization:
;   This topology follows the standard Martini 3.0 lipid definitions and building block rules. 
;   Bonded parameters and mapping have been optimized as described in K.B. Pedersen et al. 2024.
; Reference(s): 
;   K.B. Pedersen et al. The Martini 3 Lipidome: Expanded and Refined Parameters Improve Lipid Phase Behaviour, TBD 2024 
;   P.C.T. Souza et al. Martini 3: a general purpose force field for coarse-grained molecular dynamics, 
;   Nat. Methods; 2021. doi: 10.1038/s41592-021-01098-3
; Created: 2024.07.12
;
; Molecular topology and mapping of indices:
; GL0-PO4-GL1-C1A-C2A-D3A-C4A-C5A
;          |
;         GL2-C1B-D2B-C3B-C4B
;
;  1 - 2 - 3 - 5 - 6 - 7 - 8 - 9 
;          |
;          4 - 10- 11- 12- 13
;
;@INSANE alhead=G P, allink=G G, altail=CCDCC CDCC, alname=OEPG, charge=-1.0
;@RESNTEST OEP==OEPG if: atoms[0]==GL0
;@BEADS GL0 PO4 GL1 GL2 C1A C2A D3A C4A C5A C1B D2B C3B C4B 
;@BONDS GL0-PO4 PO4-GL1 PO4-GL2 GL1-GL2 GL1-C1A C1A-C2A C2A-D3A D3A-C4A C4A-C5A GL2-C1B C1B-D2B D2B-C3B C3B-C4B 
;

[moleculetype]
; molname      nrexcl
  OEPG          1

[atoms]
; id 	type 	resnr 	residu 	atom 	cgnr 	charge    (mass)
   1    P4r   1  OEPG  GL0   1 	0.0
   2     Q5   1  OEPG  PO4   2 	-1.0
   3   SN4a   1  OEPG  GL1   3 	0
   4   SN4a   1  OEPG  GL2   4 	0
   5     C1   1  OEPG  C1A   5 	0
   6     C1   1  OEPG  C2A   6 	0
   7    C4h   1  OEPG  D3A   7 	0
   8     C1   1  OEPG  C4A   8 	0
   9     C1   1  OEPG  C5A   9 	0
  10     C1   1  OEPG  C1B  10 	0
  11    C4h   1  OEPG  D2B  11 	0
  12     C1   1  OEPG  C3B  12 	0
  13     C1   1  OEPG  C4B  13 	0

[bonds]
;  i  j 	name 	(using named bondtypes from martini_v3.0.0_ffbonded_v2.itp)
;  i  j 	funct 	force.c.
   1  2 	b_GL0_PO4_def
   2  3 	b_PO4_GL_def
   2  4 	b_PO4_GL_def_long
   3  4 	b_GL_GL_glyc
   3  5 	b_GL_C1_glyc_5long
   5  6 	b_C1_C1_mid_5long
   6  7 	b_C1_C4_mid
   7  8 	b_C4_C1_mid
   8  9 	b_C1_C1_end
   4 10 	b_GL_C1_glyc_5long
  10 11 	b_C1_C4_mid_5long
  11 12 	b_C4_C1_mid
  12 13 	b_C1_C1_end

[angles]
;  i  j  k 	name 	(using named angletypes from martini_v3.0.0_ffbonded_v2.itp)
;  i  j  k 	funct 	angle 	force.c.
   1  2  3 	a_GL0_PO4_GL_def
   2  3  5 	a_PO4_GL_C_def
   4  3  5 	a_GL_GL_C_glyc
   3  4 10 	a_GL_GL_C_glyc
   3  5  6 	a_GL_C1_C1_glyc
   5  6  7 	a_C1_C1_C4_def
   6  7  8 	a_C1_C4_C1_def
   7  8  9 	a_C4_C1_C1_def
   4 10 11 	a_GL_C1_C4_glyc
  10 11 12 	a_C1_C4_C1_def
  11 12 13 	a_C4_C1_C1_def


;;;;;; Martini lipid topology for C18:1/22:6 PG (ODPG), generated using:
; The Martini lipid itp generator version M3.l01  Args are: -alname ODPG -alhead 'G P' -allink 'G G' -altail 'DFFDD CDCC'
; WARNING: Autogenerated and not all lipid headgroup and tail combinations have been tested;
;          used with care and see K.B. Pedersen et al. 2024 for guidance.
;
; Description:
;   A general model phosphatidylglycerol (PG) lipid corresponding to atomistic C18:1(9c)/22:6(4c;7c;10c;13c;16c;19c) 1-oleoyl-2-docosahexaenoic acid tails.
; Parameterization:
;   This topology follows the standard Martini 3.0 lipid definitions and building block rules. 
;   Bonded parameters and mapping have been optimized as described in K.B. Pedersen et al. 2024.
; Reference(s): 
;   K.B. Pedersen et al. The Martini 3 Lipidome: Expanded and Refined Parameters Improve Lipid Phase Behaviour, TBD 2024 
;   P.C.T. Souza et al. Martini 3: a general purpose force field for coarse-grained molecular dynamics, 
;   Nat. Methods; 2021. doi: 10.1038/s41592-021-01098-3
; Created: 2024.07.12
;
; Molecular topology and mapping of indices:
; GL0-PO4-GL1-D1A-D2A-D3A-D4A-D5A
;          |
;         GL2-C1B-D2B-C3B-C4B
;
;  1 - 2 - 3 - 5 - 6 - 7 - 8 - 9 
;          |
;          4 - 10- 11- 12- 13
;
;@INSANE alhead=G P, allink=G G, altail=DDDDD CDCC, alname=ODPG, charge=-1.0
;@RESNTEST ODP==ODPG if: atoms[0]==GL0
;@BEADS GL0 PO4 GL1 GL2 D1A D2A D3A D4A D5A C1B D2B C3B C4B 
;@BONDS GL0-PO4 PO4-GL1 PO4-GL2 GL1-GL2 GL1-D1A D1A-D2A D2A-D3A D3A-D4A D4A-D5A GL2-C1B C1B-D2B D2B-C3B C3B-C4B 
;

[moleculetype]
; molname      nrexcl
  ODPG          1

[atoms]
; id 	type 	resnr 	residu 	atom 	cgnr 	charge    (mass)
   1    P4r   1  ODPG  GL0   1 	0.0
   2     Q5   1  ODPG  PO4   2 	-1.0
   3   SN4a   1  ODPG  GL1   3 	0
   4   SN4a   1  ODPG  GL2   4 	0
   5    C4h   1  ODPG  D1A   5 	0
   6    C5h   1  ODPG  D2A   6 	0
   7    C5h   1  ODPG  D3A   7 	0
   8    C4h   1  ODPG  D4A   8 	0
   9    C4h   1  ODPG  D5A   9 	0
  10     C1   1  ODPG  C1B  10 	0
  11    C4h   1  ODPG  D2B  11 	0
  12     C1   1  ODPG  C3B  12 	0
  13     C1   1  ODPG  C4B  13 	0

[bonds]
;  i  j 	name 	(using named bondtypes from martini_v3.0.0_ffbonded_v2.itp)
;  i  j 	funct 	force.c.
   1  2 	b_GL0_PO4_def
   2  3 	b_PO4_GL_def
   2  4 	b_PO4_GL_def_long
   3  4 	b_GL_GL_glyc
   3  5 	b_GL_C4_glyc_5long
   5  6 	b_C4_C4_mid_5long
   6  7 	b_C4_C4_mid
   7  8 	b_C4_C4_mid
   8  9 	b_C4_C4_end
   4 10 	b_GL_C1_glyc_5long
  10 11 	b_C1_C4_mid_5long
  11 12 	b_C4_C1_mid
  12 13 	b_C1_C1_end

[angles]
;  i  j  k 	name 	(using named angletypes from martini_v3.0.0_ffbonded_v2.itp)
;  i  j  k 	funct 	angle 	force.c.
   1  2  3 	a_GL0_PO4_GL_def
   2  3  5 	a_PO4_GL_C_def
   4  3  5 	a_GL_GL_C_glyc
   3  4 10 	a_GL_GL_C_glyc
   3  5  6 	a_GL_C4_C4_glyc
   5  6  7 	a_C4_C4_C4_def
   6  7  8 	a_C4_C4_C4_def
   7  8  9 	a_C4_C4_C4_def
   4 10 11 	a_GL_C1_C4_glyc
  10 11 12 	a_C1_C4_C1_def
  11 12 13 	a_C4_C1_C1_def


;;;;;; Martini lipid topology for C18:2/18:3 PG (LFPG), generated using:
; The Martini lipid itp generator version M3.l01  Args are: -alname LFPG -alhead 'G P' -allink 'G G' -altail 'CDDD CDDC'
; WARNING: Autogenerated and not all lipid headgroup and tail combinations have been tested;
;          used with care and see K.B. Pedersen et al. 2024 for guidance.
;
; Description:
;   A general model phosphatidylglycerol (PG) lipid corresponding to atomistic C18:2(9c;12c)/18:3(9c;12c;15c) 1-dilinoleoyl-2-alpha-linolenic acid  tails.
; Parameterization:
;   This topology follows the standard Martini 3.0 lipid definitions and building block rules. 
;   Bonded parameters and mapping have been optimized as described in K.B. Pedersen et al. 2024.
; Reference(s): 
;   K.B. Pedersen et al. The Martini 3 Lipidome: Expanded and Refined Parameters Improve Lipid Phase Behaviour, TBD 2024 
;   P.C.T. Souza et al. Martini 3: a general purpose force field for coarse-grained molecular dynamics, 
;   Nat. Methods; 2021. doi: 10.1038/s41592-021-01098-3
; Created: 2024.07.12
;
; Molecular topology and mapping of indices:
; GL0-PO4-GL1-C1A-D2A-D3A-D4A
;          |
;         GL2-C1B-D2B-D3B-C4B
;
;  1 - 2 - 3 - 5 - 6 - 7 - 8 
;          |
;          4 - 9 - 10- 11- 12
;
;@INSANE alhead=G P, allink=G G, altail=CDDD CDDC, alname=LFPG, charge=-1.0
;@RESNTEST LFP==LFPG if: atoms[0]==GL0
;@BEADS GL0 PO4 GL1 GL2 C1A D2A D3A D4A C1B D2B D3B C4B 
;@BONDS GL0-PO4 PO4-GL1 PO4-GL2 GL1-GL2 GL1-C1A C1A-D2A D2A-D3A D3A-D4A GL2-C1B C1B-D2B D2B-D3B D3B-C4B 
;

[moleculetype]
; molname      nrexcl
  LFPG          1

[atoms]
; id 	type 	resnr 	residu 	atom 	cgnr 	charge    (mass)
   1    P4r   1  LFPG  GL0   1 	0.0
   2     Q5   1  LFPG  PO4   2 	-1.0
   3   SN4a   1  LFPG  GL1   3 	0
   4   SN4a   1  LFPG  GL2   4 	0
   5     C1   1  LFPG  C1A   5 	0
   6    C4h   1  LFPG  D2A   6 	0
   7    C4h   1  LFPG  D3A   7 	0
   8    C4h   1  LFPG  D4A   8 	0
   9     C1   1  LFPG  C1B   9 	0
  10    C4h   1  LFPG  D2B  10 	0
  11    C4h   1  LFPG  D3B  11 	0
  12     C1   1  LFPG  C4B  12 	0

[bonds]
;  i  j 	name 	(using named bondtypes from martini_v3.0.0_ffbonded_v2.itp)
;  i  j 	funct 	force.c.
   1  2 	b_GL0_PO4_def
   2  3 	b_PO4_GL_def
   2  4 	b_PO4_GL_def_long
   3  4 	b_GL_GL_glyc
   3  5 	b_GL_C1_glyc_5long
   5  6 	b_C1_C4_mid_5long
   6  7 	b_C4_C4_mid
   7  8 	b_C4_C4_end
   4  9 	b_GL_C1_glyc_5long
   9 10 	b_C1_C4_mid_5long
  10 11 	b_C4_C4_mid
  11 12 	b_C4_C1_end

[angles]
;  i  j  k 	name 	(using named angletypes from martini_v3.0.0_ffbonded_v2.itp)
;  i  j  k 	funct 	angle 	force.c.
   1  2  3 	a_GL0_PO4_GL_def
   2  3  5 	a_PO4_GL_C_def
   4  3  5 	a_GL_GL_C_glyc
   3  4  9 	a_GL_GL_C_glyc
   3  5  6 	a_GL_C1_C4_glyc
   5  6  7 	a_C1_C4_C4_def
   6  7  8 	a_C4_C4_C4_def
   4  9 10 	a_GL_C1_C4_glyc
   9 10 11 	a_C1_C4_C4_def
  10 11 12 	a_C4_C4_C1_def
