# Supplementary material for: The Martini 3 Lipidome: Expanded and Refined Parameters Improve Lipid Phase Behavior
Source: ACS Cent Sci. 2025 Jul 31;11(9):1598–610. doi: 10.1021/acscentsci.5c00755 (PMC12464760; doi:10.1021/acscentsci.5c00755)
Supplement: Supplementary file 2 [file oc5c00755_si_002.zip › M3-Lipidome_Data/openbeta/martini_v3.0.0_phospholipids_PI_v2_openbeta.itp]

;
; Phosphatidylinositols - PI
; Collection of phosphatidylinositol Martini 3 lipids
;
; Please cite:
; L. Borges-Araujo, P.C.T. Souza, F. Fernandes and M.N. Melo. Improved Parameterization of Phosphatidylinositide 
;   Lipid Headgroups for the Martini 3 Coarse-Grain Force Field, JCTC, 2021. doi:10.1021/acs.jctc.1c00615;  
;   K.B. Pedersen et al. The Martini 3 Lipidome: Expanded and Refined Parameters Improve Lipid Phase Behaviour, TBD 2024 and 
;   P.C.T. Souza et al. Martini 3: a general purpose force field for coarse-grained molecular dynamics, 
;   Nat. Methods; 2021. doi: 10.1038/s41592-021-01098-3
;
; Last updated:  Dec-2024 by Luis and Kasper;
; Authors: L. Borges-Araujo, P.C.T. Souza & M.N. Melo


;;;;;;;;;;;;;;;;;;;;;;;;;;;;;;;;;;;;;;;;;;;;;;;;;;;;;;;;;;;;;;;;;;;;;;;;;;;;;;;;
;
;MARTINI3 Phosphatidylinositides Version 1.0 Adapted for Dev15 (March 2022)
;by L. Borges-Araújo, P.C.T. Souza & M.N. Melo
;
; Martini3 topologies of the 8 phosphatidylinositides.
; Bonded potentials parameterized against CHARMM36m models.
; Core myo-inositol headgroup bead types derived from CHARMM36m inositol self-aggregation,
; and computationally predicted myo-inositol partition data.
; The 8 headgroups were tested (SASA, APL and Membrane insertion) against the same models.
; Phosphatidylinositde cation induced aggregation was tested in the presence of calcium
; in a 2.5:1 Ca:PI ratio and the tendencies observed followed the major experimental
; aggregation tendencies. No aggregation observed in the absence of cations.
; Stearoyl arachidonoyl (SA) (18:0 20:4) and palmitoyl oleoyl (PO) (16:0 18:1) acyl-chain
; compositions available with dipalmitoyl (16:0)_2 and dioleoyl (18:1)_2 available soon.
; Acyl chain parameters were obtained from the martini 3.0 lipid models available at the
; publication time of the martini 3 paper.
;
;;;;;;;;;;;;;;;;;;;;;;;;;;;;;;;;;;;;;;;;;;;;;;;;;;;;;;;;;;;;;;;;;;;;;;;;;;;;;;;;
;
; When using these parameters please read and cite the parameterization article:
;
;  L. Borges-Araujo, P.C.T. Souza, F. Fernandes and M.N. Melo,
;  Improved Parameterization of Phosphatidylinositide Lipid Headgroups for the
;  Martini 3 Coarse-Grain Force Field, J. Chem. Theory Comput., 2021,
;  doi:10.1021/acs.jctc.1c00615
;
; Also be sure to check https://github.com/MeloLab/PhosphoinositideParameters
; for updates to these parameters.
;
;;;;;;;;;;;;;;;;;;;;;;;;;;;;;;;;;;;;;;;;;;;;;;;;;;;;;;;;;;;;;;;;;;;;;;;;;;;;;;;;


; #####################
; ## Inositol Lipids ##
; #####################

; Phosphatidylinositol (PI) - here called PI
;
;       C2 — — — C3
;         \  C4  /
;          \    /
;            C1
;            |
;          PO4
;         /  |
;      GL2 - GL1
;      |     |
;   ChainA  ChainB
;

;;;;;; Martini lipid topology for C16:0/18:1 PI (POPI), generated using:
; The Martini lipid itp generator version M3.l01  Args are: -alname POPI -alhead 'PI' -allink 'G G' -altail 'CDCC cCCC'
; WARNING: Autogenerated and not all lipid headgroup and tail combinations have been tested;
;          used with care and see K.B. Pedersen et al. 2024 for guidance.
;
; Description:
;   A general model phosphatidylinositol (PI) lipid corresponding to atomistic C16:0/18:1 1-palmitoyl-2-oleoyl (POPI) tails.
; Parameterization:
;   The lipid head parameters are based on referance atomistic CHARMM36m simulations, see Borges-Araujo et al. 2021 for details. 
;   The lipid tail follows the standard Martini 3.0 lipid definitions and building block rules. 
;   Tail bonded parameters and mapping have been optimized as described in K.B. Pedersen et al. 2024.
; Reference(s): 
;   L. Borges-Araujo, P.C.T. Souza, F. Fernandes and M.N. Melo. Improved Parameterization of Phosphatidylinositide 
;   Lipid Headgroups for the Martini 3 Coarse-Grain Force Field, JCTC, 2021. doi:10.1021/acs.jctc.1c00615 
;   K.B. Pedersen et al. The Martini 3 Lipidome: Expanded and Refined Parameters Improve Lipid Phase Behaviour, TBD 2024 
;   P.C.T. Souza et al. Martini 3: a general purpose force field for coarse-grained molecular dynamics, 
;   Nat. Methods; 2021. doi: 10.1038/s41592-021-01098-3
; Created: 2024.07.12
;
; Molecular topology and mapping of indices:
; GL1-C1A-D2A-C3A-C4A
;  |
; GL2-C1B-C2B-C3B-C4B
;
;  6 - 8 - 9 - 10- 11
;  |
;  7 - 12- 13- 14- 15
;
;@INSANE alhead=PI, allink=G G, altail=CDCC CCCC, alname=POPI, charge=-1.0
;@RESNTEST POP==POPI if: atoms[0]==C1 and atoms[4]==GL1
;@BEADS C1 C2 C3 C4 PO4 GL1 GL2 C1A D2A C3A C4A C1B C2B C3B C4B 
;@BONDS C1-C2 C1-C3 C2-C3 C1-PO4 PO4-GL1 PO4-GL2 GL1-GL2 GL1-C1A C1A-D2A D2A-C3A C3A-C4A GL2-C1B C1B-C2B C2B-C3B C3B-C4B 
;

[moleculetype]
; molname      nrexcl
  POPI          1

[atoms]
; id 	type 	resnr 	residu 	atom 	cgnr 	charge    (mass)
   1    SP1   1  POPI   C1   1 	0
   2   SP4r   1  POPI   C2   2 	0
   3   SP4r   1  POPI   C3   3 	0
   4    TC4   1  POPI   C4   4 	0 	0 	; Massless virtual bead
   5     Q5   1  POPI  PO4   5 	-1.0
   6   SN4a   1  POPI  GL1   6 	0
   7   SN4a   1  POPI  GL2   7 	0
   8     C1   1  POPI  C1A   8 	0
   9    C4h   1  POPI  D2A   9 	0
  10     C1   1  POPI  C3A  10 	0
  11     C1   1  POPI  C4A  11 	0
  12    SC1   1  POPI  C1B  12 	0
  13     C1   1  POPI  C2B  13 	0
  14     C1   1  POPI  C3B  14 	0
  15     C1   1  POPI  C4B  15 	0

[bonds]
;  i  j 	name 	(using named bondtypes from martini_v3.0.0_ffbonded_v2.itp)
;  i  j 	funct 	force.c.
#ifdef FLEXIBLE
; Using bonds not constraints
   1  2   1 	0.3720 	30000
   1  3   1 	0.3696 	30000
   2  3   1 	0.4044 	30000
#endif
; Phosphodiester and glycerol backbone
   1  5   1 	0.33  	 5000 	; C1 PO4
   5  6   1 	0.368 	2250 	; PO4 GL1
   5  7   1 	0.518 	 600 	; PO4 GL2
; Lipid tail (uses standard Martini tail rules)
   6  7 	b_GL_GL_glyc
   6  8 	b_GL_C1_glyc_5long
   8  9 	b_C1_C4_mid_5long
   9 10 	b_C4_C1_mid
  10 11 	b_C1_C1_end
   7 12 	b_GL_SC1_glyc
  12 13 	b_SC1_C1_mid
  13 14 	b_C1_C1_mid
  14 15 	b_C1_C1_end

[angles]
;  i  j  k 	name 	(using named angletypes from martini_v3.0.0_ffbonded_v2.itp)
;  i  j  k 	funct 	angle 	force.c.
; Orient the headgroup
   2  1  5  10 	100.0 	15.0 	; C2 C1 PO4
   1  5  6  10 	100.0 	 4.0 	; C1 PO4 GL1
; Tail part (uses standard Martini tail rules)
   7  6  8 	a_GL_GL_C_glyc
   6  7 12 	a_GL_GL_C_glyc
   6  8  9 	a_GL_C1_C4_glyc
   8  9 10 	a_C1_C4_C1_def
   9 10 11 	a_C4_C1_C1_def
   7 12 13 	a_GL_C1_C1_glyc
  12 13 14 	a_C1_C1_C1_def
  13 14 15 	a_C1_C1_C1_def

[dihedrals]
;  i  j  k  l 	name 	(using named dihedraltypes from martini_v3.0.0_ffbonded_v2.itp)
;  i  j  k  l 	funct 	angle 	force.c.
; Orient the headgroup
   3  2  1  5   2 	-148 	95.0 	 	; C3 C2 C1 PO4
   2  1  5  6   1 	180 	2.0 	2 	; C3 C2 C1 PO4

[constraints]
;  i  j  k 	funct 	length
#ifndef FLEXIBLE
; Using constraints not bonds
   1  2 	1 	0.3720 	; C1 C2   Expanded 20% to account for SASA
   1  3 	1 	0.3696 	; C1 C3
   2  3 	1 	0.4044 	; C2 C3
#endif

[ virtual_sitesn ]
; site funct  constructing atom indices
   4     2     1 2 3

[exclusions]
; i  j  k  ...
  4 3 2 1 5
  3 2 1
  2 1


;;;;;; Martini lipid topology for C16:0/18:2 PI (PLPI), generated using:
; The Martini lipid itp generator version M3.l01  Args are: -alname PLPI -alhead 'PI' -allink 'G G' -altail 'CDDC cCCC'
; WARNING: Autogenerated and not all lipid headgroup and tail combinations have been tested;
;          used with care and see K.B. Pedersen et al. 2024 for guidance.
;
; Description:
;   A general model phosphatidylinositol (PI) lipid corresponding to atomistic C16:0/18:2 1-palmitoyl-2-linoleoyl (DLPI or DLiPI) tails.
; Parameterization:
;   The lipid head parameters are based on referance atomistic CHARMM36m simulations, see Borges-Araujo et al. 2021 for details. 
;   The lipid tail follows the standard Martini 3.0 lipid definitions and building block rules. 
;   Tail bonded parameters and mapping have been optimized as described in K.B. Pedersen et al. 2024.
; Reference(s): 
;   L. Borges-Araujo, P.C.T. Souza, F. Fernandes and M.N. Melo. Improved Parameterization of Phosphatidylinositide 
;   Lipid Headgroups for the Martini 3 Coarse-Grain Force Field, JCTC, 2021. doi:10.1021/acs.jctc.1c00615 
;   K.B. Pedersen et al. The Martini 3 Lipidome: Expanded and Refined Parameters Improve Lipid Phase Behaviour, TBD 2024 
;   P.C.T. Souza et al. Martini 3: a general purpose force field for coarse-grained molecular dynamics, 
;   Nat. Methods; 2021. doi: 10.1038/s41592-021-01098-3
; Created: 2024.07.12
;
; Molecular topology and mapping of indices:
; GL1-C1A-D2A-D3A-C4A
;  |
; GL2-C1B-C2B-C3B-C4B
;
;  6 - 8 - 9 - 10- 11
;  |
;  7 - 12- 13- 14- 15
;
;@INSANE alhead=PI, allink=G G, altail=CDDC CCCC, alname=PLPI, charge=-1.0
;@RESNTEST PLP==PLPI if: atoms[0]==C1 and atoms[4]==GL1
;@BEADS C1 C2 C3 C4 PO4 GL1 GL2 C1A D2A D3A C4A C1B C2B C3B C4B 
;@BONDS C1-C2 C1-C3 C2-C3 C1-PO4 PO4-GL1 PO4-GL2 GL1-GL2 GL1-C1A C1A-D2A D2A-D3A D3A-C4A GL2-C1B C1B-C2B C2B-C3B C3B-C4B 
;

[moleculetype]
; molname      nrexcl
  PLPI          1

[atoms]
; id 	type 	resnr 	residu 	atom 	cgnr 	charge    (mass)
   1    SP1   1  PLPI   C1   1 	0
   2   SP4r   1  PLPI   C2   2 	0
   3   SP4r   1  PLPI   C3   3 	0
   4    TC4   1  PLPI   C4   4 	0 	0 	; Massless virtual bead
   5     Q5   1  PLPI  PO4   5 	-1.0
   6   SN4a   1  PLPI  GL1   6 	0
   7   SN4a   1  PLPI  GL2   7 	0
   8     C1   1  PLPI  C1A   8 	0
   9    C4h   1  PLPI  D2A   9 	0
  10    C4h   1  PLPI  D3A  10 	0
  11     C1   1  PLPI  C4A  11 	0
  12    SC1   1  PLPI  C1B  12 	0
  13     C1   1  PLPI  C2B  13 	0
  14     C1   1  PLPI  C3B  14 	0
  15     C1   1  PLPI  C4B  15 	0

[bonds]
;  i  j 	name 	(using named bondtypes from martini_v3.0.0_ffbonded_v2.itp)
;  i  j 	funct 	force.c.
#ifdef FLEXIBLE
; Using bonds not constraints
   1  2   1 	0.3720 	30000
   1  3   1 	0.3696 	30000
   2  3   1 	0.4044 	30000
#endif
; Phosphodiester and glycerol backbone
   1  5   1 	0.33  	 5000 	; C1 PO4
   5  6   1 	0.368 	2250 	; PO4 GL1
   5  7   1 	0.518 	 600 	; PO4 GL2
; Lipid tail (uses standard Martini tail rules)
   6  7 	b_GL_GL_glyc
   6  8 	b_GL_C1_glyc_5long
   8  9 	b_C1_C4_mid_5long
   9 10 	b_C4_C4_mid
  10 11 	b_C4_C1_end
   7 12 	b_GL_SC1_glyc
  12 13 	b_SC1_C1_mid
  13 14 	b_C1_C1_mid
  14 15 	b_C1_C1_end

[angles]
;  i  j  k 	name 	(using named angletypes from martini_v3.0.0_ffbonded_v2.itp)
;  i  j  k 	funct 	angle 	force.c.
; Orient the headgroup
   2  1  5  10 	100.0 	15.0 	; C2 C1 PO4
   1  5  6  10 	100.0 	 4.0 	; C1 PO4 GL1
; Tail part (uses standard Martini tail rules)
   7  6  8 	a_GL_GL_C_glyc
   6  7 12 	a_GL_GL_C_glyc
   6  8  9 	a_GL_C1_C4_glyc
   8  9 10 	a_C1_C4_C4_def
   9 10 11 	a_C4_C4_C1_def
   7 12 13 	a_GL_C1_C1_glyc
  12 13 14 	a_C1_C1_C1_def
  13 14 15 	a_C1_C1_C1_def

[dihedrals]
;  i  j  k  l 	name 	(using named dihedraltypes from martini_v3.0.0_ffbonded_v2.itp)
;  i  j  k  l 	funct 	angle 	force.c.
; Orient the headgroup
   3  2  1  5   2 	-148 	95.0 	 	; C3 C2 C1 PO4
   2  1  5  6   1 	180 	2.0 	2 	; C3 C2 C1 PO4

[constraints]
;  i  j  k 	funct 	length
#ifndef FLEXIBLE
; Using constraints not bonds
   1  2 	1 	0.3720 	; C1 C2   Expanded 20% to account for SASA
   1  3 	1 	0.3696 	; C1 C3
   2  3 	1 	0.4044 	; C2 C3
#endif

[ virtual_sitesn ]
; site funct  constructing atom indices
   4     2     1 2 3

[exclusions]
; i  j  k  ...
  4 3 2 1 5
  3 2 1
  2 1


;;;;;; Martini lipid topology for C18:0/20:4 PI (SAPI), generated using:
; The Martini lipid itp generator version M3.l01  Args are: -alname SAPI -alhead 'PI' -allink 'G G' -altail 'cFFDC CCCC'
; WARNING: Autogenerated and not all lipid headgroup and tail combinations have been tested;
;          used with care and see K.B. Pedersen et al. 2024 for guidance.
;
; Description:
;   A general model phosphatidylinositol (PI) lipid corresponding to atomistic C18:0/20:4 1-stearoyl-2-arachidonoyl tails.
; Parameterization:
;   The lipid head parameters are based on referance atomistic CHARMM36m simulations, see Borges-Araujo et al. 2021 for details. 
;   The lipid tail follows the standard Martini 3.0 lipid definitions and building block rules. 
;   Tail bonded parameters and mapping have been optimized as described in K.B. Pedersen et al. 2024.
; Reference(s): 
;   L. Borges-Araujo, P.C.T. Souza, F. Fernandes and M.N. Melo. Improved Parameterization of Phosphatidylinositide 
;   Lipid Headgroups for the Martini 3 Coarse-Grain Force Field, JCTC, 2021. doi:10.1021/acs.jctc.1c00615 
;   K.B. Pedersen et al. The Martini 3 Lipidome: Expanded and Refined Parameters Improve Lipid Phase Behaviour, TBD 2024 
;   P.C.T. Souza et al. Martini 3: a general purpose force field for coarse-grained molecular dynamics, 
;   Nat. Methods; 2021. doi: 10.1038/s41592-021-01098-3
; Created: 2024.07.12
;
; Molecular topology and mapping of indices:
; GL1-C1A-D2A-D3A-D4A-C5A
;  |
; GL2-C1B-C2B-C3B-C4B
;
;  6 - 8 - 9 - 10- 11- 12
;  |
;  7 - 13- 14- 15- 16
;
;@INSANE alhead=PI, allink=G G, altail=CDDDC CCCC, alname=SAPI, charge=-1.0
;@RESNTEST SAP==SAPI if: atoms[0]==C1 and atoms[4]==GL1
;@BEADS C1 C2 C3 C4 PO4 GL1 GL2 C1A D2A D3A D4A C5A C1B C2B C3B C4B 
;@BONDS C1-C2 C1-C3 C2-C3 C1-PO4 PO4-GL1 PO4-GL2 GL1-GL2 GL1-C1A C1A-D2A D2A-D3A D3A-D4A D4A-C5A GL2-C1B C1B-C2B C2B-C3B C3B-C4B 
;

[moleculetype]
; molname      nrexcl
  SAPI          1

[atoms]
; id 	type 	resnr 	residu 	atom 	cgnr 	charge    (mass)
   1    SP1   1  SAPI   C1   1 	0
   2   SP4r   1  SAPI   C2   2 	0
   3   SP4r   1  SAPI   C3   3 	0
   4    TC4   1  SAPI   C4   4 	0 	0 	; Massless virtual bead
   5     Q5   1  SAPI  PO4   5 	-1.0
   6   SN4a   1  SAPI  GL1   6 	0
   7   SN4a   1  SAPI  GL2   7 	0
   8    SC1   1  SAPI  C1A   8 	0
   9    C5h   1  SAPI  D2A   9 	0
  10    C5h   1  SAPI  D3A  10 	0
  11    C4h   1  SAPI  D4A  11 	0
  12     C1   1  SAPI  C5A  12 	0
  13     C1   1  SAPI  C1B  13 	0
  14     C1   1  SAPI  C2B  14 	0
  15     C1   1  SAPI  C3B  15 	0
  16     C1   1  SAPI  C4B  16 	0

[bonds]
;  i  j 	name 	(using named bondtypes from martini_v3.0.0_ffbonded_v2.itp)
;  i  j 	funct 	force.c.
#ifdef FLEXIBLE
; Using bonds not constraints
   1  2   1 	0.3720 	30000
   1  3   1 	0.3696 	30000
   2  3   1 	0.4044 	30000
#endif
; Phosphodiester and glycerol backbone
   1  5   1 	0.33  	 5000 	; C1 PO4
   5  6   1 	0.368 	2250 	; PO4 GL1
   5  7   1 	0.518 	 600 	; PO4 GL2
; Lipid tail (uses standard Martini tail rules)
   6  7 	b_GL_GL_glyc
   6  8 	b_GL_SC1_glyc
   8  9 	b_SC1_C4_mid
   9 10 	b_C4_C4_mid
  10 11 	b_C4_C4_mid
  11 12 	b_C4_C1_end
   7 13 	b_GL_C1_glyc_5long
  13 14 	b_C1_C1_mid_5long
  14 15 	b_C1_C1_mid
  15 16 	b_C1_C1_end

[angles]
;  i  j  k 	name 	(using named angletypes from martini_v3.0.0_ffbonded_v2.itp)
;  i  j  k 	funct 	angle 	force.c.
; Orient the headgroup
   2  1  5  10 	100.0 	15.0 	; C2 C1 PO4
   1  5  6  10 	100.0 	 4.0 	; C1 PO4 GL1
; Tail part (uses standard Martini tail rules)
   7  6  8 	a_GL_GL_C_glyc
   6  7 13 	a_GL_GL_C_glyc
   6  8  9 	a_GL_C1_C4_glyc
   8  9 10 	a_C1_C4_C4_def
   9 10 11 	a_C4_C4_C4_def
  10 11 12 	a_C4_C4_C1_def
   7 13 14 	a_GL_C1_C1_glyc
  13 14 15 	a_C1_C1_C1_def
  14 15 16 	a_C1_C1_C1_def

[dihedrals]
;  i  j  k  l 	name 	(using named dihedraltypes from martini_v3.0.0_ffbonded_v2.itp)
;  i  j  k  l 	funct 	angle 	force.c.
; Orient the headgroup
   3  2  1  5   2 	-148 	95.0 	 	; C3 C2 C1 PO4
   2  1  5  6   1 	180 	2.0 	2 	; C3 C2 C1 PO4

[constraints]
;  i  j  k 	funct 	length
#ifndef FLEXIBLE
; Using constraints not bonds
   1  2 	1 	0.3720 	; C1 C2   Expanded 20% to account for SASA
   1  3 	1 	0.3696 	; C1 C3
   2  3 	1 	0.4044 	; C2 C3
#endif

[ virtual_sitesn ]
; site funct  constructing atom indices
   4     2     1 2 3

[exclusions]
; i  j  k  ...
  4 3 2 1 5
  3 2 1
  2 1


;;;;;; Martini lipid topology for C18:0/22:6 PI (SDPI), generated using:
; The Martini lipid itp generator version M3.l01  Args are: -alname SDPI -alhead 'PI' -allink 'G G' -altail 'DFFDD CCCC'
; WARNING: Autogenerated and not all lipid headgroup and tail combinations have been tested;
;          used with care and see K.B. Pedersen et al. 2024 for guidance.
;
; Description:
;   A general model phosphatidylinositol (PI) lipid corresponding to atomistic C18:0/22:6 1-stearoyl-2-docosahexaenoyl tails.
; Parameterization:
;   The lipid head parameters are based on referance atomistic CHARMM36m simulations, see Borges-Araujo et al. 2021 for details. 
;   The lipid tail follows the standard Martini 3.0 lipid definitions and building block rules. 
;   Tail bonded parameters and mapping have been optimized as described in K.B. Pedersen et al. 2024.
; Reference(s): 
;   L. Borges-Araujo, P.C.T. Souza, F. Fernandes and M.N. Melo. Improved Parameterization of Phosphatidylinositide 
;   Lipid Headgroups for the Martini 3 Coarse-Grain Force Field, JCTC, 2021. doi:10.1021/acs.jctc.1c00615 
;   K.B. Pedersen et al. The Martini 3 Lipidome: Expanded and Refined Parameters Improve Lipid Phase Behaviour, TBD 2024 
;   P.C.T. Souza et al. Martini 3: a general purpose force field for coarse-grained molecular dynamics, 
;   Nat. Methods; 2021. doi: 10.1038/s41592-021-01098-3
; Created: 2024.07.12
;
; Molecular topology and mapping of indices:
; GL1-D1A-D2A-D3A-D4A-D5A
;  |
; GL2-C1B-C2B-C3B-C4B
;
;  6 - 8 - 9 - 10- 11- 12
;  |
;  7 - 13- 14- 15- 16
;
;@INSANE alhead=PI, allink=G G, altail=DDDDD CCCC, alname=SDPI, charge=-1.0
;@RESNTEST SDP==SDPI if: atoms[0]==C1 and atoms[4]==GL1
;@BEADS C1 C2 C3 C4 PO4 GL1 GL2 D1A D2A D3A D4A D5A C1B C2B C3B C4B 
;@BONDS C1-C2 C1-C3 C2-C3 C1-PO4 PO4-GL1 PO4-GL2 GL1-GL2 GL1-D1A D1A-D2A D2A-D3A D3A-D4A D4A-D5A GL2-C1B C1B-C2B C2B-C3B C3B-C4B 
;

[moleculetype]
; molname      nrexcl
  SDPI          1

[atoms]
; id 	type 	resnr 	residu 	atom 	cgnr 	charge    (mass)
   1    SP1   1  SDPI   C1   1 	0
   2   SP4r   1  SDPI   C2   2 	0
   3   SP4r   1  SDPI   C3   3 	0
   4    TC4   1  SDPI   C4   4 	0 	0 	; Massless virtual bead
   5     Q5   1  SDPI  PO4   5 	-1.0
   6   SN4a   1  SDPI  GL1   6 	0
   7   SN4a   1  SDPI  GL2   7 	0
   8    C4h   1  SDPI  D1A   8 	0
   9    C5h   1  SDPI  D2A   9 	0
  10    C5h   1  SDPI  D3A  10 	0
  11    C4h   1  SDPI  D4A  11 	0
  12    C4h   1  SDPI  D5A  12 	0
  13     C1   1  SDPI  C1B  13 	0
  14     C1   1  SDPI  C2B  14 	0
  15     C1   1  SDPI  C3B  15 	0
  16     C1   1  SDPI  C4B  16 	0

[bonds]
;  i  j 	name 	(using named bondtypes from martini_v3.0.0_ffbonded_v2.itp)
;  i  j 	funct 	force.c.
#ifdef FLEXIBLE
; Using bonds not constraints
   1  2   1 	0.3720 	30000
   1  3   1 	0.3696 	30000
   2  3   1 	0.4044 	30000
#endif
; Phosphodiester and glycerol backbone
   1  5   1 	0.33  	 5000 	; C1 PO4
   5  6   1 	0.368 	2250 	; PO4 GL1
   5  7   1 	0.518 	 600 	; PO4 GL2
; Lipid tail (uses standard Martini tail rules)
   6  7 	b_GL_GL_glyc
   6  8 	b_GL_C4_glyc_5long
   8  9 	b_C4_C4_mid_5long
   9 10 	b_C4_C4_mid
  10 11 	b_C4_C4_mid
  11 12 	b_C4_C4_end
   7 13 	b_GL_C1_glyc_5long
  13 14 	b_C1_C1_mid_5long
  14 15 	b_C1_C1_mid
  15 16 	b_C1_C1_end

[angles]
;  i  j  k 	name 	(using named angletypes from martini_v3.0.0_ffbonded_v2.itp)
;  i  j  k 	funct 	angle 	force.c.
; Orient the headgroup
   2  1  5  10 	100.0 	15.0 	; C2 C1 PO4
   1  5  6  10 	100.0 	 4.0 	; C1 PO4 GL1
; Tail part (uses standard Martini tail rules)
   7  6  8 	a_GL_GL_C_glyc
   6  7 13 	a_GL_GL_C_glyc
   6  8  9 	a_GL_C4_C4_glyc
   8  9 10 	a_C4_C4_C4_def
   9 10 11 	a_C4_C4_C4_def
  10 11 12 	a_C4_C4_C4_def
   7 13 14 	a_GL_C1_C1_glyc
  13 14 15 	a_C1_C1_C1_def
  14 15 16 	a_C1_C1_C1_def

[dihedrals]
;  i  j  k  l 	name 	(using named dihedraltypes from martini_v3.0.0_ffbonded_v2.itp)
;  i  j  k  l 	funct 	angle 	force.c.
; Orient the headgroup
   3  2  1  5   2 	-148 	95.0 	 	; C3 C2 C1 PO4
   2  1  5  6   1 	180 	2.0 	2 	; C3 C2 C1 PO4

[constraints]
;  i  j  k 	funct 	length
#ifndef FLEXIBLE
; Using constraints not bonds
   1  2 	1 	0.3720 	; C1 C2   Expanded 20% to account for SASA
   1  3 	1 	0.3696 	; C1 C3
   2  3 	1 	0.4044 	; C2 C3
#endif

[ virtual_sitesn ]
; site funct  constructing atom indices
   4     2     1 2 3

[exclusions]
; i  j  k  ...
  4 3 2 1 5
  3 2 1
  2 1


; P1_3 -> SA - Phosphatidylinositol 3-phosphate (PI(3)P) - here alled P1
;
;       C2 — — — C3 — P3
;         \  C4  /
;          \    /
;            C1
;            |
;          PO4
;         /  |
;      GL2 - GL1
;      |     |
;   ChainA  ChainB
;


;;;;;; Martini lipid topology for C16:0/18:1 PIP1(3) (POP1), generated using:
; The Martini lipid itp generator version M3.l01  Args are: -alname POP1 -alhead 'P1' -allink 'G G' -altail 'CDCC cCCC'
; WARNING: Autogenerated and not all lipid headgroup and tail combinations have been tested;
;          used with care and see K.B. Pedersen et al. 2024 for guidance.
;
; Description:
;   A general model phosphatidylinositol phosphate (PIP1(3)) lipid corresponding to atomistic C16:0/18:1 1-palmitoyl-2-oleoyl (PO-PIP1(3)) tails.
; Parameterization:
;   The lipid head parameters are based on referance atomistic CHARMM36m simulations, see Borges-Araujo et al. 2021 for details. 
;   The lipid tail follows the standard Martini 3.0 lipid definitions and building block rules. 
;   Tail bonded parameters and mapping have been optimized as described in K.B. Pedersen et al. 2024.
; Reference(s): 
;   L. Borges-Araujo, P.C.T. Souza, F. Fernandes and M.N. Melo. Improved Parameterization of Phosphatidylinositide 
;   Lipid Headgroups for the Martini 3 Coarse-Grain Force Field, JCTC, 2021. doi:10.1021/acs.jctc.1c00615 
;   K.B. Pedersen et al. The Martini 3 Lipidome: Expanded and Refined Parameters Improve Lipid Phase Behaviour, TBD 2024 
;   P.C.T. Souza et al. Martini 3: a general purpose force field for coarse-grained molecular dynamics, 
;   Nat. Methods; 2021. doi: 10.1038/s41592-021-01098-3
; Created: 2024.07.12
;
; Molecular topology and mapping of indices:
; GL1-C1A-D2A-C3A-C4A
;  |
; GL2-C1B-C2B-C3B-C4B
;
;  7 - 9 - 10- 11- 12
;  |
;  8 - 13- 14- 15- 16
;
;@INSANE alhead=P1, allink=G G, altail=CDCC CCCC, alname=POP1, charge=-3.0
;@RESNTEST POP==POP1 if: atoms[0]==C1 and atoms[4]==P1
;@BEADS C1 C2 C3 C4 PO4 P3 GL1 GL2 C1A D2A C3A C4A C1B C2B C3B C4B 
;@BONDS C1-C2 C1-C3 C2-C3 P3-C3 C1-PO4 PO4-GL1 PO4-GL2 GL1-GL2 GL1-C1A C1A-D2A D2A-C3A C3A-C4A GL2-C1B C1B-C2B C2B-C3B C3B-C4B 
;

[moleculetype]
; molname      nrexcl
  POP1          1

[atoms]
; id 	type 	resnr 	residu 	atom 	cgnr 	charge    (mass)
   1    SP1   1  POP1   C1   1 	0
   2   SP4r   1  POP1   C2   2 	0
   3    SP1   1  POP1   C3   3 	0
   4    TC4   1  POP1   C4   4 	0 	0 	; Massless virtual bead
   5     Q5   1  POP1  PO4   5 	-1.0
   6      D   1  POP1   P3   6 	-2.0
   7   SN4a   1  POP1  GL1   7 	0
   8   SN4a   1  POP1  GL2   8 	0
   9     C1   1  POP1  C1A   9 	0
  10    C4h   1  POP1  D2A  10 	0
  11     C1   1  POP1  C3A  11 	0
  12     C1   1  POP1  C4A  12 	0
  13    SC1   1  POP1  C1B  13 	0
  14     C1   1  POP1  C2B  14 	0
  15     C1   1  POP1  C3B  15 	0
  16     C1   1  POP1  C4B  16 	0

[bonds]
;  i  j 	name 	(using named bondtypes from martini_v3.0.0_ffbonded_v2.itp)
;  i  j 	funct 	force.c.
#ifdef FLEXIBLE
; Using bonds not constraints
   1  2   1 	0.305 	30000
   1  3   1 	0.302 	30000
   2  3   1 	0.324 	30000
#endif
; Headgroup phosphates
   6  3   1 	0.303 	10000 	; P3 C3
; Phosphodiester and glycerol backbone
   1  5   1 	0.33  	6000 	; C1 PO4
   5  7   1 	0.36  	1800 	; PO4 GL1
   5  8   1 	0.515 	1000 	; PO4 GL2
; Lipid tail (uses standard Martini tail rules)
   7  8 	b_GL_GL_glyc
   7  9 	b_GL_C1_glyc_5long
   9 10 	b_C1_C4_mid_5long
  10 11 	b_C4_C1_mid
  11 12 	b_C1_C1_end
   8 13 	b_GL_SC1_glyc
  13 14 	b_SC1_C1_mid
  14 15 	b_C1_C1_mid
  15 16 	b_C1_C1_end

[angles]
;  i  j  k 	name 	(using named angletypes from martini_v3.0.0_ffbonded_v2.itp)
;  i  j  k 	funct 	angle 	force.c.
; Orient the headgroup
   2  1  5  10 	106.0 	35.0 	; C2 C1 PO4
   1  5  7  10 	110.0 	10.0 	; C1 PO4 GL1
   6  3  1  10 	 99.0 	82.5 	; P3 C3 C1
; Tail part (uses standard Martini tail rules)
   8  7  9 	a_GL_GL_C_glyc
   7  8 13 	a_GL_GL_C_glyc
   7  9 10 	a_GL_C1_C4_glyc
   9 10 11 	a_C1_C4_C1_def
  10 11 12 	a_C4_C1_C1_def
   8 13 14 	a_GL_C1_C1_glyc
  13 14 15 	a_C1_C1_C1_def
  14 15 16 	a_C1_C1_C1_def

[dihedrals]
;  i  j  k  l 	name 	(using named dihedraltypes from martini_v3.0.0_ffbonded_v2.itp)
;  i  j  k  l 	funct 	angle 	force.c.
; Orient the headgroup
   3  2  1  5   2 	-142 	125.0 	 	; C3 C2 C1 PO4
   2  1  5  7   1 	180 	3.0 	2 	; C3 C2 C1 PO4
   6  3  1  2   2 	-167 	110.0 	 	; P3 C3 C1 C2

[constraints]
;  i  j  k 	funct 	length
#ifndef FLEXIBLE
; Using constraints not bonds
   1  2 	1 	0.305 	; C1 C2
   1  3 	1 	0.302 	; C1 C3
   2  3 	1 	0.324 	; C2 C3
#endif

[ virtual_sitesn ]
; site funct  constructing atom indices
   4     2     1 2 3

[exclusions]
; i  j  k  ...
  4 3 2 1 5 6
  3 2 1
  2 1


;;;;;; Martini lipid topology for C18:0/20:4 PIP1(3) (SAP1), generated using:
; The Martini lipid itp generator version M3.l01  Args are: -alname SAP1 -alhead 'P1' -allink 'G G' -altail 'cFFDC CCCC'
; WARNING: Autogenerated and not all lipid headgroup and tail combinations have been tested;
;          used with care and see K.B. Pedersen et al. 2024 for guidance.
;
; Description:
;   A general model phosphatidylinositol phosphate (PIP1(3)) lipid corresponding to atomistic C18:0/20:4 1-stearoyl-2-arachidonoyl tails.
; Parameterization:
;   The lipid head parameters are based on referance atomistic CHARMM36m simulations, see Borges-Araujo et al. 2021 for details. 
;   The lipid tail follows the standard Martini 3.0 lipid definitions and building block rules. 
;   Tail bonded parameters and mapping have been optimized as described in K.B. Pedersen et al. 2024.
; Reference(s): 
;   L. Borges-Araujo, P.C.T. Souza, F. Fernandes and M.N. Melo. Improved Parameterization of Phosphatidylinositide 
;   Lipid Headgroups for the Martini 3 Coarse-Grain Force Field, JCTC, 2021. doi:10.1021/acs.jctc.1c00615 
;   K.B. Pedersen et al. The Martini 3 Lipidome: Expanded and Refined Parameters Improve Lipid Phase Behaviour, TBD 2024 
;   P.C.T. Souza et al. Martini 3: a general purpose force field for coarse-grained molecular dynamics, 
;   Nat. Methods; 2021. doi: 10.1038/s41592-021-01098-3
; Created: 2024.07.12
;
; Molecular topology and mapping of indices:
; GL1-C1A-D2A-D3A-D4A-C5A
;  |
; GL2-C1B-C2B-C3B-C4B
;
;  7 - 9 - 10- 11- 12- 13
;  |
;  8 - 14- 15- 16- 17
;
;@INSANE alhead=P1, allink=G G, altail=CDDDC CCCC, alname=SAP1, charge=-3.0
;@RESNTEST SAP==SAP1 if: atoms[0]==C1 and atoms[4]==P1
;@BEADS C1 C2 C3 C4 PO4 P3 GL1 GL2 C1A D2A D3A D4A C5A C1B C2B C3B C4B 
;@BONDS C1-C2 C1-C3 C2-C3 P3-C3 C1-PO4 PO4-GL1 PO4-GL2 GL1-GL2 GL1-C1A C1A-D2A D2A-D3A D3A-D4A D4A-C5A GL2-C1B C1B-C2B C2B-C3B C3B-C4B 
;

[moleculetype]
; molname      nrexcl
  SAP1          1

[atoms]
; id 	type 	resnr 	residu 	atom 	cgnr 	charge    (mass)
   1    SP1   1  SAP1   C1   1 	0
   2   SP4r   1  SAP1   C2   2 	0
   3    SP1   1  SAP1   C3   3 	0
   4    TC4   1  SAP1   C4   4 	0 	0 	; Massless virtual bead
   5     Q5   1  SAP1  PO4   5 	-1.0
   6      D   1  SAP1   P3   6 	-2.0
   7   SN4a   1  SAP1  GL1   7 	0
   8   SN4a   1  SAP1  GL2   8 	0
   9    SC1   1  SAP1  C1A   9 	0
  10    C5h   1  SAP1  D2A  10 	0
  11    C5h   1  SAP1  D3A  11 	0
  12    C4h   1  SAP1  D4A  12 	0
  13     C1   1  SAP1  C5A  13 	0
  14     C1   1  SAP1  C1B  14 	0
  15     C1   1  SAP1  C2B  15 	0
  16     C1   1  SAP1  C3B  16 	0
  17     C1   1  SAP1  C4B  17 	0

[bonds]
;  i  j 	name 	(using named bondtypes from martini_v3.0.0_ffbonded_v2.itp)
;  i  j 	funct 	force.c.
#ifdef FLEXIBLE
; Using bonds not constraints
   1  2   1 	0.305 	30000
   1  3   1 	0.302 	30000
   2  3   1 	0.324 	30000
#endif
; Headgroup phosphates
   6  3   1 	0.303 	10000 	; P3 C3
; Phosphodiester and glycerol backbone
   1  5   1 	0.33  	6000 	; C1 PO4
   5  7   1 	0.36  	1800 	; PO4 GL1
   5  8   1 	0.515 	1000 	; PO4 GL2
; Lipid tail (uses standard Martini tail rules)
   7  8 	b_GL_GL_glyc
   7  9 	b_GL_SC1_glyc
   9 10 	b_SC1_C4_mid
  10 11 	b_C4_C4_mid
  11 12 	b_C4_C4_mid
  12 13 	b_C4_C1_end
   8 14 	b_GL_C1_glyc_5long
  14 15 	b_C1_C1_mid_5long
  15 16 	b_C1_C1_mid
  16 17 	b_C1_C1_end

[angles]
;  i  j  k 	name 	(using named angletypes from martini_v3.0.0_ffbonded_v2.itp)
;  i  j  k 	funct 	angle 	force.c.
; Orient the headgroup
   2  1  5  10 	106.0 	35.0 	; C2 C1 PO4
   1  5  7  10 	110.0 	10.0 	; C1 PO4 GL1
   6  3  1  10 	 99.0 	82.5 	; P3 C3 C1
; Tail part (uses standard Martini tail rules)
   8  7  9 	a_GL_GL_C_glyc
   7  8 14 	a_GL_GL_C_glyc
   7  9 10 	a_GL_C1_C4_glyc
   9 10 11 	a_C1_C4_C4_def
  10 11 12 	a_C4_C4_C4_def
  11 12 13 	a_C4_C4_C1_def
   8 14 15 	a_GL_C1_C1_glyc
  14 15 16 	a_C1_C1_C1_def
  15 16 17 	a_C1_C1_C1_def

[dihedrals]
;  i  j  k  l 	name 	(using named dihedraltypes from martini_v3.0.0_ffbonded_v2.itp)
;  i  j  k  l 	funct 	angle 	force.c.
; Orient the headgroup
   3  2  1  5   2 	-142 	125.0 	 	; C3 C2 C1 PO4
   2  1  5  7   1 	180 	3.0 	2 	; C3 C2 C1 PO4
   6  3  1  2   2 	-167 	110.0 	 	; P3 C3 C1 C2

[constraints]
;  i  j  k 	funct 	length
#ifndef FLEXIBLE
; Using constraints not bonds
   1  2 	1 	0.305 	; C1 C2
   1  3 	1 	0.302 	; C1 C3
   2  3 	1 	0.324 	; C2 C3
#endif

[ virtual_sitesn ]
; site funct  constructing atom indices
   4     2     1 2 3

[exclusions]
; i  j  k  ...
  4 3 2 1 5 6
  3 2 1
  2 1


; P1_4 -> SA - Phosphatidylinositol 4-phosphate - here called P4
;
;            P4
;               \
;       C2 — — — C3
;         \  C4  /
;          \    /
;            C1
;            |
;          PO4
;         /  |
;      GL2 - GL1
;      |     |
;   ChainA  ChainB
;


;;;;;; Martini lipid topology for C16:0/18:1 PIP1(4) (POP4), generated using:
; The Martini lipid itp generator version M3.l01  Args are: -alname POP4 -alhead 'P4' -allink 'G G' -altail 'CDCC cCCC'
; WARNING: Autogenerated and not all lipid headgroup and tail combinations have been tested;
;          used with care and see K.B. Pedersen et al. 2024 for guidance.
;
; Description:
;   A general model phosphatidylinositol phosphate (PIP1(4)) lipid corresponding to atomistic C16:0/18:1 1-palmitoyl-2-oleoyl (PO-PIP1(4)) tails.
; Parameterization:
;   The lipid head parameters are based on referance atomistic CHARMM36m simulations, see Borges-Araujo et al. 2021 for details. 
;   The lipid tail follows the standard Martini 3.0 lipid definitions and building block rules. 
;   Tail bonded parameters and mapping have been optimized as described in K.B. Pedersen et al. 2024.
; Reference(s): 
;   L. Borges-Araujo, P.C.T. Souza, F. Fernandes and M.N. Melo. Improved Parameterization of Phosphatidylinositide 
;   Lipid Headgroups for the Martini 3 Coarse-Grain Force Field, JCTC, 2021. doi:10.1021/acs.jctc.1c00615 
;   K.B. Pedersen et al. The Martini 3 Lipidome: Expanded and Refined Parameters Improve Lipid Phase Behaviour, TBD 2024 
;   P.C.T. Souza et al. Martini 3: a general purpose force field for coarse-grained molecular dynamics, 
;   Nat. Methods; 2021. doi: 10.1038/s41592-021-01098-3
; Created: 2024.07.12
;
; Molecular topology and mapping of indices:
; GL1-C1A-D2A-C3A-C4A
;  |
; GL2-C1B-C2B-C3B-C4B
;
;  7 - 9 - 10- 11- 12
;  |
;  8 - 13- 14- 15- 16
;
;@INSANE alhead=P4, allink=G G, altail=CDCC CCCC, alname=POP4, charge=-3.0
;@RESNTEST POP==POP4 if: atoms[0]==C1
;@BEADS C1 C2 C3 C4 PO4 P4 GL1 GL2 C1A D2A C3A C4A C1B C2B C3B C4B 
;@BONDS C1-C2 C1-C3 C2-C3 P4-C3 C1-PO4 PO4-GL1 PO4-GL2 GL1-GL2 GL1-C1A C1A-D2A D2A-C3A C3A-C4A GL2-C1B C1B-C2B C2B-C3B C3B-C4B 
;

[moleculetype]
; molname      nrexcl
  POP4          1

[atoms]
; id 	type 	resnr 	residu 	atom 	cgnr 	charge    (mass)
   1    SP1   1  POP4   C1   1 	0
   2   SP4r   1  POP4   C2   2 	0
   3    SP1   1  POP4   C3   3 	0
   4    TC4   1  POP4   C4   4 	0 	0 	; Massless virtual bead
   5     Q5   1  POP4  PO4   5 	-1.0
   6      D   1  POP4   P4   6 	-2.0
   7   SN4a   1  POP4  GL1   7 	0
   8   SN4a   1  POP4  GL2   8 	0
   9     C1   1  POP4  C1A   9 	0
  10    C4h   1  POP4  D2A  10 	0
  11     C1   1  POP4  C3A  11 	0
  12     C1   1  POP4  C4A  12 	0
  13    SC1   1  POP4  C1B  13 	0
  14     C1   1  POP4  C2B  14 	0
  15     C1   1  POP4  C3B  15 	0
  16     C1   1  POP4  C4B  16 	0

[bonds]
;  i  j 	name 	(using named bondtypes from martini_v3.0.0_ffbonded_v2.itp)
;  i  j 	funct 	force.c.
#ifdef FLEXIBLE
; Using bonds not constraints
   1  2   1 	0.3037 	30000
   1  3   1 	0.2945 	30000
   2  3   1 	0.3370 	30000
#endif
; Headgroup phosphates
   6  3   1 	0.325 	5250 	; P4 C3
; Phosphodiester and glycerol backbone
   1  5   1 	0.335 	5500 	; C1 PO4
   5  7   1 	0.36  	2250 	; PO4 GL1
   5  8   1 	0.52  	 800 	; PO4 GL2
; Lipid tail (uses standard Martini tail rules)
   7  8 	b_GL_GL_glyc
   7  9 	b_GL_C1_glyc_5long
   9 10 	b_C1_C4_mid_5long
  10 11 	b_C4_C1_mid
  11 12 	b_C1_C1_end
   8 13 	b_GL_SC1_glyc
  13 14 	b_SC1_C1_mid
  14 15 	b_C1_C1_mid
  15 16 	b_C1_C1_end

[angles]
;  i  j  k 	name 	(using named angletypes from martini_v3.0.0_ffbonded_v2.itp)
;  i  j  k 	funct 	angle 	force.c.
; Orient the headgroup
   2  1  5  10 	98.0 	27.5 	; C2  C1 PO4
   1  5  7  10 	90.0 	 3.0 	; C1 PO4 GL1
   6  3  2  10 	92.0 	55.0 	; P4 C3 C2
; Tail part (uses standard Martini tail rules)
   8  7  9 	a_GL_GL_C_glyc
   7  8 13 	a_GL_GL_C_glyc
   7  9 10 	a_GL_C1_C4_glyc
   9 10 11 	a_C1_C4_C1_def
  10 11 12 	a_C4_C1_C1_def
   8 13 14 	a_GL_C1_C1_glyc
  13 14 15 	a_C1_C1_C1_def
  14 15 16 	a_C1_C1_C1_def

[dihedrals]
;  i  j  k  l 	name 	(using named dihedraltypes from martini_v3.0.0_ffbonded_v2.itp)
;  i  j  k  l 	funct 	angle 	force.c.
; Orient the headgroup
   3  2  1  5   2 	-145 	130.0 	 	; C3 C2 C1 PO4
   2  1  5  7   1 	180 	2.0 	2 	; C3 C2 C1 PO4
   6  3  2  1   2 	-170 	110.0 	 	; P4 C3 C2 C1

[constraints]
;  i  j  k 	funct 	length
#ifndef FLEXIBLE
; Using constraints not bonds
   1  2 	1 	0.3037 	; C1 C2
   1  3 	1 	0.2945 	; C1 C3
   2  3 	1 	0.3370 	; C2 C3
#endif

[ virtual_sitesn ]
; site funct  constructing atom indices
   4     2     1 2 3

[exclusions]
; i  j  k  ...
  4 3 2 1 5 6
  3 2 1
  2 1


;;;;;; Martini lipid topology for C18:0/20:4 PIP1(4) (SAP4), generated using:
; The Martini lipid itp generator version M3.l01  Args are: -alname SAP4 -alhead 'P4' -allink 'G G' -altail 'cFFDC CCCC'
; WARNING: Autogenerated and not all lipid headgroup and tail combinations have been tested;
;          used with care and see K.B. Pedersen et al. 2024 for guidance.
;
; Description:
;   A general model phosphatidylinositol phosphate (PIP1(4)) lipid corresponding to atomistic C18:0/20:4 1-stearoyl-2-arachidonoyl tails.
; Parameterization:
;   The lipid head parameters are based on referance atomistic CHARMM36m simulations, see Borges-Araujo et al. 2021 for details. 
;   The lipid tail follows the standard Martini 3.0 lipid definitions and building block rules. 
;   Tail bonded parameters and mapping have been optimized as described in K.B. Pedersen et al. 2024.
; Reference(s): 
;   L. Borges-Araujo, P.C.T. Souza, F. Fernandes and M.N. Melo. Improved Parameterization of Phosphatidylinositide 
;   Lipid Headgroups for the Martini 3 Coarse-Grain Force Field, JCTC, 2021. doi:10.1021/acs.jctc.1c00615 
;   K.B. Pedersen et al. The Martini 3 Lipidome: Expanded and Refined Parameters Improve Lipid Phase Behaviour, TBD 2024 
;   P.C.T. Souza et al. Martini 3: a general purpose force field for coarse-grained molecular dynamics, 
;   Nat. Methods; 2021. doi: 10.1038/s41592-021-01098-3
; Created: 2024.07.12
;
; Molecular topology and mapping of indices:
; GL1-C1A-D2A-D3A-D4A-C5A
;  |
; GL2-C1B-C2B-C3B-C4B
;
;  7 - 9 - 10- 11- 12- 13
;  |
;  8 - 14- 15- 16- 17
;
;@INSANE alhead=P4, allink=G G, altail=CDDDC CCCC, alname=SAP4, charge=-3.0
;@RESNTEST SAP==SAP4 if: atoms[0]==C1
;@BEADS C1 C2 C3 C4 PO4 P4 GL1 GL2 C1A D2A D3A D4A C5A C1B C2B C3B C4B 
;@BONDS C1-C2 C1-C3 C2-C3 P4-C3 C1-PO4 PO4-GL1 PO4-GL2 GL1-GL2 GL1-C1A C1A-D2A D2A-D3A D3A-D4A D4A-C5A GL2-C1B C1B-C2B C2B-C3B C3B-C4B 
;

[moleculetype]
; molname      nrexcl
  SAP4          1

[atoms]
; id 	type 	resnr 	residu 	atom 	cgnr 	charge    (mass)
   1    SP1   1  SAP4   C1   1 	0
   2   SP4r   1  SAP4   C2   2 	0
   3    SP1   1  SAP4   C3   3 	0
   4    TC4   1  SAP4   C4   4 	0 	0 	; Massless virtual bead
   5     Q5   1  SAP4  PO4   5 	-1.0
   6      D   1  SAP4   P4   6 	-2.0
   7   SN4a   1  SAP4  GL1   7 	0
   8   SN4a   1  SAP4  GL2   8 	0
   9    SC1   1  SAP4  C1A   9 	0
  10    C5h   1  SAP4  D2A  10 	0
  11    C5h   1  SAP4  D3A  11 	0
  12    C4h   1  SAP4  D4A  12 	0
  13     C1   1  SAP4  C5A  13 	0
  14     C1   1  SAP4  C1B  14 	0
  15     C1   1  SAP4  C2B  15 	0
  16     C1   1  SAP4  C3B  16 	0
  17     C1   1  SAP4  C4B  17 	0

[bonds]
;  i  j 	name 	(using named bondtypes from martini_v3.0.0_ffbonded_v2.itp)
;  i  j 	funct 	force.c.
#ifdef FLEXIBLE
; Using bonds not constraints
   1  2   1 	0.3037 	30000
   1  3   1 	0.2945 	30000
   2  3   1 	0.3370 	30000
#endif
; Headgroup phosphates
   6  3   1 	0.325 	5250 	; P4 C3
; Phosphodiester and glycerol backbone
   1  5   1 	0.335 	5500 	; C1 PO4
   5  7   1 	0.36  	2250 	; PO4 GL1
   5  8   1 	0.52  	 800 	; PO4 GL2
; Lipid tail (uses standard Martini tail rules)
   7  8 	b_GL_GL_glyc
   7  9 	b_GL_SC1_glyc
   9 10 	b_SC1_C4_mid
  10 11 	b_C4_C4_mid
  11 12 	b_C4_C4_mid
  12 13 	b_C4_C1_end
   8 14 	b_GL_C1_glyc_5long
  14 15 	b_C1_C1_mid_5long
  15 16 	b_C1_C1_mid
  16 17 	b_C1_C1_end

[angles]
;  i  j  k 	name 	(using named angletypes from martini_v3.0.0_ffbonded_v2.itp)
;  i  j  k 	funct 	angle 	force.c.
; Orient the headgroup
   2  1  5  10 	98.0 	27.5 	; C2  C1 PO4
   1  5  7  10 	90.0 	 3.0 	; C1 PO4 GL1
   6  3  2  10 	92.0 	55.0 	; P4 C3 C2
; Tail part (uses standard Martini tail rules)
   8  7  9 	a_GL_GL_C_glyc
   7  8 14 	a_GL_GL_C_glyc
   7  9 10 	a_GL_C1_C4_glyc
   9 10 11 	a_C1_C4_C4_def
  10 11 12 	a_C4_C4_C4_def
  11 12 13 	a_C4_C4_C1_def
   8 14 15 	a_GL_C1_C1_glyc
  14 15 16 	a_C1_C1_C1_def
  15 16 17 	a_C1_C1_C1_def

[dihedrals]
;  i  j  k  l 	name 	(using named dihedraltypes from martini_v3.0.0_ffbonded_v2.itp)
;  i  j  k  l 	funct 	angle 	force.c.
; Orient the headgroup
   3  2  1  5   2 	-145 	130.0 	 	; C3 C2 C1 PO4
   2  1  5  7   1 	180 	2.0 	2 	; C3 C2 C1 PO4
   6  3  2  1   2 	-170 	110.0 	 	; P4 C3 C2 C1

[constraints]
;  i  j  k 	funct 	length
#ifndef FLEXIBLE
; Using constraints not bonds
   1  2 	1 	0.3037 	; C1 C2
   1  3 	1 	0.2945 	; C1 C3
   2  3 	1 	0.3370 	; C2 C3
#endif

[ virtual_sitesn ]
; site funct  constructing atom indices
   4     2     1 2 3

[exclusions]
; i  j  k  ...
  4 3 2 1 5 6
  3 2 1
  2 1


; P1_5 -> SA - Phosphatidylinositol 5-phosphate - here called P5
;
;        P5
;        |
;       C2 — — — C3
;         \  C4  /
;          \    /
;            C1
;            |
;          PO4
;         /  |
;      GL2 - GL1
;      |     |
;   ChainA  ChainB
;


;;;;;; Martini lipid topology for C16:0/18:1 PIP1(5) (POP5), generated using:
; The Martini lipid itp generator version M3.l01  Args are: -alname POP5 -alhead 'P5' -allink 'G G' -altail 'CDCC cCCC'
; WARNING: Autogenerated and not all lipid headgroup and tail combinations have been tested;
;          used with care and see K.B. Pedersen et al. 2024 for guidance.
;
; Description:
;   A general model phosphatidylinositol phosphate (PIP1(5)) lipid corresponding to atomistic C16:0/18:1 1-palmitoyl-2-oleoyl (PO-PIP1(5)) tails.
; Parameterization:
;   The lipid head parameters are based on referance atomistic CHARMM36m simulations, see Borges-Araujo et al. 2021 for details. 
;   The lipid tail follows the standard Martini 3.0 lipid definitions and building block rules. 
;   Tail bonded parameters and mapping have been optimized as described in K.B. Pedersen et al. 2024.
; Reference(s): 
;   L. Borges-Araujo, P.C.T. Souza, F. Fernandes and M.N. Melo. Improved Parameterization of Phosphatidylinositide 
;   Lipid Headgroups for the Martini 3 Coarse-Grain Force Field, JCTC, 2021. doi:10.1021/acs.jctc.1c00615 
;   K.B. Pedersen et al. The Martini 3 Lipidome: Expanded and Refined Parameters Improve Lipid Phase Behaviour, TBD 2024 
;   P.C.T. Souza et al. Martini 3: a general purpose force field for coarse-grained molecular dynamics, 
;   Nat. Methods; 2021. doi: 10.1038/s41592-021-01098-3
; Created: 2024.07.12
;
; Molecular topology and mapping of indices:
; GL1-C1A-D2A-C3A-C4A
;  |
; GL2-C1B-C2B-C3B-C4B
;
;  7 - 9 - 10- 11- 12
;  |
;  8 - 13- 14- 15- 16
;
;@INSANE alhead=P5, allink=G G, altail=CDCC CCCC, alname=POP5, charge=-3.0
;@RESNTEST POP==POP5 if: atoms[0]==C1
;@BEADS C1 C2 C3 C4 PO4 P5 GL1 GL2 C1A D2A C3A C4A C1B C2B C3B C4B 
;@BONDS C1-C2 C1-C3 C2-C3 P5-C2 C1-PO4 PO4-GL1 PO4-GL2 GL1-GL2 GL1-C1A C1A-D2A D2A-C3A C3A-C4A GL2-C1B C1B-C2B C2B-C3B C3B-C4B 
;

[moleculetype]
; molname      nrexcl
  POP5          1

[atoms]
; id 	type 	resnr 	residu 	atom 	cgnr 	charge    (mass)
   1    SP1   1  POP5   C1   1 	0
   2    SP1   1  POP5   C2   2 	0
   3   SP4r   1  POP5   C3   3 	0
   4    TC4   1  POP5   C4   4 	0 	0 	; Massless virtual bead
   5     Q5   1  POP5  PO4   5 	-1.0
   6      D   1  POP5   P5   6 	-2.0
   7   SN4a   1  POP5  GL1   7 	0
   8   SN4a   1  POP5  GL2   8 	0
   9     C1   1  POP5  C1A   9 	0
  10    C4h   1  POP5  D2A  10 	0
  11     C1   1  POP5  C3A  11 	0
  12     C1   1  POP5  C4A  12 	0
  13    SC1   1  POP5  C1B  13 	0
  14     C1   1  POP5  C2B  14 	0
  15     C1   1  POP5  C3B  15 	0
  16     C1   1  POP5  C4B  16 	0

[bonds]
;  i  j 	name 	(using named bondtypes from martini_v3.0.0_ffbonded_v2.itp)
;  i  j 	funct 	force.c.
#ifdef FLEXIBLE
; Using bonds not constraints
   1  2   1 	0.297 	30000
   1  3   1 	0.311 	30000
   2  3   1 	0.324 	30000
#endif
; Headgroup phosphates
   6  2   1 	0.335 	10000 	; P5 C2
; Phosphodiester and glycerol backbone
   1  5   1 	0.337 	5000 	; C1 PO4
   5  7   1 	0.354 	1750 	; PO4 GL1
   5  8   1 	0.52  	 600 	; PO4 GL2
; Lipid tail (uses standard Martini tail rules)
   7  8 	b_GL_GL_glyc
   7  9 	b_GL_C1_glyc_5long
   9 10 	b_C1_C4_mid_5long
  10 11 	b_C4_C1_mid
  11 12 	b_C1_C1_end
   8 13 	b_GL_SC1_glyc
  13 14 	b_SC1_C1_mid
  14 15 	b_C1_C1_mid
  15 16 	b_C1_C1_end

[angles]
;  i  j  k 	name 	(using named angletypes from martini_v3.0.0_ffbonded_v2.itp)
;  i  j  k 	funct 	angle 	force.c.
; Orient the headgroup
   2  1  5  10 	89.0 	19.0 	; C2  C1 PO4
   1  5  7  10 	90.0 	 2.5 	; C1 PO4 GL1
   6  2  3  10 	82.5 	110.0 	; P5  C2 C3
; Tail part (uses standard Martini tail rules)
   8  7  9 	a_GL_GL_C_glyc
   7  8 13 	a_GL_GL_C_glyc
   7  9 10 	a_GL_C1_C4_glyc
   9 10 11 	a_C1_C4_C1_def
  10 11 12 	a_C4_C1_C1_def
   8 13 14 	a_GL_C1_C1_glyc
  13 14 15 	a_C1_C1_C1_def
  14 15 16 	a_C1_C1_C1_def

[dihedrals]
;  i  j  k  l 	name 	(using named dihedraltypes from martini_v3.0.0_ffbonded_v2.itp)
;  i  j  k  l 	funct 	angle 	force.c.
; Orient the headgroup
   3  2  1  5   2 	-150 	115.0 	 	; C3 C2 C1 PO4
   2  1  5  7   1 	180 	2.0 	2 	; C3 C2 C1 PO4
   6  2  3  1   2 	165 	100.0 	 	; P3 C2 C3 C1

[constraints]
;  i  j  k 	funct 	length
#ifndef FLEXIBLE
; Using constraints not bonds
   1  2 	1 	0.297 	; C1 C2
   1  3 	1 	0.311 	; C1 C3
   2  3 	1 	0.324 	; C2 C3
#endif

[ virtual_sitesn ]
; site funct  constructing atom indices
   4     2     1 2 3

[exclusions]
; i  j  k  ...
  4 3 2 1 5 6
  3 2 1
  2 1


;;;;;; Martini lipid topology for C18:0/20:4 PIP1(5) (SAP5), generated using:
; The Martini lipid itp generator version M3.l01  Args are: -alname SAP5 -alhead 'P5' -allink 'G G' -altail 'cFFDC CCCC'
; WARNING: Autogenerated and not all lipid headgroup and tail combinations have been tested;
;          used with care and see K.B. Pedersen et al. 2024 for guidance.
;
; Description:
;   A general model phosphatidylinositol phosphate (PIP1(5)) lipid corresponding to atomistic C18:0/20:4 1-stearoyl-2-arachidonoyl tails.
; Parameterization:
;   The lipid head parameters are based on referance atomistic CHARMM36m simulations, see Borges-Araujo et al. 2021 for details. 
;   The lipid tail follows the standard Martini 3.0 lipid definitions and building block rules. 
;   Tail bonded parameters and mapping have been optimized as described in K.B. Pedersen et al. 2024.
; Reference(s): 
;   L. Borges-Araujo, P.C.T. Souza, F. Fernandes and M.N. Melo. Improved Parameterization of Phosphatidylinositide 
;   Lipid Headgroups for the Martini 3 Coarse-Grain Force Field, JCTC, 2021. doi:10.1021/acs.jctc.1c00615 
;   K.B. Pedersen et al. The Martini 3 Lipidome: Expanded and Refined Parameters Improve Lipid Phase Behaviour, TBD 2024 
;   P.C.T. Souza et al. Martini 3: a general purpose force field for coarse-grained molecular dynamics, 
;   Nat. Methods; 2021. doi: 10.1038/s41592-021-01098-3
; Created: 2024.07.12
;
; Molecular topology and mapping of indices:
; GL1-C1A-D2A-D3A-D4A-C5A
;  |
; GL2-C1B-C2B-C3B-C4B
;
;  7 - 9 - 10- 11- 12- 13
;  |
;  8 - 14- 15- 16- 17
;
;@INSANE alhead=P5, allink=G G, altail=CDDDC CCCC, alname=SAP5, charge=-3.0
;@RESNTEST SAP==SAP5 if: atoms[0]==C1
;@BEADS C1 C2 C3 C4 PO4 P5 GL1 GL2 C1A D2A D3A D4A C5A C1B C2B C3B C4B 
;@BONDS C1-C2 C1-C3 C2-C3 P5-C2 C1-PO4 PO4-GL1 PO4-GL2 GL1-GL2 GL1-C1A C1A-D2A D2A-D3A D3A-D4A D4A-C5A GL2-C1B C1B-C2B C2B-C3B C3B-C4B 
;

[moleculetype]
; molname      nrexcl
  SAP5          1

[atoms]
; id 	type 	resnr 	residu 	atom 	cgnr 	charge    (mass)
   1    SP1   1  SAP5   C1   1 	0
   2    SP1   1  SAP5   C2   2 	0
   3   SP4r   1  SAP5   C3   3 	0
   4    TC4   1  SAP5   C4   4 	0 	0 	; Massless virtual bead
   5     Q5   1  SAP5  PO4   5 	-1.0
   6      D   1  SAP5   P5   6 	-2.0
   7   SN4a   1  SAP5  GL1   7 	0
   8   SN4a   1  SAP5  GL2   8 	0
   9    SC1   1  SAP5  C1A   9 	0
  10    C5h   1  SAP5  D2A  10 	0
  11    C5h   1  SAP5  D3A  11 	0
  12    C4h   1  SAP5  D4A  12 	0
  13     C1   1  SAP5  C5A  13 	0
  14     C1   1  SAP5  C1B  14 	0
  15     C1   1  SAP5  C2B  15 	0
  16     C1   1  SAP5  C3B  16 	0
  17     C1   1  SAP5  C4B  17 	0

[bonds]
;  i  j 	name 	(using named bondtypes from martini_v3.0.0_ffbonded_v2.itp)
;  i  j 	funct 	force.c.
#ifdef FLEXIBLE
; Using bonds not constraints
   1  2   1 	0.297 	30000
   1  3   1 	0.311 	30000
   2  3   1 	0.324 	30000
#endif
; Headgroup phosphates
   6  2   1 	0.335 	10000 	; P5 C2
; Phosphodiester and glycerol backbone
   1  5   1 	0.337 	5000 	; C1 PO4
   5  7   1 	0.354 	1750 	; PO4 GL1
   5  8   1 	0.52  	 600 	; PO4 GL2
; Lipid tail (uses standard Martini tail rules)
   7  8 	b_GL_GL_glyc
   7  9 	b_GL_SC1_glyc
   9 10 	b_SC1_C4_mid
  10 11 	b_C4_C4_mid
  11 12 	b_C4_C4_mid
  12 13 	b_C4_C1_end
   8 14 	b_GL_C1_glyc_5long
  14 15 	b_C1_C1_mid_5long
  15 16 	b_C1_C1_mid
  16 17 	b_C1_C1_end

[angles]
;  i  j  k 	name 	(using named angletypes from martini_v3.0.0_ffbonded_v2.itp)
;  i  j  k 	funct 	angle 	force.c.
; Orient the headgroup
   2  1  5  10 	89.0 	19.0 	; C2  C1 PO4
   1  5  7  10 	90.0 	 2.5 	; C1 PO4 GL1
   6  2  3  10 	82.5 	110.0 	; P5  C2 C3
; Tail part (uses standard Martini tail rules)
   8  7  9 	a_GL_GL_C_glyc
   7  8 14 	a_GL_GL_C_glyc
   7  9 10 	a_GL_C1_C4_glyc
   9 10 11 	a_C1_C4_C4_def
  10 11 12 	a_C4_C4_C4_def
  11 12 13 	a_C4_C4_C1_def
   8 14 15 	a_GL_C1_C1_glyc
  14 15 16 	a_C1_C1_C1_def
  15 16 17 	a_C1_C1_C1_def

[dihedrals]
;  i  j  k  l 	name 	(using named dihedraltypes from martini_v3.0.0_ffbonded_v2.itp)
;  i  j  k  l 	funct 	angle 	force.c.
; Orient the headgroup
   3  2  1  5   2 	-150 	115.0 	 	; C3 C2 C1 PO4
   2  1  5  7   1 	180 	2.0 	2 	; C3 C2 C1 PO4
   6  2  3  1   2 	165 	100.0 	 	; P3 C2 C3 C1

[constraints]
;  i  j  k 	funct 	length
#ifndef FLEXIBLE
; Using constraints not bonds
   1  2 	1 	0.297 	; C1 C2
   1  3 	1 	0.311 	; C1 C3
   2  3 	1 	0.324 	; C2 C3
#endif

[ virtual_sitesn ]
; site funct  constructing atom indices
   4     2     1 2 3

[exclusions]
; i  j  k  ...
  4 3 2 1 5 6
  3 2 1
  2 1


; P2_34 -> SA - Phosphatidylinositol 3,4-bisphosphate - here called P2
;
;            P4
;               \
;       C2 — — — C3 — P3    ## P3 - C1 suplementary bond not shown
;         \  C4  /          ## P3 - P4 suplementary bond not shown
;          \    /
;            C1
;            |
;          PO4
;         /  |
;      GL2 - GL1
;      |     |
;   ChainA  ChainB
;


;;;;;; Martini lipid topology for C16:0/18:1 PIP2(3,4) (POP2), generated using:
; The Martini lipid itp generator version M3.l01  Args are: -alname POP2 -alhead 'P2' -allink 'G G' -altail 'CDCC cCCC'
; WARNING: Autogenerated and not all lipid headgroup and tail combinations have been tested;
;          used with care and see K.B. Pedersen et al. 2024 for guidance.
;
; Description:
;   A general model phosphatidylinositol bisphosphat (PIP2(3,4)) lipid corresponding to atomistic C16:0/18:1 1-palmitoyl-2-oleoyl (PO-PIP2(3,4)) tails.
; Parameterization:
;   The lipid head parameters are based on referance atomistic CHARMM36m simulations, see Borges-Araujo et al. 2021 for details. 
;   The lipid tail follows the standard Martini 3.0 lipid definitions and building block rules. 
;   Tail bonded parameters and mapping have been optimized as described in K.B. Pedersen et al. 2024.
; Reference(s): 
;   L. Borges-Araujo, P.C.T. Souza, F. Fernandes and M.N. Melo. Improved Parameterization of Phosphatidylinositide 
;   Lipid Headgroups for the Martini 3 Coarse-Grain Force Field, JCTC, 2021. doi:10.1021/acs.jctc.1c00615 
;   K.B. Pedersen et al. The Martini 3 Lipidome: Expanded and Refined Parameters Improve Lipid Phase Behaviour, TBD 2024 
;   P.C.T. Souza et al. Martini 3: a general purpose force field for coarse-grained molecular dynamics, 
;   Nat. Methods; 2021. doi: 10.1038/s41592-021-01098-3
; Created: 2024.07.12
;
; Molecular topology and mapping of indices:
; GL1-C1A-D2A-C3A-C4A
;  |
; GL2-C1B-C2B-C3B-C4B
;
;  8 - 10- 11- 12- 13
;  |
;  9 - 14- 15- 16- 17
;
;@INSANE alhead=P2, allink=G G, altail=CDCC CCCC, alname=POP2, charge=-4.0
;@RESNTEST POP==POP2 if: atoms[0]==C1 and atoms[5]==P2
;@BEADS C1 C2 C3 C4 PO4 P3 P4 GL1 GL2 C1A D2A C3A C4A C1B C2B C3B C4B 
;@BONDS C1-C2 C1-C3 C2-C3 P3-C3 P3-C1 P4-C3 P3-P4 C1-PO4 PO4-GL1 PO4-GL2 GL1-GL2 GL1-C1A C1A-D2A D2A-C3A C3A-C4A GL2-C1B C1B-C2B C2B-C3B C3B-C4B 
;

[moleculetype]
; molname      nrexcl
  POP2          1

[atoms]
; id 	type 	resnr 	residu 	atom 	cgnr 	charge    (mass)
   1    SP1   1  POP2   C1   1 	0
   2   SP4r   1  POP2   C2   2 	0
   3   SN4a   1  POP2   C3   3 	0
   4    TC4   1  POP2   C4   4 	0 	0 	; Massless virtual bead
   5     Q5   1  POP2  PO4   5 	-1.0
   6      D   1  POP2   P3   6 	-1.5
   7      D   1  POP2   P4   7 	-1.5
   8   SN4a   1  POP2  GL1   8 	0
   9   SN4a   1  POP2  GL2   9 	0
  10     C1   1  POP2  C1A  10 	0
  11    C4h   1  POP2  D2A  11 	0
  12     C1   1  POP2  C3A  12 	0
  13     C1   1  POP2  C4A  13 	0
  14    SC1   1  POP2  C1B  14 	0
  15     C1   1  POP2  C2B  15 	0
  16     C1   1  POP2  C3B  16 	0
  17     C1   1  POP2  C4B  17 	0

[bonds]
;  i  j 	name 	(using named bondtypes from martini_v3.0.0_ffbonded_v2.itp)
;  i  j 	funct 	force.c.
#ifdef FLEXIBLE
; Using bonds not constraints
   1  2   1 	0.3075 	30000
   1  3   1 	0.2845 	30000
   2  3   1 	0.3030 	30000
#endif
; Headgroup phosphates
   6  3   1 	0.340 	9000 	; P3 C3
   6  1   1 	0.435 	1750 	; P3 C1
   7  3   1 	0.330 	9000 	; P4 C3
   6  7   1 	0.525 	 800 	; P3 P4
; Phosphodiester and glycerol backbone
   1  5   1 	0.34  	5000 	; C1 PO4
   5  8   1 	0.363 	1750 	; PO4 GL1
   5  9   1 	0.520 	1000 	; PO4 GL2
; Lipid tail (uses standard Martini tail rules)
   8  9 	b_GL_GL_glyc
   8 10 	b_GL_C1_glyc_5long
  10 11 	b_C1_C4_mid_5long
  11 12 	b_C4_C1_mid
  12 13 	b_C1_C1_end
   9 14 	b_GL_SC1_glyc
  14 15 	b_SC1_C1_mid
  15 16 	b_C1_C1_mid
  16 17 	b_C1_C1_end

[angles]
;  i  j  k 	name 	(using named angletypes from martini_v3.0.0_ffbonded_v2.itp)
;  i  j  k 	funct 	angle 	force.c.
; Orient the headgroup
   2  1  5  10 	112.0 	70.0 	; C2 C1 PO4
   1  5  8  10 	 90.0 	 6.0 	; C1 PO4 GL1
   6  3  1  10 	 88.0 	55.0 	; P3 C3 C1
   7  3  2  10 	 83.0 	67.5 	; P4 C3 C2
; Tail part (uses standard Martini tail rules)
   9  8 10 	a_GL_GL_C_glyc
   8  9 14 	a_GL_GL_C_glyc
   8 10 11 	a_GL_C1_C4_glyc
  10 11 12 	a_C1_C4_C1_def
  11 12 13 	a_C4_C1_C1_def
   9 14 15 	a_GL_C1_C1_glyc
  14 15 16 	a_C1_C1_C1_def
  15 16 17 	a_C1_C1_C1_def

[dihedrals]
;  i  j  k  l 	name 	(using named dihedraltypes from martini_v3.0.0_ffbonded_v2.itp)
;  i  j  k  l 	funct 	angle 	force.c.
; Orient the headgroup
   3  2  1  5   2 	-140 	120.0 	 	; C3 C2 C1 PO4
   2  1  5  8   1 	180 	3.5 	2 	; C3 C2 C1 PO4
   6  3  1  2   2 	-166 	95.0 	 	; P3 C3 C1 C2
   7  3  2  1   2 	-170 	120.0 	 	; P4 C3 C2 C1

[constraints]
;  i  j  k 	funct 	length
#ifndef FLEXIBLE
; Using constraints not bonds
   1  2 	1 	0.3075 	; C1 C2
   1  3 	1 	0.2845 	; C1 C3
   2  3 	1 	0.3030 	; C2 C3
#endif

[ virtual_sitesn ]
; site funct  constructing atom indices
   4     2     1 2 3

[exclusions]
; i  j  k  ...
  4 3 2 1 5 6 7
  3 2 1
  2 1


;;;;;; Martini lipid topology for C18:0/20:4 PIP2(3,4) (SAP2), generated using:
; The Martini lipid itp generator version M3.l01  Args are: -alname SAP2 -alhead 'P2' -allink 'G G' -altail 'cFFDC CCCC'
; WARNING: Autogenerated and not all lipid headgroup and tail combinations have been tested;
;          used with care and see K.B. Pedersen et al. 2024 for guidance.
;
; Description:
;   A general model phosphatidylinositol bisphosphat (PIP2(3,4)) lipid corresponding to atomistic C18:0/20:4 1-stearoyl-2-arachidonoyl tails.
; Parameterization:
;   The lipid head parameters are based on referance atomistic CHARMM36m simulations, see Borges-Araujo et al. 2021 for details. 
;   The lipid tail follows the standard Martini 3.0 lipid definitions and building block rules. 
;   Tail bonded parameters and mapping have been optimized as described in K.B. Pedersen et al. 2024.
; Reference(s): 
;   L. Borges-Araujo, P.C.T. Souza, F. Fernandes and M.N. Melo. Improved Parameterization of Phosphatidylinositide 
;   Lipid Headgroups for the Martini 3 Coarse-Grain Force Field, JCTC, 2021. doi:10.1021/acs.jctc.1c00615 
;   K.B. Pedersen et al. The Martini 3 Lipidome: Expanded and Refined Parameters Improve Lipid Phase Behaviour, TBD 2024 
;   P.C.T. Souza et al. Martini 3: a general purpose force field for coarse-grained molecular dynamics, 
;   Nat. Methods; 2021. doi: 10.1038/s41592-021-01098-3
; Created: 2024.07.12
;
; Molecular topology and mapping of indices:
; GL1-C1A-D2A-D3A-D4A-C5A
;  |
; GL2-C1B-C2B-C3B-C4B
;
;  8 - 10- 11- 12- 13- 14
;  |
;  9 - 15- 16- 17- 18
;
;@INSANE alhead=P2, allink=G G, altail=CDDDC CCCC, alname=SAP2, charge=-4.0
;@RESNTEST SAP==SAP2 if: atoms[0]==C1 and atoms[5]==P2
;@BEADS C1 C2 C3 C4 PO4 P3 P4 GL1 GL2 C1A D2A D3A D4A C5A C1B C2B C3B C4B 
;@BONDS C1-C2 C1-C3 C2-C3 P3-C3 P3-C1 P4-C3 P3-P4 C1-PO4 PO4-GL1 PO4-GL2 GL1-GL2 GL1-C1A C1A-D2A D2A-D3A D3A-D4A D4A-C5A GL2-C1B C1B-C2B C2B-C3B C3B-C4B 
;

[moleculetype]
; molname      nrexcl
  SAP2          1

[atoms]
; id 	type 	resnr 	residu 	atom 	cgnr 	charge    (mass)
   1    SP1   1  SAP2   C1   1 	0
   2   SP4r   1  SAP2   C2   2 	0
   3   SN4a   1  SAP2   C3   3 	0
   4    TC4   1  SAP2   C4   4 	0 	0 	; Massless virtual bead
   5     Q5   1  SAP2  PO4   5 	-1.0
   6      D   1  SAP2   P3   6 	-1.5
   7      D   1  SAP2   P4   7 	-1.5
   8   SN4a   1  SAP2  GL1   8 	0
   9   SN4a   1  SAP2  GL2   9 	0
  10    SC1   1  SAP2  C1A  10 	0
  11    C5h   1  SAP2  D2A  11 	0
  12    C5h   1  SAP2  D3A  12 	0
  13    C4h   1  SAP2  D4A  13 	0
  14     C1   1  SAP2  C5A  14 	0
  15     C1   1  SAP2  C1B  15 	0
  16     C1   1  SAP2  C2B  16 	0
  17     C1   1  SAP2  C3B  17 	0
  18     C1   1  SAP2  C4B  18 	0

[bonds]
;  i  j 	name 	(using named bondtypes from martini_v3.0.0_ffbonded_v2.itp)
;  i  j 	funct 	force.c.
#ifdef FLEXIBLE
; Using bonds not constraints
   1  2   1 	0.3075 	30000
   1  3   1 	0.2845 	30000
   2  3   1 	0.3030 	30000
#endif
; Headgroup phosphates
   6  3   1 	0.340 	9000 	; P3 C3
   6  1   1 	0.435 	1750 	; P3 C1
   7  3   1 	0.330 	9000 	; P4 C3
   6  7   1 	0.525 	 800 	; P3 P4
; Phosphodiester and glycerol backbone
   1  5   1 	0.34  	5000 	; C1 PO4
   5  8   1 	0.363 	1750 	; PO4 GL1
   5  9   1 	0.520 	1000 	; PO4 GL2
; Lipid tail (uses standard Martini tail rules)
   8  9 	b_GL_GL_glyc
   8 10 	b_GL_SC1_glyc
  10 11 	b_SC1_C4_mid
  11 12 	b_C4_C4_mid
  12 13 	b_C4_C4_mid
  13 14 	b_C4_C1_end
   9 15 	b_GL_C1_glyc_5long
  15 16 	b_C1_C1_mid_5long
  16 17 	b_C1_C1_mid
  17 18 	b_C1_C1_end

[angles]
;  i  j  k 	name 	(using named angletypes from martini_v3.0.0_ffbonded_v2.itp)
;  i  j  k 	funct 	angle 	force.c.
; Orient the headgroup
   2  1  5  10 	112.0 	70.0 	; C2 C1 PO4
   1  5  8  10 	 90.0 	 6.0 	; C1 PO4 GL1
   6  3  1  10 	 88.0 	55.0 	; P3 C3 C1
   7  3  2  10 	 83.0 	67.5 	; P4 C3 C2
; Tail part (uses standard Martini tail rules)
   9  8 10 	a_GL_GL_C_glyc
   8  9 15 	a_GL_GL_C_glyc
   8 10 11 	a_GL_C1_C4_glyc
  10 11 12 	a_C1_C4_C4_def
  11 12 13 	a_C4_C4_C4_def
  12 13 14 	a_C4_C4_C1_def
   9 15 16 	a_GL_C1_C1_glyc
  15 16 17 	a_C1_C1_C1_def
  16 17 18 	a_C1_C1_C1_def

[dihedrals]
;  i  j  k  l 	name 	(using named dihedraltypes from martini_v3.0.0_ffbonded_v2.itp)
;  i  j  k  l 	funct 	angle 	force.c.
; Orient the headgroup
   3  2  1  5   2 	-140 	120.0 	 	; C3 C2 C1 PO4
   2  1  5  8   1 	180 	3.5 	2 	; C3 C2 C1 PO4
   6  3  1  2   2 	-166 	95.0 	 	; P3 C3 C1 C2
   7  3  2  1   2 	-170 	120.0 	 	; P4 C3 C2 C1

[constraints]
;  i  j  k 	funct 	length
#ifndef FLEXIBLE
; Using constraints not bonds
   1  2 	1 	0.3075 	; C1 C2
   1  3 	1 	0.2845 	; C1 C3
   2  3 	1 	0.3030 	; C2 C3
#endif

[ virtual_sitesn ]
; site funct  constructing atom indices
   4     2     1 2 3

[exclusions]
; i  j  k  ...
  4 3 2 1 5 6 7
  3 2 1
  2 1


; P2_45 -> SA - Phosphatidylinositol 4,5-bisphosphate - here called P6
;
;        P5     P4
;        |       \
;       C2 — — — C3  ## P4 - P5 suplementary bond not shown
;         \  C4  /
;          \    /
;            C1
;            |
;          PO4
;         /  |
;      GL2 - GL1
;      |     |
;   ChainA  ChainB
;


;;;;;; Martini lipid topology for C16:0/18:1 PIP2(4,5) (POP6), generated using:
; The Martini lipid itp generator version M3.l01  Args are: -alname POP6 -alhead 'P6' -allink 'G G' -altail 'CDCC cCCC'
; WARNING: Autogenerated and not all lipid headgroup and tail combinations have been tested;
;          used with care and see K.B. Pedersen et al. 2024 for guidance.
;
; Description:
;   A general model phosphatidylinositol bisphosphat (PIP2(4,5)) lipid corresponding to atomistic C16:0/18:1 1-palmitoyl-2-oleoyl (PO-PIP2(4,5)) tails.
; Parameterization:
;   The lipid head parameters are based on referance atomistic CHARMM36m simulations, see Borges-Araujo et al. 2021 for details. 
;   The lipid tail follows the standard Martini 3.0 lipid definitions and building block rules. 
;   Tail bonded parameters and mapping have been optimized as described in K.B. Pedersen et al. 2024.
; Reference(s): 
;   L. Borges-Araujo, P.C.T. Souza, F. Fernandes and M.N. Melo. Improved Parameterization of Phosphatidylinositide 
;   Lipid Headgroups for the Martini 3 Coarse-Grain Force Field, JCTC, 2021. doi:10.1021/acs.jctc.1c00615 
;   K.B. Pedersen et al. The Martini 3 Lipidome: Expanded and Refined Parameters Improve Lipid Phase Behaviour, TBD 2024 
;   P.C.T. Souza et al. Martini 3: a general purpose force field for coarse-grained molecular dynamics, 
;   Nat. Methods; 2021. doi: 10.1038/s41592-021-01098-3
; Created: 2024.07.12
;
; Molecular topology and mapping of indices:
; GL1-C1A-D2A-C3A-C4A
;  |
; GL2-C1B-C2B-C3B-C4B
;
;  8 - 10- 11- 12- 13
;  |
;  9 - 14- 15- 16- 17
;
;@INSANE alhead=P6, allink=G G, altail=CDCC CCCC, alname=POP6, charge=-4.0
;@RESNTEST POP==POP6 if: atoms[0]==C1
;@BEADS C1 C2 C3 C4 PO4 P4 P5 GL1 GL2 C1A D2A C3A C4A C1B C2B C3B C4B 
;@BONDS C1-C2 C1-C3 C2-C3 P4-C3 P5-C2 P4-P5 C1-PO4 PO4-GL1 PO4-GL2 GL1-GL2 GL1-C1A C1A-D2A D2A-C3A C3A-C4A GL2-C1B C1B-C2B C2B-C3B C3B-C4B 
;

[moleculetype]
; molname      nrexcl
  POP6          1

[atoms]
; id 	type 	resnr 	residu 	atom 	cgnr 	charge    (mass)
   1    SP1   1  POP6   C1   1 	0
   2    SP1   1  POP6   C2   2 	0
   3    SP1   1  POP6   C3   3 	0
   4    TC4   1  POP6   C4   4 	0 	0 	; Massless virtual bead
   5     Q5   1  POP6  PO4   5 	-1.0
   6      D   1  POP6   P4   6 	-1.5
   7      D   1  POP6   P5   7 	-1.5
   8   SN4a   1  POP6  GL1   8 	0
   9   SN4a   1  POP6  GL2   9 	0
  10     C1   1  POP6  C1A  10 	0
  11    C4h   1  POP6  D2A  11 	0
  12     C1   1  POP6  C3A  12 	0
  13     C1   1  POP6  C4A  13 	0
  14    SC1   1  POP6  C1B  14 	0
  15     C1   1  POP6  C2B  15 	0
  16     C1   1  POP6  C3B  16 	0
  17     C1   1  POP6  C4B  17 	0

[bonds]
;  i  j 	name 	(using named bondtypes from martini_v3.0.0_ffbonded_v2.itp)
;  i  j 	funct 	force.c.
#ifdef FLEXIBLE
; Using bonds not constraints
   1  2   1 	0.2770 	30000
   1  3   1 	0.2865 	30000
   2  3   1 	0.3360 	30000
#endif
; Headgroup phosphates
   6  3   1 	0.325 	4250 	; P4 C3
   7  2   1 	0.337 	2500 	; P5 C2
   6  7   1 	0.525 	1000 	; P4 P5
; Phosphodiester and glycerol backbone
   1  5   1 	0.34  	5000 	; C1 PO4
   5  8   1 	0.36  	1700 	; PO4 GL1
   5  9   1 	0.507 	1000 	; PO4 GL2
; Lipid tail (uses standard Martini tail rules)
   8  9 	b_GL_GL_glyc
   8 10 	b_GL_C1_glyc_5long
  10 11 	b_C1_C4_mid_5long
  11 12 	b_C4_C1_mid
  12 13 	b_C1_C1_end
   9 14 	b_GL_SC1_glyc
  14 15 	b_SC1_C1_mid
  15 16 	b_C1_C1_mid
  16 17 	b_C1_C1_end

[angles]
;  i  j  k 	name 	(using named angletypes from martini_v3.0.0_ffbonded_v2.itp)
;  i  j  k 	funct 	angle 	force.c.
; Orient the headgroup
   2  1  5  10 	100.0 	50.0 	; C2 C1 PO4
   1  5  8  10 	 90.0 	 2.0 	; C1 PO4 GL1
   6  3  2  10 	101.0 	 7.0 	; P4 C3 C2
   7  2  3  10 	 97.5 	12.5 	; P5 C2 C3
; Tail part (uses standard Martini tail rules)
   9  8 10 	a_GL_GL_C_glyc
   8  9 14 	a_GL_GL_C_glyc
   8 10 11 	a_GL_C1_C4_glyc
  10 11 12 	a_C1_C4_C1_def
  11 12 13 	a_C4_C1_C1_def
   9 14 15 	a_GL_C1_C1_glyc
  14 15 16 	a_C1_C1_C1_def
  15 16 17 	a_C1_C1_C1_def

[dihedrals]
;  i  j  k  l 	name 	(using named dihedraltypes from martini_v3.0.0_ffbonded_v2.itp)
;  i  j  k  l 	funct 	angle 	force.c.
; Orient the headgroup
   3  2  1  5   2 	-140 	110.0 	 	; C3 C2 C1 PO4
   2  1  5  8   1 	180 	0.5 	2 	; C3 C2 C1 PO4
   6  3  2  1   2 	177 	50.0 	 	; P3 C3 C1 C2
   7  2  3  1   2 	130 	9.0 	 	; P5 C2 C3 C1

[constraints]
;  i  j  k 	funct 	length
#ifndef FLEXIBLE
; Using constraints not bonds
   1  2 	1 	0.2770 	; C1 C2
   1  3 	1 	0.2865 	; C1 C3
   2  3 	1 	0.3360 	; C2 C3
#endif

[ virtual_sitesn ]
; site funct  constructing atom indices
   4     2     1 2 3

[exclusions]
; i  j  k  ...
  4 3 2 1 5 6 7
  3 2 1
  2 1


;;;;;; Martini lipid topology for C18:0/20:4 PIP2(4,5) (SAP6), generated using:
; The Martini lipid itp generator version M3.l01  Args are: -alname SAP6 -alhead 'P6' -allink 'G G' -altail 'cFFDC CCCC'
; WARNING: Autogenerated and not all lipid headgroup and tail combinations have been tested;
;          used with care and see K.B. Pedersen et al. 2024 for guidance.
;
; Description:
;   A general model phosphatidylinositol bisphosphat (PIP2(4,5)) lipid corresponding to atomistic C18:0/20:4 1-stearoyl-2-arachidonoyl tails.
; Parameterization:
;   The lipid head parameters are based on referance atomistic CHARMM36m simulations, see Borges-Araujo et al. 2021 for details. 
;   The lipid tail follows the standard Martini 3.0 lipid definitions and building block rules. 
;   Tail bonded parameters and mapping have been optimized as described in K.B. Pedersen et al. 2024.
; Reference(s): 
;   L. Borges-Araujo, P.C.T. Souza, F. Fernandes and M.N. Melo. Improved Parameterization of Phosphatidylinositide 
;   Lipid Headgroups for the Martini 3 Coarse-Grain Force Field, JCTC, 2021. doi:10.1021/acs.jctc.1c00615 
;   K.B. Pedersen et al. The Martini 3 Lipidome: Expanded and Refined Parameters Improve Lipid Phase Behaviour, TBD 2024 
;   P.C.T. Souza et al. Martini 3: a general purpose force field for coarse-grained molecular dynamics, 
;   Nat. Methods; 2021. doi: 10.1038/s41592-021-01098-3
; Created: 2024.07.12
;
; Molecular topology and mapping of indices:
; GL1-C1A-D2A-D3A-D4A-C5A
;  |
; GL2-C1B-C2B-C3B-C4B
;
;  8 - 10- 11- 12- 13- 14
;  |
;  9 - 15- 16- 17- 18
;
;@INSANE alhead=P6, allink=G G, altail=CDDDC CCCC, alname=SAP6, charge=-4.0
;@RESNTEST SAP==SAP6 if: atoms[0]==C1
;@BEADS C1 C2 C3 C4 PO4 P4 P5 GL1 GL2 C1A D2A D3A D4A C5A C1B C2B C3B C4B 
;@BONDS C1-C2 C1-C3 C2-C3 P4-C3 P5-C2 P4-P5 C1-PO4 PO4-GL1 PO4-GL2 GL1-GL2 GL1-C1A C1A-D2A D2A-D3A D3A-D4A D4A-C5A GL2-C1B C1B-C2B C2B-C3B C3B-C4B 
;

[moleculetype]
; molname      nrexcl
  SAP6          1

[atoms]
; id 	type 	resnr 	residu 	atom 	cgnr 	charge    (mass)
   1    SP1   1  SAP6   C1   1 	0
   2    SP1   1  SAP6   C2   2 	0
   3    SP1   1  SAP6   C3   3 	0
   4    TC4   1  SAP6   C4   4 	0 	0 	; Massless virtual bead
   5     Q5   1  SAP6  PO4   5 	-1.0
   6      D   1  SAP6   P4   6 	-1.5
   7      D   1  SAP6   P5   7 	-1.5
   8   SN4a   1  SAP6  GL1   8 	0
   9   SN4a   1  SAP6  GL2   9 	0
  10    SC1   1  SAP6  C1A  10 	0
  11    C5h   1  SAP6  D2A  11 	0
  12    C5h   1  SAP6  D3A  12 	0
  13    C4h   1  SAP6  D4A  13 	0
  14     C1   1  SAP6  C5A  14 	0
  15     C1   1  SAP6  C1B  15 	0
  16     C1   1  SAP6  C2B  16 	0
  17     C1   1  SAP6  C3B  17 	0
  18     C1   1  SAP6  C4B  18 	0

[bonds]
;  i  j 	name 	(using named bondtypes from martini_v3.0.0_ffbonded_v2.itp)
;  i  j 	funct 	force.c.
#ifdef FLEXIBLE
; Using bonds not constraints
   1  2   1 	0.2770 	30000
   1  3   1 	0.2865 	30000
   2  3   1 	0.3360 	30000
#endif
; Headgroup phosphates
   6  3   1 	0.325 	4250 	; P4 C3
   7  2   1 	0.337 	2500 	; P5 C2
   6  7   1 	0.525 	1000 	; P4 P5
; Phosphodiester and glycerol backbone
   1  5   1 	0.34  	5000 	; C1 PO4
   5  8   1 	0.36  	1700 	; PO4 GL1
   5  9   1 	0.507 	1000 	; PO4 GL2
; Lipid tail (uses standard Martini tail rules)
   8  9 	b_GL_GL_glyc
   8 10 	b_GL_SC1_glyc
  10 11 	b_SC1_C4_mid
  11 12 	b_C4_C4_mid
  12 13 	b_C4_C4_mid
  13 14 	b_C4_C1_end
   9 15 	b_GL_C1_glyc_5long
  15 16 	b_C1_C1_mid_5long
  16 17 	b_C1_C1_mid
  17 18 	b_C1_C1_end

[angles]
;  i  j  k 	name 	(using named angletypes from martini_v3.0.0_ffbonded_v2.itp)
;  i  j  k 	funct 	angle 	force.c.
; Orient the headgroup
   2  1  5  10 	100.0 	50.0 	; C2 C1 PO4
   1  5  8  10 	 90.0 	 2.0 	; C1 PO4 GL1
   6  3  2  10 	101.0 	 7.0 	; P4 C3 C2
   7  2  3  10 	 97.5 	12.5 	; P5 C2 C3
; Tail part (uses standard Martini tail rules)
   9  8 10 	a_GL_GL_C_glyc
   8  9 15 	a_GL_GL_C_glyc
   8 10 11 	a_GL_C1_C4_glyc
  10 11 12 	a_C1_C4_C4_def
  11 12 13 	a_C4_C4_C4_def
  12 13 14 	a_C4_C4_C1_def
   9 15 16 	a_GL_C1_C1_glyc
  15 16 17 	a_C1_C1_C1_def
  16 17 18 	a_C1_C1_C1_def

[dihedrals]
;  i  j  k  l 	name 	(using named dihedraltypes from martini_v3.0.0_ffbonded_v2.itp)
;  i  j  k  l 	funct 	angle 	force.c.
; Orient the headgroup
   3  2  1  5   2 	-140 	110.0 	 	; C3 C2 C1 PO4
   2  1  5  8   1 	180 	0.5 	2 	; C3 C2 C1 PO4
   6  3  2  1   2 	177 	50.0 	 	; P3 C3 C1 C2
   7  2  3  1   2 	130 	9.0 	 	; P5 C2 C3 C1

[constraints]
;  i  j  k 	funct 	length
#ifndef FLEXIBLE
; Using constraints not bonds
   1  2 	1 	0.2770 	; C1 C2
   1  3 	1 	0.2865 	; C1 C3
   2  3 	1 	0.3360 	; C2 C3
#endif

[ virtual_sitesn ]
; site funct  constructing atom indices
   4     2     1 2 3

[exclusions]
; i  j  k  ...
  4 3 2 1 5 6 7
  3 2 1
  2 1


; P2_35 -> SA - Phosphatidylinositol 3,5-bisphosphate - here called P7
;
;        P5
;        |
;       C2 — — — C3 — P3    ## P3 - C1 suplementary bond not shown
;         \  C4  /
;          \    /
;            C1
;            |
;          PO4
;         /  |
;      GL2 - GL1
;      |     |
;   ChainA  ChainB
;


;;;;;; Martini lipid topology for C16:0/18:1 PIP2(3,5) (POP7), generated using:
; The Martini lipid itp generator version M3.l01  Args are: -alname POP7 -alhead 'P7' -allink 'G G' -altail 'CDCC cCCC'
; WARNING: Autogenerated and not all lipid headgroup and tail combinations have been tested;
;          used with care and see K.B. Pedersen et al. 2024 for guidance.
;
; Description:
;   A general model phosphatidylinositol bisphosphat (PIP2(3,5)) lipid corresponding to atomistic C16:0/18:1 1-palmitoyl-2-oleoyl (PO-PIP2(3,5)) tails.
; Parameterization:
;   The lipid head parameters are based on referance atomistic CHARMM36m simulations, see Borges-Araujo et al. 2021 for details. 
;   The lipid tail follows the standard Martini 3.0 lipid definitions and building block rules. 
;   Tail bonded parameters and mapping have been optimized as described in K.B. Pedersen et al. 2024.
; Reference(s): 
;   L. Borges-Araujo, P.C.T. Souza, F. Fernandes and M.N. Melo. Improved Parameterization of Phosphatidylinositide 
;   Lipid Headgroups for the Martini 3 Coarse-Grain Force Field, JCTC, 2021. doi:10.1021/acs.jctc.1c00615 
;   K.B. Pedersen et al. The Martini 3 Lipidome: Expanded and Refined Parameters Improve Lipid Phase Behaviour, TBD 2024 
;   P.C.T. Souza et al. Martini 3: a general purpose force field for coarse-grained molecular dynamics, 
;   Nat. Methods; 2021. doi: 10.1038/s41592-021-01098-3
; Created: 2024.07.12
;
; Molecular topology and mapping of indices:
; GL1-C1A-D2A-C3A-C4A
;  |
; GL2-C1B-C2B-C3B-C4B
;
;  8 - 10- 11- 12- 13
;  |
;  9 - 14- 15- 16- 17
;
;@INSANE alhead=P7, allink=G G, altail=CDCC CCCC, alname=POP7, charge=-4.0
;@RESNTEST POP==POP7 if: atoms[0]==C1
;@BEADS C1 C2 C3 C4 PO4 P3 P5 GL1 GL2 C1A D2A C3A C4A C1B C2B C3B C4B 
;@BONDS C1-C2 C1-C3 C2-C3 P3-C3 P3-C1 P5-C2 C1-PO4 PO4-GL1 PO4-GL2 GL1-GL2 GL1-C1A C1A-D2A D2A-C3A C3A-C4A GL2-C1B C1B-C2B C2B-C3B C3B-C4B 
;

[moleculetype]
; molname      nrexcl
  POP7          1

[atoms]
; id 	type 	resnr 	residu 	atom 	cgnr 	charge    (mass)
   1    SP1   1  POP7   C1   1 	0
   2    SP1   1  POP7   C2   2 	0
   3    SP1   1  POP7   C3   3 	0
   4    TC4   1  POP7   C4   4 	0 	0 	; Massless virtual bead
   5     Q5   1  POP7  PO4   5 	-1.0
   6      D   1  POP7   P3   6 	-1.5
   7      D   1  POP7   P5   7 	-1.5
   8   SN4a   1  POP7  GL1   8 	0
   9   SN4a   1  POP7  GL2   9 	0
  10     C1   1  POP7  C1A  10 	0
  11    C4h   1  POP7  D2A  11 	0
  12     C1   1  POP7  C3A  12 	0
  13     C1   1  POP7  C4A  13 	0
  14    SC1   1  POP7  C1B  14 	0
  15     C1   1  POP7  C2B  15 	0
  16     C1   1  POP7  C3B  16 	0
  17     C1   1  POP7  C4B  17 	0

[bonds]
;  i  j 	name 	(using named bondtypes from martini_v3.0.0_ffbonded_v2.itp)
;  i  j 	funct 	force.c.
#ifdef FLEXIBLE
; Using bonds not constraints
   1  2   1 	0.2910 	30000
   1  3   1 	0.3050 	30000
   2  3   1 	0.3150 	30000
#endif
; Headgroup phosphates
   6  3   1 	0.325 	5000 	; P3 C3
   6  1   1 	0.445 	1500 	; P3 C1
   7  2   1 	0.345 	4750 	; P5 C2
; Phosphodiester and glycerol backbone
   1  5   1 	0.33  	5000 	; C1 PO4
   5  8   1 	0.358 	2000 	; PO4 GL1
   5  9   1 	0.518 	 900 	; PO4 GL2
; Lipid tail (uses standard Martini tail rules)
   8  9 	b_GL_GL_glyc
   8 10 	b_GL_C1_glyc_5long
  10 11 	b_C1_C4_mid_5long
  11 12 	b_C4_C1_mid
  12 13 	b_C1_C1_end
   9 14 	b_GL_SC1_glyc
  14 15 	b_SC1_C1_mid
  15 16 	b_C1_C1_mid
  16 17 	b_C1_C1_end

[angles]
;  i  j  k 	name 	(using named angletypes from martini_v3.0.0_ffbonded_v2.itp)
;  i  j  k 	funct 	angle 	force.c.
; Orient the headgroup
   2  1  5  10 	102.0 	45.0 	; C2 C1 PO4
   1  5  8  10 	 90.0 	 3.0 	; C1 PO4 GL1
   6  3  1  10 	100.0 	20.0 	; P3 C3 C1
   7  2  3  10 	 78.0 	65.0 	; P5 C2 C3
; Tail part (uses standard Martini tail rules)
   9  8 10 	a_GL_GL_C_glyc
   8  9 14 	a_GL_GL_C_glyc
   8 10 11 	a_GL_C1_C4_glyc
  10 11 12 	a_C1_C4_C1_def
  11 12 13 	a_C4_C1_C1_def
   9 14 15 	a_GL_C1_C1_glyc
  14 15 16 	a_C1_C1_C1_def
  15 16 17 	a_C1_C1_C1_def

[dihedrals]
;  i  j  k  l 	name 	(using named dihedraltypes from martini_v3.0.0_ffbonded_v2.itp)
;  i  j  k  l 	funct 	angle 	force.c.
; Orient the headgroup
   3  2  1  5   2 	-142 	110.0 	 	; C3 C2 C1 PO4
   2  1  5  8   1 	180 	3.0 	2 	; C3 C2 C1 PO4
   6  3  1  2   2 	-162 	80.0 	 	; P3 C3 C1 C2
   7  2  3  1   2 	163 	80.0 	 	; P5 C2 C3 C1

[constraints]
;  i  j  k 	funct 	length
#ifndef FLEXIBLE
; Using constraints not bonds
   1  2 	1 	0.2910 	; C1 C2
   1  3 	1 	0.3050 	; C1 C3
   2  3 	1 	0.3150 	; C2 C3
#endif

[ virtual_sitesn ]
; site funct  constructing atom indices
   4     2     1 2 3

[exclusions]
; i  j  k  ...
  4 3 2 1 5 6 7
  3 2 1
  2 1


;;;;;; Martini lipid topology for C18:0/20:4 PIP2(3,5) (SAP7), generated using:
; The Martini lipid itp generator version M3.l01  Args are: -alname SAP7 -alhead 'P7' -allink 'G G' -altail 'cFFDC CCCC'
; WARNING: Autogenerated and not all lipid headgroup and tail combinations have been tested;
;          used with care and see K.B. Pedersen et al. 2024 for guidance.
;
; Description:
;   A general model phosphatidylinositol bisphosphat (PIP2(3,5)) lipid corresponding to atomistic C18:0/20:4 1-stearoyl-2-arachidonoyl tails.
; Parameterization:
;   The lipid head parameters are based on referance atomistic CHARMM36m simulations, see Borges-Araujo et al. 2021 for details. 
;   The lipid tail follows the standard Martini 3.0 lipid definitions and building block rules. 
;   Tail bonded parameters and mapping have been optimized as described in K.B. Pedersen et al. 2024.
; Reference(s): 
;   L. Borges-Araujo, P.C.T. Souza, F. Fernandes and M.N. Melo. Improved Parameterization of Phosphatidylinositide 
;   Lipid Headgroups for the Martini 3 Coarse-Grain Force Field, JCTC, 2021. doi:10.1021/acs.jctc.1c00615 
;   K.B. Pedersen et al. The Martini 3 Lipidome: Expanded and Refined Parameters Improve Lipid Phase Behaviour, TBD 2024 
;   P.C.T. Souza et al. Martini 3: a general purpose force field for coarse-grained molecular dynamics, 
;   Nat. Methods; 2021. doi: 10.1038/s41592-021-01098-3
; Created: 2024.07.12
;
; Molecular topology and mapping of indices:
; GL1-C1A-D2A-D3A-D4A-C5A
;  |
; GL2-C1B-C2B-C3B-C4B
;
;  8 - 10- 11- 12- 13- 14
;  |
;  9 - 15- 16- 17- 18
;
;@INSANE alhead=P7, allink=G G, altail=CDDDC CCCC, alname=SAP7, charge=-4.0
;@RESNTEST SAP==SAP7 if: atoms[0]==C1
;@BEADS C1 C2 C3 C4 PO4 P3 P5 GL1 GL2 C1A D2A D3A D4A C5A C1B C2B C3B C4B 
;@BONDS C1-C2 C1-C3 C2-C3 P3-C3 P3-C1 P5-C2 C1-PO4 PO4-GL1 PO4-GL2 GL1-GL2 GL1-C1A C1A-D2A D2A-D3A D3A-D4A D4A-C5A GL2-C1B C1B-C2B C2B-C3B C3B-C4B 
;

[moleculetype]
; molname      nrexcl
  SAP7          1

[atoms]
; id 	type 	resnr 	residu 	atom 	cgnr 	charge    (mass)
   1    SP1   1  SAP7   C1   1 	0
   2    SP1   1  SAP7   C2   2 	0
   3    SP1   1  SAP7   C3   3 	0
   4    TC4   1  SAP7   C4   4 	0 	0 	; Massless virtual bead
   5     Q5   1  SAP7  PO4   5 	-1.0
   6      D   1  SAP7   P3   6 	-1.5
   7      D   1  SAP7   P5   7 	-1.5
   8   SN4a   1  SAP7  GL1   8 	0
   9   SN4a   1  SAP7  GL2   9 	0
  10    SC1   1  SAP7  C1A  10 	0
  11    C5h   1  SAP7  D2A  11 	0
  12    C5h   1  SAP7  D3A  12 	0
  13    C4h   1  SAP7  D4A  13 	0
  14     C1   1  SAP7  C5A  14 	0
  15     C1   1  SAP7  C1B  15 	0
  16     C1   1  SAP7  C2B  16 	0
  17     C1   1  SAP7  C3B  17 	0
  18     C1   1  SAP7  C4B  18 	0

[bonds]
;  i  j 	name 	(using named bondtypes from martini_v3.0.0_ffbonded_v2.itp)
;  i  j 	funct 	force.c.
#ifdef FLEXIBLE
; Using bonds not constraints
   1  2   1 	0.2910 	30000
   1  3   1 	0.3050 	30000
   2  3   1 	0.3150 	30000
#endif
; Headgroup phosphates
   6  3   1 	0.325 	5000 	; P3 C3
   6  1   1 	0.445 	1500 	; P3 C1
   7  2   1 	0.345 	4750 	; P5 C2
; Phosphodiester and glycerol backbone
   1  5   1 	0.33  	5000 	; C1 PO4
   5  8   1 	0.358 	2000 	; PO4 GL1
   5  9   1 	0.518 	 900 	; PO4 GL2
; Lipid tail (uses standard Martini tail rules)
   8  9 	b_GL_GL_glyc
   8 10 	b_GL_SC1_glyc
  10 11 	b_SC1_C4_mid
  11 12 	b_C4_C4_mid
  12 13 	b_C4_C4_mid
  13 14 	b_C4_C1_end
   9 15 	b_GL_C1_glyc_5long
  15 16 	b_C1_C1_mid_5long
  16 17 	b_C1_C1_mid
  17 18 	b_C1_C1_end

[angles]
;  i  j  k 	name 	(using named angletypes from martini_v3.0.0_ffbonded_v2.itp)
;  i  j  k 	funct 	angle 	force.c.
; Orient the headgroup
   2  1  5  10 	102.0 	45.0 	; C2 C1 PO4
   1  5  8  10 	 90.0 	 3.0 	; C1 PO4 GL1
   6  3  1  10 	100.0 	20.0 	; P3 C3 C1
   7  2  3  10 	 78.0 	65.0 	; P5 C2 C3
; Tail part (uses standard Martini tail rules)
   9  8 10 	a_GL_GL_C_glyc
   8  9 15 	a_GL_GL_C_glyc
   8 10 11 	a_GL_C1_C4_glyc
  10 11 12 	a_C1_C4_C4_def
  11 12 13 	a_C4_C4_C4_def
  12 13 14 	a_C4_C4_C1_def
   9 15 16 	a_GL_C1_C1_glyc
  15 16 17 	a_C1_C1_C1_def
  16 17 18 	a_C1_C1_C1_def

[dihedrals]
;  i  j  k  l 	name 	(using named dihedraltypes from martini_v3.0.0_ffbonded_v2.itp)
;  i  j  k  l 	funct 	angle 	force.c.
; Orient the headgroup
   3  2  1  5   2 	-142 	110.0 	 	; C3 C2 C1 PO4
   2  1  5  8   1 	180 	3.0 	2 	; C3 C2 C1 PO4
   6  3  1  2   2 	-162 	80.0 	 	; P3 C3 C1 C2
   7  2  3  1   2 	163 	80.0 	 	; P5 C2 C3 C1

[constraints]
;  i  j  k 	funct 	length
#ifndef FLEXIBLE
; Using constraints not bonds
   1  2 	1 	0.2910 	; C1 C2
   1  3 	1 	0.3050 	; C1 C3
   2  3 	1 	0.3150 	; C2 C3
#endif

[ virtual_sitesn ]
; site funct  constructing atom indices
   4     2     1 2 3

[exclusions]
; i  j  k  ...
  4 3 2 1 5 6 7
  3 2 1
  2 1


; P3_345 -> SA - Phosphatidylinositol 3,4,5-trisphosphate - here called P3
;
;        P5     P4
;        |       \
;       C2 — — — C3 — P3   ## P3 - C1 suplementary bond not shown
;         \  C4  /         ## P5 - C1 suplementary bond not shown
;          \    /          ## P4 - P5 suplementary bond not shown
;            C1
;            |
;          PO4
;         /  |
;      GL2 - GL1
;      |     |
;   ChainA  ChainB
;


;;;;;; Martini lipid topology for C16:0/18:1 PIP3(3,4,5) (POP3), generated using:
; The Martini lipid itp generator version M3.l01  Args are: -alname POP3 -alhead 'P3' -allink 'G G' -altail 'CDCC cCCC'
; WARNING: Autogenerated and not all lipid headgroup and tail combinations have been tested;
;          used with care and see K.B. Pedersen et al. 2024 for guidance.
;
; Description:
;   A general model phosphatidylinositol trisphosphate (PIP3(3,4,5)) lipid corresponding to atomistic C16:0/18:1 1-palmitoyl-2-oleoyl (PO-PIP3(3,4,5)) tails.
; Parameterization:
;   The lipid head parameters are based on referance atomistic CHARMM36m simulations, see Borges-Araujo et al. 2021 for details. 
;   The lipid tail follows the standard Martini 3.0 lipid definitions and building block rules. 
;   Tail bonded parameters and mapping have been optimized as described in K.B. Pedersen et al. 2024.
; Reference(s): 
;   L. Borges-Araujo, P.C.T. Souza, F. Fernandes and M.N. Melo. Improved Parameterization of Phosphatidylinositide 
;   Lipid Headgroups for the Martini 3 Coarse-Grain Force Field, JCTC, 2021. doi:10.1021/acs.jctc.1c00615 
;   K.B. Pedersen et al. The Martini 3 Lipidome: Expanded and Refined Parameters Improve Lipid Phase Behaviour, TBD 2024 
;   P.C.T. Souza et al. Martini 3: a general purpose force field for coarse-grained molecular dynamics, 
;   Nat. Methods; 2021. doi: 10.1038/s41592-021-01098-3
; Created: 2024.07.12
;
; Molecular topology and mapping of indices:
; GL1-C1A-D2A-C3A-C4A
;  |
; GL2-C1B-C2B-C3B-C4B
;
;  9 - 11- 12- 13- 14
;  |
;  10- 15- 16- 17- 18
;
;@INSANE alhead=P3, allink=G G, altail=CDCC CCCC, alname=POP3, charge=-5.0
;@RESNTEST POP==POP3 if: atoms[0]==C1 and atoms[6]==P3
;@BEADS C1 C2 C3 C4 PO4 P3 P4 P5 GL1 GL2 C1A D2A C3A C4A C1B C2B C3B C4B 
;@BONDS C1-C2 C1-C3 C2-C3 P3-C3 P3-C1 P4-C3 P5-C2 P5-C1 P4-P5 C1-PO4 PO4-GL1 PO4-GL2 GL1-GL2 GL1-C1A C1A-D2A D2A-C3A C3A-C4A GL2-C1B C1B-C2B C2B-C3B C3B-C4B 
;

[moleculetype]
; molname      nrexcl
  POP3          1

[atoms]
; id 	type 	resnr 	residu 	atom 	cgnr 	charge    (mass)
   1    SP1   1  POP3   C1   1 	0
   2    SP1   1  POP3   C2   2 	0
   3   SN4a   1  POP3   C3   3 	0
   4    TC4   1  POP3   C4   4 	0 	0 	; Massless virtual bead
   5     Q5   1  POP3  PO4   5 	-1.0
   6     Q5   1  POP3   P3   6 	-1.3
   7      D   1  POP3   P4   7 	-1.4
   8     Q5   1  POP3   P5   8 	-1.3
   9   SN4a   1  POP3  GL1   9 	0
  10   SN4a   1  POP3  GL2  10 	0
  11     C1   1  POP3  C1A  11 	0
  12    C4h   1  POP3  D2A  12 	0
  13     C1   1  POP3  C3A  13 	0
  14     C1   1  POP3  C4A  14 	0
  15    SC1   1  POP3  C1B  15 	0
  16     C1   1  POP3  C2B  16 	0
  17     C1   1  POP3  C3B  17 	0
  18     C1   1  POP3  C4B  18 	0

[bonds]
;  i  j 	name 	(using named bondtypes from martini_v3.0.0_ffbonded_v2.itp)
;  i  j 	funct 	force.c.
#ifdef FLEXIBLE
; Using bonds not constraints
   1  2   1 	0.290 	30000
   1  3   1 	0.284 	30000
   2  3   1 	0.307 	30000
#endif
; Headgroup phosphates
   6  3   1 	0.306 	7500 	; P3 C3
   6  1   1 	0.505 	1250 	; P3 C3
   7  3   1 	0.325 	5500 	; P4 C3
   8  2   1 	0.395 	3500 	; P5 C2
   8  1   1 	0.500 	1250 	; P5 C1
   7  8   1 	0.505 	800 	; P4 P5
; Phosphodiester and glycerol backbone
   1  5   1 	0.341 	5000 	; C1 PO4
   5  9   1 	0.36  	2000 	; PO4 GL1
   5 10   1 	0.51  	 900 	; PO4 GL2
; Lipid tail (uses standard Martini tail rules)
   9 10 	b_GL_GL_glyc
   9 11 	b_GL_C1_glyc_5long
  11 12 	b_C1_C4_mid_5long
  12 13 	b_C4_C1_mid
  13 14 	b_C1_C1_end
  10 15 	b_GL_SC1_glyc
  15 16 	b_SC1_C1_mid
  16 17 	b_C1_C1_mid
  17 18 	b_C1_C1_end

[angles]
;  i  j  k 	name 	(using named angletypes from martini_v3.0.0_ffbonded_v2.itp)
;  i  j  k 	funct 	angle 	force.c.
; Orient the headgroup
   2  1  5  10 	105.0 	17.5 	; C2 C1 PO4
   1  5  9  10 	 90.0 	 3.5 	; C1 PO4 GL1
   6  3  1  10 	110.0 	10.0 	; P3 C3 C1
   7  3  2  10 	 95.0 	 2.0 	; P4 C3 C2
   8  2  3  10 	110.0 	20.0 	; P5 C2 C3
; Tail part (uses standard Martini tail rules)
  10  9 11 	a_GL_GL_C_glyc
   9 10 15 	a_GL_GL_C_glyc
   9 11 12 	a_GL_C1_C4_glyc
  11 12 13 	a_C1_C4_C1_def
  12 13 14 	a_C4_C1_C1_def
  10 15 16 	a_GL_C1_C1_glyc
  15 16 17 	a_C1_C1_C1_def
  16 17 18 	a_C1_C1_C1_def

[dihedrals]
;  i  j  k  l 	name 	(using named dihedraltypes from martini_v3.0.0_ffbonded_v2.itp)
;  i  j  k  l 	funct 	angle 	force.c.
; Orient the headgroup
   3  2  1  5   2 	-180 	0.5 	 	; C3 C2 C1 PO4
   2  1  5  9   1 	180 	1.5 	2 	; C2 C1 PO4 GL1
   6  3  1  2   2 	130 	10.0 	 	; P3 C3 C1 C2
   7  3  2  1   2 	130 	15.0 	 	; P4 C3 C2 C1
   8  2  3  1   2 	115 	17.5 	 	; P5 C2 C3 C1

[constraints]
;  i  j  k 	funct 	length
#ifndef FLEXIBLE
; Using constraints not bonds
   1  2 	1 	0.290 	; C1 C2
   1  3 	1 	0.284 	; C1 C3
   2  3 	1 	0.307 	; C2 C3
#endif

[ virtual_sitesn ]
; site funct  constructing atom indices
   4     2     1 2 3

[exclusions]
; i  j  k  ...
  4 3 2 1 5 6 7 8
  3 2 1
  2 1


;;;;;; Martini lipid topology for C18:0/20:4 PIP3(3,4,5) (SAP3), generated using:
; The Martini lipid itp generator version M3.l01  Args are: -alname SAP3 -alhead 'P3' -allink 'G G' -altail 'cFFDC CCCC'
; WARNING: Autogenerated and not all lipid headgroup and tail combinations have been tested;
;          used with care and see K.B. Pedersen et al. 2024 for guidance.
;
; Description:
;   A general model phosphatidylinositol trisphosphate (PIP3(3,4,5)) lipid corresponding to atomistic C18:0/20:4 1-stearoyl-2-arachidonoyl tails.
; Parameterization:
;   The lipid head parameters are based on referance atomistic CHARMM36m simulations, see Borges-Araujo et al. 2021 for details. 
;   The lipid tail follows the standard Martini 3.0 lipid definitions and building block rules. 
;   Tail bonded parameters and mapping have been optimized as described in K.B. Pedersen et al. 2024.
; Reference(s): 
;   L. Borges-Araujo, P.C.T. Souza, F. Fernandes and M.N. Melo. Improved Parameterization of Phosphatidylinositide 
;   Lipid Headgroups for the Martini 3 Coarse-Grain Force Field, JCTC, 2021. doi:10.1021/acs.jctc.1c00615 
;   K.B. Pedersen et al. The Martini 3 Lipidome: Expanded and Refined Parameters Improve Lipid Phase Behaviour, TBD 2024 
;   P.C.T. Souza et al. Martini 3: a general purpose force field for coarse-grained molecular dynamics, 
;   Nat. Methods; 2021. doi: 10.1038/s41592-021-01098-3
; Created: 2024.07.12
;
; Molecular topology and mapping of indices:
; GL1-C1A-D2A-D3A-D4A-C5A
;  |
; GL2-C1B-C2B-C3B-C4B
;
;  9 - 11- 12- 13- 14- 15
;  |
;  10- 16- 17- 18- 19
;
;@INSANE alhead=P3, allink=G G, altail=CDDDC CCCC, alname=SAP3, charge=-5.0
;@RESNTEST SAP==SAP3 if: atoms[0]==C1 and atoms[6]==P3
;@BEADS C1 C2 C3 C4 PO4 P3 P4 P5 GL1 GL2 C1A D2A D3A D4A C5A C1B C2B C3B C4B 
;@BONDS C1-C2 C1-C3 C2-C3 P3-C3 P3-C1 P4-C3 P5-C2 P5-C1 P4-P5 C1-PO4 PO4-GL1 PO4-GL2 GL1-GL2 GL1-C1A C1A-D2A D2A-D3A D3A-D4A D4A-C5A GL2-C1B C1B-C2B C2B-C3B C3B-C4B 
;

[moleculetype]
; molname      nrexcl
  SAP3          1

[atoms]
; id 	type 	resnr 	residu 	atom 	cgnr 	charge    (mass)
   1    SP1   1  SAP3   C1   1 	0
   2    SP1   1  SAP3   C2   2 	0
   3   SN4a   1  SAP3   C3   3 	0
   4    TC4   1  SAP3   C4   4 	0 	0 	; Massless virtual bead
   5     Q5   1  SAP3  PO4   5 	-1.0
   6     Q5   1  SAP3   P3   6 	-1.3
   7      D   1  SAP3   P4   7 	-1.4
   8     Q5   1  SAP3   P5   8 	-1.3
   9   SN4a   1  SAP3  GL1   9 	0
  10   SN4a   1  SAP3  GL2  10 	0
  11    SC1   1  SAP3  C1A  11 	0
  12    C5h   1  SAP3  D2A  12 	0
  13    C5h   1  SAP3  D3A  13 	0
  14    C4h   1  SAP3  D4A  14 	0
  15     C1   1  SAP3  C5A  15 	0
  16     C1   1  SAP3  C1B  16 	0
  17     C1   1  SAP3  C2B  17 	0
  18     C1   1  SAP3  C3B  18 	0
  19     C1   1  SAP3  C4B  19 	0

[bonds]
;  i  j 	name 	(using named bondtypes from martini_v3.0.0_ffbonded_v2.itp)
;  i  j 	funct 	force.c.
#ifdef FLEXIBLE
; Using bonds not constraints
   1  2   1 	0.290 	30000
   1  3   1 	0.284 	30000
   2  3   1 	0.307 	30000
#endif
; Headgroup phosphates
   6  3   1 	0.306 	7500 	; P3 C3
   6  1   1 	0.505 	1250 	; P3 C3
   7  3   1 	0.325 	5500 	; P4 C3
   8  2   1 	0.395 	3500 	; P5 C2
   8  1   1 	0.500 	1250 	; P5 C1
   7  8   1 	0.505 	800 	; P4 P5
; Phosphodiester and glycerol backbone
   1  5   1 	0.341 	5000 	; C1 PO4
   5  9   1 	0.36  	2000 	; PO4 GL1
   5 10   1 	0.51  	 900 	; PO4 GL2
; Lipid tail (uses standard Martini tail rules)
   9 10 	b_GL_GL_glyc
   9 11 	b_GL_SC1_glyc
  11 12 	b_SC1_C4_mid
  12 13 	b_C4_C4_mid
  13 14 	b_C4_C4_mid
  14 15 	b_C4_C1_end
  10 16 	b_GL_C1_glyc_5long
  16 17 	b_C1_C1_mid_5long
  17 18 	b_C1_C1_mid
  18 19 	b_C1_C1_end

[angles]
;  i  j  k 	name 	(using named angletypes from martini_v3.0.0_ffbonded_v2.itp)
;  i  j  k 	funct 	angle 	force.c.
; Orient the headgroup
   2  1  5  10 	105.0 	17.5 	; C2 C1 PO4
   1  5  9  10 	 90.0 	 3.5 	; C1 PO4 GL1
   6  3  1  10 	110.0 	10.0 	; P3 C3 C1
   7  3  2  10 	 95.0 	 2.0 	; P4 C3 C2
   8  2  3  10 	110.0 	20.0 	; P5 C2 C3
; Tail part (uses standard Martini tail rules)
  10  9 11 	a_GL_GL_C_glyc
   9 10 16 	a_GL_GL_C_glyc
   9 11 12 	a_GL_C1_C4_glyc
  11 12 13 	a_C1_C4_C4_def
  12 13 14 	a_C4_C4_C4_def
  13 14 15 	a_C4_C4_C1_def
  10 16 17 	a_GL_C1_C1_glyc
  16 17 18 	a_C1_C1_C1_def
  17 18 19 	a_C1_C1_C1_def

[dihedrals]
;  i  j  k  l 	name 	(using named dihedraltypes from martini_v3.0.0_ffbonded_v2.itp)
;  i  j  k  l 	funct 	angle 	force.c.
; Orient the headgroup
   3  2  1  5   2 	-180 	0.5 	 	; C3 C2 C1 PO4
   2  1  5  9   1 	180 	1.5 	2 	; C2 C1 PO4 GL1
   6  3  1  2   2 	130 	10.0 	 	; P3 C3 C1 C2
   7  3  2  1   2 	130 	15.0 	 	; P4 C3 C2 C1
   8  2  3  1   2 	115 	17.5 	 	; P5 C2 C3 C1

[constraints]
;  i  j  k 	funct 	length
#ifndef FLEXIBLE
; Using constraints not bonds
   1  2 	1 	0.290 	; C1 C2
   1  3 	1 	0.284 	; C1 C3
   2  3 	1 	0.307 	; C2 C3
#endif

[ virtual_sitesn ]
; site funct  constructing atom indices
   4     2     1 2 3

[exclusions]
; i  j  k  ...
  4 3 2 1 5 6 7 8
  3 2 1
  2 1


; #####################
; ## Inositol sugars ##
; #####################


; myo-Inositol
;
;     C2 — — — C3
;       \  C4  /
;        \    /
;          C1
;

[ moleculetype ]
; molname      nrexcl
  INO            1

[ atoms ]
; id    type    resnr   residu  atom    cgnr    charge   mass
1      SP4r      1       INO     C1      1       0
2      SP4r      1       INO     C2      2       0
3      SP4r      1       INO     C3      3       0
4       TC4      1       INO     C4      4       0        0

[ bonds ]
;  i  j     funct   length  force.c.
#ifdef FLEXIBLE
; Using bonds not constraints
   1  2     1       0.3624     30000
   1  3     1       0.3900     30000
   2  3     1       0.4044     30000
#endif

[ angles ]
;  i  j  k  funct   angle   force.c.

[ dihedrals ]
;  i  j  k  funct   angle   force.c.

#ifndef FLEXIBLE
[ constraints ]
;  i  j  k  funct   length
; Using constraints not bonds
   1  2     1   0.3624 ;20% increase
   1  3     1   0.3900
   2  3     1   0.4044
#endif

[ virtual_sitesn ]
; site funct  constructing atom indices
   4     2     1 2 3

[ exclusions ]
 1 2 3 4
 2 3 4
 3 4


; myo-Inositol 1-phosphate
;
;      C2 — — — C3
;       \  C4  /
;        \    /
;          C1
;          |
;          P1
;

[ moleculetype ]
; molname      nrexcl
  INO1_1          1

[ atoms ]
; id 	type 	resnr 	residu 	atom 	cgnr 	charge    mass
   1 	SP1	  1 	INO1 	C1  	 1 	0
   2 	SP4	  1 	INO1 	C2  	 2 	0
   3 	SP4	  1 	INO1 	C3  	 3 	0
   4 	TC4	  1 	INO1 	C4  	 4 	0 	 0
   5 	Q5 	  1 	INO1 	P1  	 5 	-1.0

[ bonds ]
;  i  j 	funct 	length 	force.c.
#ifdef FLEXIBLE
; Using bonds not constraints
   1  2 	1 	0.3720 	30000
   1  3 	1 	0.3696	30000
   2  3 	1 	0.4044	30000
#endif
   1  5 	1 	0.330 	5000         ;C1 PO4

[ angles ]
;  i  j  k 	funct 	angle 	force.c.
   2  1  5  	10	   100.0 	15.0    ;  C2  C1 P1

[ dihedrals ]
;  i  j  k  l 	funct 	angle 	force.c.
 3  2  1  5       2      -148.0   95.0       ;C3 C2 C1 P1

#ifndef FLEXIBLE
[ constraints ]
;  i  j  k 	funct 	length
; Using constraints not bonds
   1  2 	1 	0.3720         ;C1 C2  expanded by 20% to account for SASA differences
   1  3 	1 	0.3696     	   ;C1 C3
   2  3 	1 	0.4044     	   ;C2 C3
#endif

[ virtual_sitesn ]
; site funct  constructing atom indices
   4     2     1 2 3

[ exclusions ]
;  i  j
4 3 2 1 5
3 2 1
2 1


; myo-Inositol 1,3-bisphosphate
;
;      C2 — — — C3 — P3
;       \  C4  /
;        \    /
;          C1
;          |
;          P1
;

[ moleculetype ]
; molname      nrexcl
  INO2_13       1

[ atoms ]
; id 	type 	resnr 	residu 	atom 	cgnr 	charge    mass
   1 	SP1 	 1 	    INO2 	C1  	 1 	    0
   2 	SP4r	 1 	    INO2    C2  	 2 	    0
   3 	SP1 	 1 	    INO2 	C3  	 3 	    0
   4 	TC4	     1 	    INO2 	C4  	 4 	    0 	 0
   5 	Q5	     1 	    INO2 	P1  	 5     -1.0
   6    D        1      INO2    P3       6     -2.0

[ bonds ]
;  i  j 	funct 	length 	force.c.
#ifdef FLEXIBLE
; Using bonds not constraints
   1  2     	1   	0.305 	30000
   1  3     	1   	0.302 	30000
   2  3     	1    	0.324	30000
#endif
   6  3         1       0.303   10000       ;P3 C3
   1  5     	1    	0.330 	6000        ;C1 P1

[ angles ]
;  i  j  k 	funct 	angle 	force.c.
   2  1  5  	10	   106.0 	35.0    ;C2  C1 P1
   6  3  1      10      99.0    82.5    ;P3 C3 C1

[ dihedrals ]
;  i  j  k  l 	funct 	angle 	force.c.  m
 3  2  1  5       2      -142.0  125.0       ;C3 C2 C1 P1
 6  3  1  2       2      -167.0  110.0       ;P3 C3 C1 C2

#ifndef FLEXIBLE
[ constraints ]
;  i  j  k 	funct 	length
; Using constraints not bonds
   1  2 	1 	0.305   ;C1 C2
   1  3 	1 	0.302   ;C1 C3
   2  3 	1 	0.324   ;C2 C3
#endif

[ virtual_sitesn ]
; site funct  constructing atom indices
   4     2     1 2 3

[ exclusions ]
;  i  j
4 3 2 1 5 6
3 2 1
2 1


; myo-Inositol 1,4-bisphosphate
;
;            P4
;               \
;       C2 — — — C3
;         \  C4  /
;          \    /
;            C1
;            |
;            P1
;

[ moleculetype ]
; molname      nrexcl
  INO2_14          1

[ atoms ]
; id 	type 	resnr 	residu 	atom 	cgnr 	charge   mass
   1 	SP1 	 1 	    INO2 	C1  	 1 	    0
   2 	SP4r	 1 	    INO2    C2  	 2 	    0
   3 	SP1 	 1 	    INO2 	C3  	 3 	    0
   4 	TC4	     1 	    INO2 	C4  	 4 	    0 	 0
   5 	Q5 	     1 	    INO2 	P1  	 5     -1.0
   6    D        1      INO2    P4       6     -2.0

[ bonds ]
;  i  j 	funct 	length 	force.c
#ifdef FLEXIBLE
; Using bonds not constraints
   1  2 	1 	0.3037 	30000
   1  3 	1 	0.2945 	30000
   2  3 	1 	0.3370 	30000
#endif
   6  3         1       0.3250    5250  	   ;P4 C3
   1  5     	1    	0.3350 	  5500         ;C1 P1

[ angles ]
;  i  j  k 	funct 	angle 	force.c.
   2  1  5  	10	   98.0 	27.5   ;  C2  C1 P1
   6  3  2      10     92.0     55.0   ;  P4  C3  C2

[ dihedrals ]
;  i  j  k  l 	funct 	angle 	force.c.
 3  2  1  5       2      -145.0  130.0       ;C3 C2 C1 P1
 6  3  2  1       2      -170.0  110.0       ;P4 C3 C2 C1

#ifndef FLEXIBLE
[ constraints ]
;  i  j  k 	funct 	length
; Using constraints not bonds
   1  2 	1 	0.3037   ;C1 C2
   1  3 	1 	0.2945   ;C1 C3
   2  3 	1 	0.3370   ;C2 C3
#endif

[ virtual_sitesn ]
; site funct  constructing atom indices
   4     2     1 2 3

[ exclusions ]
;  i  j
4 3 2 1 5 6
3 2 1
2 1


; myo-Inositol 1,5-bisphosphate
;
;        P5
;        |
;       C2 — — — C3
;         \  C4  /
;          \    /
;            C1
;            |
;            P1
;

[ moleculetype ]
; molname      nrexcl
  INO2_15          1

[ atoms ]
; id 	type 	resnr 	residu 	atom 	cgnr 	charge    mass
   1 	SP1 	 1 	    INO2 	C1  	 1 	    0
   2 	SP1 	 1 	    INO2    C2  	 2 	    0
   3 	SP4r	 1 	    INO2 	C3  	 3 	    0
   4 	TC4	     1 	    INO2 	C4  	 4 	    0 	 0
   5 	Q5 	     1 	    INO2 	P1  	 5     -1.0
   6    D        1      INO2    P5       6     -2.0

[ bonds ]
;  i  j 	funct 	length 	force.c.
#ifdef FLEXIBLE
; Using bonds not constraints
   1  2 	1 	0.297 	30000
   1  3 	1 	0.311 	30000
   2  3 	1 	0.324 	30000
#endif
   6  2         1       0.335    10000         ;P5 C2
   1  5     	1    	0.337 	  5000         ;C1 P1

[ angles ]
;  i  j  k 	funct 	angle 	force.c.
;Orient the headgroup
   2  1  5  	10	    89.0 	19.0    ;  C2  C1 P1
   6  2  3      10      82.5   110.0    ;  P5 C2 C3

[ dihedrals ]
;  i  j  k  l 	funct 	angle 	force.c. m
 3  2  1  5       2     -150.0  115.0         ;C3 C2 C1 P1
 6  2  3  1       2      165.0  100.0         ;P5 C2 C3 C1

#ifndef FLEXIBLE
[ constraints ]
;  i  j  k 	funct 	length
; Using constraints not bonds
   1  2 	1 	0.297   ;C1 C2
   1  3 	1 	0.311   ;C1 C3
   2  3 	1 	0.324   ;C2 C3
#endif

[ virtual_sitesn ]
; site funct  constructing atom indices
   4     2     1 2 3

[ exclusions ]
;  i  j
4 3 2 1 5 6
3 2 1
2 1


; myo-Inositol 1,3,4-trisphosphate
;
;            P4
;               \
;       C2 — — — C3 — P3    ## P3 - C1 suplementary bond not shown
;         \  C4  /          ## P3 - P4 suplementary bond not shown
;          \    /
;            C1
;            |
;            P1
;

[ moleculetype ]
; molname      nrexcl
  INO3_134          1

[ atoms ]
; id 	type 	resnr 	residu 	atom 	cgnr 	charge   mass
   1 	SP1 	 1 	    INO3 	C1  	 1 	    0
   2 	SP4r	 1 	    INO3 	C2  	 2 	    0
   3 	SN4a 	 1 	    INO3 	C3  	 3 	    0
   4 	TC4	     1 	    INO3 	C4  	 4 	    0 	 0
   5 	Q5 	     1 	    INO3 	P1  	 5     -1.0
   6    D        1      INO3    P3       6     -1.5
   7    D        1      INO3    P4       7     -1.5

[ bonds ]
;  i  j 	funct 	length 	force.c.
#ifdef FLEXIBLE
; Using bonds not constraints
   1  2 	1 	0.3075 	30000
   1  3 	1 	0.2845	30000
   2  3 	1 	0.3030 	30000
#endif
   6  3         1       0.340    9000        ;P3 C3
   6  1         1       0.435    1750        ;P3 C1
   7  3         1       0.330    9000 	     ;P4 C3
   6  7         1       0.525     800        ;P3 P4
   1  5     	1    	0.340    5000        ;C1 P1

[ angles ]
;  i  j  k 	funct 	angle 	force.c.
;Orient the headgroup
   2  1  5  	10	   112.0 	70.0    ;  C2  C1 P1
   6  3  1      10      88.0    55.0    ;  P3 C3 C1
   7  3  2      10      83.0    67.5    ;  P4 C3 C2

[ dihedrals ]
;  i  j  k  l 	funct 	angle 	force.c. m
 3  2  1  5       2      -140.0  120.0        ;C3 C2 C1 P1
 6  3  1  2       2      -166.0   95.0        ;P3 C3 C1 C2
 7  3  2  1       2      -170.0  120.0        ;P4 C3 C2 C1

#ifndef FLEXIBLE
[ constraints ]
;  i  j  k 	funct 	length
; Using constraints not bonds
   1  2 	1 	0.3075   ;C1 C2
   1  3 	1 	0.2845   ;C1 C3
   2  3 	1 	0.3030   ;C2 C3
#endif

[ virtual_sitesn ]
; site funct  constructing atom indices
   4     2     1 2 3

[ exclusions ]
;  i  j
4 3 2 1 5 6 7
3 2 1
2 1


; myo-Inositol 1,3,5-trisphosphate
;
;        P5
;        |
;       C2 — — — C3 — P3    ## P3 - C1 suplementary bond not shown
;         \  C4  /
;          \    /
;            C1
;            |
;            P1
;

[ moleculetype ]
; molname      nrexcl
  INO3_135          1

[ atoms ]
; id 	type 	resnr 	residu 	atom 	cgnr 	charge
   1 	SP1 	 1 	    INO3 	C1  	 1 	    0
   2 	SP1 	 1 	    INO3 	C2  	 2 	    0
   3 	SP1 	 1 	    INO3 	C3  	 3 	    0
   4 	TC4	     1 	    INO3 	C4  	 4 	    0 	 0
   5 	Q5 	     1 	    INO3 	P1  	 5     -1.0
   6    D        1      INO3    P3       6     -1.5
   7    D        1      INO3    P5       7     -1.5

[ bonds ]
;  i  j 	funct 	length 	force.c.
#ifdef FLEXIBLE
; Using bonds not constraints
   1  2 	1 	0.2910 	30000
   1  3 	1 	0.3050	30000
   2  3 	1 	0.3150 	30000
#endif
   6  3         1       0.325    5000        ;P3 C3
   6  1         1       0.445    1500        ;P3 C1
   7  2         1       0.345    4750 	     ;P5 C2
   1  5     	1    	0.330	 5000        ;C1  P1

[ angles ]
;  i  j  k 	funct 	angle 	force.c.
;Orient the headgroup
   2  1  5  	10	   102.0 	45.0    ;  C2 C1 P1
   6  3  1      10     100.0    20.0    ;  P3 C3 C1
   7  2  3      10      78.0    65.0    ;  P5 C2 C3

[ dihedrals ]
;  i  j  k  l 	funct 	angle 	force.c.
 3  2  1  5       2      -142.0  110.0       ;C3 C2 C1 P1
 6  3  1  2       2      -162.0   80.0       ;P3 C3 C1 C2
 7  2  3  1       2       163.0   80.0       ;P5 C2 C3 C1

#ifndef FLEXIBLE
[ constraints ]
;  i  j  k 	funct 	length
; Using constraints not bonds
   1  2 	1 	0.2910   ;C1 C2
   1  3 	1 	0.3050   ;C1 C3
   2  3 	1 	0.3150   ;C2 C3
#endif

[ virtual_sitesn ]
; site funct  constructing atom indices
   4     2     1 2 3

[ exclusions ]
;  i  j
4 3 2 1 5 6 7
3 2 1
2 1


; myo-Inositol 1,4,5-trisphosphate
;
;        P5     P4
;        |       \
;       C2 — — — C3  ## P4 - P5 suplementary bond not shown
;         \  C4  /
;          \    /
;            C1
;            |
;            P1
;

[ moleculetype ]
; molname      nrexcl
  INO3_145       1

[ atoms ]
; id 	type 	resnr 	residu 	atom 	cgnr 	charge  mass
   1 	SP1 	 1 	    INO3 	C1  	 1 	    0
   2 	SP1 	 1 	    INO3 	C2  	 2 	    0
   3 	SP1 	 1 	    INO3 	C3  	 3 	    0
   4 	TC4	     1 	    INO3 	C4  	 4 	    0 	 0
   5 	Q5 	     1 	    INO3 	P1  	 5     -1.0
   6    D        1      INO3    P4       6     -1.5
   7    D        1      INO3    P5       7     -1.5

[ bonds ]
;  i  j 	funct 	length 	force.c.
#ifdef FLEXIBLE
; Using bonds not constraints
   1  2 	1 	0.2770 	30000
   1  3 	1 	0.2865	30000
   2  3 	1 	0.3360 	30000
#endif
   6  3         1       0.325    4250 	     ;P4 C3
   7  2         1       0.337    2500        ;P5 C2
   6  7         1       0.525    1000        ;P4 P5
   1  5     	1    	0.340 	 5000        ;C1 P1

[ angles ]
;  i  j  k 	funct 	angle 	force.c.
;Orient the headgroup
   2  1  5  	10	   100.0 	50.0    ;  C2 C1 P1
   6  3  2      10      101.0    7.0    ;  P4 C3 C2
   7  2  3      10       97.5   12.5    ;  P5 C2 C3

[ dihedrals ]
;  i  j  k  l 	funct 	angle 	force.c.
 3  2  1  5       2      -140.0  110.0       ;C3 C2 C1 P1
 6  3  2  1       2       177.0   50.0       ;P4 C3 C2 C1
 7  2  3  1       2       130.0    9.0       ;P5 C2 C3 C1

#ifndef FLEXIBLE
[ constraints ]
;  i  j  k 	funct 	length
; Using constraints not bonds
   1  2 	1 	0.2770   ;C1 C2
   1  3 	1 	0.2865   ;C1 C3
   2  3 	1 	0.3360   ;C2 C3
#endif

[ virtual_sitesn ]
; site funct  constructing atom indices
   4     2     1 2 3

[ exclusions ]
;  i  j
4 3 2 1 5 6 7
3 2 1
2 1


; myo-Inositol 1,3,4,5-tetrakisphosphate
;
;        P5     P4
;        |       \
;       C2 — — — C3 — P3   ## P3 - C1 suplementary bond not shown
;         \  C4  /         ## P5 - C1 suplementary bond not shown
;          \    /          ## P4 - P5 suplementary bond not shown
;            C1
;            |
;            P1
;

[ moleculetype ]
; molname      nrexcl
  INO4_1345          1

[ atoms ]
; id 	type 	resnr 	residu 	atom 	cgnr 	charge  mass
   1 	SP1 	 1 	    INO4 	C1  	 1 	    0
   2 	SP1 	 1 	    INO4 	C2  	 2 	    0
   3 	SN4a 	 1 	    INO4 	C3  	 3 	    0
   4 	TC4	     1 	    INO4 	C4  	 4 	    0 	 0
   5 	Q5	     1 	    INO4 	PO4 	 5     -1.0
   6    Q5       1      INO4    P3       6     -1.30
   7    D        1      INO4    P4       7     -1.40
   8    Q5       1      INO4    P5       8     -1.30

[ bonds ]
;  i  j 	funct 	length 	force.c.
#ifdef FLEXIBLE
; Using bonds not constraints
   1  2 	1 	0.290 	30000
   1  3 	1 	0.284	30000
   2  3 	1 	0.307 	30000
#endif
   6  3         1       0.306    7500        ;P3 C3
   6  1         1       0.505    1250        ;P3 C1
   7  3         1       0.325    5500 	     ;P4 C3
   8  2         1       0.395    3500        ;P5 C2
   8  1         1       0.500    1250        ;P5 C1
   7  8         1       0.505     800        ;P4 P5
   1  5     	1    	0.341 	  5000       ;C1 P1

[ angles ]
;  i  j  k 	funct 	angle 	force.c.
;Orient the headgroup
   2  1  5  	10	   105.0 	17.5    ;  C2 C1 P1
   6  3  1      10     110.0    10.0    ;  P3 C3 C1
   7  3  2      10      95.0     2.0    ;  P4 C3 C2
   8  2  3      10     110.0    20.0    ;  P5 C2 C1

[ dihedrals ]
;  i  j  k  l 	funct 	angle 	force.c.
 3  2  1  5       2      -180.0   0.5        ;C3 C2 C1 P1
 6  3  1  2       2       130.0  10.0        ;P3 C3 C1 C2
 7  3  2  1       2       130.0  15.0        ;P4 C3 C2 C1
 8  2  3  1       2       115.0  17.5        ;P5 C2 C3 C1

#ifndef FLEXIBLE
[ constraints ]
;  i  j  k 	funct 	length
; Using constraints not bonds
   1  2 	1 	0.290   ;C1 C2
   1  3 	1 	0.284   ;C1 C3
   2  3 	1 	0.307   ;C2 C3
#endif

[ virtual_sitesn ]
; site funct  constructing atom indices
   4     2     1 2 3

[ exclusions ]
;  i  j
4 3 2 1 5 6 7 8
3 2 1
2 1
