# Supplementary material for: The Martini 3 Lipidome: Expanded and Refined Parameters Improve Lipid Phase Behavior
Source: ACS Cent Sci. 2025 Jul 31;11(9):1598–610. doi: 10.1021/acscentsci.5c00755 (PMC12464760; doi:10.1021/acscentsci.5c00755)
Supplement: Supplementary file 2 [file oc5c00755_si_002.zip › M3-Lipidome_Data/openbeta/martini_v3.0.0_phospholipids_PS_v2_openbeta.itp]

;
; Phosphatidylserine - PS
; Collection of phosphatidylserine Martini 3 lipids
;
; Please cite:
; K.B. Pedersen et al. The Martini 3 Lipidome: Expanded and Refined Parameters Improve Lipid Phase Behaviour, TBD 2024 and 
;   P.C.T. Souza et al. Martini 3: a general purpose force field for coarse-grained molecular dynamics, 
;   Nat. Methods; 2021. doi: 10.1038/s41592-021-01098-3
;
; Last updated:  Dec-2024 by Kasper;
; Authors: Kasper B. Pedersen


;;;;;; Martini lipid topology for di-C08:0 PS (DTPS), generated using:
; The Martini lipid itp generator version M3.l01  Args are: -alname DTPS -alhead 'S P' -allink 'G G' -altail 'cC cC'
; WARNING: Autogenerated and not all lipid headgroup and tail combinations have been tested;
;          used with care and see K.B. Pedersen et al. 2024 for guidance.
;
; Description:
;   A general model phosphatidylserine (PS) lipid corresponding to atomistic C8:0 dioctanoyl tails.
; Parameterization:
;   This topology follows the standard Martini 3.0 lipid definitions and building block rules. 
;   Bonded parameters and mapping have been optimized as described in K.B. Pedersen et al. 2024.
; Reference(s): 
;   K.B. Pedersen et al. The Martini 3 Lipidome: Expanded and Refined Parameters Improve Lipid Phase Behaviour, TBD 2024 
;   P.C.T. Souza et al. Martini 3: a general purpose force field for coarse-grained molecular dynamics, 
;   Nat. Methods; 2021. doi: 10.1038/s41592-021-01098-3
; Created: 2024.07.12
;
; Molecular topology and mapping of indices:
; CNO-PO4-GL1-C1A-C2A
;          |
;         GL2-C1B-C2B
;
;  1 - 2 - 3 - 5 - 6 
;          |
;          4 - 7 - 8 
;
;@INSANE alhead=S P, allink=G G, altail=CC CC, alname=DTPS, charge=-1.0
;@RESNTEST DTP==DTPS if: atoms[0]==CNO
;@BEADS CNO PO4 GL1 GL2 C1A C2A C1B C2B 
;@BONDS CNO-PO4 PO4-GL1 PO4-GL2 GL1-GL2 GL1-C1A C1A-C2A GL2-C1B C1B-C2B 
;

[moleculetype]
; molname      nrexcl
  DTPS          1

[atoms]
; id 	type 	resnr 	residu 	atom 	cgnr 	charge    (mass)
   1     P6   1  DTPS  CNO   1 	0.0
   2     Q5   1  DTPS  PO4   2 	-1.0
   3   SN4a   1  DTPS  GL1   3 	0
   4   SN4a   1  DTPS  GL2   4 	0
   5    SC1   1  DTPS  C1A   5 	0
   6     C1   1  DTPS  C2A   6 	0
   7    SC1   1  DTPS  C1B   7 	0
   8     C1   1  DTPS  C2B   8 	0

[bonds]
;  i  j 	name 	(using named bondtypes from martini_v3.0.0_ffbonded_v2.itp)
;  i  j 	funct 	force.c.
   1  2 	b_CNO_PO4_def
   2  3 	b_PO4_GL_def
   2  4 	b_PO4_GL_def_long
   3  4 	b_GL_GL_glyc
   3  5 	b_GL_SC1_glyc
   5  6 	b_SC1_C1_end
   4  7 	b_GL_SC1_glyc
   7  8 	b_SC1_C1_end

[angles]
;  i  j  k 	name 	(using named angletypes from martini_v3.0.0_ffbonded_v2.itp)
;  i  j  k 	funct 	angle 	force.c.
   1  2  3 	a_CNO_PO4_GL_def
   2  3  5 	a_PO4_GL_C_def
   4  3  5 	a_GL_GL_C_glyc
   3  4  7 	a_GL_GL_C_glyc
   3  5  6 	a_GL_C1_C1_glyc
   4  7  8 	a_GL_C1_C1_glyc


;;;;;; Martini lipid topology for di-C10:0 PS (DJPS), generated using:
; The Martini lipid itp generator version M3.l01  Args are: -alname DJPS -alhead 'S P' -allink 'G G' -altail 'CC CC'
; WARNING: Autogenerated and not all lipid headgroup and tail combinations have been tested;
;          used with care and see K.B. Pedersen et al. 2024 for guidance.
;
; Description:
;   A general model phosphatidylserine (PS) lipid corresponding to atomistic C10:0 didecanoyl tails.
; Parameterization:
;   This topology follows the standard Martini 3.0 lipid definitions and building block rules. 
;   Bonded parameters and mapping have been optimized as described in K.B. Pedersen et al. 2024.
; Reference(s): 
;   K.B. Pedersen et al. The Martini 3 Lipidome: Expanded and Refined Parameters Improve Lipid Phase Behaviour, TBD 2024 
;   P.C.T. Souza et al. Martini 3: a general purpose force field for coarse-grained molecular dynamics, 
;   Nat. Methods; 2021. doi: 10.1038/s41592-021-01098-3
; Created: 2024.07.12
;
; Molecular topology and mapping of indices:
; CNO-PO4-GL1-C1A-C2A
;          |
;         GL2-C1B-C2B
;
;  1 - 2 - 3 - 5 - 6 
;          |
;          4 - 7 - 8 
;
;@INSANE alhead=S P, allink=G G, altail=CC CC, alname=DJPS, charge=-1.0
;@RESNTEST DJP==DJPS if: atoms[0]==CNO
;@BEADS CNO PO4 GL1 GL2 C1A C2A C1B C2B 
;@BONDS CNO-PO4 PO4-GL1 PO4-GL2 GL1-GL2 GL1-C1A C1A-C2A GL2-C1B C1B-C2B 
;

[moleculetype]
; molname      nrexcl
  DJPS          1

[atoms]
; id 	type 	resnr 	residu 	atom 	cgnr 	charge    (mass)
   1     P6   1  DJPS  CNO   1 	0.0
   2     Q5   1  DJPS  PO4   2 	-1.0
   3   SN4a   1  DJPS  GL1   3 	0
   4   SN4a   1  DJPS  GL2   4 	0
   5     C1   1  DJPS  C1A   5 	0
   6     C1   1  DJPS  C2A   6 	0
   7     C1   1  DJPS  C1B   7 	0
   8     C1   1  DJPS  C2B   8 	0

[bonds]
;  i  j 	name 	(using named bondtypes from martini_v3.0.0_ffbonded_v2.itp)
;  i  j 	funct 	force.c.
   1  2 	b_CNO_PO4_def
   2  3 	b_PO4_GL_def
   2  4 	b_PO4_GL_def_long
   3  4 	b_GL_GL_glyc
   3  5 	b_GL_C1_glyc_5long
   5  6 	b_C1_C1_mid_5long
   4  7 	b_GL_C1_glyc_5long
   7  8 	b_C1_C1_mid_5long

[angles]
;  i  j  k 	name 	(using named angletypes from martini_v3.0.0_ffbonded_v2.itp)
;  i  j  k 	funct 	angle 	force.c.
   1  2  3 	a_CNO_PO4_GL_def
   2  3  5 	a_PO4_GL_C_def
   4  3  5 	a_GL_GL_C_glyc
   3  4  7 	a_GL_GL_C_glyc
   3  5  6 	a_GL_C1_C1_glyc
   4  7  8 	a_GL_C1_C1_glyc


;;;;;; Martini lipid topology for di-C12:0 PS (DUPS), generated using:
; The Martini lipid itp generator version M3.l01  Args are: -alname DUPS -alhead 'S P' -allink 'G G' -altail 'cCC cCC'
; WARNING: Autogenerated and not all lipid headgroup and tail combinations have been tested;
;          used with care and see K.B. Pedersen et al. 2024 for guidance.
;
; Description:
;   A general model phosphatidylserine (PS) lipid corresponding to atomistic C12:0 dilauroyl tails.
; Parameterization:
;   This topology follows the standard Martini 3.0 lipid definitions and building block rules. 
;   Bonded parameters and mapping have been optimized as described in K.B. Pedersen et al. 2024.
; Reference(s): 
;   K.B. Pedersen et al. The Martini 3 Lipidome: Expanded and Refined Parameters Improve Lipid Phase Behaviour, TBD 2024 
;   P.C.T. Souza et al. Martini 3: a general purpose force field for coarse-grained molecular dynamics, 
;   Nat. Methods; 2021. doi: 10.1038/s41592-021-01098-3
; Created: 2024.07.12
;
; Molecular topology and mapping of indices:
; CNO-PO4-GL1-C1A-C2A-C3A
;          |
;         GL2-C1B-C2B-C3B
;
;  1 - 2 - 3 - 5 - 6 - 7 
;          |
;          4 - 8 - 9 - 10
;
;@INSANE alhead=S P, allink=G G, altail=CCC CCC, alname=DUPS, charge=-1.0
;@RESNTEST DUP==DUPS if: atoms[0]==CNO
;@BEADS CNO PO4 GL1 GL2 C1A C2A C3A C1B C2B C3B 
;@BONDS CNO-PO4 PO4-GL1 PO4-GL2 GL1-GL2 GL1-C1A C1A-C2A C2A-C3A GL2-C1B C1B-C2B C2B-C3B 
;

[moleculetype]
; molname      nrexcl
  DUPS          1

[atoms]
; id 	type 	resnr 	residu 	atom 	cgnr 	charge    (mass)
   1     P6   1  DUPS  CNO   1 	0.0
   2     Q5   1  DUPS  PO4   2 	-1.0
   3   SN4a   1  DUPS  GL1   3 	0
   4   SN4a   1  DUPS  GL2   4 	0
   5    SC1   1  DUPS  C1A   5 	0
   6     C1   1  DUPS  C2A   6 	0
   7     C1   1  DUPS  C3A   7 	0
   8    SC1   1  DUPS  C1B   8 	0
   9     C1   1  DUPS  C2B   9 	0
  10     C1   1  DUPS  C3B  10 	0

[bonds]
;  i  j 	name 	(using named bondtypes from martini_v3.0.0_ffbonded_v2.itp)
;  i  j 	funct 	force.c.
   1  2 	b_CNO_PO4_def
   2  3 	b_PO4_GL_def
   2  4 	b_PO4_GL_def_long
   3  4 	b_GL_GL_glyc
   3  5 	b_GL_SC1_glyc
   5  6 	b_SC1_C1_mid
   6  7 	b_C1_C1_end
   4  8 	b_GL_SC1_glyc
   8  9 	b_SC1_C1_mid
   9 10 	b_C1_C1_end

[angles]
;  i  j  k 	name 	(using named angletypes from martini_v3.0.0_ffbonded_v2.itp)
;  i  j  k 	funct 	angle 	force.c.
   1  2  3 	a_CNO_PO4_GL_def
   2  3  5 	a_PO4_GL_C_def
   4  3  5 	a_GL_GL_C_glyc
   3  4  8 	a_GL_GL_C_glyc
   3  5  6 	a_GL_C1_C1_glyc
   5  6  7 	a_C1_C1_C1_def
   4  8  9 	a_GL_C1_C1_glyc
   8  9 10 	a_C1_C1_C1_def


;;;;;; Martini lipid topology for di-C14:0 PS (DMPS), generated using:
; The Martini lipid itp generator version M3.l01  Args are: -alname DMPS -alhead 'S P' -allink 'G G' -altail 'CCC CCC'
; WARNING: Autogenerated and not all lipid headgroup and tail combinations have been tested;
;          used with care and see K.B. Pedersen et al. 2024 for guidance.
;
; Description:
;   A general model phosphatidylserine (PS) lipid corresponding to atomistic C14:0 dimyristoyl (DMPS) tails.
; Parameterization:
;   This topology follows the standard Martini 3.0 lipid definitions and building block rules. 
;   Bonded parameters and mapping have been optimized as described in K.B. Pedersen et al. 2024.
; Reference(s): 
;   K.B. Pedersen et al. The Martini 3 Lipidome: Expanded and Refined Parameters Improve Lipid Phase Behaviour, TBD 2024 
;   P.C.T. Souza et al. Martini 3: a general purpose force field for coarse-grained molecular dynamics, 
;   Nat. Methods; 2021. doi: 10.1038/s41592-021-01098-3
; Created: 2024.07.12
;
; Molecular topology and mapping of indices:
; CNO-PO4-GL1-C1A-C2A-C3A
;          |
;         GL2-C1B-C2B-C3B
;
;  1 - 2 - 3 - 5 - 6 - 7 
;          |
;          4 - 8 - 9 - 10
;
;@INSANE alhead=S P, allink=G G, altail=CCC CCC, alname=DMPS, charge=-1.0
;@RESNTEST DMP==DMPS if: atoms[0]==CNO
;@BEADS CNO PO4 GL1 GL2 C1A C2A C3A C1B C2B C3B 
;@BONDS CNO-PO4 PO4-GL1 PO4-GL2 GL1-GL2 GL1-C1A C1A-C2A C2A-C3A GL2-C1B C1B-C2B C2B-C3B 
;

[moleculetype]
; molname      nrexcl
  DMPS          1

[atoms]
; id 	type 	resnr 	residu 	atom 	cgnr 	charge    (mass)
   1     P6   1  DMPS  CNO   1 	0.0
   2     Q5   1  DMPS  PO4   2 	-1.0
   3   SN4a   1  DMPS  GL1   3 	0
   4   SN4a   1  DMPS  GL2   4 	0
   5     C1   1  DMPS  C1A   5 	0
   6     C1   1  DMPS  C2A   6 	0
   7     C1   1  DMPS  C3A   7 	0
   8     C1   1  DMPS  C1B   8 	0
   9     C1   1  DMPS  C2B   9 	0
  10     C1   1  DMPS  C3B  10 	0

[bonds]
;  i  j 	name 	(using named bondtypes from martini_v3.0.0_ffbonded_v2.itp)
;  i  j 	funct 	force.c.
   1  2 	b_CNO_PO4_def
   2  3 	b_PO4_GL_def
   2  4 	b_PO4_GL_def_long
   3  4 	b_GL_GL_glyc
   3  5 	b_GL_C1_glyc_5long
   5  6 	b_C1_C1_mid_5long
   6  7 	b_C1_C1_end
   4  8 	b_GL_C1_glyc_5long
   8  9 	b_C1_C1_mid_5long
   9 10 	b_C1_C1_end

[angles]
;  i  j  k 	name 	(using named angletypes from martini_v3.0.0_ffbonded_v2.itp)
;  i  j  k 	funct 	angle 	force.c.
   1  2  3 	a_CNO_PO4_GL_def
   2  3  5 	a_PO4_GL_C_def
   4  3  5 	a_GL_GL_C_glyc
   3  4  8 	a_GL_GL_C_glyc
   3  5  6 	a_GL_C1_C1_glyc
   5  6  7 	a_C1_C1_C1_def
   4  8  9 	a_GL_C1_C1_glyc
   8  9 10 	a_C1_C1_C1_def


;;;;;; Martini lipid topology for di-C16:0 PS (DPPS), generated using:
; The Martini lipid itp generator version M3.l01  Args are: -alname DPPS -alhead 'S P' -allink 'G G' -altail 'cCCC cCCC'
; WARNING: Autogenerated and not all lipid headgroup and tail combinations have been tested;
;          used with care and see K.B. Pedersen et al. 2024 for guidance.
;
; Description:
;   A general model phosphatidylserine (PS) lipid corresponding to atomistic C16:0 dipalmitoyl (DPPS) tails.
; Parameterization:
;   This topology follows the standard Martini 3.0 lipid definitions and building block rules. 
;   Bonded parameters and mapping have been optimized as described in K.B. Pedersen et al. 2024.
; Reference(s): 
;   K.B. Pedersen et al. The Martini 3 Lipidome: Expanded and Refined Parameters Improve Lipid Phase Behaviour, TBD 2024 
;   P.C.T. Souza et al. Martini 3: a general purpose force field for coarse-grained molecular dynamics, 
;   Nat. Methods; 2021. doi: 10.1038/s41592-021-01098-3
; Created: 2024.07.12
;
; Molecular topology and mapping of indices:
; CNO-PO4-GL1-C1A-C2A-C3A-C4A
;          |
;         GL2-C1B-C2B-C3B-C4B
;
;  1 - 2 - 3 - 5 - 6 - 7 - 8 
;          |
;          4 - 9 - 10- 11- 12
;
;@INSANE alhead=S P, allink=G G, altail=CCCC CCCC, alname=DPPS, charge=-1.0
;@RESNTEST DPP==DPPS if: atoms[0]==CNO
;@BEADS CNO PO4 GL1 GL2 C1A C2A C3A C4A C1B C2B C3B C4B 
;@BONDS CNO-PO4 PO4-GL1 PO4-GL2 GL1-GL2 GL1-C1A C1A-C2A C2A-C3A C3A-C4A GL2-C1B C1B-C2B C2B-C3B C3B-C4B 
;

[moleculetype]
; molname      nrexcl
  DPPS          1

[atoms]
; id 	type 	resnr 	residu 	atom 	cgnr 	charge    (mass)
   1     P6   1  DPPS  CNO   1 	0.0
   2     Q5   1  DPPS  PO4   2 	-1.0
   3   SN4a   1  DPPS  GL1   3 	0
   4   SN4a   1  DPPS  GL2   4 	0
   5    SC1   1  DPPS  C1A   5 	0
   6     C1   1  DPPS  C2A   6 	0
   7     C1   1  DPPS  C3A   7 	0
   8     C1   1  DPPS  C4A   8 	0
   9    SC1   1  DPPS  C1B   9 	0
  10     C1   1  DPPS  C2B  10 	0
  11     C1   1  DPPS  C3B  11 	0
  12     C1   1  DPPS  C4B  12 	0

[bonds]
;  i  j 	name 	(using named bondtypes from martini_v3.0.0_ffbonded_v2.itp)
;  i  j 	funct 	force.c.
   1  2 	b_CNO_PO4_def
   2  3 	b_PO4_GL_def
   2  4 	b_PO4_GL_def_long
   3  4 	b_GL_GL_glyc
   3  5 	b_GL_SC1_glyc
   5  6 	b_SC1_C1_mid
   6  7 	b_C1_C1_mid
   7  8 	b_C1_C1_end
   4  9 	b_GL_SC1_glyc
   9 10 	b_SC1_C1_mid
  10 11 	b_C1_C1_mid
  11 12 	b_C1_C1_end

[angles]
;  i  j  k 	name 	(using named angletypes from martini_v3.0.0_ffbonded_v2.itp)
;  i  j  k 	funct 	angle 	force.c.
   1  2  3 	a_CNO_PO4_GL_def
   2  3  5 	a_PO4_GL_C_def
   4  3  5 	a_GL_GL_C_glyc
   3  4  9 	a_GL_GL_C_glyc
   3  5  6 	a_GL_C1_C1_glyc
   5  6  7 	a_C1_C1_C1_def
   6  7  8 	a_C1_C1_C1_def
   4  9 10 	a_GL_C1_C1_glyc
   9 10 11 	a_C1_C1_C1_def
  10 11 12 	a_C1_C1_C1_def


;;;;;; Martini lipid topology for di-C18:0 PS (DSPS), generated using:
; The Martini lipid itp generator version M3.l01  Args are: -alname DSPS -alhead 'S P' -allink 'G G' -altail 'CCCC CCCC'
; WARNING: Autogenerated and not all lipid headgroup and tail combinations have been tested;
;          used with care and see K.B. Pedersen et al. 2024 for guidance.
;
; Description:
;   A general model phosphatidylserine (PS) lipid corresponding to atomistic C18:0 distearoyl (DSPS) tails.
; Parameterization:
;   This topology follows the standard Martini 3.0 lipid definitions and building block rules. 
;   Bonded parameters and mapping have been optimized as described in K.B. Pedersen et al. 2024.
; Reference(s): 
;   K.B. Pedersen et al. The Martini 3 Lipidome: Expanded and Refined Parameters Improve Lipid Phase Behaviour, TBD 2024 
;   P.C.T. Souza et al. Martini 3: a general purpose force field for coarse-grained molecular dynamics, 
;   Nat. Methods; 2021. doi: 10.1038/s41592-021-01098-3
; Created: 2024.07.12
;
; Molecular topology and mapping of indices:
; CNO-PO4-GL1-C1A-C2A-C3A-C4A
;          |
;         GL2-C1B-C2B-C3B-C4B
;
;  1 - 2 - 3 - 5 - 6 - 7 - 8 
;          |
;          4 - 9 - 10- 11- 12
;
;@INSANE alhead=S P, allink=G G, altail=CCCC CCCC, alname=DSPS, charge=-1.0
;@RESNTEST DSP==DSPS if: atoms[0]==CNO
;@BEADS CNO PO4 GL1 GL2 C1A C2A C3A C4A C1B C2B C3B C4B 
;@BONDS CNO-PO4 PO4-GL1 PO4-GL2 GL1-GL2 GL1-C1A C1A-C2A C2A-C3A C3A-C4A GL2-C1B C1B-C2B C2B-C3B C3B-C4B 
;

[moleculetype]
; molname      nrexcl
  DSPS          1

[atoms]
; id 	type 	resnr 	residu 	atom 	cgnr 	charge    (mass)
   1     P6   1  DSPS  CNO   1 	0.0
   2     Q5   1  DSPS  PO4   2 	-1.0
   3   SN4a   1  DSPS  GL1   3 	0
   4   SN4a   1  DSPS  GL2   4 	0
   5     C1   1  DSPS  C1A   5 	0
   6     C1   1  DSPS  C2A   6 	0
   7     C1   1  DSPS  C3A   7 	0
   8     C1   1  DSPS  C4A   8 	0
   9     C1   1  DSPS  C1B   9 	0
  10     C1   1  DSPS  C2B  10 	0
  11     C1   1  DSPS  C3B  11 	0
  12     C1   1  DSPS  C4B  12 	0

[bonds]
;  i  j 	name 	(using named bondtypes from martini_v3.0.0_ffbonded_v2.itp)
;  i  j 	funct 	force.c.
   1  2 	b_CNO_PO4_def
   2  3 	b_PO4_GL_def
   2  4 	b_PO4_GL_def_long
   3  4 	b_GL_GL_glyc
   3  5 	b_GL_C1_glyc_5long
   5  6 	b_C1_C1_mid_5long
   6  7 	b_C1_C1_mid
   7  8 	b_C1_C1_end
   4  9 	b_GL_C1_glyc_5long
   9 10 	b_C1_C1_mid_5long
  10 11 	b_C1_C1_mid
  11 12 	b_C1_C1_end

[angles]
;  i  j  k 	name 	(using named angletypes from martini_v3.0.0_ffbonded_v2.itp)
;  i  j  k 	funct 	angle 	force.c.
   1  2  3 	a_CNO_PO4_GL_def
   2  3  5 	a_PO4_GL_C_def
   4  3  5 	a_GL_GL_C_glyc
   3  4  9 	a_GL_GL_C_glyc
   3  5  6 	a_GL_C1_C1_glyc
   5  6  7 	a_C1_C1_C1_def
   6  7  8 	a_C1_C1_C1_def
   4  9 10 	a_GL_C1_C1_glyc
   9 10 11 	a_C1_C1_C1_def
  10 11 12 	a_C1_C1_C1_def


;;;;;; Martini lipid topology for di-C20:0 PS (DKPS), generated using:
; The Martini lipid itp generator version M3.l01  Args are: -alname DKPS -alhead 'S P' -allink 'G G' -altail 'cCCCC cCCCC'
; WARNING: Autogenerated and not all lipid headgroup and tail combinations have been tested;
;          used with care and see K.B. Pedersen et al. 2024 for guidance.
;
; Description:
;   A general model phosphatidylserine (PS) lipid corresponding to atomistic C20:0 diarachidoyl tails.
; Parameterization:
;   This topology follows the standard Martini 3.0 lipid definitions and building block rules. 
;   Bonded parameters and mapping have been optimized as described in K.B. Pedersen et al. 2024.
; Reference(s): 
;   K.B. Pedersen et al. The Martini 3 Lipidome: Expanded and Refined Parameters Improve Lipid Phase Behaviour, TBD 2024 
;   P.C.T. Souza et al. Martini 3: a general purpose force field for coarse-grained molecular dynamics, 
;   Nat. Methods; 2021. doi: 10.1038/s41592-021-01098-3
; Created: 2024.07.12
;
; Molecular topology and mapping of indices:
; CNO-PO4-GL1-C1A-C2A-C3A-C4A-C5A
;          |
;         GL2-C1B-C2B-C3B-C4B-C5B
;
;  1 - 2 - 3 - 5 - 6 - 7 - 8 - 9 
;          |
;          4 - 10- 11- 12- 13- 14
;
;@INSANE alhead=S P, allink=G G, altail=CCCCC CCCCC, alname=DKPS, charge=-1.0
;@RESNTEST DKP==DKPS if: atoms[0]==CNO
;@BEADS CNO PO4 GL1 GL2 C1A C2A C3A C4A C5A C1B C2B C3B C4B C5B 
;@BONDS CNO-PO4 PO4-GL1 PO4-GL2 GL1-GL2 GL1-C1A C1A-C2A C2A-C3A C3A-C4A C4A-C5A GL2-C1B C1B-C2B C2B-C3B C3B-C4B C4B-C5B 
;

[moleculetype]
; molname      nrexcl
  DKPS          1

[atoms]
; id 	type 	resnr 	residu 	atom 	cgnr 	charge    (mass)
   1     P6   1  DKPS  CNO   1 	0.0
   2     Q5   1  DKPS  PO4   2 	-1.0
   3   SN4a   1  DKPS  GL1   3 	0
   4   SN4a   1  DKPS  GL2   4 	0
   5    SC1   1  DKPS  C1A   5 	0
   6     C1   1  DKPS  C2A   6 	0
   7     C1   1  DKPS  C3A   7 	0
   8     C1   1  DKPS  C4A   8 	0
   9     C1   1  DKPS  C5A   9 	0
  10    SC1   1  DKPS  C1B  10 	0
  11     C1   1  DKPS  C2B  11 	0
  12     C1   1  DKPS  C3B  12 	0
  13     C1   1  DKPS  C4B  13 	0
  14     C1   1  DKPS  C5B  14 	0

[bonds]
;  i  j 	name 	(using named bondtypes from martini_v3.0.0_ffbonded_v2.itp)
;  i  j 	funct 	force.c.
   1  2 	b_CNO_PO4_def
   2  3 	b_PO4_GL_def
   2  4 	b_PO4_GL_def_long
   3  4 	b_GL_GL_glyc
   3  5 	b_GL_SC1_glyc
   5  6 	b_SC1_C1_mid
   6  7 	b_C1_C1_mid
   7  8 	b_C1_C1_mid
   8  9 	b_C1_C1_end
   4 10 	b_GL_SC1_glyc
  10 11 	b_SC1_C1_mid
  11 12 	b_C1_C1_mid
  12 13 	b_C1_C1_mid
  13 14 	b_C1_C1_end

[angles]
;  i  j  k 	name 	(using named angletypes from martini_v3.0.0_ffbonded_v2.itp)
;  i  j  k 	funct 	angle 	force.c.
   1  2  3 	a_CNO_PO4_GL_def
   2  3  5 	a_PO4_GL_C_def
   4  3  5 	a_GL_GL_C_glyc
   3  4 10 	a_GL_GL_C_glyc
   3  5  6 	a_GL_C1_C1_glyc
   5  6  7 	a_C1_C1_C1_def
   6  7  8 	a_C1_C1_C1_def
   7  8  9 	a_C1_C1_C1_def
   4 10 11 	a_GL_C1_C1_glyc
  10 11 12 	a_C1_C1_C1_def
  11 12 13 	a_C1_C1_C1_def
  12 13 14 	a_C1_C1_C1_def


;;;;;; Martini lipid topology for di-C22:0 PS (DBPS), generated using:
; The Martini lipid itp generator version M3.l01  Args are: -alname DBPS -alhead 'S P' -allink 'G G' -altail 'CCCCC CCCCC'
; WARNING: Autogenerated and not all lipid headgroup and tail combinations have been tested;
;          used with care and see K.B. Pedersen et al. 2024 for guidance.
;
; Description:
;   A general model phosphatidylserine (PS) lipid corresponding to atomistic C22:0 dibehenoyl tails.
; Parameterization:
;   This topology follows the standard Martini 3.0 lipid definitions and building block rules. 
;   Bonded parameters and mapping have been optimized as described in K.B. Pedersen et al. 2024.
; Reference(s): 
;   K.B. Pedersen et al. The Martini 3 Lipidome: Expanded and Refined Parameters Improve Lipid Phase Behaviour, TBD 2024 
;   P.C.T. Souza et al. Martini 3: a general purpose force field for coarse-grained molecular dynamics, 
;   Nat. Methods; 2021. doi: 10.1038/s41592-021-01098-3
; Created: 2024.07.12
;
; Molecular topology and mapping of indices:
; CNO-PO4-GL1-C1A-C2A-C3A-C4A-C5A
;          |
;         GL2-C1B-C2B-C3B-C4B-C5B
;
;  1 - 2 - 3 - 5 - 6 - 7 - 8 - 9 
;          |
;          4 - 10- 11- 12- 13- 14
;
;@INSANE alhead=S P, allink=G G, altail=CCCCC CCCCC, alname=DBPS, charge=-1.0
;@RESNTEST DBP==DBPS if: atoms[0]==CNO
;@BEADS CNO PO4 GL1 GL2 C1A C2A C3A C4A C5A C1B C2B C3B C4B C5B 
;@BONDS CNO-PO4 PO4-GL1 PO4-GL2 GL1-GL2 GL1-C1A C1A-C2A C2A-C3A C3A-C4A C4A-C5A GL2-C1B C1B-C2B C2B-C3B C3B-C4B C4B-C5B 
;

[moleculetype]
; molname      nrexcl
  DBPS          1

[atoms]
; id 	type 	resnr 	residu 	atom 	cgnr 	charge    (mass)
   1     P6   1  DBPS  CNO   1 	0.0
   2     Q5   1  DBPS  PO4   2 	-1.0
   3   SN4a   1  DBPS  GL1   3 	0
   4   SN4a   1  DBPS  GL2   4 	0
   5     C1   1  DBPS  C1A   5 	0
   6     C1   1  DBPS  C2A   6 	0
   7     C1   1  DBPS  C3A   7 	0
   8     C1   1  DBPS  C4A   8 	0
   9     C1   1  DBPS  C5A   9 	0
  10     C1   1  DBPS  C1B  10 	0
  11     C1   1  DBPS  C2B  11 	0
  12     C1   1  DBPS  C3B  12 	0
  13     C1   1  DBPS  C4B  13 	0
  14     C1   1  DBPS  C5B  14 	0

[bonds]
;  i  j 	name 	(using named bondtypes from martini_v3.0.0_ffbonded_v2.itp)
;  i  j 	funct 	force.c.
   1  2 	b_CNO_PO4_def
   2  3 	b_PO4_GL_def
   2  4 	b_PO4_GL_def_long
   3  4 	b_GL_GL_glyc
   3  5 	b_GL_C1_glyc_5long
   5  6 	b_C1_C1_mid_5long
   6  7 	b_C1_C1_mid
   7  8 	b_C1_C1_mid
   8  9 	b_C1_C1_end
   4 10 	b_GL_C1_glyc_5long
  10 11 	b_C1_C1_mid_5long
  11 12 	b_C1_C1_mid
  12 13 	b_C1_C1_mid
  13 14 	b_C1_C1_end

[angles]
;  i  j  k 	name 	(using named angletypes from martini_v3.0.0_ffbonded_v2.itp)
;  i  j  k 	funct 	angle 	force.c.
   1  2  3 	a_CNO_PO4_GL_def
   2  3  5 	a_PO4_GL_C_def
   4  3  5 	a_GL_GL_C_glyc
   3  4 10 	a_GL_GL_C_glyc
   3  5  6 	a_GL_C1_C1_glyc
   5  6  7 	a_C1_C1_C1_def
   6  7  8 	a_C1_C1_C1_def
   7  8  9 	a_C1_C1_C1_def
   4 10 11 	a_GL_C1_C1_glyc
  10 11 12 	a_C1_C1_C1_def
  11 12 13 	a_C1_C1_C1_def
  12 13 14 	a_C1_C1_C1_def


;;;;;; Martini lipid topology for di-C24:0 PS (DXPS), generated using:
; The Martini lipid itp generator version M3.l01  Args are: -alname DXPS -alhead 'S P' -allink 'G G' -altail 'cCCCCC cCCCCC'
; WARNING: Autogenerated and not all lipid headgroup and tail combinations have been tested;
;          used with care and see K.B. Pedersen et al. 2024 for guidance.
;
; Description:
;   A general model phosphatidylserine (PS) lipid corresponding to atomistic C24:0 dilignoceroyl tails.
; Parameterization:
;   This topology follows the standard Martini 3.0 lipid definitions and building block rules. 
;   Bonded parameters and mapping have been optimized as described in K.B. Pedersen et al. 2024.
; Reference(s): 
;   K.B. Pedersen et al. The Martini 3 Lipidome: Expanded and Refined Parameters Improve Lipid Phase Behaviour, TBD 2024 
;   P.C.T. Souza et al. Martini 3: a general purpose force field for coarse-grained molecular dynamics, 
;   Nat. Methods; 2021. doi: 10.1038/s41592-021-01098-3
; Created: 2024.07.12
;
; Molecular topology and mapping of indices:
; CNO-PO4-GL1-C1A-C2A-C3A-C4A-C5A-C6A
;          |
;         GL2-C1B-C2B-C3B-C4B-C5B-C6B
;
;  1 - 2 - 3 - 5 - 6 - 7 - 8 - 9 - 10
;          |
;          4 - 11- 12- 13- 14- 15- 16
;
;@INSANE alhead=S P, allink=G G, altail=CCCCCC CCCCCC, alname=DXPS, charge=-1.0
;@RESNTEST DXP==DXPS if: atoms[0]==CNO
;@BEADS CNO PO4 GL1 GL2 C1A C2A C3A C4A C5A C6A C1B C2B C3B C4B C5B C6B 
;@BONDS CNO-PO4 PO4-GL1 PO4-GL2 GL1-GL2 GL1-C1A C1A-C2A C2A-C3A C3A-C4A C4A-C5A C5A-C6A GL2-C1B C1B-C2B C2B-C3B C3B-C4B C4B-C5B C5B-C6B 
;

[moleculetype]
; molname      nrexcl
  DXPS          1

[atoms]
; id 	type 	resnr 	residu 	atom 	cgnr 	charge    (mass)
   1     P6   1  DXPS  CNO   1 	0.0
   2     Q5   1  DXPS  PO4   2 	-1.0
   3   SN4a   1  DXPS  GL1   3 	0
   4   SN4a   1  DXPS  GL2   4 	0
   5    SC1   1  DXPS  C1A   5 	0
   6     C1   1  DXPS  C2A   6 	0
   7     C1   1  DXPS  C3A   7 	0
   8     C1   1  DXPS  C4A   8 	0
   9     C1   1  DXPS  C5A   9 	0
  10     C1   1  DXPS  C6A  10 	0
  11    SC1   1  DXPS  C1B  11 	0
  12     C1   1  DXPS  C2B  12 	0
  13     C1   1  DXPS  C3B  13 	0
  14     C1   1  DXPS  C4B  14 	0
  15     C1   1  DXPS  C5B  15 	0
  16     C1   1  DXPS  C6B  16 	0

[bonds]
;  i  j 	name 	(using named bondtypes from martini_v3.0.0_ffbonded_v2.itp)
;  i  j 	funct 	force.c.
   1  2 	b_CNO_PO4_def
   2  3 	b_PO4_GL_def
   2  4 	b_PO4_GL_def_long
   3  4 	b_GL_GL_glyc
   3  5 	b_GL_SC1_glyc
   5  6 	b_SC1_C1_mid
   6  7 	b_C1_C1_mid
   7  8 	b_C1_C1_mid
   8  9 	b_C1_C1_mid
   9 10 	b_C1_C1_end
   4 11 	b_GL_SC1_glyc
  11 12 	b_SC1_C1_mid
  12 13 	b_C1_C1_mid
  13 14 	b_C1_C1_mid
  14 15 	b_C1_C1_mid
  15 16 	b_C1_C1_end

[angles]
;  i  j  k 	name 	(using named angletypes from martini_v3.0.0_ffbonded_v2.itp)
;  i  j  k 	funct 	angle 	force.c.
   1  2  3 	a_CNO_PO4_GL_def
   2  3  5 	a_PO4_GL_C_def
   4  3  5 	a_GL_GL_C_glyc
   3  4 11 	a_GL_GL_C_glyc
   3  5  6 	a_GL_C1_C1_glyc
   5  6  7 	a_C1_C1_C1_def
   6  7  8 	a_C1_C1_C1_def
   7  8  9 	a_C1_C1_C1_def
   8  9 10 	a_C1_C1_C1_def
   4 11 12 	a_GL_C1_C1_glyc
  11 12 13 	a_C1_C1_C1_def
  12 13 14 	a_C1_C1_C1_def
  13 14 15 	a_C1_C1_C1_def
  14 15 16 	a_C1_C1_C1_def


;;;;;; Martini lipid topology for di-C26:0 PS (DCPS), generated using:
; The Martini lipid itp generator version M3.l01  Args are: -alname DCPS -alhead 'S P' -allink 'G G' -altail 'CCCCCC CCCCCC'
; WARNING: Autogenerated and not all lipid headgroup and tail combinations have been tested;
;          used with care and see K.B. Pedersen et al. 2024 for guidance.
;
; Description:
;   A general model phosphatidylserine (PS) lipid corresponding to atomistic C26:0 dihexacosanoyl tails.
; Parameterization:
;   This topology follows the standard Martini 3.0 lipid definitions and building block rules. 
;   Bonded parameters and mapping have been optimized as described in K.B. Pedersen et al. 2024.
; Reference(s): 
;   K.B. Pedersen et al. The Martini 3 Lipidome: Expanded and Refined Parameters Improve Lipid Phase Behaviour, TBD 2024 
;   P.C.T. Souza et al. Martini 3: a general purpose force field for coarse-grained molecular dynamics, 
;   Nat. Methods; 2021. doi: 10.1038/s41592-021-01098-3
; Created: 2024.07.12
;
; Molecular topology and mapping of indices:
; CNO-PO4-GL1-C1A-C2A-C3A-C4A-C5A-C6A
;          |
;         GL2-C1B-C2B-C3B-C4B-C5B-C6B
;
;  1 - 2 - 3 - 5 - 6 - 7 - 8 - 9 - 10
;          |
;          4 - 11- 12- 13- 14- 15- 16
;
;@INSANE alhead=S P, allink=G G, altail=CCCCCC CCCCCC, alname=DCPS, charge=-1.0
;@RESNTEST DCP==DCPS if: atoms[0]==CNO
;@BEADS CNO PO4 GL1 GL2 C1A C2A C3A C4A C5A C6A C1B C2B C3B C4B C5B C6B 
;@BONDS CNO-PO4 PO4-GL1 PO4-GL2 GL1-GL2 GL1-C1A C1A-C2A C2A-C3A C3A-C4A C4A-C5A C5A-C6A GL2-C1B C1B-C2B C2B-C3B C3B-C4B C4B-C5B C5B-C6B 
;

[moleculetype]
; molname      nrexcl
  DCPS          1

[atoms]
; id 	type 	resnr 	residu 	atom 	cgnr 	charge    (mass)
   1     P6   1  DCPS  CNO   1 	0.0
   2     Q5   1  DCPS  PO4   2 	-1.0
   3   SN4a   1  DCPS  GL1   3 	0
   4   SN4a   1  DCPS  GL2   4 	0
   5     C1   1  DCPS  C1A   5 	0
   6     C1   1  DCPS  C2A   6 	0
   7     C1   1  DCPS  C3A   7 	0
   8     C1   1  DCPS  C4A   8 	0
   9     C1   1  DCPS  C5A   9 	0
  10     C1   1  DCPS  C6A  10 	0
  11     C1   1  DCPS  C1B  11 	0
  12     C1   1  DCPS  C2B  12 	0
  13     C1   1  DCPS  C3B  13 	0
  14     C1   1  DCPS  C4B  14 	0
  15     C1   1  DCPS  C5B  15 	0
  16     C1   1  DCPS  C6B  16 	0

[bonds]
;  i  j 	name 	(using named bondtypes from martini_v3.0.0_ffbonded_v2.itp)
;  i  j 	funct 	force.c.
   1  2 	b_CNO_PO4_def
   2  3 	b_PO4_GL_def
   2  4 	b_PO4_GL_def_long
   3  4 	b_GL_GL_glyc
   3  5 	b_GL_C1_glyc_5long
   5  6 	b_C1_C1_mid_5long
   6  7 	b_C1_C1_mid
   7  8 	b_C1_C1_mid
   8  9 	b_C1_C1_mid
   9 10 	b_C1_C1_end
   4 11 	b_GL_C1_glyc_5long
  11 12 	b_C1_C1_mid_5long
  12 13 	b_C1_C1_mid
  13 14 	b_C1_C1_mid
  14 15 	b_C1_C1_mid
  15 16 	b_C1_C1_end

[angles]
;  i  j  k 	name 	(using named angletypes from martini_v3.0.0_ffbonded_v2.itp)
;  i  j  k 	funct 	angle 	force.c.
   1  2  3 	a_CNO_PO4_GL_def
   2  3  5 	a_PO4_GL_C_def
   4  3  5 	a_GL_GL_C_glyc
   3  4 11 	a_GL_GL_C_glyc
   3  5  6 	a_GL_C1_C1_glyc
   5  6  7 	a_C1_C1_C1_def
   6  7  8 	a_C1_C1_C1_def
   7  8  9 	a_C1_C1_C1_def
   8  9 10 	a_C1_C1_C1_def
   4 11 12 	a_GL_C1_C1_glyc
  11 12 13 	a_C1_C1_C1_def
  12 13 14 	a_C1_C1_C1_def
  13 14 15 	a_C1_C1_C1_def
  14 15 16 	a_C1_C1_C1_def


;;;;;; Martini lipid topology for di-C14:1 PS (DRPS), generated using:
; The Martini lipid itp generator version M3.l01  Args are: -alname DRPS -alhead 'S P' -allink 'G G' -altail 'CDC CDC'
; WARNING: Autogenerated and not all lipid headgroup and tail combinations have been tested;
;          used with care and see K.B. Pedersen et al. 2024 for guidance.
;
; Description:
;   A general model phosphatidylserine (PS) lipid corresponding to atomistic C14:1(9c) dimyristoleoyl tails.
; Parameterization:
;   This topology follows the standard Martini 3.0 lipid definitions and building block rules. 
;   Bonded parameters and mapping have been optimized as described in K.B. Pedersen et al. 2024.
; Reference(s): 
;   K.B. Pedersen et al. The Martini 3 Lipidome: Expanded and Refined Parameters Improve Lipid Phase Behaviour, TBD 2024 
;   P.C.T. Souza et al. Martini 3: a general purpose force field for coarse-grained molecular dynamics, 
;   Nat. Methods; 2021. doi: 10.1038/s41592-021-01098-3
; Created: 2024.07.12
;
; Molecular topology and mapping of indices:
; CNO-PO4-GL1-C1A-D2A-C3A
;          |
;         GL2-C1B-D2B-C3B
;
;  1 - 2 - 3 - 5 - 6 - 7 
;          |
;          4 - 8 - 9 - 10
;
;@INSANE alhead=S P, allink=G G, altail=CDC CDC, alname=DRPS, charge=-1.0
;@RESNTEST DRP==DRPS if: atoms[0]==CNO
;@BEADS CNO PO4 GL1 GL2 C1A D2A C3A C1B D2B C3B 
;@BONDS CNO-PO4 PO4-GL1 PO4-GL2 GL1-GL2 GL1-C1A C1A-D2A D2A-C3A GL2-C1B C1B-D2B D2B-C3B 
;

[moleculetype]
; molname      nrexcl
  DRPS          1

[atoms]
; id 	type 	resnr 	residu 	atom 	cgnr 	charge    (mass)
   1     P6   1  DRPS  CNO   1 	0.0
   2     Q5   1  DRPS  PO4   2 	-1.0
   3   SN4a   1  DRPS  GL1   3 	0
   4   SN4a   1  DRPS  GL2   4 	0
   5     C1   1  DRPS  C1A   5 	0
   6    C4h   1  DRPS  D2A   6 	0
   7     C1   1  DRPS  C3A   7 	0
   8     C1   1  DRPS  C1B   8 	0
   9    C4h   1  DRPS  D2B   9 	0
  10     C1   1  DRPS  C3B  10 	0

[bonds]
;  i  j 	name 	(using named bondtypes from martini_v3.0.0_ffbonded_v2.itp)
;  i  j 	funct 	force.c.
   1  2 	b_CNO_PO4_def
   2  3 	b_PO4_GL_def
   2  4 	b_PO4_GL_def_long
   3  4 	b_GL_GL_glyc
   3  5 	b_GL_C1_glyc_5long
   5  6 	b_C1_C4_mid_5long
   6  7 	b_C4_C1_end
   4  8 	b_GL_C1_glyc_5long
   8  9 	b_C1_C4_mid_5long
   9 10 	b_C4_C1_end

[angles]
;  i  j  k 	name 	(using named angletypes from martini_v3.0.0_ffbonded_v2.itp)
;  i  j  k 	funct 	angle 	force.c.
   1  2  3 	a_CNO_PO4_GL_def
   2  3  5 	a_PO4_GL_C_def
   4  3  5 	a_GL_GL_C_glyc
   3  4  8 	a_GL_GL_C_glyc
   3  5  6 	a_GL_C1_C4_glyc
   5  6  7 	a_C1_C4_C1_def
   4  8  9 	a_GL_C1_C4_glyc
   8  9 10 	a_C1_C4_C1_def


;;;;;; Martini lipid topology for di-C16:1 PS (DYPS), generated using:
; The Martini lipid itp generator version M3.l01  Args are: -alname DYPS -alhead 'S P' -allink 'G G' -altail 'cCDC cCDC'
; WARNING: Autogenerated and not all lipid headgroup and tail combinations have been tested;
;          used with care and see K.B. Pedersen et al. 2024 for guidance.
;
; Description:
;   A general model phosphatidylserine (PS) lipid corresponding to atomistic C16:1(9c) dipalmitoleoyl tails.
; Parameterization:
;   This topology follows the standard Martini 3.0 lipid definitions and building block rules. 
;   Bonded parameters and mapping have been optimized as described in K.B. Pedersen et al. 2024.
; Reference(s): 
;   K.B. Pedersen et al. The Martini 3 Lipidome: Expanded and Refined Parameters Improve Lipid Phase Behaviour, TBD 2024 
;   P.C.T. Souza et al. Martini 3: a general purpose force field for coarse-grained molecular dynamics, 
;   Nat. Methods; 2021. doi: 10.1038/s41592-021-01098-3
; Created: 2024.07.12
;
; Molecular topology and mapping of indices:
; CNO-PO4-GL1-C1A-C2A-D3A-C4A
;          |
;         GL2-C1B-C2B-D3B-C4B
;
;  1 - 2 - 3 - 5 - 6 - 7 - 8 
;          |
;          4 - 9 - 10- 11- 12
;
;@INSANE alhead=S P, allink=G G, altail=CCDC CCDC, alname=DYPS, charge=-1.0
;@RESNTEST DYP==DYPS if: atoms[0]==CNO
;@BEADS CNO PO4 GL1 GL2 C1A C2A D3A C4A C1B C2B D3B C4B 
;@BONDS CNO-PO4 PO4-GL1 PO4-GL2 GL1-GL2 GL1-C1A C1A-C2A C2A-D3A D3A-C4A GL2-C1B C1B-C2B C2B-D3B D3B-C4B 
;

[moleculetype]
; molname      nrexcl
  DYPS          1

[atoms]
; id 	type 	resnr 	residu 	atom 	cgnr 	charge    (mass)
   1     P6   1  DYPS  CNO   1 	0.0
   2     Q5   1  DYPS  PO4   2 	-1.0
   3   SN4a   1  DYPS  GL1   3 	0
   4   SN4a   1  DYPS  GL2   4 	0
   5    SC1   1  DYPS  C1A   5 	0
   6     C1   1  DYPS  C2A   6 	0
   7    C4h   1  DYPS  D3A   7 	0
   8     C1   1  DYPS  C4A   8 	0
   9    SC1   1  DYPS  C1B   9 	0
  10     C1   1  DYPS  C2B  10 	0
  11    C4h   1  DYPS  D3B  11 	0
  12     C1   1  DYPS  C4B  12 	0

[bonds]
;  i  j 	name 	(using named bondtypes from martini_v3.0.0_ffbonded_v2.itp)
;  i  j 	funct 	force.c.
   1  2 	b_CNO_PO4_def
   2  3 	b_PO4_GL_def
   2  4 	b_PO4_GL_def_long
   3  4 	b_GL_GL_glyc
   3  5 	b_GL_SC1_glyc
   5  6 	b_SC1_C1_mid
   6  7 	b_C1_C4_mid
   7  8 	b_C4_C1_end
   4  9 	b_GL_SC1_glyc
   9 10 	b_SC1_C1_mid
  10 11 	b_C1_C4_mid
  11 12 	b_C4_C1_end

[angles]
;  i  j  k 	name 	(using named angletypes from martini_v3.0.0_ffbonded_v2.itp)
;  i  j  k 	funct 	angle 	force.c.
   1  2  3 	a_CNO_PO4_GL_def
   2  3  5 	a_PO4_GL_C_def
   4  3  5 	a_GL_GL_C_glyc
   3  4  9 	a_GL_GL_C_glyc
   3  5  6 	a_GL_C1_C1_glyc
   5  6  7 	a_C1_C1_C4_def
   6  7  8 	a_C1_C4_C1_def
   4  9 10 	a_GL_C1_C1_glyc
   9 10 11 	a_C1_C1_C4_def
  10 11 12 	a_C1_C4_C1_def


;;;;;; Martini lipid topology for di-C18:1 PS (DOPS), generated using:
; The Martini lipid itp generator version M3.l01  Args are: -alname DOPS -alhead 'S P' -allink 'G G' -altail 'CDCC CDCC'
; WARNING: Autogenerated and not all lipid headgroup and tail combinations have been tested;
;          used with care and see K.B. Pedersen et al. 2024 for guidance.
;
; Description:
;   A general model phosphatidylserine (PS) lipid corresponding to atomistic C18:1(9c) dioleoyl (DOPS) tails.
; Parameterization:
;   This topology follows the standard Martini 3.0 lipid definitions and building block rules. 
;   Bonded parameters and mapping have been optimized as described in K.B. Pedersen et al. 2024.
; Reference(s): 
;   K.B. Pedersen et al. The Martini 3 Lipidome: Expanded and Refined Parameters Improve Lipid Phase Behaviour, TBD 2024 
;   P.C.T. Souza et al. Martini 3: a general purpose force field for coarse-grained molecular dynamics, 
;   Nat. Methods; 2021. doi: 10.1038/s41592-021-01098-3
; Created: 2024.07.12
;
; Molecular topology and mapping of indices:
; CNO-PO4-GL1-C1A-D2A-C3A-C4A
;          |
;         GL2-C1B-D2B-C3B-C4B
;
;  1 - 2 - 3 - 5 - 6 - 7 - 8 
;          |
;          4 - 9 - 10- 11- 12
;
;@INSANE alhead=S P, allink=G G, altail=CDCC CDCC, alname=DOPS, charge=-1.0
;@RESNTEST DOP==DOPS if: atoms[0]==CNO
;@BEADS CNO PO4 GL1 GL2 C1A D2A C3A C4A C1B D2B C3B C4B 
;@BONDS CNO-PO4 PO4-GL1 PO4-GL2 GL1-GL2 GL1-C1A C1A-D2A D2A-C3A C3A-C4A GL2-C1B C1B-D2B D2B-C3B C3B-C4B 
;

[moleculetype]
; molname      nrexcl
  DOPS          1

[atoms]
; id 	type 	resnr 	residu 	atom 	cgnr 	charge    (mass)
   1     P6   1  DOPS  CNO   1 	0.0
   2     Q5   1  DOPS  PO4   2 	-1.0
   3   SN4a   1  DOPS  GL1   3 	0
   4   SN4a   1  DOPS  GL2   4 	0
   5     C1   1  DOPS  C1A   5 	0
   6    C4h   1  DOPS  D2A   6 	0
   7     C1   1  DOPS  C3A   7 	0
   8     C1   1  DOPS  C4A   8 	0
   9     C1   1  DOPS  C1B   9 	0
  10    C4h   1  DOPS  D2B  10 	0
  11     C1   1  DOPS  C3B  11 	0
  12     C1   1  DOPS  C4B  12 	0

[bonds]
;  i  j 	name 	(using named bondtypes from martini_v3.0.0_ffbonded_v2.itp)
;  i  j 	funct 	force.c.
   1  2 	b_CNO_PO4_def
   2  3 	b_PO4_GL_def
   2  4 	b_PO4_GL_def_long
   3  4 	b_GL_GL_glyc
   3  5 	b_GL_C1_glyc_5long
   5  6 	b_C1_C4_mid_5long
   6  7 	b_C4_C1_mid
   7  8 	b_C1_C1_end
   4  9 	b_GL_C1_glyc_5long
   9 10 	b_C1_C4_mid_5long
  10 11 	b_C4_C1_mid
  11 12 	b_C1_C1_end

[angles]
;  i  j  k 	name 	(using named angletypes from martini_v3.0.0_ffbonded_v2.itp)
;  i  j  k 	funct 	angle 	force.c.
   1  2  3 	a_CNO_PO4_GL_def
   2  3  5 	a_PO4_GL_C_def
   4  3  5 	a_GL_GL_C_glyc
   3  4  9 	a_GL_GL_C_glyc
   3  5  6 	a_GL_C1_C4_glyc
   5  6  7 	a_C1_C4_C1_def
   6  7  8 	a_C4_C1_C1_def
   4  9 10 	a_GL_C1_C4_glyc
   9 10 11 	a_C1_C4_C1_def
  10 11 12 	a_C4_C1_C1_def


;;;;;; Martini lipid topology for di-C18:1 PS (DVPS), generated using:
; The Martini lipid itp generator version M3.l01  Args are: -alname DVPS -alhead 'S P' -allink 'G G' -altail 'CCDC CCDC'
; WARNING: Autogenerated and not all lipid headgroup and tail combinations have been tested;
;          used with care and see K.B. Pedersen et al. 2024 for guidance.
;
; Description:
;   A general model phosphatidylserine (PS) lipid corresponding to atomistic C18:1(11c) cis-vaccenic acid tails.
; Parameterization:
;   This topology follows the standard Martini 3.0 lipid definitions and building block rules. 
;   Bonded parameters and mapping have been optimized as described in K.B. Pedersen et al. 2024.
; Reference(s): 
;   K.B. Pedersen et al. The Martini 3 Lipidome: Expanded and Refined Parameters Improve Lipid Phase Behaviour, TBD 2024 
;   P.C.T. Souza et al. Martini 3: a general purpose force field for coarse-grained molecular dynamics, 
;   Nat. Methods; 2021. doi: 10.1038/s41592-021-01098-3
; Created: 2024.07.12
;
; Molecular topology and mapping of indices:
; CNO-PO4-GL1-C1A-C2A-D3A-C4A
;          |
;         GL2-C1B-C2B-D3B-C4B
;
;  1 - 2 - 3 - 5 - 6 - 7 - 8 
;          |
;          4 - 9 - 10- 11- 12
;
;@INSANE alhead=S P, allink=G G, altail=CCDC CCDC, alname=DVPS, charge=-1.0
;@RESNTEST DVP==DVPS if: atoms[0]==CNO
;@BEADS CNO PO4 GL1 GL2 C1A C2A D3A C4A C1B C2B D3B C4B 
;@BONDS CNO-PO4 PO4-GL1 PO4-GL2 GL1-GL2 GL1-C1A C1A-C2A C2A-D3A D3A-C4A GL2-C1B C1B-C2B C2B-D3B D3B-C4B 
;

[moleculetype]
; molname      nrexcl
  DVPS          1

[atoms]
; id 	type 	resnr 	residu 	atom 	cgnr 	charge    (mass)
   1     P6   1  DVPS  CNO   1 	0.0
   2     Q5   1  DVPS  PO4   2 	-1.0
   3   SN4a   1  DVPS  GL1   3 	0
   4   SN4a   1  DVPS  GL2   4 	0
   5     C1   1  DVPS  C1A   5 	0
   6     C1   1  DVPS  C2A   6 	0
   7    C4h   1  DVPS  D3A   7 	0
   8     C1   1  DVPS  C4A   8 	0
   9     C1   1  DVPS  C1B   9 	0
  10     C1   1  DVPS  C2B  10 	0
  11    C4h   1  DVPS  D3B  11 	0
  12     C1   1  DVPS  C4B  12 	0

[bonds]
;  i  j 	name 	(using named bondtypes from martini_v3.0.0_ffbonded_v2.itp)
;  i  j 	funct 	force.c.
   1  2 	b_CNO_PO4_def
   2  3 	b_PO4_GL_def
   2  4 	b_PO4_GL_def_long
   3  4 	b_GL_GL_glyc
   3  5 	b_GL_C1_glyc_5long
   5  6 	b_C1_C1_mid_5long
   6  7 	b_C1_C4_mid
   7  8 	b_C4_C1_end
   4  9 	b_GL_C1_glyc_5long
   9 10 	b_C1_C1_mid_5long
  10 11 	b_C1_C4_mid
  11 12 	b_C4_C1_end

[angles]
;  i  j  k 	name 	(using named angletypes from martini_v3.0.0_ffbonded_v2.itp)
;  i  j  k 	funct 	angle 	force.c.
   1  2  3 	a_CNO_PO4_GL_def
   2  3  5 	a_PO4_GL_C_def
   4  3  5 	a_GL_GL_C_glyc
   3  4  9 	a_GL_GL_C_glyc
   3  5  6 	a_GL_C1_C1_glyc
   5  6  7 	a_C1_C1_C4_def
   6  7  8 	a_C1_C4_C1_def
   4  9 10 	a_GL_C1_C1_glyc
   9 10 11 	a_C1_C1_C4_def
  10 11 12 	a_C1_C4_C1_def


;;;;;; Martini lipid topology for di-C20:1 PS (DGPS), generated using:
; The Martini lipid itp generator version M3.l01  Args are: -alname DGPS -alhead 'S P' -allink 'G G' -altail 'cCDCC cCDCC'
; WARNING: Autogenerated and not all lipid headgroup and tail combinations have been tested;
;          used with care and see K.B. Pedersen et al. 2024 for guidance.
;
; Description:
;   A general model phosphatidylserine (PS) lipid corresponding to atomistic C20:1(11c) di-gondoic acid tails.
; Parameterization:
;   This topology follows the standard Martini 3.0 lipid definitions and building block rules. 
;   Bonded parameters and mapping have been optimized as described in K.B. Pedersen et al. 2024.
; Reference(s): 
;   K.B. Pedersen et al. The Martini 3 Lipidome: Expanded and Refined Parameters Improve Lipid Phase Behaviour, TBD 2024 
;   P.C.T. Souza et al. Martini 3: a general purpose force field for coarse-grained molecular dynamics, 
;   Nat. Methods; 2021. doi: 10.1038/s41592-021-01098-3
; Created: 2024.07.12
;
; Molecular topology and mapping of indices:
; CNO-PO4-GL1-C1A-C2A-D3A-C4A-C5A
;          |
;         GL2-C1B-C2B-D3B-C4B-C5B
;
;  1 - 2 - 3 - 5 - 6 - 7 - 8 - 9 
;          |
;          4 - 10- 11- 12- 13- 14
;
;@INSANE alhead=S P, allink=G G, altail=CCDCC CCDCC, alname=DGPS, charge=-1.0
;@RESNTEST DGP==DGPS if: atoms[0]==CNO
;@BEADS CNO PO4 GL1 GL2 C1A C2A D3A C4A C5A C1B C2B D3B C4B C5B 
;@BONDS CNO-PO4 PO4-GL1 PO4-GL2 GL1-GL2 GL1-C1A C1A-C2A C2A-D3A D3A-C4A C4A-C5A GL2-C1B C1B-C2B C2B-D3B D3B-C4B C4B-C5B 
;

[moleculetype]
; molname      nrexcl
  DGPS          1

[atoms]
; id 	type 	resnr 	residu 	atom 	cgnr 	charge    (mass)
   1     P6   1  DGPS  CNO   1 	0.0
   2     Q5   1  DGPS  PO4   2 	-1.0
   3   SN4a   1  DGPS  GL1   3 	0
   4   SN4a   1  DGPS  GL2   4 	0
   5    SC1   1  DGPS  C1A   5 	0
   6     C1   1  DGPS  C2A   6 	0
   7    C4h   1  DGPS  D3A   7 	0
   8     C1   1  DGPS  C4A   8 	0
   9     C1   1  DGPS  C5A   9 	0
  10    SC1   1  DGPS  C1B  10 	0
  11     C1   1  DGPS  C2B  11 	0
  12    C4h   1  DGPS  D3B  12 	0
  13     C1   1  DGPS  C4B  13 	0
  14     C1   1  DGPS  C5B  14 	0

[bonds]
;  i  j 	name 	(using named bondtypes from martini_v3.0.0_ffbonded_v2.itp)
;  i  j 	funct 	force.c.
   1  2 	b_CNO_PO4_def
   2  3 	b_PO4_GL_def
   2  4 	b_PO4_GL_def_long
   3  4 	b_GL_GL_glyc
   3  5 	b_GL_SC1_glyc
   5  6 	b_SC1_C1_mid
   6  7 	b_C1_C4_mid
   7  8 	b_C4_C1_mid
   8  9 	b_C1_C1_end
   4 10 	b_GL_SC1_glyc
  10 11 	b_SC1_C1_mid
  11 12 	b_C1_C4_mid
  12 13 	b_C4_C1_mid
  13 14 	b_C1_C1_end

[angles]
;  i  j  k 	name 	(using named angletypes from martini_v3.0.0_ffbonded_v2.itp)
;  i  j  k 	funct 	angle 	force.c.
   1  2  3 	a_CNO_PO4_GL_def
   2  3  5 	a_PO4_GL_C_def
   4  3  5 	a_GL_GL_C_glyc
   3  4 10 	a_GL_GL_C_glyc
   3  5  6 	a_GL_C1_C1_glyc
   5  6  7 	a_C1_C1_C4_def
   6  7  8 	a_C1_C4_C1_def
   7  8  9 	a_C4_C1_C1_def
   4 10 11 	a_GL_C1_C1_glyc
  10 11 12 	a_C1_C1_C4_def
  11 12 13 	a_C1_C4_C1_def
  12 13 14 	a_C4_C1_C1_def


;;;;;; Martini lipid topology for di-C22:1 PS (DEPS), generated using:
; The Martini lipid itp generator version M3.l01  Args are: -alname DEPS -alhead 'S P' -allink 'G G' -altail 'CCDCC CCDCC'
; WARNING: Autogenerated and not all lipid headgroup and tail combinations have been tested;
;          used with care and see K.B. Pedersen et al. 2024 for guidance.
;
; Description:
;   A general model phosphatidylserine (PS) lipid corresponding to atomistic C22:1(11c) or C22:1(13c) dierucoyl tails.
; Parameterization:
;   This topology follows the standard Martini 3.0 lipid definitions and building block rules. 
;   Bonded parameters and mapping have been optimized as described in K.B. Pedersen et al. 2024.
; Reference(s): 
;   K.B. Pedersen et al. The Martini 3 Lipidome: Expanded and Refined Parameters Improve Lipid Phase Behaviour, TBD 2024 
;   P.C.T. Souza et al. Martini 3: a general purpose force field for coarse-grained molecular dynamics, 
;   Nat. Methods; 2021. doi: 10.1038/s41592-021-01098-3
; Created: 2024.07.12
;
; Molecular topology and mapping of indices:
; CNO-PO4-GL1-C1A-C2A-D3A-C4A-C5A
;          |
;         GL2-C1B-C2B-D3B-C4B-C5B
;
;  1 - 2 - 3 - 5 - 6 - 7 - 8 - 9 
;          |
;          4 - 10- 11- 12- 13- 14
;
;@INSANE alhead=S P, allink=G G, altail=CCDCC CCDCC, alname=DEPS, charge=-1.0
;@RESNTEST DEP==DEPS if: atoms[0]==CNO
;@BEADS CNO PO4 GL1 GL2 C1A C2A D3A C4A C5A C1B C2B D3B C4B C5B 
;@BONDS CNO-PO4 PO4-GL1 PO4-GL2 GL1-GL2 GL1-C1A C1A-C2A C2A-D3A D3A-C4A C4A-C5A GL2-C1B C1B-C2B C2B-D3B D3B-C4B C4B-C5B 
;

[moleculetype]
; molname      nrexcl
  DEPS          1

[atoms]
; id 	type 	resnr 	residu 	atom 	cgnr 	charge    (mass)
   1     P6   1  DEPS  CNO   1 	0.0
   2     Q5   1  DEPS  PO4   2 	-1.0
   3   SN4a   1  DEPS  GL1   3 	0
   4   SN4a   1  DEPS  GL2   4 	0
   5     C1   1  DEPS  C1A   5 	0
   6     C1   1  DEPS  C2A   6 	0
   7    C4h   1  DEPS  D3A   7 	0
   8     C1   1  DEPS  C4A   8 	0
   9     C1   1  DEPS  C5A   9 	0
  10     C1   1  DEPS  C1B  10 	0
  11     C1   1  DEPS  C2B  11 	0
  12    C4h   1  DEPS  D3B  12 	0
  13     C1   1  DEPS  C4B  13 	0
  14     C1   1  DEPS  C5B  14 	0

[bonds]
;  i  j 	name 	(using named bondtypes from martini_v3.0.0_ffbonded_v2.itp)
;  i  j 	funct 	force.c.
   1  2 	b_CNO_PO4_def
   2  3 	b_PO4_GL_def
   2  4 	b_PO4_GL_def_long
   3  4 	b_GL_GL_glyc
   3  5 	b_GL_C1_glyc_5long
   5  6 	b_C1_C1_mid_5long
   6  7 	b_C1_C4_mid
   7  8 	b_C4_C1_mid
   8  9 	b_C1_C1_end
   4 10 	b_GL_C1_glyc_5long
  10 11 	b_C1_C1_mid_5long
  11 12 	b_C1_C4_mid
  12 13 	b_C4_C1_mid
  13 14 	b_C1_C1_end

[angles]
;  i  j  k 	name 	(using named angletypes from martini_v3.0.0_ffbonded_v2.itp)
;  i  j  k 	funct 	angle 	force.c.
   1  2  3 	a_CNO_PO4_GL_def
   2  3  5 	a_PO4_GL_C_def
   4  3  5 	a_GL_GL_C_glyc
   3  4 10 	a_GL_GL_C_glyc
   3  5  6 	a_GL_C1_C1_glyc
   5  6  7 	a_C1_C1_C4_def
   6  7  8 	a_C1_C4_C1_def
   7  8  9 	a_C4_C1_C1_def
   4 10 11 	a_GL_C1_C1_glyc
  10 11 12 	a_C1_C1_C4_def
  11 12 13 	a_C1_C4_C1_def
  12 13 14 	a_C4_C1_C1_def


;;;;;; Martini lipid topology for di-C24:1 PS (DNPS), generated using:
; The Martini lipid itp generator version M3.l01  Args are: -alname DNPS -alhead 'S P' -allink 'G G' -altail 'cCCDCC cCCDCC'
; WARNING: Autogenerated and not all lipid headgroup and tail combinations have been tested;
;          used with care and see K.B. Pedersen et al. 2024 for guidance.
;
; Description:
;   A general model phosphatidylserine (PS) lipid corresponding to atomistic C24:1(15c) di-nervonic acid tails.
; Parameterization:
;   This topology follows the standard Martini 3.0 lipid definitions and building block rules. 
;   Bonded parameters and mapping have been optimized as described in K.B. Pedersen et al. 2024.
; Reference(s): 
;   K.B. Pedersen et al. The Martini 3 Lipidome: Expanded and Refined Parameters Improve Lipid Phase Behaviour, TBD 2024 
;   P.C.T. Souza et al. Martini 3: a general purpose force field for coarse-grained molecular dynamics, 
;   Nat. Methods; 2021. doi: 10.1038/s41592-021-01098-3
; Created: 2024.07.12
;
; Molecular topology and mapping of indices:
; CNO-PO4-GL1-C1A-C2A-C3A-D4A-C5A-C6A
;          |
;         GL2-C1B-C2B-C3B-D4B-C5B-C6B
;
;  1 - 2 - 3 - 5 - 6 - 7 - 8 - 9 - 10
;          |
;          4 - 11- 12- 13- 14- 15- 16
;
;@INSANE alhead=S P, allink=G G, altail=CCCDCC CCCDCC, alname=DNPS, charge=-1.0
;@RESNTEST DNP==DNPS if: atoms[0]==CNO
;@BEADS CNO PO4 GL1 GL2 C1A C2A C3A D4A C5A C6A C1B C2B C3B D4B C5B C6B 
;@BONDS CNO-PO4 PO4-GL1 PO4-GL2 GL1-GL2 GL1-C1A C1A-C2A C2A-C3A C3A-D4A D4A-C5A C5A-C6A GL2-C1B C1B-C2B C2B-C3B C3B-D4B D4B-C5B C5B-C6B 
;

[moleculetype]
; molname      nrexcl
  DNPS          1

[atoms]
; id 	type 	resnr 	residu 	atom 	cgnr 	charge    (mass)
   1     P6   1  DNPS  CNO   1 	0.0
   2     Q5   1  DNPS  PO4   2 	-1.0
   3   SN4a   1  DNPS  GL1   3 	0
   4   SN4a   1  DNPS  GL2   4 	0
   5    SC1   1  DNPS  C1A   5 	0
   6     C1   1  DNPS  C2A   6 	0
   7     C1   1  DNPS  C3A   7 	0
   8    C4h   1  DNPS  D4A   8 	0
   9     C1   1  DNPS  C5A   9 	0
  10     C1   1  DNPS  C6A  10 	0
  11    SC1   1  DNPS  C1B  11 	0
  12     C1   1  DNPS  C2B  12 	0
  13     C1   1  DNPS  C3B  13 	0
  14    C4h   1  DNPS  D4B  14 	0
  15     C1   1  DNPS  C5B  15 	0
  16     C1   1  DNPS  C6B  16 	0

[bonds]
;  i  j 	name 	(using named bondtypes from martini_v3.0.0_ffbonded_v2.itp)
;  i  j 	funct 	force.c.
   1  2 	b_CNO_PO4_def
   2  3 	b_PO4_GL_def
   2  4 	b_PO4_GL_def_long
   3  4 	b_GL_GL_glyc
   3  5 	b_GL_SC1_glyc
   5  6 	b_SC1_C1_mid
   6  7 	b_C1_C1_mid
   7  8 	b_C1_C4_mid
   8  9 	b_C4_C1_mid
   9 10 	b_C1_C1_end
   4 11 	b_GL_SC1_glyc
  11 12 	b_SC1_C1_mid
  12 13 	b_C1_C1_mid
  13 14 	b_C1_C4_mid
  14 15 	b_C4_C1_mid
  15 16 	b_C1_C1_end

[angles]
;  i  j  k 	name 	(using named angletypes from martini_v3.0.0_ffbonded_v2.itp)
;  i  j  k 	funct 	angle 	force.c.
   1  2  3 	a_CNO_PO4_GL_def
   2  3  5 	a_PO4_GL_C_def
   4  3  5 	a_GL_GL_C_glyc
   3  4 11 	a_GL_GL_C_glyc
   3  5  6 	a_GL_C1_C1_glyc
   5  6  7 	a_C1_C1_C1_def
   6  7  8 	a_C1_C1_C4_def
   7  8  9 	a_C1_C4_C1_def
   8  9 10 	a_C4_C1_C1_def
   4 11 12 	a_GL_C1_C1_glyc
  11 12 13 	a_C1_C1_C1_def
  12 13 14 	a_C1_C1_C4_def
  13 14 15 	a_C1_C4_C1_def
  14 15 16 	a_C4_C1_C1_def


;;;;;; Martini lipid topology for di-C18:2 PS (DLPS), generated using:
; The Martini lipid itp generator version M3.l01  Args are: -alname DLPS -alhead 'S P' -allink 'G G' -altail 'CDDC CDDC'
; WARNING: Autogenerated and not all lipid headgroup and tail combinations have been tested;
;          used with care and see K.B. Pedersen et al. 2024 for guidance.
;
; Description:
;   A general model phosphatidylserine (PS) lipid corresponding to atomistic C18:2(9c;12c) dilinoleoyl (DLPS or DLiPS) tails.
; Parameterization:
;   This topology follows the standard Martini 3.0 lipid definitions and building block rules. 
;   Bonded parameters and mapping have been optimized as described in K.B. Pedersen et al. 2024.
; Reference(s): 
;   K.B. Pedersen et al. The Martini 3 Lipidome: Expanded and Refined Parameters Improve Lipid Phase Behaviour, TBD 2024 
;   P.C.T. Souza et al. Martini 3: a general purpose force field for coarse-grained molecular dynamics, 
;   Nat. Methods; 2021. doi: 10.1038/s41592-021-01098-3
; Created: 2024.07.12
;
; Molecular topology and mapping of indices:
; CNO-PO4-GL1-C1A-D2A-D3A-C4A
;          |
;         GL2-C1B-D2B-D3B-C4B
;
;  1 - 2 - 3 - 5 - 6 - 7 - 8 
;          |
;          4 - 9 - 10- 11- 12
;
;@INSANE alhead=S P, allink=G G, altail=CDDC CDDC, alname=DLPS, charge=-1.0
;@RESNTEST DLP==DLPS if: atoms[0]==CNO
;@BEADS CNO PO4 GL1 GL2 C1A D2A D3A C4A C1B D2B D3B C4B 
;@BONDS CNO-PO4 PO4-GL1 PO4-GL2 GL1-GL2 GL1-C1A C1A-D2A D2A-D3A D3A-C4A GL2-C1B C1B-D2B D2B-D3B D3B-C4B 
;

[moleculetype]
; molname      nrexcl
  DLPS          1

[atoms]
; id 	type 	resnr 	residu 	atom 	cgnr 	charge    (mass)
   1     P6   1  DLPS  CNO   1 	0.0
   2     Q5   1  DLPS  PO4   2 	-1.0
   3   SN4a   1  DLPS  GL1   3 	0
   4   SN4a   1  DLPS  GL2   4 	0
   5     C1   1  DLPS  C1A   5 	0
   6    C4h   1  DLPS  D2A   6 	0
   7    C4h   1  DLPS  D3A   7 	0
   8     C1   1  DLPS  C4A   8 	0
   9     C1   1  DLPS  C1B   9 	0
  10    C4h   1  DLPS  D2B  10 	0
  11    C4h   1  DLPS  D3B  11 	0
  12     C1   1  DLPS  C4B  12 	0

[bonds]
;  i  j 	name 	(using named bondtypes from martini_v3.0.0_ffbonded_v2.itp)
;  i  j 	funct 	force.c.
   1  2 	b_CNO_PO4_def
   2  3 	b_PO4_GL_def
   2  4 	b_PO4_GL_def_long
   3  4 	b_GL_GL_glyc
   3  5 	b_GL_C1_glyc_5long
   5  6 	b_C1_C4_mid_5long
   6  7 	b_C4_C4_mid
   7  8 	b_C4_C1_end
   4  9 	b_GL_C1_glyc_5long
   9 10 	b_C1_C4_mid_5long
  10 11 	b_C4_C4_mid
  11 12 	b_C4_C1_end

[angles]
;  i  j  k 	name 	(using named angletypes from martini_v3.0.0_ffbonded_v2.itp)
;  i  j  k 	funct 	angle 	force.c.
   1  2  3 	a_CNO_PO4_GL_def
   2  3  5 	a_PO4_GL_C_def
   4  3  5 	a_GL_GL_C_glyc
   3  4  9 	a_GL_GL_C_glyc
   3  5  6 	a_GL_C1_C4_glyc
   5  6  7 	a_C1_C4_C4_def
   6  7  8 	a_C4_C4_C1_def
   4  9 10 	a_GL_C1_C4_glyc
   9 10 11 	a_C1_C4_C4_def
  10 11 12 	a_C4_C4_C1_def


;;;;;; Martini lipid topology for di-C18:3 PS (DFPS), generated using:
; The Martini lipid itp generator version M3.l01  Args are: -alname DFPS -alhead 'S P' -allink 'G G' -altail 'CDDD CDDD'
; WARNING: Autogenerated and not all lipid headgroup and tail combinations have been tested;
;          used with care and see K.B. Pedersen et al. 2024 for guidance.
;
; Description:
;   A general model phosphatidylserine (PS) lipid corresponding to atomistic C18:3(9c;12c;15c) di-alpha-linolenic acid tails.
; Parameterization:
;   This topology follows the standard Martini 3.0 lipid definitions and building block rules. 
;   Bonded parameters and mapping have been optimized as described in K.B. Pedersen et al. 2024.
; Reference(s): 
;   K.B. Pedersen et al. The Martini 3 Lipidome: Expanded and Refined Parameters Improve Lipid Phase Behaviour, TBD 2024 
;   P.C.T. Souza et al. Martini 3: a general purpose force field for coarse-grained molecular dynamics, 
;   Nat. Methods; 2021. doi: 10.1038/s41592-021-01098-3
; Created: 2024.07.12
;
; Molecular topology and mapping of indices:
; CNO-PO4-GL1-C1A-D2A-D3A-D4A
;          |
;         GL2-C1B-D2B-D3B-D4B
;
;  1 - 2 - 3 - 5 - 6 - 7 - 8 
;          |
;          4 - 9 - 10- 11- 12
;
;@INSANE alhead=S P, allink=G G, altail=CDDD CDDD, alname=DFPS, charge=-1.0
;@RESNTEST DFP==DFPS if: atoms[0]==CNO
;@BEADS CNO PO4 GL1 GL2 C1A D2A D3A D4A C1B D2B D3B D4B 
;@BONDS CNO-PO4 PO4-GL1 PO4-GL2 GL1-GL2 GL1-C1A C1A-D2A D2A-D3A D3A-D4A GL2-C1B C1B-D2B D2B-D3B D3B-D4B 
;

[moleculetype]
; molname      nrexcl
  DFPS          1

[atoms]
; id 	type 	resnr 	residu 	atom 	cgnr 	charge    (mass)
   1     P6   1  DFPS  CNO   1 	0.0
   2     Q5   1  DFPS  PO4   2 	-1.0
   3   SN4a   1  DFPS  GL1   3 	0
   4   SN4a   1  DFPS  GL2   4 	0
   5     C1   1  DFPS  C1A   5 	0
   6    C4h   1  DFPS  D2A   6 	0
   7    C4h   1  DFPS  D3A   7 	0
   8    C4h   1  DFPS  D4A   8 	0
   9     C1   1  DFPS  C1B   9 	0
  10    C4h   1  DFPS  D2B  10 	0
  11    C4h   1  DFPS  D3B  11 	0
  12    C4h   1  DFPS  D4B  12 	0

[bonds]
;  i  j 	name 	(using named bondtypes from martini_v3.0.0_ffbonded_v2.itp)
;  i  j 	funct 	force.c.
   1  2 	b_CNO_PO4_def
   2  3 	b_PO4_GL_def
   2  4 	b_PO4_GL_def_long
   3  4 	b_GL_GL_glyc
   3  5 	b_GL_C1_glyc_5long
   5  6 	b_C1_C4_mid_5long
   6  7 	b_C4_C4_mid
   7  8 	b_C4_C4_end
   4  9 	b_GL_C1_glyc_5long
   9 10 	b_C1_C4_mid_5long
  10 11 	b_C4_C4_mid
  11 12 	b_C4_C4_end

[angles]
;  i  j  k 	name 	(using named angletypes from martini_v3.0.0_ffbonded_v2.itp)
;  i  j  k 	funct 	angle 	force.c.
   1  2  3 	a_CNO_PO4_GL_def
   2  3  5 	a_PO4_GL_C_def
   4  3  5 	a_GL_GL_C_glyc
   3  4  9 	a_GL_GL_C_glyc
   3  5  6 	a_GL_C1_C4_glyc
   5  6  7 	a_C1_C4_C4_def
   6  7  8 	a_C4_C4_C4_def
   4  9 10 	a_GL_C1_C4_glyc
   9 10 11 	a_C1_C4_C4_def
  10 11 12 	a_C4_C4_C4_def


;;;;;; Martini lipid topology for di-C20:4 PS (DAPS), generated using:
; The Martini lipid itp generator version M3.l01  Args are: -alname DAPS -alhead 'S P' -allink 'G G' -altail 'cFFDC cFFDC'
; WARNING: Autogenerated and not all lipid headgroup and tail combinations have been tested;
;          used with care and see K.B. Pedersen et al. 2024 for guidance.
;
; Description:
;   A general model phosphatidylserine (PS) lipid corresponding to atomistic C20:4(5c;8c;11c;14c) di-arachidonic acid (AA) tails.
; Parameterization:
;   This topology follows the standard Martini 3.0 lipid definitions and building block rules. 
;   Bonded parameters and mapping have been optimized as described in K.B. Pedersen et al. 2024.
; Reference(s): 
;   K.B. Pedersen et al. The Martini 3 Lipidome: Expanded and Refined Parameters Improve Lipid Phase Behaviour, TBD 2024 
;   P.C.T. Souza et al. Martini 3: a general purpose force field for coarse-grained molecular dynamics, 
;   Nat. Methods; 2021. doi: 10.1038/s41592-021-01098-3
; Created: 2024.07.12
;
; Molecular topology and mapping of indices:
; CNO-PO4-GL1-C1A-D2A-D3A-D4A-C5A
;          |
;         GL2-C1B-D2B-D3B-D4B-C5B
;
;  1 - 2 - 3 - 5 - 6 - 7 - 8 - 9 
;          |
;          4 - 10- 11- 12- 13- 14
;
;@INSANE alhead=S P, allink=G G, altail=CDDDC CDDDC, alname=DAPS, charge=-1.0
;@RESNTEST DAP==DAPS if: atoms[0]==CNO
;@BEADS CNO PO4 GL1 GL2 C1A D2A D3A D4A C5A C1B D2B D3B D4B C5B 
;@BONDS CNO-PO4 PO4-GL1 PO4-GL2 GL1-GL2 GL1-C1A C1A-D2A D2A-D3A D3A-D4A D4A-C5A GL2-C1B C1B-D2B D2B-D3B D3B-D4B D4B-C5B 
;

[moleculetype]
; molname      nrexcl
  DAPS          1

[atoms]
; id 	type 	resnr 	residu 	atom 	cgnr 	charge    (mass)
   1     P6   1  DAPS  CNO   1 	0.0
   2     Q5   1  DAPS  PO4   2 	-1.0
   3   SN4a   1  DAPS  GL1   3 	0
   4   SN4a   1  DAPS  GL2   4 	0
   5    SC1   1  DAPS  C1A   5 	0
   6    C5h   1  DAPS  D2A   6 	0
   7    C5h   1  DAPS  D3A   7 	0
   8    C4h   1  DAPS  D4A   8 	0
   9     C1   1  DAPS  C5A   9 	0
  10    SC1   1  DAPS  C1B  10 	0
  11    C5h   1  DAPS  D2B  11 	0
  12    C5h   1  DAPS  D3B  12 	0
  13    C4h   1  DAPS  D4B  13 	0
  14     C1   1  DAPS  C5B  14 	0

[bonds]
;  i  j 	name 	(using named bondtypes from martini_v3.0.0_ffbonded_v2.itp)
;  i  j 	funct 	force.c.
   1  2 	b_CNO_PO4_def
   2  3 	b_PO4_GL_def
   2  4 	b_PO4_GL_def_long
   3  4 	b_GL_GL_glyc
   3  5 	b_GL_SC1_glyc
   5  6 	b_SC1_C4_mid
   6  7 	b_C4_C4_mid
   7  8 	b_C4_C4_mid
   8  9 	b_C4_C1_end
   4 10 	b_GL_SC1_glyc
  10 11 	b_SC1_C4_mid
  11 12 	b_C4_C4_mid
  12 13 	b_C4_C4_mid
  13 14 	b_C4_C1_end

[angles]
;  i  j  k 	name 	(using named angletypes from martini_v3.0.0_ffbonded_v2.itp)
;  i  j  k 	funct 	angle 	force.c.
   1  2  3 	a_CNO_PO4_GL_def
   2  3  5 	a_PO4_GL_C_def
   4  3  5 	a_GL_GL_C_glyc
   3  4 10 	a_GL_GL_C_glyc
   3  5  6 	a_GL_C1_C4_glyc
   5  6  7 	a_C1_C4_C4_def
   6  7  8 	a_C4_C4_C4_def
   7  8  9 	a_C4_C4_C1_def
   4 10 11 	a_GL_C1_C4_glyc
  10 11 12 	a_C1_C4_C4_def
  11 12 13 	a_C4_C4_C4_def
  12 13 14 	a_C4_C4_C1_def


;;;;;; Martini lipid topology for di-C22:6 PS (DDPS), generated using:
; The Martini lipid itp generator version M3.l01  Args are: -alname DDPS -alhead 'S P' -allink 'G G' -altail 'DFFDD DFFDD'
; WARNING: Autogenerated and not all lipid headgroup and tail combinations have been tested;
;          used with care and see K.B. Pedersen et al. 2024 for guidance.
;
; Description:
;   A general model phosphatidylserine (PS) lipid corresponding to atomistic C22:6(4c;7c;10c;13c;16c;19c) di-docosahexaenoic acid tails.
; Parameterization:
;   This topology follows the standard Martini 3.0 lipid definitions and building block rules. 
;   Bonded parameters and mapping have been optimized as described in K.B. Pedersen et al. 2024.
; Reference(s): 
;   K.B. Pedersen et al. The Martini 3 Lipidome: Expanded and Refined Parameters Improve Lipid Phase Behaviour, TBD 2024 
;   P.C.T. Souza et al. Martini 3: a general purpose force field for coarse-grained molecular dynamics, 
;   Nat. Methods; 2021. doi: 10.1038/s41592-021-01098-3
; Created: 2024.07.12
;
; Molecular topology and mapping of indices:
; CNO-PO4-GL1-D1A-D2A-D3A-D4A-D5A
;          |
;         GL2-D1B-D2B-D3B-D4B-D5B
;
;  1 - 2 - 3 - 5 - 6 - 7 - 8 - 9 
;          |
;          4 - 10- 11- 12- 13- 14
;
;@INSANE alhead=S P, allink=G G, altail=DDDDD DDDDD, alname=DDPS, charge=-1.0
;@RESNTEST DDP==DDPS if: atoms[0]==CNO
;@BEADS CNO PO4 GL1 GL2 D1A D2A D3A D4A D5A D1B D2B D3B D4B D5B 
;@BONDS CNO-PO4 PO4-GL1 PO4-GL2 GL1-GL2 GL1-D1A D1A-D2A D2A-D3A D3A-D4A D4A-D5A GL2-D1B D1B-D2B D2B-D3B D3B-D4B D4B-D5B 
;

[moleculetype]
; molname      nrexcl
  DDPS          1

[atoms]
; id 	type 	resnr 	residu 	atom 	cgnr 	charge    (mass)
   1     P6   1  DDPS  CNO   1 	0.0
   2     Q5   1  DDPS  PO4   2 	-1.0
   3   SN4a   1  DDPS  GL1   3 	0
   4   SN4a   1  DDPS  GL2   4 	0
   5    C4h   1  DDPS  D1A   5 	0
   6    C5h   1  DDPS  D2A   6 	0
   7    C5h   1  DDPS  D3A   7 	0
   8    C4h   1  DDPS  D4A   8 	0
   9    C4h   1  DDPS  D5A   9 	0
  10    C4h   1  DDPS  D1B  10 	0
  11    C5h   1  DDPS  D2B  11 	0
  12    C5h   1  DDPS  D3B  12 	0
  13    C4h   1  DDPS  D4B  13 	0
  14    C4h   1  DDPS  D5B  14 	0

[bonds]
;  i  j 	name 	(using named bondtypes from martini_v3.0.0_ffbonded_v2.itp)
;  i  j 	funct 	force.c.
   1  2 	b_CNO_PO4_def
   2  3 	b_PO4_GL_def
   2  4 	b_PO4_GL_def_long
   3  4 	b_GL_GL_glyc
   3  5 	b_GL_C4_glyc_5long
   5  6 	b_C4_C4_mid_5long
   6  7 	b_C4_C4_mid
   7  8 	b_C4_C4_mid
   8  9 	b_C4_C4_end
   4 10 	b_GL_C4_glyc_5long
  10 11 	b_C4_C4_mid_5long
  11 12 	b_C4_C4_mid
  12 13 	b_C4_C4_mid
  13 14 	b_C4_C4_end

[angles]
;  i  j  k 	name 	(using named angletypes from martini_v3.0.0_ffbonded_v2.itp)
;  i  j  k 	funct 	angle 	force.c.
   1  2  3 	a_CNO_PO4_GL_def
   2  3  5 	a_PO4_GL_C_def
   4  3  5 	a_GL_GL_C_glyc
   3  4 10 	a_GL_GL_C_glyc
   3  5  6 	a_GL_C4_C4_glyc
   5  6  7 	a_C4_C4_C4_def
   6  7  8 	a_C4_C4_C4_def
   7  8  9 	a_C4_C4_C4_def
   4 10 11 	a_GL_C4_C4_glyc
  10 11 12 	a_C4_C4_C4_def
  11 12 13 	a_C4_C4_C4_def
  12 13 14 	a_C4_C4_C4_def


;;;;;; Martini lipid topology for C16:0/16:1 PS (PYPS), generated using:
; The Martini lipid itp generator version M3.l01  Args are: -alname PYPS -alhead 'S P' -allink 'G G' -altail 'cCDC cCCC'
; WARNING: Autogenerated and not all lipid headgroup and tail combinations have been tested;
;          used with care and see K.B. Pedersen et al. 2024 for guidance.
;
; Description:
;   A general model phosphatidylserine (PS) lipid corresponding to atomistic C16:0/16:1(9c) 1-palmitoyl-2-palmitoleoyl tails.
; Parameterization:
;   This topology follows the standard Martini 3.0 lipid definitions and building block rules. 
;   Bonded parameters and mapping have been optimized as described in K.B. Pedersen et al. 2024.
; Reference(s): 
;   K.B. Pedersen et al. The Martini 3 Lipidome: Expanded and Refined Parameters Improve Lipid Phase Behaviour, TBD 2024 
;   P.C.T. Souza et al. Martini 3: a general purpose force field for coarse-grained molecular dynamics, 
;   Nat. Methods; 2021. doi: 10.1038/s41592-021-01098-3
; Created: 2024.07.12
;
; Molecular topology and mapping of indices:
; CNO-PO4-GL1-C1A-C2A-D3A-C4A
;          |
;         GL2-C1B-C2B-C3B-C4B
;
;  1 - 2 - 3 - 5 - 6 - 7 - 8 
;          |
;          4 - 9 - 10- 11- 12
;
;@INSANE alhead=S P, allink=G G, altail=CCDC CCCC, alname=PYPS, charge=-1.0
;@RESNTEST PYP==PYPS if: atoms[0]==CNO
;@BEADS CNO PO4 GL1 GL2 C1A C2A D3A C4A C1B C2B C3B C4B 
;@BONDS CNO-PO4 PO4-GL1 PO4-GL2 GL1-GL2 GL1-C1A C1A-C2A C2A-D3A D3A-C4A GL2-C1B C1B-C2B C2B-C3B C3B-C4B 
;

[moleculetype]
; molname      nrexcl
  PYPS          1

[atoms]
; id 	type 	resnr 	residu 	atom 	cgnr 	charge    (mass)
   1     P6   1  PYPS  CNO   1 	0.0
   2     Q5   1  PYPS  PO4   2 	-1.0
   3   SN4a   1  PYPS  GL1   3 	0
   4   SN4a   1  PYPS  GL2   4 	0
   5    SC1   1  PYPS  C1A   5 	0
   6     C1   1  PYPS  C2A   6 	0
   7    C4h   1  PYPS  D3A   7 	0
   8     C1   1  PYPS  C4A   8 	0
   9    SC1   1  PYPS  C1B   9 	0
  10     C1   1  PYPS  C2B  10 	0
  11     C1   1  PYPS  C3B  11 	0
  12     C1   1  PYPS  C4B  12 	0

[bonds]
;  i  j 	name 	(using named bondtypes from martini_v3.0.0_ffbonded_v2.itp)
;  i  j 	funct 	force.c.
   1  2 	b_CNO_PO4_def
   2  3 	b_PO4_GL_def
   2  4 	b_PO4_GL_def_long
   3  4 	b_GL_GL_glyc
   3  5 	b_GL_SC1_glyc
   5  6 	b_SC1_C1_mid
   6  7 	b_C1_C4_mid
   7  8 	b_C4_C1_end
   4  9 	b_GL_SC1_glyc
   9 10 	b_SC1_C1_mid
  10 11 	b_C1_C1_mid
  11 12 	b_C1_C1_end

[angles]
;  i  j  k 	name 	(using named angletypes from martini_v3.0.0_ffbonded_v2.itp)
;  i  j  k 	funct 	angle 	force.c.
   1  2  3 	a_CNO_PO4_GL_def
   2  3  5 	a_PO4_GL_C_def
   4  3  5 	a_GL_GL_C_glyc
   3  4  9 	a_GL_GL_C_glyc
   3  5  6 	a_GL_C1_C1_glyc
   5  6  7 	a_C1_C1_C4_def
   6  7  8 	a_C1_C4_C1_def
   4  9 10 	a_GL_C1_C1_glyc
   9 10 11 	a_C1_C1_C1_def
  10 11 12 	a_C1_C1_C1_def


;;;;;; Martini lipid topology for C16:0/18:0 PS (PSPS), generated using:
; The Martini lipid itp generator version M3.l01  Args are: -alname PSPS -alhead 'S P' -allink 'G G' -altail 'CCCC cCCC'
; WARNING: Autogenerated and not all lipid headgroup and tail combinations have been tested;
;          used with care and see K.B. Pedersen et al. 2024 for guidance.
;
; Description:
;   A general model phosphatidylserine (PS) lipid corresponding to atomistic C16:0/18:0 1-palmitoyl-2-stearoyl tails.
; Parameterization:
;   This topology follows the standard Martini 3.0 lipid definitions and building block rules. 
;   Bonded parameters and mapping have been optimized as described in K.B. Pedersen et al. 2024.
; Reference(s): 
;   K.B. Pedersen et al. The Martini 3 Lipidome: Expanded and Refined Parameters Improve Lipid Phase Behaviour, TBD 2024 
;   P.C.T. Souza et al. Martini 3: a general purpose force field for coarse-grained molecular dynamics, 
;   Nat. Methods; 2021. doi: 10.1038/s41592-021-01098-3
; Created: 2024.07.12
;
; Molecular topology and mapping of indices:
; CNO-PO4-GL1-C1A-C2A-C3A-C4A
;          |
;         GL2-C1B-C2B-C3B-C4B
;
;  1 - 2 - 3 - 5 - 6 - 7 - 8 
;          |
;          4 - 9 - 10- 11- 12
;
;@INSANE alhead=S P, allink=G G, altail=CCCC CCCC, alname=PSPS, charge=-1.0
;@RESNTEST PSP==PSPS if: atoms[0]==CNO
;@BEADS CNO PO4 GL1 GL2 C1A C2A C3A C4A C1B C2B C3B C4B 
;@BONDS CNO-PO4 PO4-GL1 PO4-GL2 GL1-GL2 GL1-C1A C1A-C2A C2A-C3A C3A-C4A GL2-C1B C1B-C2B C2B-C3B C3B-C4B 
;

[moleculetype]
; molname      nrexcl
  PSPS          1

[atoms]
; id 	type 	resnr 	residu 	atom 	cgnr 	charge    (mass)
   1     P6   1  PSPS  CNO   1 	0.0
   2     Q5   1  PSPS  PO4   2 	-1.0
   3   SN4a   1  PSPS  GL1   3 	0
   4   SN4a   1  PSPS  GL2   4 	0
   5     C1   1  PSPS  C1A   5 	0
   6     C1   1  PSPS  C2A   6 	0
   7     C1   1  PSPS  C3A   7 	0
   8     C1   1  PSPS  C4A   8 	0
   9    SC1   1  PSPS  C1B   9 	0
  10     C1   1  PSPS  C2B  10 	0
  11     C1   1  PSPS  C3B  11 	0
  12     C1   1  PSPS  C4B  12 	0

[bonds]
;  i  j 	name 	(using named bondtypes from martini_v3.0.0_ffbonded_v2.itp)
;  i  j 	funct 	force.c.
   1  2 	b_CNO_PO4_def
   2  3 	b_PO4_GL_def
   2  4 	b_PO4_GL_def_long
   3  4 	b_GL_GL_glyc
   3  5 	b_GL_C1_glyc_5long
   5  6 	b_C1_C1_mid_5long
   6  7 	b_C1_C1_mid
   7  8 	b_C1_C1_end
   4  9 	b_GL_SC1_glyc
   9 10 	b_SC1_C1_mid
  10 11 	b_C1_C1_mid
  11 12 	b_C1_C1_end

[angles]
;  i  j  k 	name 	(using named angletypes from martini_v3.0.0_ffbonded_v2.itp)
;  i  j  k 	funct 	angle 	force.c.
   1  2  3 	a_CNO_PO4_GL_def
   2  3  5 	a_PO4_GL_C_def
   4  3  5 	a_GL_GL_C_glyc
   3  4  9 	a_GL_GL_C_glyc
   3  5  6 	a_GL_C1_C1_glyc
   5  6  7 	a_C1_C1_C1_def
   6  7  8 	a_C1_C1_C1_def
   4  9 10 	a_GL_C1_C1_glyc
   9 10 11 	a_C1_C1_C1_def
  10 11 12 	a_C1_C1_C1_def


;;;;;; Martini lipid topology for C16:0/18:1 PS (POPS), generated using:
; The Martini lipid itp generator version M3.l01  Args are: -alname POPS -alhead 'S P' -allink 'G G' -altail 'CDCC cCCC'
; WARNING: Autogenerated and not all lipid headgroup and tail combinations have been tested;
;          used with care and see K.B. Pedersen et al. 2024 for guidance.
;
; Description:
;   A general model phosphatidylserine (PS) lipid corresponding to atomistic C16:0/18:1(9c) 1-palmitoyl-2-oleoyl (POPS) tails.
; Parameterization:
;   This topology follows the standard Martini 3.0 lipid definitions and building block rules. 
;   Bonded parameters and mapping have been optimized as described in K.B. Pedersen et al. 2024.
; Reference(s): 
;   K.B. Pedersen et al. The Martini 3 Lipidome: Expanded and Refined Parameters Improve Lipid Phase Behaviour, TBD 2024 
;   P.C.T. Souza et al. Martini 3: a general purpose force field for coarse-grained molecular dynamics, 
;   Nat. Methods; 2021. doi: 10.1038/s41592-021-01098-3
; Created: 2024.07.12
;
; Molecular topology and mapping of indices:
; CNO-PO4-GL1-C1A-D2A-C3A-C4A
;          |
;         GL2-C1B-C2B-C3B-C4B
;
;  1 - 2 - 3 - 5 - 6 - 7 - 8 
;          |
;          4 - 9 - 10- 11- 12
;
;@INSANE alhead=S P, allink=G G, altail=CDCC CCCC, alname=POPS, charge=-1.0
;@RESNTEST POP==POPS if: atoms[0]==CNO
;@BEADS CNO PO4 GL1 GL2 C1A D2A C3A C4A C1B C2B C3B C4B 
;@BONDS CNO-PO4 PO4-GL1 PO4-GL2 GL1-GL2 GL1-C1A C1A-D2A D2A-C3A C3A-C4A GL2-C1B C1B-C2B C2B-C3B C3B-C4B 
;

[moleculetype]
; molname      nrexcl
  POPS          1

[atoms]
; id 	type 	resnr 	residu 	atom 	cgnr 	charge    (mass)
   1     P6   1  POPS  CNO   1 	0.0
   2     Q5   1  POPS  PO4   2 	-1.0
   3   SN4a   1  POPS  GL1   3 	0
   4   SN4a   1  POPS  GL2   4 	0
   5     C1   1  POPS  C1A   5 	0
   6    C4h   1  POPS  D2A   6 	0
   7     C1   1  POPS  C3A   7 	0
   8     C1   1  POPS  C4A   8 	0
   9    SC1   1  POPS  C1B   9 	0
  10     C1   1  POPS  C2B  10 	0
  11     C1   1  POPS  C3B  11 	0
  12     C1   1  POPS  C4B  12 	0

[bonds]
;  i  j 	name 	(using named bondtypes from martini_v3.0.0_ffbonded_v2.itp)
;  i  j 	funct 	force.c.
   1  2 	b_CNO_PO4_def
   2  3 	b_PO4_GL_def
   2  4 	b_PO4_GL_def_long
   3  4 	b_GL_GL_glyc
   3  5 	b_GL_C1_glyc_5long
   5  6 	b_C1_C4_mid_5long
   6  7 	b_C4_C1_mid
   7  8 	b_C1_C1_end
   4  9 	b_GL_SC1_glyc
   9 10 	b_SC1_C1_mid
  10 11 	b_C1_C1_mid
  11 12 	b_C1_C1_end

[angles]
;  i  j  k 	name 	(using named angletypes from martini_v3.0.0_ffbonded_v2.itp)
;  i  j  k 	funct 	angle 	force.c.
   1  2  3 	a_CNO_PO4_GL_def
   2  3  5 	a_PO4_GL_C_def
   4  3  5 	a_GL_GL_C_glyc
   3  4  9 	a_GL_GL_C_glyc
   3  5  6 	a_GL_C1_C4_glyc
   5  6  7 	a_C1_C4_C1_def
   6  7  8 	a_C4_C1_C1_def
   4  9 10 	a_GL_C1_C1_glyc
   9 10 11 	a_C1_C1_C1_def
  10 11 12 	a_C1_C1_C1_def


;;;;;; Martini lipid topology for C16:0/18:2 PS (PLPS), generated using:
; The Martini lipid itp generator version M3.l01  Args are: -alname PLPS -alhead 'S P' -allink 'G G' -altail 'CDDC cCCC'
; WARNING: Autogenerated and not all lipid headgroup and tail combinations have been tested;
;          used with care and see K.B. Pedersen et al. 2024 for guidance.
;
; Description:
;   A general model phosphatidylserine (PS) lipid corresponding to atomistic C16:0/18:2(9c;12c) 1-palmitoyl-2-linoleoyl tails.
; Parameterization:
;   This topology follows the standard Martini 3.0 lipid definitions and building block rules. 
;   Bonded parameters and mapping have been optimized as described in K.B. Pedersen et al. 2024.
; Reference(s): 
;   K.B. Pedersen et al. The Martini 3 Lipidome: Expanded and Refined Parameters Improve Lipid Phase Behaviour, TBD 2024 
;   P.C.T. Souza et al. Martini 3: a general purpose force field for coarse-grained molecular dynamics, 
;   Nat. Methods; 2021. doi: 10.1038/s41592-021-01098-3
; Created: 2024.07.12
;
; Molecular topology and mapping of indices:
; CNO-PO4-GL1-C1A-D2A-D3A-C4A
;          |
;         GL2-C1B-C2B-C3B-C4B
;
;  1 - 2 - 3 - 5 - 6 - 7 - 8 
;          |
;          4 - 9 - 10- 11- 12
;
;@INSANE alhead=S P, allink=G G, altail=CDDC CCCC, alname=PLPS, charge=-1.0
;@RESNTEST PLP==PLPS if: atoms[0]==CNO
;@BEADS CNO PO4 GL1 GL2 C1A D2A D3A C4A C1B C2B C3B C4B 
;@BONDS CNO-PO4 PO4-GL1 PO4-GL2 GL1-GL2 GL1-C1A C1A-D2A D2A-D3A D3A-C4A GL2-C1B C1B-C2B C2B-C3B C3B-C4B 
;

[moleculetype]
; molname      nrexcl
  PLPS          1

[atoms]
; id 	type 	resnr 	residu 	atom 	cgnr 	charge    (mass)
   1     P6   1  PLPS  CNO   1 	0.0
   2     Q5   1  PLPS  PO4   2 	-1.0
   3   SN4a   1  PLPS  GL1   3 	0
   4   SN4a   1  PLPS  GL2   4 	0
   5     C1   1  PLPS  C1A   5 	0
   6    C4h   1  PLPS  D2A   6 	0
   7    C4h   1  PLPS  D3A   7 	0
   8     C1   1  PLPS  C4A   8 	0
   9    SC1   1  PLPS  C1B   9 	0
  10     C1   1  PLPS  C2B  10 	0
  11     C1   1  PLPS  C3B  11 	0
  12     C1   1  PLPS  C4B  12 	0

[bonds]
;  i  j 	name 	(using named bondtypes from martini_v3.0.0_ffbonded_v2.itp)
;  i  j 	funct 	force.c.
   1  2 	b_CNO_PO4_def
   2  3 	b_PO4_GL_def
   2  4 	b_PO4_GL_def_long
   3  4 	b_GL_GL_glyc
   3  5 	b_GL_C1_glyc_5long
   5  6 	b_C1_C4_mid_5long
   6  7 	b_C4_C4_mid
   7  8 	b_C4_C1_end
   4  9 	b_GL_SC1_glyc
   9 10 	b_SC1_C1_mid
  10 11 	b_C1_C1_mid
  11 12 	b_C1_C1_end

[angles]
;  i  j  k 	name 	(using named angletypes from martini_v3.0.0_ffbonded_v2.itp)
;  i  j  k 	funct 	angle 	force.c.
   1  2  3 	a_CNO_PO4_GL_def
   2  3  5 	a_PO4_GL_C_def
   4  3  5 	a_GL_GL_C_glyc
   3  4  9 	a_GL_GL_C_glyc
   3  5  6 	a_GL_C1_C4_glyc
   5  6  7 	a_C1_C4_C4_def
   6  7  8 	a_C4_C4_C1_def
   4  9 10 	a_GL_C1_C1_glyc
   9 10 11 	a_C1_C1_C1_def
  10 11 12 	a_C1_C1_C1_def


;;;;;; Martini lipid topology for C16:0/18:3 PS (PFPS), generated using:
; The Martini lipid itp generator version M3.l01  Args are: -alname PFPS -alhead 'S P' -allink 'G G' -altail 'CDDD cCCC'
; WARNING: Autogenerated and not all lipid headgroup and tail combinations have been tested;
;          used with care and see K.B. Pedersen et al. 2024 for guidance.
;
; Description:
;   A general model phosphatidylserine (PS) lipid corresponding to atomistic C16:0/18:3(9c;12c;15c) 1-palmitoyl-2-alpha-linolenic acid tails.
; Parameterization:
;   This topology follows the standard Martini 3.0 lipid definitions and building block rules. 
;   Bonded parameters and mapping have been optimized as described in K.B. Pedersen et al. 2024.
; Reference(s): 
;   K.B. Pedersen et al. The Martini 3 Lipidome: Expanded and Refined Parameters Improve Lipid Phase Behaviour, TBD 2024 
;   P.C.T. Souza et al. Martini 3: a general purpose force field for coarse-grained molecular dynamics, 
;   Nat. Methods; 2021. doi: 10.1038/s41592-021-01098-3
; Created: 2024.07.12
;
; Molecular topology and mapping of indices:
; CNO-PO4-GL1-C1A-D2A-D3A-D4A
;          |
;         GL2-C1B-C2B-C3B-C4B
;
;  1 - 2 - 3 - 5 - 6 - 7 - 8 
;          |
;          4 - 9 - 10- 11- 12
;
;@INSANE alhead=S P, allink=G G, altail=CDDD CCCC, alname=PFPS, charge=-1.0
;@RESNTEST PFP==PFPS if: atoms[0]==CNO
;@BEADS CNO PO4 GL1 GL2 C1A D2A D3A D4A C1B C2B C3B C4B 
;@BONDS CNO-PO4 PO4-GL1 PO4-GL2 GL1-GL2 GL1-C1A C1A-D2A D2A-D3A D3A-D4A GL2-C1B C1B-C2B C2B-C3B C3B-C4B 
;

[moleculetype]
; molname      nrexcl
  PFPS          1

[atoms]
; id 	type 	resnr 	residu 	atom 	cgnr 	charge    (mass)
   1     P6   1  PFPS  CNO   1 	0.0
   2     Q5   1  PFPS  PO4   2 	-1.0
   3   SN4a   1  PFPS  GL1   3 	0
   4   SN4a   1  PFPS  GL2   4 	0
   5     C1   1  PFPS  C1A   5 	0
   6    C4h   1  PFPS  D2A   6 	0
   7    C4h   1  PFPS  D3A   7 	0
   8    C4h   1  PFPS  D4A   8 	0
   9    SC1   1  PFPS  C1B   9 	0
  10     C1   1  PFPS  C2B  10 	0
  11     C1   1  PFPS  C3B  11 	0
  12     C1   1  PFPS  C4B  12 	0

[bonds]
;  i  j 	name 	(using named bondtypes from martini_v3.0.0_ffbonded_v2.itp)
;  i  j 	funct 	force.c.
   1  2 	b_CNO_PO4_def
   2  3 	b_PO4_GL_def
   2  4 	b_PO4_GL_def_long
   3  4 	b_GL_GL_glyc
   3  5 	b_GL_C1_glyc_5long
   5  6 	b_C1_C4_mid_5long
   6  7 	b_C4_C4_mid
   7  8 	b_C4_C4_end
   4  9 	b_GL_SC1_glyc
   9 10 	b_SC1_C1_mid
  10 11 	b_C1_C1_mid
  11 12 	b_C1_C1_end

[angles]
;  i  j  k 	name 	(using named angletypes from martini_v3.0.0_ffbonded_v2.itp)
;  i  j  k 	funct 	angle 	force.c.
   1  2  3 	a_CNO_PO4_GL_def
   2  3  5 	a_PO4_GL_C_def
   4  3  5 	a_GL_GL_C_glyc
   3  4  9 	a_GL_GL_C_glyc
   3  5  6 	a_GL_C1_C4_glyc
   5  6  7 	a_C1_C4_C4_def
   6  7  8 	a_C4_C4_C4_def
   4  9 10 	a_GL_C1_C1_glyc
   9 10 11 	a_C1_C1_C1_def
  10 11 12 	a_C1_C1_C1_def


;;;;;; Martini lipid topology for C16:0/20:2 PS (PIPS), generated using:
; The Martini lipid itp generator version M3.l01  Args are: -alname PIPS -alhead 'S P' -allink 'G G' -altail 'cCDDC cCCC'
; WARNING: Autogenerated and not all lipid headgroup and tail combinations have been tested;
;          used with care and see K.B. Pedersen et al. 2024 for guidance.
;
; Description:
;   A general model phosphatidylserine (PS) lipid corresponding to atomistic C16:0/20:2(11c;14c) 1-palmitoyl-2-eicosadienoyl tails.
; Parameterization:
;   This topology follows the standard Martini 3.0 lipid definitions and building block rules. 
;   Bonded parameters and mapping have been optimized as described in K.B. Pedersen et al. 2024.
; Reference(s): 
;   K.B. Pedersen et al. The Martini 3 Lipidome: Expanded and Refined Parameters Improve Lipid Phase Behaviour, TBD 2024 
;   P.C.T. Souza et al. Martini 3: a general purpose force field for coarse-grained molecular dynamics, 
;   Nat. Methods; 2021. doi: 10.1038/s41592-021-01098-3
; Created: 2024.07.12
;
; Molecular topology and mapping of indices:
; CNO-PO4-GL1-C1A-C2A-D3A-D4A-C5A
;          |
;         GL2-C1B-C2B-C3B-C4B
;
;  1 - 2 - 3 - 5 - 6 - 7 - 8 - 9 
;          |
;          4 - 10- 11- 12- 13
;
;@INSANE alhead=S P, allink=G G, altail=CCDDC CCCC, alname=PIPS, charge=-1.0
;@RESNTEST PIP==PIPS if: atoms[0]==CNO
;@BEADS CNO PO4 GL1 GL2 C1A C2A D3A D4A C5A C1B C2B C3B C4B 
;@BONDS CNO-PO4 PO4-GL1 PO4-GL2 GL1-GL2 GL1-C1A C1A-C2A C2A-D3A D3A-D4A D4A-C5A GL2-C1B C1B-C2B C2B-C3B C3B-C4B 
;

[moleculetype]
; molname      nrexcl
  PIPS          1

[atoms]
; id 	type 	resnr 	residu 	atom 	cgnr 	charge    (mass)
   1     P6   1  PIPS  CNO   1 	0.0
   2     Q5   1  PIPS  PO4   2 	-1.0
   3   SN4a   1  PIPS  GL1   3 	0
   4   SN4a   1  PIPS  GL2   4 	0
   5    SC1   1  PIPS  C1A   5 	0
   6     C1   1  PIPS  C2A   6 	0
   7    C4h   1  PIPS  D3A   7 	0
   8    C4h   1  PIPS  D4A   8 	0
   9     C1   1  PIPS  C5A   9 	0
  10    SC1   1  PIPS  C1B  10 	0
  11     C1   1  PIPS  C2B  11 	0
  12     C1   1  PIPS  C3B  12 	0
  13     C1   1  PIPS  C4B  13 	0

[bonds]
;  i  j 	name 	(using named bondtypes from martini_v3.0.0_ffbonded_v2.itp)
;  i  j 	funct 	force.c.
   1  2 	b_CNO_PO4_def
   2  3 	b_PO4_GL_def
   2  4 	b_PO4_GL_def_long
   3  4 	b_GL_GL_glyc
   3  5 	b_GL_SC1_glyc
   5  6 	b_SC1_C1_mid
   6  7 	b_C1_C4_mid
   7  8 	b_C4_C4_mid
   8  9 	b_C4_C1_end
   4 10 	b_GL_SC1_glyc
  10 11 	b_SC1_C1_mid
  11 12 	b_C1_C1_mid
  12 13 	b_C1_C1_end

[angles]
;  i  j  k 	name 	(using named angletypes from martini_v3.0.0_ffbonded_v2.itp)
;  i  j  k 	funct 	angle 	force.c.
   1  2  3 	a_CNO_PO4_GL_def
   2  3  5 	a_PO4_GL_C_def
   4  3  5 	a_GL_GL_C_glyc
   3  4 10 	a_GL_GL_C_glyc
   3  5  6 	a_GL_C1_C1_glyc
   5  6  7 	a_C1_C1_C4_def
   6  7  8 	a_C1_C4_C4_def
   7  8  9 	a_C4_C4_C1_def
   4 10 11 	a_GL_C1_C1_glyc
  10 11 12 	a_C1_C1_C1_def
  11 12 13 	a_C1_C1_C1_def


;;;;;; Martini lipid topology for C16:0/20:3 PS (PQPS), generated using:
; The Martini lipid itp generator version M3.l01  Args are: -alname PQPS -alhead 'S P' -allink 'G G' -altail 'cDDDC cCCC'
; WARNING: Autogenerated and not all lipid headgroup and tail combinations have been tested;
;          used with care and see K.B. Pedersen et al. 2024 for guidance.
;
; Description:
;   A general model phosphatidylserine (PS) lipid corresponding to atomistic C18:0/20:2(8c;11c;14c) 1-palmitoyl-2-eicosatrienoyl tails.
; Parameterization:
;   This topology follows the standard Martini 3.0 lipid definitions and building block rules. 
;   Bonded parameters and mapping have been optimized as described in K.B. Pedersen et al. 2024.
; Reference(s): 
;   K.B. Pedersen et al. The Martini 3 Lipidome: Expanded and Refined Parameters Improve Lipid Phase Behaviour, TBD 2024 
;   P.C.T. Souza et al. Martini 3: a general purpose force field for coarse-grained molecular dynamics, 
;   Nat. Methods; 2021. doi: 10.1038/s41592-021-01098-3
; Created: 2024.07.12
;
; Molecular topology and mapping of indices:
; CNO-PO4-GL1-C1A-D2A-D3A-D4A-C5A
;          |
;         GL2-C1B-C2B-C3B-C4B
;
;  1 - 2 - 3 - 5 - 6 - 7 - 8 - 9 
;          |
;          4 - 10- 11- 12- 13
;
;@INSANE alhead=S P, allink=G G, altail=CDDDC CCCC, alname=PQPS, charge=-1.0
;@RESNTEST PQP==PQPS if: atoms[0]==CNO
;@BEADS CNO PO4 GL1 GL2 C1A D2A D3A D4A C5A C1B C2B C3B C4B 
;@BONDS CNO-PO4 PO4-GL1 PO4-GL2 GL1-GL2 GL1-C1A C1A-D2A D2A-D3A D3A-D4A D4A-C5A GL2-C1B C1B-C2B C2B-C3B C3B-C4B 
;

[moleculetype]
; molname      nrexcl
  PQPS          1

[atoms]
; id 	type 	resnr 	residu 	atom 	cgnr 	charge    (mass)
   1     P6   1  PQPS  CNO   1 	0.0
   2     Q5   1  PQPS  PO4   2 	-1.0
   3   SN4a   1  PQPS  GL1   3 	0
   4   SN4a   1  PQPS  GL2   4 	0
   5    SC1   1  PQPS  C1A   5 	0
   6    C4h   1  PQPS  D2A   6 	0
   7    C4h   1  PQPS  D3A   7 	0
   8    C4h   1  PQPS  D4A   8 	0
   9     C1   1  PQPS  C5A   9 	0
  10    SC1   1  PQPS  C1B  10 	0
  11     C1   1  PQPS  C2B  11 	0
  12     C1   1  PQPS  C3B  12 	0
  13     C1   1  PQPS  C4B  13 	0

[bonds]
;  i  j 	name 	(using named bondtypes from martini_v3.0.0_ffbonded_v2.itp)
;  i  j 	funct 	force.c.
   1  2 	b_CNO_PO4_def
   2  3 	b_PO4_GL_def
   2  4 	b_PO4_GL_def_long
   3  4 	b_GL_GL_glyc
   3  5 	b_GL_SC1_glyc
   5  6 	b_SC1_C4_mid
   6  7 	b_C4_C4_mid
   7  8 	b_C4_C4_mid
   8  9 	b_C4_C1_end
   4 10 	b_GL_SC1_glyc
  10 11 	b_SC1_C1_mid
  11 12 	b_C1_C1_mid
  12 13 	b_C1_C1_end

[angles]
;  i  j  k 	name 	(using named angletypes from martini_v3.0.0_ffbonded_v2.itp)
;  i  j  k 	funct 	angle 	force.c.
   1  2  3 	a_CNO_PO4_GL_def
   2  3  5 	a_PO4_GL_C_def
   4  3  5 	a_GL_GL_C_glyc
   3  4 10 	a_GL_GL_C_glyc
   3  5  6 	a_GL_C1_C4_glyc
   5  6  7 	a_C1_C4_C4_def
   6  7  8 	a_C4_C4_C4_def
   7  8  9 	a_C4_C4_C1_def
   4 10 11 	a_GL_C1_C1_glyc
  10 11 12 	a_C1_C1_C1_def
  11 12 13 	a_C1_C1_C1_def


;;;;;; Martini lipid topology for C16:0/20:4 PS (PAPS), generated using:
; The Martini lipid itp generator version M3.l01  Args are: -alname PAPS -alhead 'S P' -allink 'G G' -altail 'cFFDC cCCC'
; WARNING: Autogenerated and not all lipid headgroup and tail combinations have been tested;
;          used with care and see K.B. Pedersen et al. 2024 for guidance.
;
; Description:
;   A general model phosphatidylserine (PS) lipid corresponding to atomistic C16:0/20:4(5c;8c;11c;14c) 1-palmitoyl-2-arachidonoyl tails.
; Parameterization:
;   This topology follows the standard Martini 3.0 lipid definitions and building block rules. 
;   Bonded parameters and mapping have been optimized as described in K.B. Pedersen et al. 2024.
; Reference(s): 
;   K.B. Pedersen et al. The Martini 3 Lipidome: Expanded and Refined Parameters Improve Lipid Phase Behaviour, TBD 2024 
;   P.C.T. Souza et al. Martini 3: a general purpose force field for coarse-grained molecular dynamics, 
;   Nat. Methods; 2021. doi: 10.1038/s41592-021-01098-3
; Created: 2024.07.12
;
; Molecular topology and mapping of indices:
; CNO-PO4-GL1-C1A-D2A-D3A-D4A-C5A
;          |
;         GL2-C1B-C2B-C3B-C4B
;
;  1 - 2 - 3 - 5 - 6 - 7 - 8 - 9 
;          |
;          4 - 10- 11- 12- 13
;
;@INSANE alhead=S P, allink=G G, altail=CDDDC CCCC, alname=PAPS, charge=-1.0
;@RESNTEST PAP==PAPS if: atoms[0]==CNO
;@BEADS CNO PO4 GL1 GL2 C1A D2A D3A D4A C5A C1B C2B C3B C4B 
;@BONDS CNO-PO4 PO4-GL1 PO4-GL2 GL1-GL2 GL1-C1A C1A-D2A D2A-D3A D3A-D4A D4A-C5A GL2-C1B C1B-C2B C2B-C3B C3B-C4B 
;

[moleculetype]
; molname      nrexcl
  PAPS          1

[atoms]
; id 	type 	resnr 	residu 	atom 	cgnr 	charge    (mass)
   1     P6   1  PAPS  CNO   1 	0.0
   2     Q5   1  PAPS  PO4   2 	-1.0
   3   SN4a   1  PAPS  GL1   3 	0
   4   SN4a   1  PAPS  GL2   4 	0
   5    SC1   1  PAPS  C1A   5 	0
   6    C5h   1  PAPS  D2A   6 	0
   7    C5h   1  PAPS  D3A   7 	0
   8    C4h   1  PAPS  D4A   8 	0
   9     C1   1  PAPS  C5A   9 	0
  10    SC1   1  PAPS  C1B  10 	0
  11     C1   1  PAPS  C2B  11 	0
  12     C1   1  PAPS  C3B  12 	0
  13     C1   1  PAPS  C4B  13 	0

[bonds]
;  i  j 	name 	(using named bondtypes from martini_v3.0.0_ffbonded_v2.itp)
;  i  j 	funct 	force.c.
   1  2 	b_CNO_PO4_def
   2  3 	b_PO4_GL_def
   2  4 	b_PO4_GL_def_long
   3  4 	b_GL_GL_glyc
   3  5 	b_GL_SC1_glyc
   5  6 	b_SC1_C4_mid
   6  7 	b_C4_C4_mid
   7  8 	b_C4_C4_mid
   8  9 	b_C4_C1_end
   4 10 	b_GL_SC1_glyc
  10 11 	b_SC1_C1_mid
  11 12 	b_C1_C1_mid
  12 13 	b_C1_C1_end

[angles]
;  i  j  k 	name 	(using named angletypes from martini_v3.0.0_ffbonded_v2.itp)
;  i  j  k 	funct 	angle 	force.c.
   1  2  3 	a_CNO_PO4_GL_def
   2  3  5 	a_PO4_GL_C_def
   4  3  5 	a_GL_GL_C_glyc
   3  4 10 	a_GL_GL_C_glyc
   3  5  6 	a_GL_C1_C4_glyc
   5  6  7 	a_C1_C4_C4_def
   6  7  8 	a_C4_C4_C4_def
   7  8  9 	a_C4_C4_C1_def
   4 10 11 	a_GL_C1_C1_glyc
  10 11 12 	a_C1_C1_C1_def
  11 12 13 	a_C1_C1_C1_def


;;;;;; Martini lipid topology for C16:0/22:1 PS (PEPS), generated using:
; The Martini lipid itp generator version M3.l01  Args are: -alname PEPS -alhead 'S P' -allink 'G G' -altail 'CCDCC cCCC'
; WARNING: Autogenerated and not all lipid headgroup and tail combinations have been tested;
;          used with care and see K.B. Pedersen et al. 2024 for guidance.
;
; Description:
;   A general model phosphatidylserine (PS) lipid corresponding to atomistic C16:0/22:1 1-palmitoyl-2-erucoyl tails.
; Parameterization:
;   This topology follows the standard Martini 3.0 lipid definitions and building block rules. 
;   Bonded parameters and mapping have been optimized as described in K.B. Pedersen et al. 2024.
; Reference(s): 
;   K.B. Pedersen et al. The Martini 3 Lipidome: Expanded and Refined Parameters Improve Lipid Phase Behaviour, TBD 2024 
;   P.C.T. Souza et al. Martini 3: a general purpose force field for coarse-grained molecular dynamics, 
;   Nat. Methods; 2021. doi: 10.1038/s41592-021-01098-3
; Created: 2024.07.12
;
; Molecular topology and mapping of indices:
; CNO-PO4-GL1-C1A-C2A-D3A-C4A-C5A
;          |
;         GL2-C1B-C2B-C3B-C4B
;
;  1 - 2 - 3 - 5 - 6 - 7 - 8 - 9 
;          |
;          4 - 10- 11- 12- 13
;
;@INSANE alhead=S P, allink=G G, altail=CCDCC CCCC, alname=PEPS, charge=-1.0
;@RESNTEST PEP==PEPS if: atoms[0]==CNO
;@BEADS CNO PO4 GL1 GL2 C1A C2A D3A C4A C5A C1B C2B C3B C4B 
;@BONDS CNO-PO4 PO4-GL1 PO4-GL2 GL1-GL2 GL1-C1A C1A-C2A C2A-D3A D3A-C4A C4A-C5A GL2-C1B C1B-C2B C2B-C3B C3B-C4B 
;

[moleculetype]
; molname      nrexcl
  PEPS          1

[atoms]
; id 	type 	resnr 	residu 	atom 	cgnr 	charge    (mass)
   1     P6   1  PEPS  CNO   1 	0.0
   2     Q5   1  PEPS  PO4   2 	-1.0
   3   SN4a   1  PEPS  GL1   3 	0
   4   SN4a   1  PEPS  GL2   4 	0
   5     C1   1  PEPS  C1A   5 	0
   6     C1   1  PEPS  C2A   6 	0
   7    C4h   1  PEPS  D3A   7 	0
   8     C1   1  PEPS  C4A   8 	0
   9     C1   1  PEPS  C5A   9 	0
  10    SC1   1  PEPS  C1B  10 	0
  11     C1   1  PEPS  C2B  11 	0
  12     C1   1  PEPS  C3B  12 	0
  13     C1   1  PEPS  C4B  13 	0

[bonds]
;  i  j 	name 	(using named bondtypes from martini_v3.0.0_ffbonded_v2.itp)
;  i  j 	funct 	force.c.
   1  2 	b_CNO_PO4_def
   2  3 	b_PO4_GL_def
   2  4 	b_PO4_GL_def_long
   3  4 	b_GL_GL_glyc
   3  5 	b_GL_C1_glyc_5long
   5  6 	b_C1_C1_mid_5long
   6  7 	b_C1_C4_mid
   7  8 	b_C4_C1_mid
   8  9 	b_C1_C1_end
   4 10 	b_GL_SC1_glyc
  10 11 	b_SC1_C1_mid
  11 12 	b_C1_C1_mid
  12 13 	b_C1_C1_end

[angles]
;  i  j  k 	name 	(using named angletypes from martini_v3.0.0_ffbonded_v2.itp)
;  i  j  k 	funct 	angle 	force.c.
   1  2  3 	a_CNO_PO4_GL_def
   2  3  5 	a_PO4_GL_C_def
   4  3  5 	a_GL_GL_C_glyc
   3  4 10 	a_GL_GL_C_glyc
   3  5  6 	a_GL_C1_C1_glyc
   5  6  7 	a_C1_C1_C4_def
   6  7  8 	a_C1_C4_C1_def
   7  8  9 	a_C4_C1_C1_def
   4 10 11 	a_GL_C1_C1_glyc
  10 11 12 	a_C1_C1_C1_def
  11 12 13 	a_C1_C1_C1_def


;;;;;; Martini lipid topology for C16:0/22:6 PS (PDPS), generated using:
; The Martini lipid itp generator version M3.l01  Args are: -alname PDPS -alhead 'S P' -allink 'G G' -altail 'DFFDD cCCC'
; WARNING: Autogenerated and not all lipid headgroup and tail combinations have been tested;
;          used with care and see K.B. Pedersen et al. 2024 for guidance.
;
; Description:
;   A general model phosphatidylserine (PS) lipid corresponding to atomistic C16:0/22:6(4c;7c;10c;13c;16c;19c) 1-palmitoyl-2-docosahexaenoyl tails.
; Parameterization:
;   This topology follows the standard Martini 3.0 lipid definitions and building block rules. 
;   Bonded parameters and mapping have been optimized as described in K.B. Pedersen et al. 2024.
; Reference(s): 
;   K.B. Pedersen et al. The Martini 3 Lipidome: Expanded and Refined Parameters Improve Lipid Phase Behaviour, TBD 2024 
;   P.C.T. Souza et al. Martini 3: a general purpose force field for coarse-grained molecular dynamics, 
;   Nat. Methods; 2021. doi: 10.1038/s41592-021-01098-3
; Created: 2024.07.12
;
; Molecular topology and mapping of indices:
; CNO-PO4-GL1-D1A-D2A-D3A-D4A-D5A
;          |
;         GL2-C1B-C2B-C3B-C4B
;
;  1 - 2 - 3 - 5 - 6 - 7 - 8 - 9 
;          |
;          4 - 10- 11- 12- 13
;
;@INSANE alhead=S P, allink=G G, altail=DDDDD CCCC, alname=PDPS, charge=-1.0
;@RESNTEST PDP==PDPS if: atoms[0]==CNO
;@BEADS CNO PO4 GL1 GL2 D1A D2A D3A D4A D5A C1B C2B C3B C4B 
;@BONDS CNO-PO4 PO4-GL1 PO4-GL2 GL1-GL2 GL1-D1A D1A-D2A D2A-D3A D3A-D4A D4A-D5A GL2-C1B C1B-C2B C2B-C3B C3B-C4B 
;

[moleculetype]
; molname      nrexcl
  PDPS          1

[atoms]
; id 	type 	resnr 	residu 	atom 	cgnr 	charge    (mass)
   1     P6   1  PDPS  CNO   1 	0.0
   2     Q5   1  PDPS  PO4   2 	-1.0
   3   SN4a   1  PDPS  GL1   3 	0
   4   SN4a   1  PDPS  GL2   4 	0
   5    C4h   1  PDPS  D1A   5 	0
   6    C5h   1  PDPS  D2A   6 	0
   7    C5h   1  PDPS  D3A   7 	0
   8    C4h   1  PDPS  D4A   8 	0
   9    C4h   1  PDPS  D5A   9 	0
  10    SC1   1  PDPS  C1B  10 	0
  11     C1   1  PDPS  C2B  11 	0
  12     C1   1  PDPS  C3B  12 	0
  13     C1   1  PDPS  C4B  13 	0

[bonds]
;  i  j 	name 	(using named bondtypes from martini_v3.0.0_ffbonded_v2.itp)
;  i  j 	funct 	force.c.
   1  2 	b_CNO_PO4_def
   2  3 	b_PO4_GL_def
   2  4 	b_PO4_GL_def_long
   3  4 	b_GL_GL_glyc
   3  5 	b_GL_C4_glyc_5long
   5  6 	b_C4_C4_mid_5long
   6  7 	b_C4_C4_mid
   7  8 	b_C4_C4_mid
   8  9 	b_C4_C4_end
   4 10 	b_GL_SC1_glyc
  10 11 	b_SC1_C1_mid
  11 12 	b_C1_C1_mid
  12 13 	b_C1_C1_end

[angles]
;  i  j  k 	name 	(using named angletypes from martini_v3.0.0_ffbonded_v2.itp)
;  i  j  k 	funct 	angle 	force.c.
   1  2  3 	a_CNO_PO4_GL_def
   2  3  5 	a_PO4_GL_C_def
   4  3  5 	a_GL_GL_C_glyc
   3  4 10 	a_GL_GL_C_glyc
   3  5  6 	a_GL_C4_C4_glyc
   5  6  7 	a_C4_C4_C4_def
   6  7  8 	a_C4_C4_C4_def
   7  8  9 	a_C4_C4_C4_def
   4 10 11 	a_GL_C1_C1_glyc
  10 11 12 	a_C1_C1_C1_def
  11 12 13 	a_C1_C1_C1_def


;;;;;; Martini lipid topology for C16:1/18:1 PS (YOPS), generated using:
; The Martini lipid itp generator version M3.l01  Args are: -alname YOPS -alhead 'S P' -allink 'G G' -altail 'CDCC cCDC'
; WARNING: Autogenerated and not all lipid headgroup and tail combinations have been tested;
;          used with care and see K.B. Pedersen et al. 2024 for guidance.
;
; Description:
;   A general model phosphatidylserine (PS) lipid corresponding to atomistic C16:1(9c)/18:1(9c) 1-palmitoleoyl-2-oleoyl tails.
; Parameterization:
;   This topology follows the standard Martini 3.0 lipid definitions and building block rules. 
;   Bonded parameters and mapping have been optimized as described in K.B. Pedersen et al. 2024.
; Reference(s): 
;   K.B. Pedersen et al. The Martini 3 Lipidome: Expanded and Refined Parameters Improve Lipid Phase Behaviour, TBD 2024 
;   P.C.T. Souza et al. Martini 3: a general purpose force field for coarse-grained molecular dynamics, 
;   Nat. Methods; 2021. doi: 10.1038/s41592-021-01098-3
; Created: 2024.07.12
;
; Molecular topology and mapping of indices:
; CNO-PO4-GL1-C1A-D2A-C3A-C4A
;          |
;         GL2-C1B-C2B-D3B-C4B
;
;  1 - 2 - 3 - 5 - 6 - 7 - 8 
;          |
;          4 - 9 - 10- 11- 12
;
;@INSANE alhead=S P, allink=G G, altail=CDCC CCDC, alname=YOPS, charge=-1.0
;@RESNTEST YOP==YOPS if: atoms[0]==CNO
;@BEADS CNO PO4 GL1 GL2 C1A D2A C3A C4A C1B C2B D3B C4B 
;@BONDS CNO-PO4 PO4-GL1 PO4-GL2 GL1-GL2 GL1-C1A C1A-D2A D2A-C3A C3A-C4A GL2-C1B C1B-C2B C2B-D3B D3B-C4B 
;

[moleculetype]
; molname      nrexcl
  YOPS          1

[atoms]
; id 	type 	resnr 	residu 	atom 	cgnr 	charge    (mass)
   1     P6   1  YOPS  CNO   1 	0.0
   2     Q5   1  YOPS  PO4   2 	-1.0
   3   SN4a   1  YOPS  GL1   3 	0
   4   SN4a   1  YOPS  GL2   4 	0
   5     C1   1  YOPS  C1A   5 	0
   6    C4h   1  YOPS  D2A   6 	0
   7     C1   1  YOPS  C3A   7 	0
   8     C1   1  YOPS  C4A   8 	0
   9    SC1   1  YOPS  C1B   9 	0
  10     C1   1  YOPS  C2B  10 	0
  11    C4h   1  YOPS  D3B  11 	0
  12     C1   1  YOPS  C4B  12 	0

[bonds]
;  i  j 	name 	(using named bondtypes from martini_v3.0.0_ffbonded_v2.itp)
;  i  j 	funct 	force.c.
   1  2 	b_CNO_PO4_def
   2  3 	b_PO4_GL_def
   2  4 	b_PO4_GL_def_long
   3  4 	b_GL_GL_glyc
   3  5 	b_GL_C1_glyc_5long
   5  6 	b_C1_C4_mid_5long
   6  7 	b_C4_C1_mid
   7  8 	b_C1_C1_end
   4  9 	b_GL_SC1_glyc
   9 10 	b_SC1_C1_mid
  10 11 	b_C1_C4_mid
  11 12 	b_C4_C1_end

[angles]
;  i  j  k 	name 	(using named angletypes from martini_v3.0.0_ffbonded_v2.itp)
;  i  j  k 	funct 	angle 	force.c.
   1  2  3 	a_CNO_PO4_GL_def
   2  3  5 	a_PO4_GL_C_def
   4  3  5 	a_GL_GL_C_glyc
   3  4  9 	a_GL_GL_C_glyc
   3  5  6 	a_GL_C1_C4_glyc
   5  6  7 	a_C1_C4_C1_def
   6  7  8 	a_C4_C1_C1_def
   4  9 10 	a_GL_C1_C1_glyc
   9 10 11 	a_C1_C1_C4_def
  10 11 12 	a_C1_C4_C1_def


;;;;;; Martini lipid topology for C18:0/18:1 PS (SOPS), generated using:
; The Martini lipid itp generator version M3.l01  Args are: -alname SOPS -alhead 'S P' -allink 'G G' -altail 'CDCC CCCC'
; WARNING: Autogenerated and not all lipid headgroup and tail combinations have been tested;
;          used with care and see K.B. Pedersen et al. 2024 for guidance.
;
; Description:
;   A general model phosphatidylserine (PS) lipid corresponding to atomistic C18:0/18:1(9c) 1-stearoyl-2-oleoyl (SOPS) tails.
; Parameterization:
;   This topology follows the standard Martini 3.0 lipid definitions and building block rules. 
;   Bonded parameters and mapping have been optimized as described in K.B. Pedersen et al. 2024.
; Reference(s): 
;   K.B. Pedersen et al. The Martini 3 Lipidome: Expanded and Refined Parameters Improve Lipid Phase Behaviour, TBD 2024 
;   P.C.T. Souza et al. Martini 3: a general purpose force field for coarse-grained molecular dynamics, 
;   Nat. Methods; 2021. doi: 10.1038/s41592-021-01098-3
; Created: 2024.07.12
;
; Molecular topology and mapping of indices:
; CNO-PO4-GL1-C1A-D2A-C3A-C4A
;          |
;         GL2-C1B-C2B-C3B-C4B
;
;  1 - 2 - 3 - 5 - 6 - 7 - 8 
;          |
;          4 - 9 - 10- 11- 12
;
;@INSANE alhead=S P, allink=G G, altail=CDCC CCCC, alname=SOPS, charge=-1.0
;@RESNTEST SOP==SOPS if: atoms[0]==CNO
;@BEADS CNO PO4 GL1 GL2 C1A D2A C3A C4A C1B C2B C3B C4B 
;@BONDS CNO-PO4 PO4-GL1 PO4-GL2 GL1-GL2 GL1-C1A C1A-D2A D2A-C3A C3A-C4A GL2-C1B C1B-C2B C2B-C3B C3B-C4B 
;

[moleculetype]
; molname      nrexcl
  SOPS          1

[atoms]
; id 	type 	resnr 	residu 	atom 	cgnr 	charge    (mass)
   1     P6   1  SOPS  CNO   1 	0.0
   2     Q5   1  SOPS  PO4   2 	-1.0
   3   SN4a   1  SOPS  GL1   3 	0
   4   SN4a   1  SOPS  GL2   4 	0
   5     C1   1  SOPS  C1A   5 	0
   6    C4h   1  SOPS  D2A   6 	0
   7     C1   1  SOPS  C3A   7 	0
   8     C1   1  SOPS  C4A   8 	0
   9     C1   1  SOPS  C1B   9 	0
  10     C1   1  SOPS  C2B  10 	0
  11     C1   1  SOPS  C3B  11 	0
  12     C1   1  SOPS  C4B  12 	0

[bonds]
;  i  j 	name 	(using named bondtypes from martini_v3.0.0_ffbonded_v2.itp)
;  i  j 	funct 	force.c.
   1  2 	b_CNO_PO4_def
   2  3 	b_PO4_GL_def
   2  4 	b_PO4_GL_def_long
   3  4 	b_GL_GL_glyc
   3  5 	b_GL_C1_glyc_5long
   5  6 	b_C1_C4_mid_5long
   6  7 	b_C4_C1_mid
   7  8 	b_C1_C1_end
   4  9 	b_GL_C1_glyc_5long
   9 10 	b_C1_C1_mid_5long
  10 11 	b_C1_C1_mid
  11 12 	b_C1_C1_end

[angles]
;  i  j  k 	name 	(using named angletypes from martini_v3.0.0_ffbonded_v2.itp)
;  i  j  k 	funct 	angle 	force.c.
   1  2  3 	a_CNO_PO4_GL_def
   2  3  5 	a_PO4_GL_C_def
   4  3  5 	a_GL_GL_C_glyc
   3  4  9 	a_GL_GL_C_glyc
   3  5  6 	a_GL_C1_C4_glyc
   5  6  7 	a_C1_C4_C1_def
   6  7  8 	a_C4_C1_C1_def
   4  9 10 	a_GL_C1_C1_glyc
   9 10 11 	a_C1_C1_C1_def
  10 11 12 	a_C1_C1_C1_def


;;;;;; Martini lipid topology for C18:0/18:2 PS (SLPS), generated using:
; The Martini lipid itp generator version M3.l01  Args are: -alname SLPS -alhead 'S P' -allink 'G G' -altail 'CDDC CCCC'
; WARNING: Autogenerated and not all lipid headgroup and tail combinations have been tested;
;          used with care and see K.B. Pedersen et al. 2024 for guidance.
;
; Description:
;   A general model phosphatidylserine (PS) lipid corresponding to atomistic C18:0/18:2(9c;12c) 1-stearoyl-2-linoleoyl tails.
; Parameterization:
;   This topology follows the standard Martini 3.0 lipid definitions and building block rules. 
;   Bonded parameters and mapping have been optimized as described in K.B. Pedersen et al. 2024.
; Reference(s): 
;   K.B. Pedersen et al. The Martini 3 Lipidome: Expanded and Refined Parameters Improve Lipid Phase Behaviour, TBD 2024 
;   P.C.T. Souza et al. Martini 3: a general purpose force field for coarse-grained molecular dynamics, 
;   Nat. Methods; 2021. doi: 10.1038/s41592-021-01098-3
; Created: 2024.07.12
;
; Molecular topology and mapping of indices:
; CNO-PO4-GL1-C1A-D2A-D3A-C4A
;          |
;         GL2-C1B-C2B-C3B-C4B
;
;  1 - 2 - 3 - 5 - 6 - 7 - 8 
;          |
;          4 - 9 - 10- 11- 12
;
;@INSANE alhead=S P, allink=G G, altail=CDDC CCCC, alname=SLPS, charge=-1.0
;@RESNTEST SLP==SLPS if: atoms[0]==CNO
;@BEADS CNO PO4 GL1 GL2 C1A D2A D3A C4A C1B C2B C3B C4B 
;@BONDS CNO-PO4 PO4-GL1 PO4-GL2 GL1-GL2 GL1-C1A C1A-D2A D2A-D3A D3A-C4A GL2-C1B C1B-C2B C2B-C3B C3B-C4B 
;

[moleculetype]
; molname      nrexcl
  SLPS          1

[atoms]
; id 	type 	resnr 	residu 	atom 	cgnr 	charge    (mass)
   1     P6   1  SLPS  CNO   1 	0.0
   2     Q5   1  SLPS  PO4   2 	-1.0
   3   SN4a   1  SLPS  GL1   3 	0
   4   SN4a   1  SLPS  GL2   4 	0
   5     C1   1  SLPS  C1A   5 	0
   6    C4h   1  SLPS  D2A   6 	0
   7    C4h   1  SLPS  D3A   7 	0
   8     C1   1  SLPS  C4A   8 	0
   9     C1   1  SLPS  C1B   9 	0
  10     C1   1  SLPS  C2B  10 	0
  11     C1   1  SLPS  C3B  11 	0
  12     C1   1  SLPS  C4B  12 	0

[bonds]
;  i  j 	name 	(using named bondtypes from martini_v3.0.0_ffbonded_v2.itp)
;  i  j 	funct 	force.c.
   1  2 	b_CNO_PO4_def
   2  3 	b_PO4_GL_def
   2  4 	b_PO4_GL_def_long
   3  4 	b_GL_GL_glyc
   3  5 	b_GL_C1_glyc_5long
   5  6 	b_C1_C4_mid_5long
   6  7 	b_C4_C4_mid
   7  8 	b_C4_C1_end
   4  9 	b_GL_C1_glyc_5long
   9 10 	b_C1_C1_mid_5long
  10 11 	b_C1_C1_mid
  11 12 	b_C1_C1_end

[angles]
;  i  j  k 	name 	(using named angletypes from martini_v3.0.0_ffbonded_v2.itp)
;  i  j  k 	funct 	angle 	force.c.
   1  2  3 	a_CNO_PO4_GL_def
   2  3  5 	a_PO4_GL_C_def
   4  3  5 	a_GL_GL_C_glyc
   3  4  9 	a_GL_GL_C_glyc
   3  5  6 	a_GL_C1_C4_glyc
   5  6  7 	a_C1_C4_C4_def
   6  7  8 	a_C4_C4_C1_def
   4  9 10 	a_GL_C1_C1_glyc
   9 10 11 	a_C1_C1_C1_def
  10 11 12 	a_C1_C1_C1_def


;;;;;; Martini lipid topology for C18:0/20:4 PS (SAPS), generated using:
; The Martini lipid itp generator version M3.l01  Args are: -alname SAPS -alhead 'S P' -allink 'G G' -altail 'cFFDC CCCC'
; WARNING: Autogenerated and not all lipid headgroup and tail combinations have been tested;
;          used with care and see K.B. Pedersen et al. 2024 for guidance.
;
; Description:
;   A general model phosphatidylserine (PS) lipid corresponding to atomistic C16:0/20:4(5c;8c;11c;14c) 1-stearoyl-2-arachidonoyl tails.
; Parameterization:
;   This topology follows the standard Martini 3.0 lipid definitions and building block rules. 
;   Bonded parameters and mapping have been optimized as described in K.B. Pedersen et al. 2024.
; Reference(s): 
;   K.B. Pedersen et al. The Martini 3 Lipidome: Expanded and Refined Parameters Improve Lipid Phase Behaviour, TBD 2024 
;   P.C.T. Souza et al. Martini 3: a general purpose force field for coarse-grained molecular dynamics, 
;   Nat. Methods; 2021. doi: 10.1038/s41592-021-01098-3
; Created: 2024.07.12
;
; Molecular topology and mapping of indices:
; CNO-PO4-GL1-C1A-D2A-D3A-D4A-C5A
;          |
;         GL2-C1B-C2B-C3B-C4B
;
;  1 - 2 - 3 - 5 - 6 - 7 - 8 - 9 
;          |
;          4 - 10- 11- 12- 13
;
;@INSANE alhead=S P, allink=G G, altail=CDDDC CCCC, alname=SAPS, charge=-1.0
;@RESNTEST SAP==SAPS if: atoms[0]==CNO
;@BEADS CNO PO4 GL1 GL2 C1A D2A D3A D4A C5A C1B C2B C3B C4B 
;@BONDS CNO-PO4 PO4-GL1 PO4-GL2 GL1-GL2 GL1-C1A C1A-D2A D2A-D3A D3A-D4A D4A-C5A GL2-C1B C1B-C2B C2B-C3B C3B-C4B 
;

[moleculetype]
; molname      nrexcl
  SAPS          1

[atoms]
; id 	type 	resnr 	residu 	atom 	cgnr 	charge    (mass)
   1     P6   1  SAPS  CNO   1 	0.0
   2     Q5   1  SAPS  PO4   2 	-1.0
   3   SN4a   1  SAPS  GL1   3 	0
   4   SN4a   1  SAPS  GL2   4 	0
   5    SC1   1  SAPS  C1A   5 	0
   6    C5h   1  SAPS  D2A   6 	0
   7    C5h   1  SAPS  D3A   7 	0
   8    C4h   1  SAPS  D4A   8 	0
   9     C1   1  SAPS  C5A   9 	0
  10     C1   1  SAPS  C1B  10 	0
  11     C1   1  SAPS  C2B  11 	0
  12     C1   1  SAPS  C3B  12 	0
  13     C1   1  SAPS  C4B  13 	0

[bonds]
;  i  j 	name 	(using named bondtypes from martini_v3.0.0_ffbonded_v2.itp)
;  i  j 	funct 	force.c.
   1  2 	b_CNO_PO4_def
   2  3 	b_PO4_GL_def
   2  4 	b_PO4_GL_def_long
   3  4 	b_GL_GL_glyc
   3  5 	b_GL_SC1_glyc
   5  6 	b_SC1_C4_mid
   6  7 	b_C4_C4_mid
   7  8 	b_C4_C4_mid
   8  9 	b_C4_C1_end
   4 10 	b_GL_C1_glyc_5long
  10 11 	b_C1_C1_mid_5long
  11 12 	b_C1_C1_mid
  12 13 	b_C1_C1_end

[angles]
;  i  j  k 	name 	(using named angletypes from martini_v3.0.0_ffbonded_v2.itp)
;  i  j  k 	funct 	angle 	force.c.
   1  2  3 	a_CNO_PO4_GL_def
   2  3  5 	a_PO4_GL_C_def
   4  3  5 	a_GL_GL_C_glyc
   3  4 10 	a_GL_GL_C_glyc
   3  5  6 	a_GL_C1_C4_glyc
   5  6  7 	a_C1_C4_C4_def
   6  7  8 	a_C4_C4_C4_def
   7  8  9 	a_C4_C4_C1_def
   4 10 11 	a_GL_C1_C1_glyc
  10 11 12 	a_C1_C1_C1_def
  11 12 13 	a_C1_C1_C1_def


;;;;;; Martini lipid topology for C18:0/22:6 PS (SDPS), generated using:
; The Martini lipid itp generator version M3.l01  Args are: -alname SDPS -alhead 'S P' -allink 'G G' -altail 'DFFDD CCCC'
; WARNING: Autogenerated and not all lipid headgroup and tail combinations have been tested;
;          used with care and see K.B. Pedersen et al. 2024 for guidance.
;
; Description:
;   A general model phosphatidylserine (PS) lipid corresponding to atomistic C18:0/22:6(4c;7c;10c;13c;16c;19c) 1-stearoyl-2-docosahexaenoyl tails.
; Parameterization:
;   This topology follows the standard Martini 3.0 lipid definitions and building block rules. 
;   Bonded parameters and mapping have been optimized as described in K.B. Pedersen et al. 2024.
; Reference(s): 
;   K.B. Pedersen et al. The Martini 3 Lipidome: Expanded and Refined Parameters Improve Lipid Phase Behaviour, TBD 2024 
;   P.C.T. Souza et al. Martini 3: a general purpose force field for coarse-grained molecular dynamics, 
;   Nat. Methods; 2021. doi: 10.1038/s41592-021-01098-3
; Created: 2024.07.12
;
; Molecular topology and mapping of indices:
; CNO-PO4-GL1-D1A-D2A-D3A-D4A-D5A
;          |
;         GL2-C1B-C2B-C3B-C4B
;
;  1 - 2 - 3 - 5 - 6 - 7 - 8 - 9 
;          |
;          4 - 10- 11- 12- 13
;
;@INSANE alhead=S P, allink=G G, altail=DDDDD CCCC, alname=SDPS, charge=-1.0
;@RESNTEST SDP==SDPS if: atoms[0]==CNO
;@BEADS CNO PO4 GL1 GL2 D1A D2A D3A D4A D5A C1B C2B C3B C4B 
;@BONDS CNO-PO4 PO4-GL1 PO4-GL2 GL1-GL2 GL1-D1A D1A-D2A D2A-D3A D3A-D4A D4A-D5A GL2-C1B C1B-C2B C2B-C3B C3B-C4B 
;

[moleculetype]
; molname      nrexcl
  SDPS          1

[atoms]
; id 	type 	resnr 	residu 	atom 	cgnr 	charge    (mass)
   1     P6   1  SDPS  CNO   1 	0.0
   2     Q5   1  SDPS  PO4   2 	-1.0
   3   SN4a   1  SDPS  GL1   3 	0
   4   SN4a   1  SDPS  GL2   4 	0
   5    C4h   1  SDPS  D1A   5 	0
   6    C5h   1  SDPS  D2A   6 	0
   7    C5h   1  SDPS  D3A   7 	0
   8    C4h   1  SDPS  D4A   8 	0
   9    C4h   1  SDPS  D5A   9 	0
  10     C1   1  SDPS  C1B  10 	0
  11     C1   1  SDPS  C2B  11 	0
  12     C1   1  SDPS  C3B  12 	0
  13     C1   1  SDPS  C4B  13 	0

[bonds]
;  i  j 	name 	(using named bondtypes from martini_v3.0.0_ffbonded_v2.itp)
;  i  j 	funct 	force.c.
   1  2 	b_CNO_PO4_def
   2  3 	b_PO4_GL_def
   2  4 	b_PO4_GL_def_long
   3  4 	b_GL_GL_glyc
   3  5 	b_GL_C4_glyc_5long
   5  6 	b_C4_C4_mid_5long
   6  7 	b_C4_C4_mid
   7  8 	b_C4_C4_mid
   8  9 	b_C4_C4_end
   4 10 	b_GL_C1_glyc_5long
  10 11 	b_C1_C1_mid_5long
  11 12 	b_C1_C1_mid
  12 13 	b_C1_C1_end

[angles]
;  i  j  k 	name 	(using named angletypes from martini_v3.0.0_ffbonded_v2.itp)
;  i  j  k 	funct 	angle 	force.c.
   1  2  3 	a_CNO_PO4_GL_def
   2  3  5 	a_PO4_GL_C_def
   4  3  5 	a_GL_GL_C_glyc
   3  4 10 	a_GL_GL_C_glyc
   3  5  6 	a_GL_C4_C4_glyc
   5  6  7 	a_C4_C4_C4_def
   6  7  8 	a_C4_C4_C4_def
   7  8  9 	a_C4_C4_C4_def
   4 10 11 	a_GL_C1_C1_glyc
  10 11 12 	a_C1_C1_C1_def
  11 12 13 	a_C1_C1_C1_def


;;;;;; Martini lipid topology for C18:1/18:2 PS (OLPS), generated using:
; The Martini lipid itp generator version M3.l01  Args are: -alname OLPS -alhead 'S P' -allink 'G G' -altail 'CDDC CDCC'
; WARNING: Autogenerated and not all lipid headgroup and tail combinations have been tested;
;          used with care and see K.B. Pedersen et al. 2024 for guidance.
;
; Description:
;   A general model phosphatidylserine (PS) lipid corresponding to atomistic C18:1(9c)/18:2(9c;12c) 1-oleoyl-2-linoleoyl  tails.
; Parameterization:
;   This topology follows the standard Martini 3.0 lipid definitions and building block rules. 
;   Bonded parameters and mapping have been optimized as described in K.B. Pedersen et al. 2024.
; Reference(s): 
;   K.B. Pedersen et al. The Martini 3 Lipidome: Expanded and Refined Parameters Improve Lipid Phase Behaviour, TBD 2024 
;   P.C.T. Souza et al. Martini 3: a general purpose force field for coarse-grained molecular dynamics, 
;   Nat. Methods; 2021. doi: 10.1038/s41592-021-01098-3
; Created: 2024.07.12
;
; Molecular topology and mapping of indices:
; CNO-PO4-GL1-C1A-D2A-D3A-C4A
;          |
;         GL2-C1B-D2B-C3B-C4B
;
;  1 - 2 - 3 - 5 - 6 - 7 - 8 
;          |
;          4 - 9 - 10- 11- 12
;
;@INSANE alhead=S P, allink=G G, altail=CDDC CDCC, alname=OLPS, charge=-1.0
;@RESNTEST OLP==OLPS if: atoms[0]==CNO
;@BEADS CNO PO4 GL1 GL2 C1A D2A D3A C4A C1B D2B C3B C4B 
;@BONDS CNO-PO4 PO4-GL1 PO4-GL2 GL1-GL2 GL1-C1A C1A-D2A D2A-D3A D3A-C4A GL2-C1B C1B-D2B D2B-C3B C3B-C4B 
;

[moleculetype]
; molname      nrexcl
  OLPS          1

[atoms]
; id 	type 	resnr 	residu 	atom 	cgnr 	charge    (mass)
   1     P6   1  OLPS  CNO   1 	0.0
   2     Q5   1  OLPS  PO4   2 	-1.0
   3   SN4a   1  OLPS  GL1   3 	0
   4   SN4a   1  OLPS  GL2   4 	0
   5     C1   1  OLPS  C1A   5 	0
   6    C4h   1  OLPS  D2A   6 	0
   7    C4h   1  OLPS  D3A   7 	0
   8     C1   1  OLPS  C4A   8 	0
   9     C1   1  OLPS  C1B   9 	0
  10    C4h   1  OLPS  D2B  10 	0
  11     C1   1  OLPS  C3B  11 	0
  12     C1   1  OLPS  C4B  12 	0

[bonds]
;  i  j 	name 	(using named bondtypes from martini_v3.0.0_ffbonded_v2.itp)
;  i  j 	funct 	force.c.
   1  2 	b_CNO_PO4_def
   2  3 	b_PO4_GL_def
   2  4 	b_PO4_GL_def_long
   3  4 	b_GL_GL_glyc
   3  5 	b_GL_C1_glyc_5long
   5  6 	b_C1_C4_mid_5long
   6  7 	b_C4_C4_mid
   7  8 	b_C4_C1_end
   4  9 	b_GL_C1_glyc_5long
   9 10 	b_C1_C4_mid_5long
  10 11 	b_C4_C1_mid
  11 12 	b_C1_C1_end

[angles]
;  i  j  k 	name 	(using named angletypes from martini_v3.0.0_ffbonded_v2.itp)
;  i  j  k 	funct 	angle 	force.c.
   1  2  3 	a_CNO_PO4_GL_def
   2  3  5 	a_PO4_GL_C_def
   4  3  5 	a_GL_GL_C_glyc
   3  4  9 	a_GL_GL_C_glyc
   3  5  6 	a_GL_C1_C4_glyc
   5  6  7 	a_C1_C4_C4_def
   6  7  8 	a_C4_C4_C1_def
   4  9 10 	a_GL_C1_C4_glyc
   9 10 11 	a_C1_C4_C1_def
  10 11 12 	a_C4_C1_C1_def


;;;;;; Martini lipid topology for C18:1/22:1 PS (OEPS), generated using:
; The Martini lipid itp generator version M3.l01  Args are: -alname OEPS -alhead 'S P' -allink 'G G' -altail 'CCDCC CDCC'
; WARNING: Autogenerated and not all lipid headgroup and tail combinations have been tested;
;          used with care and see K.B. Pedersen et al. 2024 for guidance.
;
; Description:
;   A general model phosphatidylserine (PS) lipid corresponding to atomistic C18:1(9c)/22:1(13c) 1-oleoyl-2-dierucoyl tails.
; Parameterization:
;   This topology follows the standard Martini 3.0 lipid definitions and building block rules. 
;   Bonded parameters and mapping have been optimized as described in K.B. Pedersen et al. 2024.
; Reference(s): 
;   K.B. Pedersen et al. The Martini 3 Lipidome: Expanded and Refined Parameters Improve Lipid Phase Behaviour, TBD 2024 
;   P.C.T. Souza et al. Martini 3: a general purpose force field for coarse-grained molecular dynamics, 
;   Nat. Methods; 2021. doi: 10.1038/s41592-021-01098-3
; Created: 2024.07.12
;
; Molecular topology and mapping of indices:
; CNO-PO4-GL1-C1A-C2A-D3A-C4A-C5A
;          |
;         GL2-C1B-D2B-C3B-C4B
;
;  1 - 2 - 3 - 5 - 6 - 7 - 8 - 9 
;          |
;          4 - 10- 11- 12- 13
;
;@INSANE alhead=S P, allink=G G, altail=CCDCC CDCC, alname=OEPS, charge=-1.0
;@RESNTEST OEP==OEPS if: atoms[0]==CNO
;@BEADS CNO PO4 GL1 GL2 C1A C2A D3A C4A C5A C1B D2B C3B C4B 
;@BONDS CNO-PO4 PO4-GL1 PO4-GL2 GL1-GL2 GL1-C1A C1A-C2A C2A-D3A D3A-C4A C4A-C5A GL2-C1B C1B-D2B D2B-C3B C3B-C4B 
;

[moleculetype]
; molname      nrexcl
  OEPS          1

[atoms]
; id 	type 	resnr 	residu 	atom 	cgnr 	charge    (mass)
   1     P6   1  OEPS  CNO   1 	0.0
   2     Q5   1  OEPS  PO4   2 	-1.0
   3   SN4a   1  OEPS  GL1   3 	0
   4   SN4a   1  OEPS  GL2   4 	0
   5     C1   1  OEPS  C1A   5 	0
   6     C1   1  OEPS  C2A   6 	0
   7    C4h   1  OEPS  D3A   7 	0
   8     C1   1  OEPS  C4A   8 	0
   9     C1   1  OEPS  C5A   9 	0
  10     C1   1  OEPS  C1B  10 	0
  11    C4h   1  OEPS  D2B  11 	0
  12     C1   1  OEPS  C3B  12 	0
  13     C1   1  OEPS  C4B  13 	0

[bonds]
;  i  j 	name 	(using named bondtypes from martini_v3.0.0_ffbonded_v2.itp)
;  i  j 	funct 	force.c.
   1  2 	b_CNO_PO4_def
   2  3 	b_PO4_GL_def
   2  4 	b_PO4_GL_def_long
   3  4 	b_GL_GL_glyc
   3  5 	b_GL_C1_glyc_5long
   5  6 	b_C1_C1_mid_5long
   6  7 	b_C1_C4_mid
   7  8 	b_C4_C1_mid
   8  9 	b_C1_C1_end
   4 10 	b_GL_C1_glyc_5long
  10 11 	b_C1_C4_mid_5long
  11 12 	b_C4_C1_mid
  12 13 	b_C1_C1_end

[angles]
;  i  j  k 	name 	(using named angletypes from martini_v3.0.0_ffbonded_v2.itp)
;  i  j  k 	funct 	angle 	force.c.
   1  2  3 	a_CNO_PO4_GL_def
   2  3  5 	a_PO4_GL_C_def
   4  3  5 	a_GL_GL_C_glyc
   3  4 10 	a_GL_GL_C_glyc
   3  5  6 	a_GL_C1_C1_glyc
   5  6  7 	a_C1_C1_C4_def
   6  7  8 	a_C1_C4_C1_def
   7  8  9 	a_C4_C1_C1_def
   4 10 11 	a_GL_C1_C4_glyc
  10 11 12 	a_C1_C4_C1_def
  11 12 13 	a_C4_C1_C1_def


;;;;;; Martini lipid topology for C18:1/22:6 PS (ODPS), generated using:
; The Martini lipid itp generator version M3.l01  Args are: -alname ODPS -alhead 'S P' -allink 'G G' -altail 'DFFDD CDCC'
; WARNING: Autogenerated and not all lipid headgroup and tail combinations have been tested;
;          used with care and see K.B. Pedersen et al. 2024 for guidance.
;
; Description:
;   A general model phosphatidylserine (PS) lipid corresponding to atomistic C18:1(9c)/22:6(4c;7c;10c;13c;16c;19c) 1-oleoyl-2-docosahexaenoic acid tails.
; Parameterization:
;   This topology follows the standard Martini 3.0 lipid definitions and building block rules. 
;   Bonded parameters and mapping have been optimized as described in K.B. Pedersen et al. 2024.
; Reference(s): 
;   K.B. Pedersen et al. The Martini 3 Lipidome: Expanded and Refined Parameters Improve Lipid Phase Behaviour, TBD 2024 
;   P.C.T. Souza et al. Martini 3: a general purpose force field for coarse-grained molecular dynamics, 
;   Nat. Methods; 2021. doi: 10.1038/s41592-021-01098-3
; Created: 2024.07.12
;
; Molecular topology and mapping of indices:
; CNO-PO4-GL1-D1A-D2A-D3A-D4A-D5A
;          |
;         GL2-C1B-D2B-C3B-C4B
;
;  1 - 2 - 3 - 5 - 6 - 7 - 8 - 9 
;          |
;          4 - 10- 11- 12- 13
;
;@INSANE alhead=S P, allink=G G, altail=DDDDD CDCC, alname=ODPS, charge=-1.0
;@RESNTEST ODP==ODPS if: atoms[0]==CNO
;@BEADS CNO PO4 GL1 GL2 D1A D2A D3A D4A D5A C1B D2B C3B C4B 
;@BONDS CNO-PO4 PO4-GL1 PO4-GL2 GL1-GL2 GL1-D1A D1A-D2A D2A-D3A D3A-D4A D4A-D5A GL2-C1B C1B-D2B D2B-C3B C3B-C4B 
;

[moleculetype]
; molname      nrexcl
  ODPS          1

[atoms]
; id 	type 	resnr 	residu 	atom 	cgnr 	charge    (mass)
   1     P6   1  ODPS  CNO   1 	0.0
   2     Q5   1  ODPS  PO4   2 	-1.0
   3   SN4a   1  ODPS  GL1   3 	0
   4   SN4a   1  ODPS  GL2   4 	0
   5    C4h   1  ODPS  D1A   5 	0
   6    C5h   1  ODPS  D2A   6 	0
   7    C5h   1  ODPS  D3A   7 	0
   8    C4h   1  ODPS  D4A   8 	0
   9    C4h   1  ODPS  D5A   9 	0
  10     C1   1  ODPS  C1B  10 	0
  11    C4h   1  ODPS  D2B  11 	0
  12     C1   1  ODPS  C3B  12 	0
  13     C1   1  ODPS  C4B  13 	0

[bonds]
;  i  j 	name 	(using named bondtypes from martini_v3.0.0_ffbonded_v2.itp)
;  i  j 	funct 	force.c.
   1  2 	b_CNO_PO4_def
   2  3 	b_PO4_GL_def
   2  4 	b_PO4_GL_def_long
   3  4 	b_GL_GL_glyc
   3  5 	b_GL_C4_glyc_5long
   5  6 	b_C4_C4_mid_5long
   6  7 	b_C4_C4_mid
   7  8 	b_C4_C4_mid
   8  9 	b_C4_C4_end
   4 10 	b_GL_C1_glyc_5long
  10 11 	b_C1_C4_mid_5long
  11 12 	b_C4_C1_mid
  12 13 	b_C1_C1_end

[angles]
;  i  j  k 	name 	(using named angletypes from martini_v3.0.0_ffbonded_v2.itp)
;  i  j  k 	funct 	angle 	force.c.
   1  2  3 	a_CNO_PO4_GL_def
   2  3  5 	a_PO4_GL_C_def
   4  3  5 	a_GL_GL_C_glyc
   3  4 10 	a_GL_GL_C_glyc
   3  5  6 	a_GL_C4_C4_glyc
   5  6  7 	a_C4_C4_C4_def
   6  7  8 	a_C4_C4_C4_def
   7  8  9 	a_C4_C4_C4_def
   4 10 11 	a_GL_C1_C4_glyc
  10 11 12 	a_C1_C4_C1_def
  11 12 13 	a_C4_C1_C1_def


;;;;;; Martini lipid topology for C18:2/18:3 PS (LFPS), generated using:
; The Martini lipid itp generator version M3.l01  Args are: -alname LFPS -alhead 'S P' -allink 'G G' -altail 'CDDD CDDC'
; WARNING: Autogenerated and not all lipid headgroup and tail combinations have been tested;
;          used with care and see K.B. Pedersen et al. 2024 for guidance.
;
; Description:
;   A general model phosphatidylserine (PS) lipid corresponding to atomistic C18:2(9c;12c)/18:3(9c;12c;15c) 1-dilinoleoyl-2-alpha-linolenic acid  tails.
; Parameterization:
;   This topology follows the standard Martini 3.0 lipid definitions and building block rules. 
;   Bonded parameters and mapping have been optimized as described in K.B. Pedersen et al. 2024.
; Reference(s): 
;   K.B. Pedersen et al. The Martini 3 Lipidome: Expanded and Refined Parameters Improve Lipid Phase Behaviour, TBD 2024 
;   P.C.T. Souza et al. Martini 3: a general purpose force field for coarse-grained molecular dynamics, 
;   Nat. Methods; 2021. doi: 10.1038/s41592-021-01098-3
; Created: 2024.07.12
;
; Molecular topology and mapping of indices:
; CNO-PO4-GL1-C1A-D2A-D3A-D4A
;          |
;         GL2-C1B-D2B-D3B-C4B
;
;  1 - 2 - 3 - 5 - 6 - 7 - 8 
;          |
;          4 - 9 - 10- 11- 12
;
;@INSANE alhead=S P, allink=G G, altail=CDDD CDDC, alname=LFPS, charge=-1.0
;@RESNTEST LFP==LFPS if: atoms[0]==CNO
;@BEADS CNO PO4 GL1 GL2 C1A D2A D3A D4A C1B D2B D3B C4B 
;@BONDS CNO-PO4 PO4-GL1 PO4-GL2 GL1-GL2 GL1-C1A C1A-D2A D2A-D3A D3A-D4A GL2-C1B C1B-D2B D2B-D3B D3B-C4B 
;

[moleculetype]
; molname      nrexcl
  LFPS          1

[atoms]
; id 	type 	resnr 	residu 	atom 	cgnr 	charge    (mass)
   1     P6   1  LFPS  CNO   1 	0.0
   2     Q5   1  LFPS  PO4   2 	-1.0
   3   SN4a   1  LFPS  GL1   3 	0
   4   SN4a   1  LFPS  GL2   4 	0
   5     C1   1  LFPS  C1A   5 	0
   6    C4h   1  LFPS  D2A   6 	0
   7    C4h   1  LFPS  D3A   7 	0
   8    C4h   1  LFPS  D4A   8 	0
   9     C1   1  LFPS  C1B   9 	0
  10    C4h   1  LFPS  D2B  10 	0
  11    C4h   1  LFPS  D3B  11 	0
  12     C1   1  LFPS  C4B  12 	0

[bonds]
;  i  j 	name 	(using named bondtypes from martini_v3.0.0_ffbonded_v2.itp)
;  i  j 	funct 	force.c.
   1  2 	b_CNO_PO4_def
   2  3 	b_PO4_GL_def
   2  4 	b_PO4_GL_def_long
   3  4 	b_GL_GL_glyc
   3  5 	b_GL_C1_glyc_5long
   5  6 	b_C1_C4_mid_5long
   6  7 	b_C4_C4_mid
   7  8 	b_C4_C4_end
   4  9 	b_GL_C1_glyc_5long
   9 10 	b_C1_C4_mid_5long
  10 11 	b_C4_C4_mid
  11 12 	b_C4_C1_end

[angles]
;  i  j  k 	name 	(using named angletypes from martini_v3.0.0_ffbonded_v2.itp)
;  i  j  k 	funct 	angle 	force.c.
   1  2  3 	a_CNO_PO4_GL_def
   2  3  5 	a_PO4_GL_C_def
   4  3  5 	a_GL_GL_C_glyc
   3  4  9 	a_GL_GL_C_glyc
   3  5  6 	a_GL_C1_C4_glyc
   5  6  7 	a_C1_C4_C4_def
   6  7  8 	a_C4_C4_C4_def
   4  9 10 	a_GL_C1_C4_glyc
   9 10 11 	a_C1_C4_C4_def
  10 11 12 	a_C4_C4_C1_def
