# Supplementary material for: The Martini 3 Lipidome: Expanded and Refined Parameters Improve Lipid Phase Behavior
Source: ACS Cent Sci. 2025 Jul 31;11(9):1598–610. doi: 10.1021/acscentsci.5c00755 (PMC12464760; doi:10.1021/acscentsci.5c00755)
Supplement: Supplementary file 2 [file oc5c00755_si_002.zip › M3-Lipidome_Data/openbeta/martini_v3.0.0_plasmalogens_PA_v2_openbeta.itp]

;
; Plasmalogen - Phosphatidic acid - LA
; Collection of plasmalogen phosphatidic acid Martini 3 lipids
;
; Please cite:
; K.B. Pedersen et al. The Martini 3 Lipidome: Expanded and Refined Parameters Improve Lipid Phase Behaviour, TBD 2024 and 
;   P.C.T. Souza et al. Martini 3: a general purpose force field for coarse-grained molecular dynamics, 
;   Nat. Methods; 2021. doi: 10.1038/s41592-021-01098-3
;
; Last updated:  Dec-2024 by Kasper;
; Authors: Kasper B. Pedersen


;;;;;; Martini lipid topology for di-C08:0 LA (DTLA), generated using:
; The Martini lipid itp generator version M3.l01  Args are: -alname DTLA -alhead 'P' -allink 'G L' -altail 'cC cC'
; WARNING: Autogenerated and not all lipid headgroup and tail combinations have been tested;
;          used with care and see K.B. Pedersen et al. 2024 for guidance.
;
; Description:
;   A general model plasmalogen phosphatidic acid (LA) lipid corresponding to atomistic C8:0 dioctanoyl tails.
; Parameterization:
;   This topology follows the standard Martini 3.0 lipid definitions and building block rules. 
;   Bonded parameters and mapping have been optimized as described in K.B. Pedersen et al. 2024.
; Reference(s): 
;   K.B. Pedersen et al. The Martini 3 Lipidome: Expanded and Refined Parameters Improve Lipid Phase Behaviour, TBD 2024 
;   P.C.T. Souza et al. Martini 3: a general purpose force field for coarse-grained molecular dynamics, 
;   Nat. Methods; 2021. doi: 10.1038/s41592-021-01098-3
; Created: 2024.07.12
;
; Molecular topology and mapping of indices:
; PO4-GL1-C1A-C2A
;      |
;     PL2-C1B-C2B
;
;  1 - 2 - 4 - 5 
;      |
;      3 - 6 - 7 
;
;@INSANE alhead=P, allink=G L, altail=CC CC, alname=DTLA, charge=-1.0
;@RESNTEST DTL==DTLA if: atoms[0]==PO4
;@BEADS PO4 GL1 PL2 C1A C2A C1B C2B 
;@BONDS PO4-GL1 PO4-PL2 GL1-PL2 GL1-C1A C1A-C2A PL2-C1B C1B-C2B 
;

[moleculetype]
; molname      nrexcl
  DTLA          1

[atoms]
; id 	type 	resnr 	residu 	atom 	cgnr 	charge    (mass)
   1     Q5   1  DTLA  PO4   1 	-1.0
   2   SN4a   1  DTLA  GL1   2 	0
   3  SN4ah   1  DTLA  PL2   3 	0
   4    SC1   1  DTLA  C1A   4 	0
   5     C1   1  DTLA  C2A   5 	0
   6    SC1   1  DTLA  C1B   6 	0
   7     C1   1  DTLA  C2B   7 	0

[bonds]
;  i  j 	name 	(using named bondtypes from martini_v3.0.0_ffbonded_v2.itp)
;  i  j 	funct 	force.c.
   1  2 	b_PO4_GL_def
   1  3 	b_PO4_ET_def_long
   2  3 	b_GL_ET_plasm
   2  4 	b_GL_SC1_plasm
   4  5 	b_SC1_C1_end
   3  6 	b_ET_SC1_plasm
   6  7 	b_SC1_C1_end

[angles]
;  i  j  k 	name 	(using named angletypes from martini_v3.0.0_ffbonded_v2.itp)
;  i  j  k 	funct 	angle 	force.c.
   1  2  4 	a_PO4_GL_C_def
   3  2  4 	a_ET_GL_C_plasm
   2  3  6 	a_GL_ET_C_plasm
   2  4  5 	a_GL_C1_C1_plasm
   3  6  7 	a_ET_C1_C1_plasm


;;;;;; Martini lipid topology for di-C10:0 LA (DJLA), generated using:
; The Martini lipid itp generator version M3.l01  Args are: -alname DJLA -alhead 'P' -allink 'G L' -altail 'CC CC'
; WARNING: Autogenerated and not all lipid headgroup and tail combinations have been tested;
;          used with care and see K.B. Pedersen et al. 2024 for guidance.
;
; Description:
;   A general model plasmalogen phosphatidic acid (LA) lipid corresponding to atomistic C10:0 didecanoyl tails.
; Parameterization:
;   This topology follows the standard Martini 3.0 lipid definitions and building block rules. 
;   Bonded parameters and mapping have been optimized as described in K.B. Pedersen et al. 2024.
; Reference(s): 
;   K.B. Pedersen et al. The Martini 3 Lipidome: Expanded and Refined Parameters Improve Lipid Phase Behaviour, TBD 2024 
;   P.C.T. Souza et al. Martini 3: a general purpose force field for coarse-grained molecular dynamics, 
;   Nat. Methods; 2021. doi: 10.1038/s41592-021-01098-3
; Created: 2024.07.12
;
; Molecular topology and mapping of indices:
; PO4-GL1-C1A-C2A
;      |
;     PL2-C1B-C2B
;
;  1 - 2 - 4 - 5 
;      |
;      3 - 6 - 7 
;
;@INSANE alhead=P, allink=G L, altail=CC CC, alname=DJLA, charge=-1.0
;@RESNTEST DJL==DJLA if: atoms[0]==PO4
;@BEADS PO4 GL1 PL2 C1A C2A C1B C2B 
;@BONDS PO4-GL1 PO4-PL2 GL1-PL2 GL1-C1A C1A-C2A PL2-C1B C1B-C2B 
;

[moleculetype]
; molname      nrexcl
  DJLA          1

[atoms]
; id 	type 	resnr 	residu 	atom 	cgnr 	charge    (mass)
   1     Q5   1  DJLA  PO4   1 	-1.0
   2   SN4a   1  DJLA  GL1   2 	0
   3  SN4ah   1  DJLA  PL2   3 	0
   4     C1   1  DJLA  C1A   4 	0
   5     C1   1  DJLA  C2A   5 	0
   6     C1   1  DJLA  C1B   6 	0
   7     C1   1  DJLA  C2B   7 	0

[bonds]
;  i  j 	name 	(using named bondtypes from martini_v3.0.0_ffbonded_v2.itp)
;  i  j 	funct 	force.c.
   1  2 	b_PO4_GL_def
   1  3 	b_PO4_ET_def_long
   2  3 	b_GL_ET_plasm
   2  4 	b_GL_C1_plasm_5long
   4  5 	b_C1_C1_mid_5long
   3  6 	b_ET_C1_plasm_5long
   6  7 	b_C1_C1_mid_5long

[angles]
;  i  j  k 	name 	(using named angletypes from martini_v3.0.0_ffbonded_v2.itp)
;  i  j  k 	funct 	angle 	force.c.
   1  2  4 	a_PO4_GL_C_def
   3  2  4 	a_ET_GL_C_plasm
   2  3  6 	a_GL_ET_C_plasm
   2  4  5 	a_GL_C1_C1_plasm
   3  6  7 	a_ET_C1_C1_plasm


;;;;;; Martini lipid topology for di-C12:0 LA (DULA), generated using:
; The Martini lipid itp generator version M3.l01  Args are: -alname DULA -alhead 'P' -allink 'G L' -altail 'cCC cCC'
; WARNING: Autogenerated and not all lipid headgroup and tail combinations have been tested;
;          used with care and see K.B. Pedersen et al. 2024 for guidance.
;
; Description:
;   A general model plasmalogen phosphatidic acid (LA) lipid corresponding to atomistic C12:0 dilauroyl tails.
; Parameterization:
;   This topology follows the standard Martini 3.0 lipid definitions and building block rules. 
;   Bonded parameters and mapping have been optimized as described in K.B. Pedersen et al. 2024.
; Reference(s): 
;   K.B. Pedersen et al. The Martini 3 Lipidome: Expanded and Refined Parameters Improve Lipid Phase Behaviour, TBD 2024 
;   P.C.T. Souza et al. Martini 3: a general purpose force field for coarse-grained molecular dynamics, 
;   Nat. Methods; 2021. doi: 10.1038/s41592-021-01098-3
; Created: 2024.07.12
;
; Molecular topology and mapping of indices:
; PO4-GL1-C1A-C2A-C3A
;      |
;     PL2-C1B-C2B-C3B
;
;  1 - 2 - 4 - 5 - 6 
;      |
;      3 - 7 - 8 - 9 
;
;@INSANE alhead=P, allink=G L, altail=CCC CCC, alname=DULA, charge=-1.0
;@RESNTEST DUL==DULA if: atoms[0]==PO4
;@BEADS PO4 GL1 PL2 C1A C2A C3A C1B C2B C3B 
;@BONDS PO4-GL1 PO4-PL2 GL1-PL2 GL1-C1A C1A-C2A C2A-C3A PL2-C1B C1B-C2B C2B-C3B 
;

[moleculetype]
; molname      nrexcl
  DULA          1

[atoms]
; id 	type 	resnr 	residu 	atom 	cgnr 	charge    (mass)
   1     Q5   1  DULA  PO4   1 	-1.0
   2   SN4a   1  DULA  GL1   2 	0
   3  SN4ah   1  DULA  PL2   3 	0
   4    SC1   1  DULA  C1A   4 	0
   5     C1   1  DULA  C2A   5 	0
   6     C1   1  DULA  C3A   6 	0
   7    SC1   1  DULA  C1B   7 	0
   8     C1   1  DULA  C2B   8 	0
   9     C1   1  DULA  C3B   9 	0

[bonds]
;  i  j 	name 	(using named bondtypes from martini_v3.0.0_ffbonded_v2.itp)
;  i  j 	funct 	force.c.
   1  2 	b_PO4_GL_def
   1  3 	b_PO4_ET_def_long
   2  3 	b_GL_ET_plasm
   2  4 	b_GL_SC1_plasm
   4  5 	b_SC1_C1_mid
   5  6 	b_C1_C1_end
   3  7 	b_ET_SC1_plasm
   7  8 	b_SC1_C1_mid
   8  9 	b_C1_C1_end

[angles]
;  i  j  k 	name 	(using named angletypes from martini_v3.0.0_ffbonded_v2.itp)
;  i  j  k 	funct 	angle 	force.c.
   1  2  4 	a_PO4_GL_C_def
   3  2  4 	a_ET_GL_C_plasm
   2  3  7 	a_GL_ET_C_plasm
   2  4  5 	a_GL_C1_C1_plasm
   4  5  6 	a_C1_C1_C1_def
   3  7  8 	a_ET_C1_C1_plasm
   7  8  9 	a_C1_C1_C1_def


;;;;;; Martini lipid topology for di-C14:0 LA (DMLA), generated using:
; The Martini lipid itp generator version M3.l01  Args are: -alname DMLA -alhead 'P' -allink 'G L' -altail 'CCC CCC'
; WARNING: Autogenerated and not all lipid headgroup and tail combinations have been tested;
;          used with care and see K.B. Pedersen et al. 2024 for guidance.
;
; Description:
;   A general model plasmalogen phosphatidic acid (LA) lipid corresponding to atomistic C14:0 dimyristoyl (DMLA) tails.
; Parameterization:
;   This topology follows the standard Martini 3.0 lipid definitions and building block rules. 
;   Bonded parameters and mapping have been optimized as described in K.B. Pedersen et al. 2024.
; Reference(s): 
;   K.B. Pedersen et al. The Martini 3 Lipidome: Expanded and Refined Parameters Improve Lipid Phase Behaviour, TBD 2024 
;   P.C.T. Souza et al. Martini 3: a general purpose force field for coarse-grained molecular dynamics, 
;   Nat. Methods; 2021. doi: 10.1038/s41592-021-01098-3
; Created: 2024.07.12
;
; Molecular topology and mapping of indices:
; PO4-GL1-C1A-C2A-C3A
;      |
;     PL2-C1B-C2B-C3B
;
;  1 - 2 - 4 - 5 - 6 
;      |
;      3 - 7 - 8 - 9 
;
;@INSANE alhead=P, allink=G L, altail=CCC CCC, alname=DMLA, charge=-1.0
;@RESNTEST DML==DMLA if: atoms[0]==PO4
;@BEADS PO4 GL1 PL2 C1A C2A C3A C1B C2B C3B 
;@BONDS PO4-GL1 PO4-PL2 GL1-PL2 GL1-C1A C1A-C2A C2A-C3A PL2-C1B C1B-C2B C2B-C3B 
;

[moleculetype]
; molname      nrexcl
  DMLA          1

[atoms]
; id 	type 	resnr 	residu 	atom 	cgnr 	charge    (mass)
   1     Q5   1  DMLA  PO4   1 	-1.0
   2   SN4a   1  DMLA  GL1   2 	0
   3  SN4ah   1  DMLA  PL2   3 	0
   4     C1   1  DMLA  C1A   4 	0
   5     C1   1  DMLA  C2A   5 	0
   6     C1   1  DMLA  C3A   6 	0
   7     C1   1  DMLA  C1B   7 	0
   8     C1   1  DMLA  C2B   8 	0
   9     C1   1  DMLA  C3B   9 	0

[bonds]
;  i  j 	name 	(using named bondtypes from martini_v3.0.0_ffbonded_v2.itp)
;  i  j 	funct 	force.c.
   1  2 	b_PO4_GL_def
   1  3 	b_PO4_ET_def_long
   2  3 	b_GL_ET_plasm
   2  4 	b_GL_C1_plasm_5long
   4  5 	b_C1_C1_mid_5long
   5  6 	b_C1_C1_end
   3  7 	b_ET_C1_plasm_5long
   7  8 	b_C1_C1_mid_5long
   8  9 	b_C1_C1_end

[angles]
;  i  j  k 	name 	(using named angletypes from martini_v3.0.0_ffbonded_v2.itp)
;  i  j  k 	funct 	angle 	force.c.
   1  2  4 	a_PO4_GL_C_def
   3  2  4 	a_ET_GL_C_plasm
   2  3  7 	a_GL_ET_C_plasm
   2  4  5 	a_GL_C1_C1_plasm
   4  5  6 	a_C1_C1_C1_def
   3  7  8 	a_ET_C1_C1_plasm
   7  8  9 	a_C1_C1_C1_def


;;;;;; Martini lipid topology for di-C16:0 LA (DPLA), generated using:
; The Martini lipid itp generator version M3.l01  Args are: -alname DPLA -alhead 'P' -allink 'G L' -altail 'cCCC cCCC'
; WARNING: Autogenerated and not all lipid headgroup and tail combinations have been tested;
;          used with care and see K.B. Pedersen et al. 2024 for guidance.
;
; Description:
;   A general model plasmalogen phosphatidic acid (LA) lipid corresponding to atomistic C16:0 dipalmitoyl (DPLA) tails.
; Parameterization:
;   This topology follows the standard Martini 3.0 lipid definitions and building block rules. 
;   Bonded parameters and mapping have been optimized as described in K.B. Pedersen et al. 2024.
; Reference(s): 
;   K.B. Pedersen et al. The Martini 3 Lipidome: Expanded and Refined Parameters Improve Lipid Phase Behaviour, TBD 2024 
;   P.C.T. Souza et al. Martini 3: a general purpose force field for coarse-grained molecular dynamics, 
;   Nat. Methods; 2021. doi: 10.1038/s41592-021-01098-3
; Created: 2024.07.12
;
; Molecular topology and mapping of indices:
; PO4-GL1-C1A-C2A-C3A-C4A
;      |
;     PL2-C1B-C2B-C3B-C4B
;
;  1 - 2 - 4 - 5 - 6 - 7 
;      |
;      3 - 8 - 9 - 10- 11
;
;@INSANE alhead=P, allink=G L, altail=CCCC CCCC, alname=DPLA, charge=-1.0
;@RESNTEST DPL==DPLA if: atoms[0]==PO4
;@BEADS PO4 GL1 PL2 C1A C2A C3A C4A C1B C2B C3B C4B 
;@BONDS PO4-GL1 PO4-PL2 GL1-PL2 GL1-C1A C1A-C2A C2A-C3A C3A-C4A PL2-C1B C1B-C2B C2B-C3B C3B-C4B 
;

[moleculetype]
; molname      nrexcl
  DPLA          1

[atoms]
; id 	type 	resnr 	residu 	atom 	cgnr 	charge    (mass)
   1     Q5   1  DPLA  PO4   1 	-1.0
   2   SN4a   1  DPLA  GL1   2 	0
   3  SN4ah   1  DPLA  PL2   3 	0
   4    SC1   1  DPLA  C1A   4 	0
   5     C1   1  DPLA  C2A   5 	0
   6     C1   1  DPLA  C3A   6 	0
   7     C1   1  DPLA  C4A   7 	0
   8    SC1   1  DPLA  C1B   8 	0
   9     C1   1  DPLA  C2B   9 	0
  10     C1   1  DPLA  C3B  10 	0
  11     C1   1  DPLA  C4B  11 	0

[bonds]
;  i  j 	name 	(using named bondtypes from martini_v3.0.0_ffbonded_v2.itp)
;  i  j 	funct 	force.c.
   1  2 	b_PO4_GL_def
   1  3 	b_PO4_ET_def_long
   2  3 	b_GL_ET_plasm
   2  4 	b_GL_SC1_plasm
   4  5 	b_SC1_C1_mid
   5  6 	b_C1_C1_mid
   6  7 	b_C1_C1_end
   3  8 	b_ET_SC1_plasm
   8  9 	b_SC1_C1_mid
   9 10 	b_C1_C1_mid
  10 11 	b_C1_C1_end

[angles]
;  i  j  k 	name 	(using named angletypes from martini_v3.0.0_ffbonded_v2.itp)
;  i  j  k 	funct 	angle 	force.c.
   1  2  4 	a_PO4_GL_C_def
   3  2  4 	a_ET_GL_C_plasm
   2  3  8 	a_GL_ET_C_plasm
   2  4  5 	a_GL_C1_C1_plasm
   4  5  6 	a_C1_C1_C1_def
   5  6  7 	a_C1_C1_C1_def
   3  8  9 	a_ET_C1_C1_plasm
   8  9 10 	a_C1_C1_C1_def
   9 10 11 	a_C1_C1_C1_def


;;;;;; Martini lipid topology for di-C18:0 LA (DSLA), generated using:
; The Martini lipid itp generator version M3.l01  Args are: -alname DSLA -alhead 'P' -allink 'G L' -altail 'CCCC CCCC'
; WARNING: Autogenerated and not all lipid headgroup and tail combinations have been tested;
;          used with care and see K.B. Pedersen et al. 2024 for guidance.
;
; Description:
;   A general model plasmalogen phosphatidic acid (LA) lipid corresponding to atomistic C18:0 distearoyl (DSLA) tails.
; Parameterization:
;   This topology follows the standard Martini 3.0 lipid definitions and building block rules. 
;   Bonded parameters and mapping have been optimized as described in K.B. Pedersen et al. 2024.
; Reference(s): 
;   K.B. Pedersen et al. The Martini 3 Lipidome: Expanded and Refined Parameters Improve Lipid Phase Behaviour, TBD 2024 
;   P.C.T. Souza et al. Martini 3: a general purpose force field for coarse-grained molecular dynamics, 
;   Nat. Methods; 2021. doi: 10.1038/s41592-021-01098-3
; Created: 2024.07.12
;
; Molecular topology and mapping of indices:
; PO4-GL1-C1A-C2A-C3A-C4A
;      |
;     PL2-C1B-C2B-C3B-C4B
;
;  1 - 2 - 4 - 5 - 6 - 7 
;      |
;      3 - 8 - 9 - 10- 11
;
;@INSANE alhead=P, allink=G L, altail=CCCC CCCC, alname=DSLA, charge=-1.0
;@RESNTEST DSL==DSLA if: atoms[0]==PO4
;@BEADS PO4 GL1 PL2 C1A C2A C3A C4A C1B C2B C3B C4B 
;@BONDS PO4-GL1 PO4-PL2 GL1-PL2 GL1-C1A C1A-C2A C2A-C3A C3A-C4A PL2-C1B C1B-C2B C2B-C3B C3B-C4B 
;

[moleculetype]
; molname      nrexcl
  DSLA          1

[atoms]
; id 	type 	resnr 	residu 	atom 	cgnr 	charge    (mass)
   1     Q5   1  DSLA  PO4   1 	-1.0
   2   SN4a   1  DSLA  GL1   2 	0
   3  SN4ah   1  DSLA  PL2   3 	0
   4     C1   1  DSLA  C1A   4 	0
   5     C1   1  DSLA  C2A   5 	0
   6     C1   1  DSLA  C3A   6 	0
   7     C1   1  DSLA  C4A   7 	0
   8     C1   1  DSLA  C1B   8 	0
   9     C1   1  DSLA  C2B   9 	0
  10     C1   1  DSLA  C3B  10 	0
  11     C1   1  DSLA  C4B  11 	0

[bonds]
;  i  j 	name 	(using named bondtypes from martini_v3.0.0_ffbonded_v2.itp)
;  i  j 	funct 	force.c.
   1  2 	b_PO4_GL_def
   1  3 	b_PO4_ET_def_long
   2  3 	b_GL_ET_plasm
   2  4 	b_GL_C1_plasm_5long
   4  5 	b_C1_C1_mid_5long
   5  6 	b_C1_C1_mid
   6  7 	b_C1_C1_end
   3  8 	b_ET_C1_plasm_5long
   8  9 	b_C1_C1_mid_5long
   9 10 	b_C1_C1_mid
  10 11 	b_C1_C1_end

[angles]
;  i  j  k 	name 	(using named angletypes from martini_v3.0.0_ffbonded_v2.itp)
;  i  j  k 	funct 	angle 	force.c.
   1  2  4 	a_PO4_GL_C_def
   3  2  4 	a_ET_GL_C_plasm
   2  3  8 	a_GL_ET_C_plasm
   2  4  5 	a_GL_C1_C1_plasm
   4  5  6 	a_C1_C1_C1_def
   5  6  7 	a_C1_C1_C1_def
   3  8  9 	a_ET_C1_C1_plasm
   8  9 10 	a_C1_C1_C1_def
   9 10 11 	a_C1_C1_C1_def


;;;;;; Martini lipid topology for di-C20:0 LA (DKLA), generated using:
; The Martini lipid itp generator version M3.l01  Args are: -alname DKLA -alhead 'P' -allink 'G L' -altail 'cCCCC cCCCC'
; WARNING: Autogenerated and not all lipid headgroup and tail combinations have been tested;
;          used with care and see K.B. Pedersen et al. 2024 for guidance.
;
; Description:
;   A general model plasmalogen phosphatidic acid (LA) lipid corresponding to atomistic C20:0 diarachidoyl tails.
; Parameterization:
;   This topology follows the standard Martini 3.0 lipid definitions and building block rules. 
;   Bonded parameters and mapping have been optimized as described in K.B. Pedersen et al. 2024.
; Reference(s): 
;   K.B. Pedersen et al. The Martini 3 Lipidome: Expanded and Refined Parameters Improve Lipid Phase Behaviour, TBD 2024 
;   P.C.T. Souza et al. Martini 3: a general purpose force field for coarse-grained molecular dynamics, 
;   Nat. Methods; 2021. doi: 10.1038/s41592-021-01098-3
; Created: 2024.07.12
;
; Molecular topology and mapping of indices:
; PO4-GL1-C1A-C2A-C3A-C4A-C5A
;      |
;     PL2-C1B-C2B-C3B-C4B-C5B
;
;  1 - 2 - 4 - 5 - 6 - 7 - 8 
;      |
;      3 - 9 - 10- 11- 12- 13
;
;@INSANE alhead=P, allink=G L, altail=CCCCC CCCCC, alname=DKLA, charge=-1.0
;@RESNTEST DKL==DKLA if: atoms[0]==PO4
;@BEADS PO4 GL1 PL2 C1A C2A C3A C4A C5A C1B C2B C3B C4B C5B 
;@BONDS PO4-GL1 PO4-PL2 GL1-PL2 GL1-C1A C1A-C2A C2A-C3A C3A-C4A C4A-C5A PL2-C1B C1B-C2B C2B-C3B C3B-C4B C4B-C5B 
;

[moleculetype]
; molname      nrexcl
  DKLA          1

[atoms]
; id 	type 	resnr 	residu 	atom 	cgnr 	charge    (mass)
   1     Q5   1  DKLA  PO4   1 	-1.0
   2   SN4a   1  DKLA  GL1   2 	0
   3  SN4ah   1  DKLA  PL2   3 	0
   4    SC1   1  DKLA  C1A   4 	0
   5     C1   1  DKLA  C2A   5 	0
   6     C1   1  DKLA  C3A   6 	0
   7     C1   1  DKLA  C4A   7 	0
   8     C1   1  DKLA  C5A   8 	0
   9    SC1   1  DKLA  C1B   9 	0
  10     C1   1  DKLA  C2B  10 	0
  11     C1   1  DKLA  C3B  11 	0
  12     C1   1  DKLA  C4B  12 	0
  13     C1   1  DKLA  C5B  13 	0

[bonds]
;  i  j 	name 	(using named bondtypes from martini_v3.0.0_ffbonded_v2.itp)
;  i  j 	funct 	force.c.
   1  2 	b_PO4_GL_def
   1  3 	b_PO4_ET_def_long
   2  3 	b_GL_ET_plasm
   2  4 	b_GL_SC1_plasm
   4  5 	b_SC1_C1_mid
   5  6 	b_C1_C1_mid
   6  7 	b_C1_C1_mid
   7  8 	b_C1_C1_end
   3  9 	b_ET_SC1_plasm
   9 10 	b_SC1_C1_mid
  10 11 	b_C1_C1_mid
  11 12 	b_C1_C1_mid
  12 13 	b_C1_C1_end

[angles]
;  i  j  k 	name 	(using named angletypes from martini_v3.0.0_ffbonded_v2.itp)
;  i  j  k 	funct 	angle 	force.c.
   1  2  4 	a_PO4_GL_C_def
   3  2  4 	a_ET_GL_C_plasm
   2  3  9 	a_GL_ET_C_plasm
   2  4  5 	a_GL_C1_C1_plasm
   4  5  6 	a_C1_C1_C1_def
   5  6  7 	a_C1_C1_C1_def
   6  7  8 	a_C1_C1_C1_def
   3  9 10 	a_ET_C1_C1_plasm
   9 10 11 	a_C1_C1_C1_def
  10 11 12 	a_C1_C1_C1_def
  11 12 13 	a_C1_C1_C1_def


;;;;;; Martini lipid topology for di-C22:0 LA (DBLA), generated using:
; The Martini lipid itp generator version M3.l01  Args are: -alname DBLA -alhead 'P' -allink 'G L' -altail 'CCCCC CCCCC'
; WARNING: Autogenerated and not all lipid headgroup and tail combinations have been tested;
;          used with care and see K.B. Pedersen et al. 2024 for guidance.
;
; Description:
;   A general model plasmalogen phosphatidic acid (LA) lipid corresponding to atomistic C22:0 dibehenoyl tails.
; Parameterization:
;   This topology follows the standard Martini 3.0 lipid definitions and building block rules. 
;   Bonded parameters and mapping have been optimized as described in K.B. Pedersen et al. 2024.
; Reference(s): 
;   K.B. Pedersen et al. The Martini 3 Lipidome: Expanded and Refined Parameters Improve Lipid Phase Behaviour, TBD 2024 
;   P.C.T. Souza et al. Martini 3: a general purpose force field for coarse-grained molecular dynamics, 
;   Nat. Methods; 2021. doi: 10.1038/s41592-021-01098-3
; Created: 2024.07.12
;
; Molecular topology and mapping of indices:
; PO4-GL1-C1A-C2A-C3A-C4A-C5A
;      |
;     PL2-C1B-C2B-C3B-C4B-C5B
;
;  1 - 2 - 4 - 5 - 6 - 7 - 8 
;      |
;      3 - 9 - 10- 11- 12- 13
;
;@INSANE alhead=P, allink=G L, altail=CCCCC CCCCC, alname=DBLA, charge=-1.0
;@RESNTEST DBL==DBLA if: atoms[0]==PO4
;@BEADS PO4 GL1 PL2 C1A C2A C3A C4A C5A C1B C2B C3B C4B C5B 
;@BONDS PO4-GL1 PO4-PL2 GL1-PL2 GL1-C1A C1A-C2A C2A-C3A C3A-C4A C4A-C5A PL2-C1B C1B-C2B C2B-C3B C3B-C4B C4B-C5B 
;

[moleculetype]
; molname      nrexcl
  DBLA          1

[atoms]
; id 	type 	resnr 	residu 	atom 	cgnr 	charge    (mass)
   1     Q5   1  DBLA  PO4   1 	-1.0
   2   SN4a   1  DBLA  GL1   2 	0
   3  SN4ah   1  DBLA  PL2   3 	0
   4     C1   1  DBLA  C1A   4 	0
   5     C1   1  DBLA  C2A   5 	0
   6     C1   1  DBLA  C3A   6 	0
   7     C1   1  DBLA  C4A   7 	0
   8     C1   1  DBLA  C5A   8 	0
   9     C1   1  DBLA  C1B   9 	0
  10     C1   1  DBLA  C2B  10 	0
  11     C1   1  DBLA  C3B  11 	0
  12     C1   1  DBLA  C4B  12 	0
  13     C1   1  DBLA  C5B  13 	0

[bonds]
;  i  j 	name 	(using named bondtypes from martini_v3.0.0_ffbonded_v2.itp)
;  i  j 	funct 	force.c.
   1  2 	b_PO4_GL_def
   1  3 	b_PO4_ET_def_long
   2  3 	b_GL_ET_plasm
   2  4 	b_GL_C1_plasm_5long
   4  5 	b_C1_C1_mid_5long
   5  6 	b_C1_C1_mid
   6  7 	b_C1_C1_mid
   7  8 	b_C1_C1_end
   3  9 	b_ET_C1_plasm_5long
   9 10 	b_C1_C1_mid_5long
  10 11 	b_C1_C1_mid
  11 12 	b_C1_C1_mid
  12 13 	b_C1_C1_end

[angles]
;  i  j  k 	name 	(using named angletypes from martini_v3.0.0_ffbonded_v2.itp)
;  i  j  k 	funct 	angle 	force.c.
   1  2  4 	a_PO4_GL_C_def
   3  2  4 	a_ET_GL_C_plasm
   2  3  9 	a_GL_ET_C_plasm
   2  4  5 	a_GL_C1_C1_plasm
   4  5  6 	a_C1_C1_C1_def
   5  6  7 	a_C1_C1_C1_def
   6  7  8 	a_C1_C1_C1_def
   3  9 10 	a_ET_C1_C1_plasm
   9 10 11 	a_C1_C1_C1_def
  10 11 12 	a_C1_C1_C1_def
  11 12 13 	a_C1_C1_C1_def


;;;;;; Martini lipid topology for di-C24:0 LA (DXLA), generated using:
; The Martini lipid itp generator version M3.l01  Args are: -alname DXLA -alhead 'P' -allink 'G L' -altail 'cCCCCC cCCCCC'
; WARNING: Autogenerated and not all lipid headgroup and tail combinations have been tested;
;          used with care and see K.B. Pedersen et al. 2024 for guidance.
;
; Description:
;   A general model plasmalogen phosphatidic acid (LA) lipid corresponding to atomistic C24:0 dilignoceroyl tails.
; Parameterization:
;   This topology follows the standard Martini 3.0 lipid definitions and building block rules. 
;   Bonded parameters and mapping have been optimized as described in K.B. Pedersen et al. 2024.
; Reference(s): 
;   K.B. Pedersen et al. The Martini 3 Lipidome: Expanded and Refined Parameters Improve Lipid Phase Behaviour, TBD 2024 
;   P.C.T. Souza et al. Martini 3: a general purpose force field for coarse-grained molecular dynamics, 
;   Nat. Methods; 2021. doi: 10.1038/s41592-021-01098-3
; Created: 2024.07.12
;
; Molecular topology and mapping of indices:
; PO4-GL1-C1A-C2A-C3A-C4A-C5A-C6A
;      |
;     PL2-C1B-C2B-C3B-C4B-C5B-C6B
;
;  1 - 2 - 4 - 5 - 6 - 7 - 8 - 9 
;      |
;      3 - 10- 11- 12- 13- 14- 15
;
;@INSANE alhead=P, allink=G L, altail=CCCCCC CCCCCC, alname=DXLA, charge=-1.0
;@RESNTEST DXL==DXLA if: atoms[0]==PO4
;@BEADS PO4 GL1 PL2 C1A C2A C3A C4A C5A C6A C1B C2B C3B C4B C5B C6B 
;@BONDS PO4-GL1 PO4-PL2 GL1-PL2 GL1-C1A C1A-C2A C2A-C3A C3A-C4A C4A-C5A C5A-C6A PL2-C1B C1B-C2B C2B-C3B C3B-C4B C4B-C5B C5B-C6B 
;

[moleculetype]
; molname      nrexcl
  DXLA          1

[atoms]
; id 	type 	resnr 	residu 	atom 	cgnr 	charge    (mass)
   1     Q5   1  DXLA  PO4   1 	-1.0
   2   SN4a   1  DXLA  GL1   2 	0
   3  SN4ah   1  DXLA  PL2   3 	0
   4    SC1   1  DXLA  C1A   4 	0
   5     C1   1  DXLA  C2A   5 	0
   6     C1   1  DXLA  C3A   6 	0
   7     C1   1  DXLA  C4A   7 	0
   8     C1   1  DXLA  C5A   8 	0
   9     C1   1  DXLA  C6A   9 	0
  10    SC1   1  DXLA  C1B  10 	0
  11     C1   1  DXLA  C2B  11 	0
  12     C1   1  DXLA  C3B  12 	0
  13     C1   1  DXLA  C4B  13 	0
  14     C1   1  DXLA  C5B  14 	0
  15     C1   1  DXLA  C6B  15 	0

[bonds]
;  i  j 	name 	(using named bondtypes from martini_v3.0.0_ffbonded_v2.itp)
;  i  j 	funct 	force.c.
   1  2 	b_PO4_GL_def
   1  3 	b_PO4_ET_def_long
   2  3 	b_GL_ET_plasm
   2  4 	b_GL_SC1_plasm
   4  5 	b_SC1_C1_mid
   5  6 	b_C1_C1_mid
   6  7 	b_C1_C1_mid
   7  8 	b_C1_C1_mid
   8  9 	b_C1_C1_end
   3 10 	b_ET_SC1_plasm
  10 11 	b_SC1_C1_mid
  11 12 	b_C1_C1_mid
  12 13 	b_C1_C1_mid
  13 14 	b_C1_C1_mid
  14 15 	b_C1_C1_end

[angles]
;  i  j  k 	name 	(using named angletypes from martini_v3.0.0_ffbonded_v2.itp)
;  i  j  k 	funct 	angle 	force.c.
   1  2  4 	a_PO4_GL_C_def
   3  2  4 	a_ET_GL_C_plasm
   2  3 10 	a_GL_ET_C_plasm
   2  4  5 	a_GL_C1_C1_plasm
   4  5  6 	a_C1_C1_C1_def
   5  6  7 	a_C1_C1_C1_def
   6  7  8 	a_C1_C1_C1_def
   7  8  9 	a_C1_C1_C1_def
   3 10 11 	a_ET_C1_C1_plasm
  10 11 12 	a_C1_C1_C1_def
  11 12 13 	a_C1_C1_C1_def
  12 13 14 	a_C1_C1_C1_def
  13 14 15 	a_C1_C1_C1_def


;;;;;; Martini lipid topology for di-C26:0 LA (DCLA), generated using:
; The Martini lipid itp generator version M3.l01  Args are: -alname DCLA -alhead 'P' -allink 'G L' -altail 'CCCCCC CCCCCC'
; WARNING: Autogenerated and not all lipid headgroup and tail combinations have been tested;
;          used with care and see K.B. Pedersen et al. 2024 for guidance.
;
; Description:
;   A general model plasmalogen phosphatidic acid (LA) lipid corresponding to atomistic C26:0 dihexacosanoyl tails.
; Parameterization:
;   This topology follows the standard Martini 3.0 lipid definitions and building block rules. 
;   Bonded parameters and mapping have been optimized as described in K.B. Pedersen et al. 2024.
; Reference(s): 
;   K.B. Pedersen et al. The Martini 3 Lipidome: Expanded and Refined Parameters Improve Lipid Phase Behaviour, TBD 2024 
;   P.C.T. Souza et al. Martini 3: a general purpose force field for coarse-grained molecular dynamics, 
;   Nat. Methods; 2021. doi: 10.1038/s41592-021-01098-3
; Created: 2024.07.12
;
; Molecular topology and mapping of indices:
; PO4-GL1-C1A-C2A-C3A-C4A-C5A-C6A
;      |
;     PL2-C1B-C2B-C3B-C4B-C5B-C6B
;
;  1 - 2 - 4 - 5 - 6 - 7 - 8 - 9 
;      |
;      3 - 10- 11- 12- 13- 14- 15
;
;@INSANE alhead=P, allink=G L, altail=CCCCCC CCCCCC, alname=DCLA, charge=-1.0
;@RESNTEST DCL==DCLA if: atoms[0]==PO4
;@BEADS PO4 GL1 PL2 C1A C2A C3A C4A C5A C6A C1B C2B C3B C4B C5B C6B 
;@BONDS PO4-GL1 PO4-PL2 GL1-PL2 GL1-C1A C1A-C2A C2A-C3A C3A-C4A C4A-C5A C5A-C6A PL2-C1B C1B-C2B C2B-C3B C3B-C4B C4B-C5B C5B-C6B 
;

[moleculetype]
; molname      nrexcl
  DCLA          1

[atoms]
; id 	type 	resnr 	residu 	atom 	cgnr 	charge    (mass)
   1     Q5   1  DCLA  PO4   1 	-1.0
   2   SN4a   1  DCLA  GL1   2 	0
   3  SN4ah   1  DCLA  PL2   3 	0
   4     C1   1  DCLA  C1A   4 	0
   5     C1   1  DCLA  C2A   5 	0
   6     C1   1  DCLA  C3A   6 	0
   7     C1   1  DCLA  C4A   7 	0
   8     C1   1  DCLA  C5A   8 	0
   9     C1   1  DCLA  C6A   9 	0
  10     C1   1  DCLA  C1B  10 	0
  11     C1   1  DCLA  C2B  11 	0
  12     C1   1  DCLA  C3B  12 	0
  13     C1   1  DCLA  C4B  13 	0
  14     C1   1  DCLA  C5B  14 	0
  15     C1   1  DCLA  C6B  15 	0

[bonds]
;  i  j 	name 	(using named bondtypes from martini_v3.0.0_ffbonded_v2.itp)
;  i  j 	funct 	force.c.
   1  2 	b_PO4_GL_def
   1  3 	b_PO4_ET_def_long
   2  3 	b_GL_ET_plasm
   2  4 	b_GL_C1_plasm_5long
   4  5 	b_C1_C1_mid_5long
   5  6 	b_C1_C1_mid
   6  7 	b_C1_C1_mid
   7  8 	b_C1_C1_mid
   8  9 	b_C1_C1_end
   3 10 	b_ET_C1_plasm_5long
  10 11 	b_C1_C1_mid_5long
  11 12 	b_C1_C1_mid
  12 13 	b_C1_C1_mid
  13 14 	b_C1_C1_mid
  14 15 	b_C1_C1_end

[angles]
;  i  j  k 	name 	(using named angletypes from martini_v3.0.0_ffbonded_v2.itp)
;  i  j  k 	funct 	angle 	force.c.
   1  2  4 	a_PO4_GL_C_def
   3  2  4 	a_ET_GL_C_plasm
   2  3 10 	a_GL_ET_C_plasm
   2  4  5 	a_GL_C1_C1_plasm
   4  5  6 	a_C1_C1_C1_def
   5  6  7 	a_C1_C1_C1_def
   6  7  8 	a_C1_C1_C1_def
   7  8  9 	a_C1_C1_C1_def
   3 10 11 	a_ET_C1_C1_plasm
  10 11 12 	a_C1_C1_C1_def
  11 12 13 	a_C1_C1_C1_def
  12 13 14 	a_C1_C1_C1_def
  13 14 15 	a_C1_C1_C1_def


;;;;;; Martini lipid topology for di-C14:1 LA (DRLA), generated using:
; The Martini lipid itp generator version M3.l01  Args are: -alname DRLA -alhead 'P' -allink 'G L' -altail 'CDC CDC'
; WARNING: Autogenerated and not all lipid headgroup and tail combinations have been tested;
;          used with care and see K.B. Pedersen et al. 2024 for guidance.
;
; Description:
;   A general model plasmalogen phosphatidic acid (LA) lipid corresponding to atomistic C14:1(9c) dimyristoleoyl tails.
; Parameterization:
;   This topology follows the standard Martini 3.0 lipid definitions and building block rules. 
;   Bonded parameters and mapping have been optimized as described in K.B. Pedersen et al. 2024.
; Reference(s): 
;   K.B. Pedersen et al. The Martini 3 Lipidome: Expanded and Refined Parameters Improve Lipid Phase Behaviour, TBD 2024 
;   P.C.T. Souza et al. Martini 3: a general purpose force field for coarse-grained molecular dynamics, 
;   Nat. Methods; 2021. doi: 10.1038/s41592-021-01098-3
; Created: 2024.07.12
;
; Molecular topology and mapping of indices:
; PO4-GL1-C1A-D2A-C3A
;      |
;     PL2-C1B-D2B-C3B
;
;  1 - 2 - 4 - 5 - 6 
;      |
;      3 - 7 - 8 - 9 
;
;@INSANE alhead=P, allink=G L, altail=CDC CDC, alname=DRLA, charge=-1.0
;@RESNTEST DRL==DRLA if: atoms[0]==PO4
;@BEADS PO4 GL1 PL2 C1A D2A C3A C1B D2B C3B 
;@BONDS PO4-GL1 PO4-PL2 GL1-PL2 GL1-C1A C1A-D2A D2A-C3A PL2-C1B C1B-D2B D2B-C3B 
;

[moleculetype]
; molname      nrexcl
  DRLA          1

[atoms]
; id 	type 	resnr 	residu 	atom 	cgnr 	charge    (mass)
   1     Q5   1  DRLA  PO4   1 	-1.0
   2   SN4a   1  DRLA  GL1   2 	0
   3  SN4ah   1  DRLA  PL2   3 	0
   4     C1   1  DRLA  C1A   4 	0
   5    C4h   1  DRLA  D2A   5 	0
   6     C1   1  DRLA  C3A   6 	0
   7     C1   1  DRLA  C1B   7 	0
   8    C4h   1  DRLA  D2B   8 	0
   9     C1   1  DRLA  C3B   9 	0

[bonds]
;  i  j 	name 	(using named bondtypes from martini_v3.0.0_ffbonded_v2.itp)
;  i  j 	funct 	force.c.
   1  2 	b_PO4_GL_def
   1  3 	b_PO4_ET_def_long
   2  3 	b_GL_ET_plasm
   2  4 	b_GL_C1_plasm_5long
   4  5 	b_C1_C4_mid_5long
   5  6 	b_C4_C1_end
   3  7 	b_ET_C1_plasm_5long
   7  8 	b_C1_C4_mid_5long
   8  9 	b_C4_C1_end

[angles]
;  i  j  k 	name 	(using named angletypes from martini_v3.0.0_ffbonded_v2.itp)
;  i  j  k 	funct 	angle 	force.c.
   1  2  4 	a_PO4_GL_C_def
   3  2  4 	a_ET_GL_C_plasm
   2  3  7 	a_GL_ET_C_plasm
   2  4  5 	a_GL_C1_C4_plasm
   4  5  6 	a_C1_C4_C1_def
   3  7  8 	a_ET_C1_C4_plasm
   7  8  9 	a_C1_C4_C1_def


;;;;;; Martini lipid topology for di-C16:1 LA (DYLA), generated using:
; The Martini lipid itp generator version M3.l01  Args are: -alname DYLA -alhead 'P' -allink 'G L' -altail 'cCDC cCDC'
; WARNING: Autogenerated and not all lipid headgroup and tail combinations have been tested;
;          used with care and see K.B. Pedersen et al. 2024 for guidance.
;
; Description:
;   A general model plasmalogen phosphatidic acid (LA) lipid corresponding to atomistic C16:1(9c) dipalmitoleoyl tails.
; Parameterization:
;   This topology follows the standard Martini 3.0 lipid definitions and building block rules. 
;   Bonded parameters and mapping have been optimized as described in K.B. Pedersen et al. 2024.
; Reference(s): 
;   K.B. Pedersen et al. The Martini 3 Lipidome: Expanded and Refined Parameters Improve Lipid Phase Behaviour, TBD 2024 
;   P.C.T. Souza et al. Martini 3: a general purpose force field for coarse-grained molecular dynamics, 
;   Nat. Methods; 2021. doi: 10.1038/s41592-021-01098-3
; Created: 2024.07.12
;
; Molecular topology and mapping of indices:
; PO4-GL1-C1A-C2A-D3A-C4A
;      |
;     PL2-C1B-C2B-D3B-C4B
;
;  1 - 2 - 4 - 5 - 6 - 7 
;      |
;      3 - 8 - 9 - 10- 11
;
;@INSANE alhead=P, allink=G L, altail=CCDC CCDC, alname=DYLA, charge=-1.0
;@RESNTEST DYL==DYLA if: atoms[0]==PO4
;@BEADS PO4 GL1 PL2 C1A C2A D3A C4A C1B C2B D3B C4B 
;@BONDS PO4-GL1 PO4-PL2 GL1-PL2 GL1-C1A C1A-C2A C2A-D3A D3A-C4A PL2-C1B C1B-C2B C2B-D3B D3B-C4B 
;

[moleculetype]
; molname      nrexcl
  DYLA          1

[atoms]
; id 	type 	resnr 	residu 	atom 	cgnr 	charge    (mass)
   1     Q5   1  DYLA  PO4   1 	-1.0
   2   SN4a   1  DYLA  GL1   2 	0
   3  SN4ah   1  DYLA  PL2   3 	0
   4    SC1   1  DYLA  C1A   4 	0
   5     C1   1  DYLA  C2A   5 	0
   6    C4h   1  DYLA  D3A   6 	0
   7     C1   1  DYLA  C4A   7 	0
   8    SC1   1  DYLA  C1B   8 	0
   9     C1   1  DYLA  C2B   9 	0
  10    C4h   1  DYLA  D3B  10 	0
  11     C1   1  DYLA  C4B  11 	0

[bonds]
;  i  j 	name 	(using named bondtypes from martini_v3.0.0_ffbonded_v2.itp)
;  i  j 	funct 	force.c.
   1  2 	b_PO4_GL_def
   1  3 	b_PO4_ET_def_long
   2  3 	b_GL_ET_plasm
   2  4 	b_GL_SC1_plasm
   4  5 	b_SC1_C1_mid
   5  6 	b_C1_C4_mid
   6  7 	b_C4_C1_end
   3  8 	b_ET_SC1_plasm
   8  9 	b_SC1_C1_mid
   9 10 	b_C1_C4_mid
  10 11 	b_C4_C1_end

[angles]
;  i  j  k 	name 	(using named angletypes from martini_v3.0.0_ffbonded_v2.itp)
;  i  j  k 	funct 	angle 	force.c.
   1  2  4 	a_PO4_GL_C_def
   3  2  4 	a_ET_GL_C_plasm
   2  3  8 	a_GL_ET_C_plasm
   2  4  5 	a_GL_C1_C1_plasm
   4  5  6 	a_C1_C1_C4_def
   5  6  7 	a_C1_C4_C1_def
   3  8  9 	a_ET_C1_C1_plasm
   8  9 10 	a_C1_C1_C4_def
   9 10 11 	a_C1_C4_C1_def


;;;;;; Martini lipid topology for di-C18:1 LA (DOLA), generated using:
; The Martini lipid itp generator version M3.l01  Args are: -alname DOLA -alhead 'P' -allink 'G L' -altail 'CDCC CDCC'
; WARNING: Autogenerated and not all lipid headgroup and tail combinations have been tested;
;          used with care and see K.B. Pedersen et al. 2024 for guidance.
;
; Description:
;   A general model plasmalogen phosphatidic acid (LA) lipid corresponding to atomistic C18:1(9c) dioleoyl (DOLA) tails.
; Parameterization:
;   This topology follows the standard Martini 3.0 lipid definitions and building block rules. 
;   Bonded parameters and mapping have been optimized as described in K.B. Pedersen et al. 2024.
; Reference(s): 
;   K.B. Pedersen et al. The Martini 3 Lipidome: Expanded and Refined Parameters Improve Lipid Phase Behaviour, TBD 2024 
;   P.C.T. Souza et al. Martini 3: a general purpose force field for coarse-grained molecular dynamics, 
;   Nat. Methods; 2021. doi: 10.1038/s41592-021-01098-3
; Created: 2024.07.12
;
; Molecular topology and mapping of indices:
; PO4-GL1-C1A-D2A-C3A-C4A
;      |
;     PL2-C1B-D2B-C3B-C4B
;
;  1 - 2 - 4 - 5 - 6 - 7 
;      |
;      3 - 8 - 9 - 10- 11
;
;@INSANE alhead=P, allink=G L, altail=CDCC CDCC, alname=DOLA, charge=-1.0
;@RESNTEST DOL==DOLA if: atoms[0]==PO4
;@BEADS PO4 GL1 PL2 C1A D2A C3A C4A C1B D2B C3B C4B 
;@BONDS PO4-GL1 PO4-PL2 GL1-PL2 GL1-C1A C1A-D2A D2A-C3A C3A-C4A PL2-C1B C1B-D2B D2B-C3B C3B-C4B 
;

[moleculetype]
; molname      nrexcl
  DOLA          1

[atoms]
; id 	type 	resnr 	residu 	atom 	cgnr 	charge    (mass)
   1     Q5   1  DOLA  PO4   1 	-1.0
   2   SN4a   1  DOLA  GL1   2 	0
   3  SN4ah   1  DOLA  PL2   3 	0
   4     C1   1  DOLA  C1A   4 	0
   5    C4h   1  DOLA  D2A   5 	0
   6     C1   1  DOLA  C3A   6 	0
   7     C1   1  DOLA  C4A   7 	0
   8     C1   1  DOLA  C1B   8 	0
   9    C4h   1  DOLA  D2B   9 	0
  10     C1   1  DOLA  C3B  10 	0
  11     C1   1  DOLA  C4B  11 	0

[bonds]
;  i  j 	name 	(using named bondtypes from martini_v3.0.0_ffbonded_v2.itp)
;  i  j 	funct 	force.c.
   1  2 	b_PO4_GL_def
   1  3 	b_PO4_ET_def_long
   2  3 	b_GL_ET_plasm
   2  4 	b_GL_C1_plasm_5long
   4  5 	b_C1_C4_mid_5long
   5  6 	b_C4_C1_mid
   6  7 	b_C1_C1_end
   3  8 	b_ET_C1_plasm_5long
   8  9 	b_C1_C4_mid_5long
   9 10 	b_C4_C1_mid
  10 11 	b_C1_C1_end

[angles]
;  i  j  k 	name 	(using named angletypes from martini_v3.0.0_ffbonded_v2.itp)
;  i  j  k 	funct 	angle 	force.c.
   1  2  4 	a_PO4_GL_C_def
   3  2  4 	a_ET_GL_C_plasm
   2  3  8 	a_GL_ET_C_plasm
   2  4  5 	a_GL_C1_C4_plasm
   4  5  6 	a_C1_C4_C1_def
   5  6  7 	a_C4_C1_C1_def
   3  8  9 	a_ET_C1_C4_plasm
   8  9 10 	a_C1_C4_C1_def
   9 10 11 	a_C4_C1_C1_def


;;;;;; Martini lipid topology for di-C18:1 LA (DVLA), generated using:
; The Martini lipid itp generator version M3.l01  Args are: -alname DVLA -alhead 'P' -allink 'G L' -altail 'CCDC CCDC'
; WARNING: Autogenerated and not all lipid headgroup and tail combinations have been tested;
;          used with care and see K.B. Pedersen et al. 2024 for guidance.
;
; Description:
;   A general model plasmalogen phosphatidic acid (LA) lipid corresponding to atomistic C18:1(11c) cis-vaccenic acid tails.
; Parameterization:
;   This topology follows the standard Martini 3.0 lipid definitions and building block rules. 
;   Bonded parameters and mapping have been optimized as described in K.B. Pedersen et al. 2024.
; Reference(s): 
;   K.B. Pedersen et al. The Martini 3 Lipidome: Expanded and Refined Parameters Improve Lipid Phase Behaviour, TBD 2024 
;   P.C.T. Souza et al. Martini 3: a general purpose force field for coarse-grained molecular dynamics, 
;   Nat. Methods; 2021. doi: 10.1038/s41592-021-01098-3
; Created: 2024.07.12
;
; Molecular topology and mapping of indices:
; PO4-GL1-C1A-C2A-D3A-C4A
;      |
;     PL2-C1B-C2B-D3B-C4B
;
;  1 - 2 - 4 - 5 - 6 - 7 
;      |
;      3 - 8 - 9 - 10- 11
;
;@INSANE alhead=P, allink=G L, altail=CCDC CCDC, alname=DVLA, charge=-1.0
;@RESNTEST DVL==DVLA if: atoms[0]==PO4
;@BEADS PO4 GL1 PL2 C1A C2A D3A C4A C1B C2B D3B C4B 
;@BONDS PO4-GL1 PO4-PL2 GL1-PL2 GL1-C1A C1A-C2A C2A-D3A D3A-C4A PL2-C1B C1B-C2B C2B-D3B D3B-C4B 
;

[moleculetype]
; molname      nrexcl
  DVLA          1

[atoms]
; id 	type 	resnr 	residu 	atom 	cgnr 	charge    (mass)
   1     Q5   1  DVLA  PO4   1 	-1.0
   2   SN4a   1  DVLA  GL1   2 	0
   3  SN4ah   1  DVLA  PL2   3 	0
   4     C1   1  DVLA  C1A   4 	0
   5     C1   1  DVLA  C2A   5 	0
   6    C4h   1  DVLA  D3A   6 	0
   7     C1   1  DVLA  C4A   7 	0
   8     C1   1  DVLA  C1B   8 	0
   9     C1   1  DVLA  C2B   9 	0
  10    C4h   1  DVLA  D3B  10 	0
  11     C1   1  DVLA  C4B  11 	0

[bonds]
;  i  j 	name 	(using named bondtypes from martini_v3.0.0_ffbonded_v2.itp)
;  i  j 	funct 	force.c.
   1  2 	b_PO4_GL_def
   1  3 	b_PO4_ET_def_long
   2  3 	b_GL_ET_plasm
   2  4 	b_GL_C1_plasm_5long
   4  5 	b_C1_C1_mid_5long
   5  6 	b_C1_C4_mid
   6  7 	b_C4_C1_end
   3  8 	b_ET_C1_plasm_5long
   8  9 	b_C1_C1_mid_5long
   9 10 	b_C1_C4_mid
  10 11 	b_C4_C1_end

[angles]
;  i  j  k 	name 	(using named angletypes from martini_v3.0.0_ffbonded_v2.itp)
;  i  j  k 	funct 	angle 	force.c.
   1  2  4 	a_PO4_GL_C_def
   3  2  4 	a_ET_GL_C_plasm
   2  3  8 	a_GL_ET_C_plasm
   2  4  5 	a_GL_C1_C1_plasm
   4  5  6 	a_C1_C1_C4_def
   5  6  7 	a_C1_C4_C1_def
   3  8  9 	a_ET_C1_C1_plasm
   8  9 10 	a_C1_C1_C4_def
   9 10 11 	a_C1_C4_C1_def


;;;;;; Martini lipid topology for di-C20:1 LA (DGLA), generated using:
; The Martini lipid itp generator version M3.l01  Args are: -alname DGLA -alhead 'P' -allink 'G L' -altail 'cCDCC cCDCC'
; WARNING: Autogenerated and not all lipid headgroup and tail combinations have been tested;
;          used with care and see K.B. Pedersen et al. 2024 for guidance.
;
; Description:
;   A general model plasmalogen phosphatidic acid (LA) lipid corresponding to atomistic C20:1(11c) di-gondoic acid tails.
; Parameterization:
;   This topology follows the standard Martini 3.0 lipid definitions and building block rules. 
;   Bonded parameters and mapping have been optimized as described in K.B. Pedersen et al. 2024.
; Reference(s): 
;   K.B. Pedersen et al. The Martini 3 Lipidome: Expanded and Refined Parameters Improve Lipid Phase Behaviour, TBD 2024 
;   P.C.T. Souza et al. Martini 3: a general purpose force field for coarse-grained molecular dynamics, 
;   Nat. Methods; 2021. doi: 10.1038/s41592-021-01098-3
; Created: 2024.07.12
;
; Molecular topology and mapping of indices:
; PO4-GL1-C1A-C2A-D3A-C4A-C5A
;      |
;     PL2-C1B-C2B-D3B-C4B-C5B
;
;  1 - 2 - 4 - 5 - 6 - 7 - 8 
;      |
;      3 - 9 - 10- 11- 12- 13
;
;@INSANE alhead=P, allink=G L, altail=CCDCC CCDCC, alname=DGLA, charge=-1.0
;@RESNTEST DGL==DGLA if: atoms[0]==PO4
;@BEADS PO4 GL1 PL2 C1A C2A D3A C4A C5A C1B C2B D3B C4B C5B 
;@BONDS PO4-GL1 PO4-PL2 GL1-PL2 GL1-C1A C1A-C2A C2A-D3A D3A-C4A C4A-C5A PL2-C1B C1B-C2B C2B-D3B D3B-C4B C4B-C5B 
;

[moleculetype]
; molname      nrexcl
  DGLA          1

[atoms]
; id 	type 	resnr 	residu 	atom 	cgnr 	charge    (mass)
   1     Q5   1  DGLA  PO4   1 	-1.0
   2   SN4a   1  DGLA  GL1   2 	0
   3  SN4ah   1  DGLA  PL2   3 	0
   4    SC1   1  DGLA  C1A   4 	0
   5     C1   1  DGLA  C2A   5 	0
   6    C4h   1  DGLA  D3A   6 	0
   7     C1   1  DGLA  C4A   7 	0
   8     C1   1  DGLA  C5A   8 	0
   9    SC1   1  DGLA  C1B   9 	0
  10     C1   1  DGLA  C2B  10 	0
  11    C4h   1  DGLA  D3B  11 	0
  12     C1   1  DGLA  C4B  12 	0
  13     C1   1  DGLA  C5B  13 	0

[bonds]
;  i  j 	name 	(using named bondtypes from martini_v3.0.0_ffbonded_v2.itp)
;  i  j 	funct 	force.c.
   1  2 	b_PO4_GL_def
   1  3 	b_PO4_ET_def_long
   2  3 	b_GL_ET_plasm
   2  4 	b_GL_SC1_plasm
   4  5 	b_SC1_C1_mid
   5  6 	b_C1_C4_mid
   6  7 	b_C4_C1_mid
   7  8 	b_C1_C1_end
   3  9 	b_ET_SC1_plasm
   9 10 	b_SC1_C1_mid
  10 11 	b_C1_C4_mid
  11 12 	b_C4_C1_mid
  12 13 	b_C1_C1_end

[angles]
;  i  j  k 	name 	(using named angletypes from martini_v3.0.0_ffbonded_v2.itp)
;  i  j  k 	funct 	angle 	force.c.
   1  2  4 	a_PO4_GL_C_def
   3  2  4 	a_ET_GL_C_plasm
   2  3  9 	a_GL_ET_C_plasm
   2  4  5 	a_GL_C1_C1_plasm
   4  5  6 	a_C1_C1_C4_def
   5  6  7 	a_C1_C4_C1_def
   6  7  8 	a_C4_C1_C1_def
   3  9 10 	a_ET_C1_C1_plasm
   9 10 11 	a_C1_C1_C4_def
  10 11 12 	a_C1_C4_C1_def
  11 12 13 	a_C4_C1_C1_def


;;;;;; Martini lipid topology for di-C22:1 LA (DELA), generated using:
; The Martini lipid itp generator version M3.l01  Args are: -alname DELA -alhead 'P' -allink 'G L' -altail 'CCDCC CCDCC'
; WARNING: Autogenerated and not all lipid headgroup and tail combinations have been tested;
;          used with care and see K.B. Pedersen et al. 2024 for guidance.
;
; Description:
;   A general model plasmalogen phosphatidic acid (LA) lipid corresponding to atomistic C22:1(11c) or C22:1(13c) dierucoyl tails.
; Parameterization:
;   This topology follows the standard Martini 3.0 lipid definitions and building block rules. 
;   Bonded parameters and mapping have been optimized as described in K.B. Pedersen et al. 2024.
; Reference(s): 
;   K.B. Pedersen et al. The Martini 3 Lipidome: Expanded and Refined Parameters Improve Lipid Phase Behaviour, TBD 2024 
;   P.C.T. Souza et al. Martini 3: a general purpose force field for coarse-grained molecular dynamics, 
;   Nat. Methods; 2021. doi: 10.1038/s41592-021-01098-3
; Created: 2024.07.12
;
; Molecular topology and mapping of indices:
; PO4-GL1-C1A-C2A-D3A-C4A-C5A
;      |
;     PL2-C1B-C2B-D3B-C4B-C5B
;
;  1 - 2 - 4 - 5 - 6 - 7 - 8 
;      |
;      3 - 9 - 10- 11- 12- 13
;
;@INSANE alhead=P, allink=G L, altail=CCDCC CCDCC, alname=DELA, charge=-1.0
;@RESNTEST DEL==DELA if: atoms[0]==PO4
;@BEADS PO4 GL1 PL2 C1A C2A D3A C4A C5A C1B C2B D3B C4B C5B 
;@BONDS PO4-GL1 PO4-PL2 GL1-PL2 GL1-C1A C1A-C2A C2A-D3A D3A-C4A C4A-C5A PL2-C1B C1B-C2B C2B-D3B D3B-C4B C4B-C5B 
;

[moleculetype]
; molname      nrexcl
  DELA          1

[atoms]
; id 	type 	resnr 	residu 	atom 	cgnr 	charge    (mass)
   1     Q5   1  DELA  PO4   1 	-1.0
   2   SN4a   1  DELA  GL1   2 	0
   3  SN4ah   1  DELA  PL2   3 	0
   4     C1   1  DELA  C1A   4 	0
   5     C1   1  DELA  C2A   5 	0
   6    C4h   1  DELA  D3A   6 	0
   7     C1   1  DELA  C4A   7 	0
   8     C1   1  DELA  C5A   8 	0
   9     C1   1  DELA  C1B   9 	0
  10     C1   1  DELA  C2B  10 	0
  11    C4h   1  DELA  D3B  11 	0
  12     C1   1  DELA  C4B  12 	0
  13     C1   1  DELA  C5B  13 	0

[bonds]
;  i  j 	name 	(using named bondtypes from martini_v3.0.0_ffbonded_v2.itp)
;  i  j 	funct 	force.c.
   1  2 	b_PO4_GL_def
   1  3 	b_PO4_ET_def_long
   2  3 	b_GL_ET_plasm
   2  4 	b_GL_C1_plasm_5long
   4  5 	b_C1_C1_mid_5long
   5  6 	b_C1_C4_mid
   6  7 	b_C4_C1_mid
   7  8 	b_C1_C1_end
   3  9 	b_ET_C1_plasm_5long
   9 10 	b_C1_C1_mid_5long
  10 11 	b_C1_C4_mid
  11 12 	b_C4_C1_mid
  12 13 	b_C1_C1_end

[angles]
;  i  j  k 	name 	(using named angletypes from martini_v3.0.0_ffbonded_v2.itp)
;  i  j  k 	funct 	angle 	force.c.
   1  2  4 	a_PO4_GL_C_def
   3  2  4 	a_ET_GL_C_plasm
   2  3  9 	a_GL_ET_C_plasm
   2  4  5 	a_GL_C1_C1_plasm
   4  5  6 	a_C1_C1_C4_def
   5  6  7 	a_C1_C4_C1_def
   6  7  8 	a_C4_C1_C1_def
   3  9 10 	a_ET_C1_C1_plasm
   9 10 11 	a_C1_C1_C4_def
  10 11 12 	a_C1_C4_C1_def
  11 12 13 	a_C4_C1_C1_def


;;;;;; Martini lipid topology for di-C24:1 LA (DNLA), generated using:
; The Martini lipid itp generator version M3.l01  Args are: -alname DNLA -alhead 'P' -allink 'G L' -altail 'cCCDCC cCCDCC'
; WARNING: Autogenerated and not all lipid headgroup and tail combinations have been tested;
;          used with care and see K.B. Pedersen et al. 2024 for guidance.
;
; Description:
;   A general model plasmalogen phosphatidic acid (LA) lipid corresponding to atomistic C24:1(15c) di-nervonic acid tails.
; Parameterization:
;   This topology follows the standard Martini 3.0 lipid definitions and building block rules. 
;   Bonded parameters and mapping have been optimized as described in K.B. Pedersen et al. 2024.
; Reference(s): 
;   K.B. Pedersen et al. The Martini 3 Lipidome: Expanded and Refined Parameters Improve Lipid Phase Behaviour, TBD 2024 
;   P.C.T. Souza et al. Martini 3: a general purpose force field for coarse-grained molecular dynamics, 
;   Nat. Methods; 2021. doi: 10.1038/s41592-021-01098-3
; Created: 2024.07.12
;
; Molecular topology and mapping of indices:
; PO4-GL1-C1A-C2A-C3A-D4A-C5A-C6A
;      |
;     PL2-C1B-C2B-C3B-D4B-C5B-C6B
;
;  1 - 2 - 4 - 5 - 6 - 7 - 8 - 9 
;      |
;      3 - 10- 11- 12- 13- 14- 15
;
;@INSANE alhead=P, allink=G L, altail=CCCDCC CCCDCC, alname=DNLA, charge=-1.0
;@RESNTEST DNL==DNLA if: atoms[0]==PO4
;@BEADS PO4 GL1 PL2 C1A C2A C3A D4A C5A C6A C1B C2B C3B D4B C5B C6B 
;@BONDS PO4-GL1 PO4-PL2 GL1-PL2 GL1-C1A C1A-C2A C2A-C3A C3A-D4A D4A-C5A C5A-C6A PL2-C1B C1B-C2B C2B-C3B C3B-D4B D4B-C5B C5B-C6B 
;

[moleculetype]
; molname      nrexcl
  DNLA          1

[atoms]
; id 	type 	resnr 	residu 	atom 	cgnr 	charge    (mass)
   1     Q5   1  DNLA  PO4   1 	-1.0
   2   SN4a   1  DNLA  GL1   2 	0
   3  SN4ah   1  DNLA  PL2   3 	0
   4    SC1   1  DNLA  C1A   4 	0
   5     C1   1  DNLA  C2A   5 	0
   6     C1   1  DNLA  C3A   6 	0
   7    C4h   1  DNLA  D4A   7 	0
   8     C1   1  DNLA  C5A   8 	0
   9     C1   1  DNLA  C6A   9 	0
  10    SC1   1  DNLA  C1B  10 	0
  11     C1   1  DNLA  C2B  11 	0
  12     C1   1  DNLA  C3B  12 	0
  13    C4h   1  DNLA  D4B  13 	0
  14     C1   1  DNLA  C5B  14 	0
  15     C1   1  DNLA  C6B  15 	0

[bonds]
;  i  j 	name 	(using named bondtypes from martini_v3.0.0_ffbonded_v2.itp)
;  i  j 	funct 	force.c.
   1  2 	b_PO4_GL_def
   1  3 	b_PO4_ET_def_long
   2  3 	b_GL_ET_plasm
   2  4 	b_GL_SC1_plasm
   4  5 	b_SC1_C1_mid
   5  6 	b_C1_C1_mid
   6  7 	b_C1_C4_mid
   7  8 	b_C4_C1_mid
   8  9 	b_C1_C1_end
   3 10 	b_ET_SC1_plasm
  10 11 	b_SC1_C1_mid
  11 12 	b_C1_C1_mid
  12 13 	b_C1_C4_mid
  13 14 	b_C4_C1_mid
  14 15 	b_C1_C1_end

[angles]
;  i  j  k 	name 	(using named angletypes from martini_v3.0.0_ffbonded_v2.itp)
;  i  j  k 	funct 	angle 	force.c.
   1  2  4 	a_PO4_GL_C_def
   3  2  4 	a_ET_GL_C_plasm
   2  3 10 	a_GL_ET_C_plasm
   2  4  5 	a_GL_C1_C1_plasm
   4  5  6 	a_C1_C1_C1_def
   5  6  7 	a_C1_C1_C4_def
   6  7  8 	a_C1_C4_C1_def
   7  8  9 	a_C4_C1_C1_def
   3 10 11 	a_ET_C1_C1_plasm
  10 11 12 	a_C1_C1_C1_def
  11 12 13 	a_C1_C1_C4_def
  12 13 14 	a_C1_C4_C1_def
  13 14 15 	a_C4_C1_C1_def


;;;;;; Martini lipid topology for di-C18:2 LA (DLLA), generated using:
; The Martini lipid itp generator version M3.l01  Args are: -alname DLLA -alhead 'P' -allink 'G L' -altail 'CDDC CDDC'
; WARNING: Autogenerated and not all lipid headgroup and tail combinations have been tested;
;          used with care and see K.B. Pedersen et al. 2024 for guidance.
;
; Description:
;   A general model plasmalogen phosphatidic acid (LA) lipid corresponding to atomistic C18:2(9c;12c) dilinoleoyl (DLLA or DLiLA) tails.
; Parameterization:
;   This topology follows the standard Martini 3.0 lipid definitions and building block rules. 
;   Bonded parameters and mapping have been optimized as described in K.B. Pedersen et al. 2024.
; Reference(s): 
;   K.B. Pedersen et al. The Martini 3 Lipidome: Expanded and Refined Parameters Improve Lipid Phase Behaviour, TBD 2024 
;   P.C.T. Souza et al. Martini 3: a general purpose force field for coarse-grained molecular dynamics, 
;   Nat. Methods; 2021. doi: 10.1038/s41592-021-01098-3
; Created: 2024.07.12
;
; Molecular topology and mapping of indices:
; PO4-GL1-C1A-D2A-D3A-C4A
;      |
;     PL2-C1B-D2B-D3B-C4B
;
;  1 - 2 - 4 - 5 - 6 - 7 
;      |
;      3 - 8 - 9 - 10- 11
;
;@INSANE alhead=P, allink=G L, altail=CDDC CDDC, alname=DLLA, charge=-1.0
;@RESNTEST DLL==DLLA if: atoms[0]==PO4
;@BEADS PO4 GL1 PL2 C1A D2A D3A C4A C1B D2B D3B C4B 
;@BONDS PO4-GL1 PO4-PL2 GL1-PL2 GL1-C1A C1A-D2A D2A-D3A D3A-C4A PL2-C1B C1B-D2B D2B-D3B D3B-C4B 
;

[moleculetype]
; molname      nrexcl
  DLLA          1

[atoms]
; id 	type 	resnr 	residu 	atom 	cgnr 	charge    (mass)
   1     Q5   1  DLLA  PO4   1 	-1.0
   2   SN4a   1  DLLA  GL1   2 	0
   3  SN4ah   1  DLLA  PL2   3 	0
   4     C1   1  DLLA  C1A   4 	0
   5    C4h   1  DLLA  D2A   5 	0
   6    C4h   1  DLLA  D3A   6 	0
   7     C1   1  DLLA  C4A   7 	0
   8     C1   1  DLLA  C1B   8 	0
   9    C4h   1  DLLA  D2B   9 	0
  10    C4h   1  DLLA  D3B  10 	0
  11     C1   1  DLLA  C4B  11 	0

[bonds]
;  i  j 	name 	(using named bondtypes from martini_v3.0.0_ffbonded_v2.itp)
;  i  j 	funct 	force.c.
   1  2 	b_PO4_GL_def
   1  3 	b_PO4_ET_def_long
   2  3 	b_GL_ET_plasm
   2  4 	b_GL_C1_plasm_5long
   4  5 	b_C1_C4_mid_5long
   5  6 	b_C4_C4_mid
   6  7 	b_C4_C1_end
   3  8 	b_ET_C1_plasm_5long
   8  9 	b_C1_C4_mid_5long
   9 10 	b_C4_C4_mid
  10 11 	b_C4_C1_end

[angles]
;  i  j  k 	name 	(using named angletypes from martini_v3.0.0_ffbonded_v2.itp)
;  i  j  k 	funct 	angle 	force.c.
   1  2  4 	a_PO4_GL_C_def
   3  2  4 	a_ET_GL_C_plasm
   2  3  8 	a_GL_ET_C_plasm
   2  4  5 	a_GL_C1_C4_plasm
   4  5  6 	a_C1_C4_C4_def
   5  6  7 	a_C4_C4_C1_def
   3  8  9 	a_ET_C1_C4_plasm
   8  9 10 	a_C1_C4_C4_def
   9 10 11 	a_C4_C4_C1_def


;;;;;; Martini lipid topology for di-C18:3 LA (DFLA), generated using:
; The Martini lipid itp generator version M3.l01  Args are: -alname DFLA -alhead 'P' -allink 'G L' -altail 'CDDD CDDD'
; WARNING: Autogenerated and not all lipid headgroup and tail combinations have been tested;
;          used with care and see K.B. Pedersen et al. 2024 for guidance.
;
; Description:
;   A general model plasmalogen phosphatidic acid (LA) lipid corresponding to atomistic C18:3(9c;12c;15c) di-alpha-linolenic acid tails.
; Parameterization:
;   This topology follows the standard Martini 3.0 lipid definitions and building block rules. 
;   Bonded parameters and mapping have been optimized as described in K.B. Pedersen et al. 2024.
; Reference(s): 
;   K.B. Pedersen et al. The Martini 3 Lipidome: Expanded and Refined Parameters Improve Lipid Phase Behaviour, TBD 2024 
;   P.C.T. Souza et al. Martini 3: a general purpose force field for coarse-grained molecular dynamics, 
;   Nat. Methods; 2021. doi: 10.1038/s41592-021-01098-3
; Created: 2024.07.12
;
; Molecular topology and mapping of indices:
; PO4-GL1-C1A-D2A-D3A-D4A
;      |
;     PL2-C1B-D2B-D3B-D4B
;
;  1 - 2 - 4 - 5 - 6 - 7 
;      |
;      3 - 8 - 9 - 10- 11
;
;@INSANE alhead=P, allink=G L, altail=CDDD CDDD, alname=DFLA, charge=-1.0
;@RESNTEST DFL==DFLA if: atoms[0]==PO4
;@BEADS PO4 GL1 PL2 C1A D2A D3A D4A C1B D2B D3B D4B 
;@BONDS PO4-GL1 PO4-PL2 GL1-PL2 GL1-C1A C1A-D2A D2A-D3A D3A-D4A PL2-C1B C1B-D2B D2B-D3B D3B-D4B 
;

[moleculetype]
; molname      nrexcl
  DFLA          1

[atoms]
; id 	type 	resnr 	residu 	atom 	cgnr 	charge    (mass)
   1     Q5   1  DFLA  PO4   1 	-1.0
   2   SN4a   1  DFLA  GL1   2 	0
   3  SN4ah   1  DFLA  PL2   3 	0
   4     C1   1  DFLA  C1A   4 	0
   5    C4h   1  DFLA  D2A   5 	0
   6    C4h   1  DFLA  D3A   6 	0
   7    C4h   1  DFLA  D4A   7 	0
   8     C1   1  DFLA  C1B   8 	0
   9    C4h   1  DFLA  D2B   9 	0
  10    C4h   1  DFLA  D3B  10 	0
  11    C4h   1  DFLA  D4B  11 	0

[bonds]
;  i  j 	name 	(using named bondtypes from martini_v3.0.0_ffbonded_v2.itp)
;  i  j 	funct 	force.c.
   1  2 	b_PO4_GL_def
   1  3 	b_PO4_ET_def_long
   2  3 	b_GL_ET_plasm
   2  4 	b_GL_C1_plasm_5long
   4  5 	b_C1_C4_mid_5long
   5  6 	b_C4_C4_mid
   6  7 	b_C4_C4_end
   3  8 	b_ET_C1_plasm_5long
   8  9 	b_C1_C4_mid_5long
   9 10 	b_C4_C4_mid
  10 11 	b_C4_C4_end

[angles]
;  i  j  k 	name 	(using named angletypes from martini_v3.0.0_ffbonded_v2.itp)
;  i  j  k 	funct 	angle 	force.c.
   1  2  4 	a_PO4_GL_C_def
   3  2  4 	a_ET_GL_C_plasm
   2  3  8 	a_GL_ET_C_plasm
   2  4  5 	a_GL_C1_C4_plasm
   4  5  6 	a_C1_C4_C4_def
   5  6  7 	a_C4_C4_C4_def
   3  8  9 	a_ET_C1_C4_plasm
   8  9 10 	a_C1_C4_C4_def
   9 10 11 	a_C4_C4_C4_def


;;;;;; Martini lipid topology for di-C20:4 LA (DALA), generated using:
; The Martini lipid itp generator version M3.l01  Args are: -alname DALA -alhead 'P' -allink 'G L' -altail 'cFFDC cFFDC'
; WARNING: Autogenerated and not all lipid headgroup and tail combinations have been tested;
;          used with care and see K.B. Pedersen et al. 2024 for guidance.
;
; Description:
;   A general model plasmalogen phosphatidic acid (LA) lipid corresponding to atomistic C20:4(5c;8c;11c;14c) di-arachidonic acid (AA) tails.
; Parameterization:
;   This topology follows the standard Martini 3.0 lipid definitions and building block rules. 
;   Bonded parameters and mapping have been optimized as described in K.B. Pedersen et al. 2024.
; Reference(s): 
;   K.B. Pedersen et al. The Martini 3 Lipidome: Expanded and Refined Parameters Improve Lipid Phase Behaviour, TBD 2024 
;   P.C.T. Souza et al. Martini 3: a general purpose force field for coarse-grained molecular dynamics, 
;   Nat. Methods; 2021. doi: 10.1038/s41592-021-01098-3
; Created: 2024.07.12
;
; Molecular topology and mapping of indices:
; PO4-GL1-C1A-D2A-D3A-D4A-C5A
;      |
;     PL2-C1B-D2B-D3B-D4B-C5B
;
;  1 - 2 - 4 - 5 - 6 - 7 - 8 
;      |
;      3 - 9 - 10- 11- 12- 13
;
;@INSANE alhead=P, allink=G L, altail=CDDDC CDDDC, alname=DALA, charge=-1.0
;@RESNTEST DAL==DALA if: atoms[0]==PO4
;@BEADS PO4 GL1 PL2 C1A D2A D3A D4A C5A C1B D2B D3B D4B C5B 
;@BONDS PO4-GL1 PO4-PL2 GL1-PL2 GL1-C1A C1A-D2A D2A-D3A D3A-D4A D4A-C5A PL2-C1B C1B-D2B D2B-D3B D3B-D4B D4B-C5B 
;

[moleculetype]
; molname      nrexcl
  DALA          1

[atoms]
; id 	type 	resnr 	residu 	atom 	cgnr 	charge    (mass)
   1     Q5   1  DALA  PO4   1 	-1.0
   2   SN4a   1  DALA  GL1   2 	0
   3  SN4ah   1  DALA  PL2   3 	0
   4    SC1   1  DALA  C1A   4 	0
   5    C5h   1  DALA  D2A   5 	0
   6    C5h   1  DALA  D3A   6 	0
   7    C4h   1  DALA  D4A   7 	0
   8     C1   1  DALA  C5A   8 	0
   9    SC1   1  DALA  C1B   9 	0
  10    C5h   1  DALA  D2B  10 	0
  11    C5h   1  DALA  D3B  11 	0
  12    C4h   1  DALA  D4B  12 	0
  13     C1   1  DALA  C5B  13 	0

[bonds]
;  i  j 	name 	(using named bondtypes from martini_v3.0.0_ffbonded_v2.itp)
;  i  j 	funct 	force.c.
   1  2 	b_PO4_GL_def
   1  3 	b_PO4_ET_def_long
   2  3 	b_GL_ET_plasm
   2  4 	b_GL_SC1_plasm
   4  5 	b_SC1_C4_mid
   5  6 	b_C4_C4_mid
   6  7 	b_C4_C4_mid
   7  8 	b_C4_C1_end
   3  9 	b_ET_SC1_plasm
   9 10 	b_SC1_C4_mid
  10 11 	b_C4_C4_mid
  11 12 	b_C4_C4_mid
  12 13 	b_C4_C1_end

[angles]
;  i  j  k 	name 	(using named angletypes from martini_v3.0.0_ffbonded_v2.itp)
;  i  j  k 	funct 	angle 	force.c.
   1  2  4 	a_PO4_GL_C_def
   3  2  4 	a_ET_GL_C_plasm
   2  3  9 	a_GL_ET_C_plasm
   2  4  5 	a_GL_C1_C4_plasm
   4  5  6 	a_C1_C4_C4_def
   5  6  7 	a_C4_C4_C4_def
   6  7  8 	a_C4_C4_C1_def
   3  9 10 	a_ET_C1_C4_plasm
   9 10 11 	a_C1_C4_C4_def
  10 11 12 	a_C4_C4_C4_def
  11 12 13 	a_C4_C4_C1_def


;;;;;; Martini lipid topology for di-C22:6 LA (DDLA), generated using:
; The Martini lipid itp generator version M3.l01  Args are: -alname DDLA -alhead 'P' -allink 'G L' -altail 'DFFDD DFFDD'
; WARNING: Autogenerated and not all lipid headgroup and tail combinations have been tested;
;          used with care and see K.B. Pedersen et al. 2024 for guidance.
;
; Description:
;   A general model plasmalogen phosphatidic acid (LA) lipid corresponding to atomistic C22:6(4c;7c;10c;13c;16c;19c) di-docosahexaenoic acid tails.
; Parameterization:
;   This topology follows the standard Martini 3.0 lipid definitions and building block rules. 
;   Bonded parameters and mapping have been optimized as described in K.B. Pedersen et al. 2024.
; Reference(s): 
;   K.B. Pedersen et al. The Martini 3 Lipidome: Expanded and Refined Parameters Improve Lipid Phase Behaviour, TBD 2024 
;   P.C.T. Souza et al. Martini 3: a general purpose force field for coarse-grained molecular dynamics, 
;   Nat. Methods; 2021. doi: 10.1038/s41592-021-01098-3
; Created: 2024.07.12
;
; Molecular topology and mapping of indices:
; PO4-GL1-D1A-D2A-D3A-D4A-D5A
;      |
;     PL2-D1B-D2B-D3B-D4B-D5B
;
;  1 - 2 - 4 - 5 - 6 - 7 - 8 
;      |
;      3 - 9 - 10- 11- 12- 13
;
;@INSANE alhead=P, allink=G L, altail=DDDDD DDDDD, alname=DDLA, charge=-1.0
;@RESNTEST DDL==DDLA if: atoms[0]==PO4
;@BEADS PO4 GL1 PL2 D1A D2A D3A D4A D5A D1B D2B D3B D4B D5B 
;@BONDS PO4-GL1 PO4-PL2 GL1-PL2 GL1-D1A D1A-D2A D2A-D3A D3A-D4A D4A-D5A PL2-D1B D1B-D2B D2B-D3B D3B-D4B D4B-D5B 
;

[moleculetype]
; molname      nrexcl
  DDLA          1

[atoms]
; id 	type 	resnr 	residu 	atom 	cgnr 	charge    (mass)
   1     Q5   1  DDLA  PO4   1 	-1.0
   2   SN4a   1  DDLA  GL1   2 	0
   3  SN4ah   1  DDLA  PL2   3 	0
   4    C4h   1  DDLA  D1A   4 	0
   5    C5h   1  DDLA  D2A   5 	0
   6    C5h   1  DDLA  D3A   6 	0
   7    C4h   1  DDLA  D4A   7 	0
   8    C4h   1  DDLA  D5A   8 	0
   9    C4h   1  DDLA  D1B   9 	0
  10    C5h   1  DDLA  D2B  10 	0
  11    C5h   1  DDLA  D3B  11 	0
  12    C4h   1  DDLA  D4B  12 	0
  13    C4h   1  DDLA  D5B  13 	0

[bonds]
;  i  j 	name 	(using named bondtypes from martini_v3.0.0_ffbonded_v2.itp)
;  i  j 	funct 	force.c.
   1  2 	b_PO4_GL_def
   1  3 	b_PO4_ET_def_long
   2  3 	b_GL_ET_plasm
   2  4 	b_GL_C4_plasm_5long
   4  5 	b_C4_C4_mid_5long
   5  6 	b_C4_C4_mid
   6  7 	b_C4_C4_mid
   7  8 	b_C4_C4_end
   3  9 	b_ET_C4_plasm_5long
   9 10 	b_C4_C4_mid_5long
  10 11 	b_C4_C4_mid
  11 12 	b_C4_C4_mid
  12 13 	b_C4_C4_end

[angles]
;  i  j  k 	name 	(using named angletypes from martini_v3.0.0_ffbonded_v2.itp)
;  i  j  k 	funct 	angle 	force.c.
   1  2  4 	a_PO4_GL_C_def
   3  2  4 	a_ET_GL_C_plasm
   2  3  9 	a_GL_ET_C_plasm
   2  4  5 	a_GL_C4_C4_plasm
   4  5  6 	a_C4_C4_C4_def
   5  6  7 	a_C4_C4_C4_def
   6  7  8 	a_C4_C4_C4_def
   3  9 10 	a_ET_C4_C4_plasm
   9 10 11 	a_C4_C4_C4_def
  10 11 12 	a_C4_C4_C4_def
  11 12 13 	a_C4_C4_C4_def


;;;;;; Martini lipid topology for C16:0/16:1 LA (PYLA), generated using:
; The Martini lipid itp generator version M3.l01  Args are: -alname PYLA -alhead 'P' -allink 'G L' -altail 'cCDC cCCC'
; WARNING: Autogenerated and not all lipid headgroup and tail combinations have been tested;
;          used with care and see K.B. Pedersen et al. 2024 for guidance.
;
; Description:
;   A general model plasmalogen phosphatidic acid (LA) lipid corresponding to atomistic C16:0/16:1(9c) 1-palmitoyl-2-palmitoleoyl tails.
; Parameterization:
;   This topology follows the standard Martini 3.0 lipid definitions and building block rules. 
;   Bonded parameters and mapping have been optimized as described in K.B. Pedersen et al. 2024.
; Reference(s): 
;   K.B. Pedersen et al. The Martini 3 Lipidome: Expanded and Refined Parameters Improve Lipid Phase Behaviour, TBD 2024 
;   P.C.T. Souza et al. Martini 3: a general purpose force field for coarse-grained molecular dynamics, 
;   Nat. Methods; 2021. doi: 10.1038/s41592-021-01098-3
; Created: 2024.07.12
;
; Molecular topology and mapping of indices:
; PO4-GL1-C1A-C2A-D3A-C4A
;      |
;     PL2-C1B-C2B-C3B-C4B
;
;  1 - 2 - 4 - 5 - 6 - 7 
;      |
;      3 - 8 - 9 - 10- 11
;
;@INSANE alhead=P, allink=G L, altail=CCDC CCCC, alname=PYLA, charge=-1.0
;@RESNTEST PYL==PYLA if: atoms[0]==PO4
;@BEADS PO4 GL1 PL2 C1A C2A D3A C4A C1B C2B C3B C4B 
;@BONDS PO4-GL1 PO4-PL2 GL1-PL2 GL1-C1A C1A-C2A C2A-D3A D3A-C4A PL2-C1B C1B-C2B C2B-C3B C3B-C4B 
;

[moleculetype]
; molname      nrexcl
  PYLA          1

[atoms]
; id 	type 	resnr 	residu 	atom 	cgnr 	charge    (mass)
   1     Q5   1  PYLA  PO4   1 	-1.0
   2   SN4a   1  PYLA  GL1   2 	0
   3  SN4ah   1  PYLA  PL2   3 	0
   4    SC1   1  PYLA  C1A   4 	0
   5     C1   1  PYLA  C2A   5 	0
   6    C4h   1  PYLA  D3A   6 	0
   7     C1   1  PYLA  C4A   7 	0
   8    SC1   1  PYLA  C1B   8 	0
   9     C1   1  PYLA  C2B   9 	0
  10     C1   1  PYLA  C3B  10 	0
  11     C1   1  PYLA  C4B  11 	0

[bonds]
;  i  j 	name 	(using named bondtypes from martini_v3.0.0_ffbonded_v2.itp)
;  i  j 	funct 	force.c.
   1  2 	b_PO4_GL_def
   1  3 	b_PO4_ET_def_long
   2  3 	b_GL_ET_plasm
   2  4 	b_GL_SC1_plasm
   4  5 	b_SC1_C1_mid
   5  6 	b_C1_C4_mid
   6  7 	b_C4_C1_end
   3  8 	b_ET_SC1_plasm
   8  9 	b_SC1_C1_mid
   9 10 	b_C1_C1_mid
  10 11 	b_C1_C1_end

[angles]
;  i  j  k 	name 	(using named angletypes from martini_v3.0.0_ffbonded_v2.itp)
;  i  j  k 	funct 	angle 	force.c.
   1  2  4 	a_PO4_GL_C_def
   3  2  4 	a_ET_GL_C_plasm
   2  3  8 	a_GL_ET_C_plasm
   2  4  5 	a_GL_C1_C1_plasm
   4  5  6 	a_C1_C1_C4_def
   5  6  7 	a_C1_C4_C1_def
   3  8  9 	a_ET_C1_C1_plasm
   8  9 10 	a_C1_C1_C1_def
   9 10 11 	a_C1_C1_C1_def


;;;;;; Martini lipid topology for C16:0/18:0 LA (PSLA), generated using:
; The Martini lipid itp generator version M3.l01  Args are: -alname PSLA -alhead 'P' -allink 'G L' -altail 'CCCC cCCC'
; WARNING: Autogenerated and not all lipid headgroup and tail combinations have been tested;
;          used with care and see K.B. Pedersen et al. 2024 for guidance.
;
; Description:
;   A general model plasmalogen phosphatidic acid (LA) lipid corresponding to atomistic C16:0/18:0 1-palmitoyl-2-stearoyl tails.
; Parameterization:
;   This topology follows the standard Martini 3.0 lipid definitions and building block rules. 
;   Bonded parameters and mapping have been optimized as described in K.B. Pedersen et al. 2024.
; Reference(s): 
;   K.B. Pedersen et al. The Martini 3 Lipidome: Expanded and Refined Parameters Improve Lipid Phase Behaviour, TBD 2024 
;   P.C.T. Souza et al. Martini 3: a general purpose force field for coarse-grained molecular dynamics, 
;   Nat. Methods; 2021. doi: 10.1038/s41592-021-01098-3
; Created: 2024.07.12
;
; Molecular topology and mapping of indices:
; PO4-GL1-C1A-C2A-C3A-C4A
;      |
;     PL2-C1B-C2B-C3B-C4B
;
;  1 - 2 - 4 - 5 - 6 - 7 
;      |
;      3 - 8 - 9 - 10- 11
;
;@INSANE alhead=P, allink=G L, altail=CCCC CCCC, alname=PSLA, charge=-1.0
;@RESNTEST PSL==PSLA if: atoms[0]==PO4
;@BEADS PO4 GL1 PL2 C1A C2A C3A C4A C1B C2B C3B C4B 
;@BONDS PO4-GL1 PO4-PL2 GL1-PL2 GL1-C1A C1A-C2A C2A-C3A C3A-C4A PL2-C1B C1B-C2B C2B-C3B C3B-C4B 
;

[moleculetype]
; molname      nrexcl
  PSLA          1

[atoms]
; id 	type 	resnr 	residu 	atom 	cgnr 	charge    (mass)
   1     Q5   1  PSLA  PO4   1 	-1.0
   2   SN4a   1  PSLA  GL1   2 	0
   3  SN4ah   1  PSLA  PL2   3 	0
   4     C1   1  PSLA  C1A   4 	0
   5     C1   1  PSLA  C2A   5 	0
   6     C1   1  PSLA  C3A   6 	0
   7     C1   1  PSLA  C4A   7 	0
   8    SC1   1  PSLA  C1B   8 	0
   9     C1   1  PSLA  C2B   9 	0
  10     C1   1  PSLA  C3B  10 	0
  11     C1   1  PSLA  C4B  11 	0

[bonds]
;  i  j 	name 	(using named bondtypes from martini_v3.0.0_ffbonded_v2.itp)
;  i  j 	funct 	force.c.
   1  2 	b_PO4_GL_def
   1  3 	b_PO4_ET_def_long
   2  3 	b_GL_ET_plasm
   2  4 	b_GL_C1_plasm_5long
   4  5 	b_C1_C1_mid_5long
   5  6 	b_C1_C1_mid
   6  7 	b_C1_C1_end
   3  8 	b_ET_SC1_plasm
   8  9 	b_SC1_C1_mid
   9 10 	b_C1_C1_mid
  10 11 	b_C1_C1_end

[angles]
;  i  j  k 	name 	(using named angletypes from martini_v3.0.0_ffbonded_v2.itp)
;  i  j  k 	funct 	angle 	force.c.
   1  2  4 	a_PO4_GL_C_def
   3  2  4 	a_ET_GL_C_plasm
   2  3  8 	a_GL_ET_C_plasm
   2  4  5 	a_GL_C1_C1_plasm
   4  5  6 	a_C1_C1_C1_def
   5  6  7 	a_C1_C1_C1_def
   3  8  9 	a_ET_C1_C1_plasm
   8  9 10 	a_C1_C1_C1_def
   9 10 11 	a_C1_C1_C1_def


;;;;;; Martini lipid topology for C16:0/18:1 LA (POLA), generated using:
; The Martini lipid itp generator version M3.l01  Args are: -alname POLA -alhead 'P' -allink 'G L' -altail 'CDCC cCCC'
; WARNING: Autogenerated and not all lipid headgroup and tail combinations have been tested;
;          used with care and see K.B. Pedersen et al. 2024 for guidance.
;
; Description:
;   A general model plasmalogen phosphatidic acid (LA) lipid corresponding to atomistic C16:0/18:1(9c) 1-palmitoyl-2-oleoyl (POLA) tails.
; Parameterization:
;   This topology follows the standard Martini 3.0 lipid definitions and building block rules. 
;   Bonded parameters and mapping have been optimized as described in K.B. Pedersen et al. 2024.
; Reference(s): 
;   K.B. Pedersen et al. The Martini 3 Lipidome: Expanded and Refined Parameters Improve Lipid Phase Behaviour, TBD 2024 
;   P.C.T. Souza et al. Martini 3: a general purpose force field for coarse-grained molecular dynamics, 
;   Nat. Methods; 2021. doi: 10.1038/s41592-021-01098-3
; Created: 2024.07.12
;
; Molecular topology and mapping of indices:
; PO4-GL1-C1A-D2A-C3A-C4A
;      |
;     PL2-C1B-C2B-C3B-C4B
;
;  1 - 2 - 4 - 5 - 6 - 7 
;      |
;      3 - 8 - 9 - 10- 11
;
;@INSANE alhead=P, allink=G L, altail=CDCC CCCC, alname=POLA, charge=-1.0
;@RESNTEST POL==POLA if: atoms[0]==PO4
;@BEADS PO4 GL1 PL2 C1A D2A C3A C4A C1B C2B C3B C4B 
;@BONDS PO4-GL1 PO4-PL2 GL1-PL2 GL1-C1A C1A-D2A D2A-C3A C3A-C4A PL2-C1B C1B-C2B C2B-C3B C3B-C4B 
;

[moleculetype]
; molname      nrexcl
  POLA          1

[atoms]
; id 	type 	resnr 	residu 	atom 	cgnr 	charge    (mass)
   1     Q5   1  POLA  PO4   1 	-1.0
   2   SN4a   1  POLA  GL1   2 	0
   3  SN4ah   1  POLA  PL2   3 	0
   4     C1   1  POLA  C1A   4 	0
   5    C4h   1  POLA  D2A   5 	0
   6     C1   1  POLA  C3A   6 	0
   7     C1   1  POLA  C4A   7 	0
   8    SC1   1  POLA  C1B   8 	0
   9     C1   1  POLA  C2B   9 	0
  10     C1   1  POLA  C3B  10 	0
  11     C1   1  POLA  C4B  11 	0

[bonds]
;  i  j 	name 	(using named bondtypes from martini_v3.0.0_ffbonded_v2.itp)
;  i  j 	funct 	force.c.
   1  2 	b_PO4_GL_def
   1  3 	b_PO4_ET_def_long
   2  3 	b_GL_ET_plasm
   2  4 	b_GL_C1_plasm_5long
   4  5 	b_C1_C4_mid_5long
   5  6 	b_C4_C1_mid
   6  7 	b_C1_C1_end
   3  8 	b_ET_SC1_plasm
   8  9 	b_SC1_C1_mid
   9 10 	b_C1_C1_mid
  10 11 	b_C1_C1_end

[angles]
;  i  j  k 	name 	(using named angletypes from martini_v3.0.0_ffbonded_v2.itp)
;  i  j  k 	funct 	angle 	force.c.
   1  2  4 	a_PO4_GL_C_def
   3  2  4 	a_ET_GL_C_plasm
   2  3  8 	a_GL_ET_C_plasm
   2  4  5 	a_GL_C1_C4_plasm
   4  5  6 	a_C1_C4_C1_def
   5  6  7 	a_C4_C1_C1_def
   3  8  9 	a_ET_C1_C1_plasm
   8  9 10 	a_C1_C1_C1_def
   9 10 11 	a_C1_C1_C1_def


;;;;;; Martini lipid topology for C16:0/18:2 LA (PLLA), generated using:
; The Martini lipid itp generator version M3.l01  Args are: -alname PLLA -alhead 'P' -allink 'G L' -altail 'CDDC cCCC'
; WARNING: Autogenerated and not all lipid headgroup and tail combinations have been tested;
;          used with care and see K.B. Pedersen et al. 2024 for guidance.
;
; Description:
;   A general model plasmalogen phosphatidic acid (LA) lipid corresponding to atomistic C16:0/18:2(9c;12c) 1-palmitoyl-2-linoleoyl tails.
; Parameterization:
;   This topology follows the standard Martini 3.0 lipid definitions and building block rules. 
;   Bonded parameters and mapping have been optimized as described in K.B. Pedersen et al. 2024.
; Reference(s): 
;   K.B. Pedersen et al. The Martini 3 Lipidome: Expanded and Refined Parameters Improve Lipid Phase Behaviour, TBD 2024 
;   P.C.T. Souza et al. Martini 3: a general purpose force field for coarse-grained molecular dynamics, 
;   Nat. Methods; 2021. doi: 10.1038/s41592-021-01098-3
; Created: 2024.07.12
;
; Molecular topology and mapping of indices:
; PO4-GL1-C1A-D2A-D3A-C4A
;      |
;     PL2-C1B-C2B-C3B-C4B
;
;  1 - 2 - 4 - 5 - 6 - 7 
;      |
;      3 - 8 - 9 - 10- 11
;
;@INSANE alhead=P, allink=G L, altail=CDDC CCCC, alname=PLLA, charge=-1.0
;@RESNTEST PLL==PLLA if: atoms[0]==PO4
;@BEADS PO4 GL1 PL2 C1A D2A D3A C4A C1B C2B C3B C4B 
;@BONDS PO4-GL1 PO4-PL2 GL1-PL2 GL1-C1A C1A-D2A D2A-D3A D3A-C4A PL2-C1B C1B-C2B C2B-C3B C3B-C4B 
;

[moleculetype]
; molname      nrexcl
  PLLA          1

[atoms]
; id 	type 	resnr 	residu 	atom 	cgnr 	charge    (mass)
   1     Q5   1  PLLA  PO4   1 	-1.0
   2   SN4a   1  PLLA  GL1   2 	0
   3  SN4ah   1  PLLA  PL2   3 	0
   4     C1   1  PLLA  C1A   4 	0
   5    C4h   1  PLLA  D2A   5 	0
   6    C4h   1  PLLA  D3A   6 	0
   7     C1   1  PLLA  C4A   7 	0
   8    SC1   1  PLLA  C1B   8 	0
   9     C1   1  PLLA  C2B   9 	0
  10     C1   1  PLLA  C3B  10 	0
  11     C1   1  PLLA  C4B  11 	0

[bonds]
;  i  j 	name 	(using named bondtypes from martini_v3.0.0_ffbonded_v2.itp)
;  i  j 	funct 	force.c.
   1  2 	b_PO4_GL_def
   1  3 	b_PO4_ET_def_long
   2  3 	b_GL_ET_plasm
   2  4 	b_GL_C1_plasm_5long
   4  5 	b_C1_C4_mid_5long
   5  6 	b_C4_C4_mid
   6  7 	b_C4_C1_end
   3  8 	b_ET_SC1_plasm
   8  9 	b_SC1_C1_mid
   9 10 	b_C1_C1_mid
  10 11 	b_C1_C1_end

[angles]
;  i  j  k 	name 	(using named angletypes from martini_v3.0.0_ffbonded_v2.itp)
;  i  j  k 	funct 	angle 	force.c.
   1  2  4 	a_PO4_GL_C_def
   3  2  4 	a_ET_GL_C_plasm
   2  3  8 	a_GL_ET_C_plasm
   2  4  5 	a_GL_C1_C4_plasm
   4  5  6 	a_C1_C4_C4_def
   5  6  7 	a_C4_C4_C1_def
   3  8  9 	a_ET_C1_C1_plasm
   8  9 10 	a_C1_C1_C1_def
   9 10 11 	a_C1_C1_C1_def


;;;;;; Martini lipid topology for C16:0/18:3 LA (PFLA), generated using:
; The Martini lipid itp generator version M3.l01  Args are: -alname PFLA -alhead 'P' -allink 'G L' -altail 'CDDD cCCC'
; WARNING: Autogenerated and not all lipid headgroup and tail combinations have been tested;
;          used with care and see K.B. Pedersen et al. 2024 for guidance.
;
; Description:
;   A general model plasmalogen phosphatidic acid (LA) lipid corresponding to atomistic C16:0/18:3(9c;12c;15c) 1-palmitoyl-2-alpha-linolenic acid tails.
; Parameterization:
;   This topology follows the standard Martini 3.0 lipid definitions and building block rules. 
;   Bonded parameters and mapping have been optimized as described in K.B. Pedersen et al. 2024.
; Reference(s): 
;   K.B. Pedersen et al. The Martini 3 Lipidome: Expanded and Refined Parameters Improve Lipid Phase Behaviour, TBD 2024 
;   P.C.T. Souza et al. Martini 3: a general purpose force field for coarse-grained molecular dynamics, 
;   Nat. Methods; 2021. doi: 10.1038/s41592-021-01098-3
; Created: 2024.07.12
;
; Molecular topology and mapping of indices:
; PO4-GL1-C1A-D2A-D3A-D4A
;      |
;     PL2-C1B-C2B-C3B-C4B
;
;  1 - 2 - 4 - 5 - 6 - 7 
;      |
;      3 - 8 - 9 - 10- 11
;
;@INSANE alhead=P, allink=G L, altail=CDDD CCCC, alname=PFLA, charge=-1.0
;@RESNTEST PFL==PFLA if: atoms[0]==PO4
;@BEADS PO4 GL1 PL2 C1A D2A D3A D4A C1B C2B C3B C4B 
;@BONDS PO4-GL1 PO4-PL2 GL1-PL2 GL1-C1A C1A-D2A D2A-D3A D3A-D4A PL2-C1B C1B-C2B C2B-C3B C3B-C4B 
;

[moleculetype]
; molname      nrexcl
  PFLA          1

[atoms]
; id 	type 	resnr 	residu 	atom 	cgnr 	charge    (mass)
   1     Q5   1  PFLA  PO4   1 	-1.0
   2   SN4a   1  PFLA  GL1   2 	0
   3  SN4ah   1  PFLA  PL2   3 	0
   4     C1   1  PFLA  C1A   4 	0
   5    C4h   1  PFLA  D2A   5 	0
   6    C4h   1  PFLA  D3A   6 	0
   7    C4h   1  PFLA  D4A   7 	0
   8    SC1   1  PFLA  C1B   8 	0
   9     C1   1  PFLA  C2B   9 	0
  10     C1   1  PFLA  C3B  10 	0
  11     C1   1  PFLA  C4B  11 	0

[bonds]
;  i  j 	name 	(using named bondtypes from martini_v3.0.0_ffbonded_v2.itp)
;  i  j 	funct 	force.c.
   1  2 	b_PO4_GL_def
   1  3 	b_PO4_ET_def_long
   2  3 	b_GL_ET_plasm
   2  4 	b_GL_C1_plasm_5long
   4  5 	b_C1_C4_mid_5long
   5  6 	b_C4_C4_mid
   6  7 	b_C4_C4_end
   3  8 	b_ET_SC1_plasm
   8  9 	b_SC1_C1_mid
   9 10 	b_C1_C1_mid
  10 11 	b_C1_C1_end

[angles]
;  i  j  k 	name 	(using named angletypes from martini_v3.0.0_ffbonded_v2.itp)
;  i  j  k 	funct 	angle 	force.c.
   1  2  4 	a_PO4_GL_C_def
   3  2  4 	a_ET_GL_C_plasm
   2  3  8 	a_GL_ET_C_plasm
   2  4  5 	a_GL_C1_C4_plasm
   4  5  6 	a_C1_C4_C4_def
   5  6  7 	a_C4_C4_C4_def
   3  8  9 	a_ET_C1_C1_plasm
   8  9 10 	a_C1_C1_C1_def
   9 10 11 	a_C1_C1_C1_def


;;;;;; Martini lipid topology for C16:0/20:2 LA (PILA), generated using:
; The Martini lipid itp generator version M3.l01  Args are: -alname PILA -alhead 'P' -allink 'G L' -altail 'cCDDC cCCC'
; WARNING: Autogenerated and not all lipid headgroup and tail combinations have been tested;
;          used with care and see K.B. Pedersen et al. 2024 for guidance.
;
; Description:
;   A general model plasmalogen phosphatidic acid (LA) lipid corresponding to atomistic C16:0/20:2(11c;14c) 1-palmitoyl-2-eicosadienoyl tails.
; Parameterization:
;   This topology follows the standard Martini 3.0 lipid definitions and building block rules. 
;   Bonded parameters and mapping have been optimized as described in K.B. Pedersen et al. 2024.
; Reference(s): 
;   K.B. Pedersen et al. The Martini 3 Lipidome: Expanded and Refined Parameters Improve Lipid Phase Behaviour, TBD 2024 
;   P.C.T. Souza et al. Martini 3: a general purpose force field for coarse-grained molecular dynamics, 
;   Nat. Methods; 2021. doi: 10.1038/s41592-021-01098-3
; Created: 2024.07.12
;
; Molecular topology and mapping of indices:
; PO4-GL1-C1A-C2A-D3A-D4A-C5A
;      |
;     PL2-C1B-C2B-C3B-C4B
;
;  1 - 2 - 4 - 5 - 6 - 7 - 8 
;      |
;      3 - 9 - 10- 11- 12
;
;@INSANE alhead=P, allink=G L, altail=CCDDC CCCC, alname=PILA, charge=-1.0
;@RESNTEST PIL==PILA if: atoms[0]==PO4
;@BEADS PO4 GL1 PL2 C1A C2A D3A D4A C5A C1B C2B C3B C4B 
;@BONDS PO4-GL1 PO4-PL2 GL1-PL2 GL1-C1A C1A-C2A C2A-D3A D3A-D4A D4A-C5A PL2-C1B C1B-C2B C2B-C3B C3B-C4B 
;

[moleculetype]
; molname      nrexcl
  PILA          1

[atoms]
; id 	type 	resnr 	residu 	atom 	cgnr 	charge    (mass)
   1     Q5   1  PILA  PO4   1 	-1.0
   2   SN4a   1  PILA  GL1   2 	0
   3  SN4ah   1  PILA  PL2   3 	0
   4    SC1   1  PILA  C1A   4 	0
   5     C1   1  PILA  C2A   5 	0
   6    C4h   1  PILA  D3A   6 	0
   7    C4h   1  PILA  D4A   7 	0
   8     C1   1  PILA  C5A   8 	0
   9    SC1   1  PILA  C1B   9 	0
  10     C1   1  PILA  C2B  10 	0
  11     C1   1  PILA  C3B  11 	0
  12     C1   1  PILA  C4B  12 	0

[bonds]
;  i  j 	name 	(using named bondtypes from martini_v3.0.0_ffbonded_v2.itp)
;  i  j 	funct 	force.c.
   1  2 	b_PO4_GL_def
   1  3 	b_PO4_ET_def_long
   2  3 	b_GL_ET_plasm
   2  4 	b_GL_SC1_plasm
   4  5 	b_SC1_C1_mid
   5  6 	b_C1_C4_mid
   6  7 	b_C4_C4_mid
   7  8 	b_C4_C1_end
   3  9 	b_ET_SC1_plasm
   9 10 	b_SC1_C1_mid
  10 11 	b_C1_C1_mid
  11 12 	b_C1_C1_end

[angles]
;  i  j  k 	name 	(using named angletypes from martini_v3.0.0_ffbonded_v2.itp)
;  i  j  k 	funct 	angle 	force.c.
   1  2  4 	a_PO4_GL_C_def
   3  2  4 	a_ET_GL_C_plasm
   2  3  9 	a_GL_ET_C_plasm
   2  4  5 	a_GL_C1_C1_plasm
   4  5  6 	a_C1_C1_C4_def
   5  6  7 	a_C1_C4_C4_def
   6  7  8 	a_C4_C4_C1_def
   3  9 10 	a_ET_C1_C1_plasm
   9 10 11 	a_C1_C1_C1_def
  10 11 12 	a_C1_C1_C1_def


;;;;;; Martini lipid topology for C16:0/20:3 LA (PQLA), generated using:
; The Martini lipid itp generator version M3.l01  Args are: -alname PQLA -alhead 'P' -allink 'G L' -altail 'cDDDC cCCC'
; WARNING: Autogenerated and not all lipid headgroup and tail combinations have been tested;
;          used with care and see K.B. Pedersen et al. 2024 for guidance.
;
; Description:
;   A general model plasmalogen phosphatidic acid (LA) lipid corresponding to atomistic C18:0/20:2(8c;11c;14c) 1-palmitoyl-2-eicosatrienoyl tails.
; Parameterization:
;   This topology follows the standard Martini 3.0 lipid definitions and building block rules. 
;   Bonded parameters and mapping have been optimized as described in K.B. Pedersen et al. 2024.
; Reference(s): 
;   K.B. Pedersen et al. The Martini 3 Lipidome: Expanded and Refined Parameters Improve Lipid Phase Behaviour, TBD 2024 
;   P.C.T. Souza et al. Martini 3: a general purpose force field for coarse-grained molecular dynamics, 
;   Nat. Methods; 2021. doi: 10.1038/s41592-021-01098-3
; Created: 2024.07.12
;
; Molecular topology and mapping of indices:
; PO4-GL1-C1A-D2A-D3A-D4A-C5A
;      |
;     PL2-C1B-C2B-C3B-C4B
;
;  1 - 2 - 4 - 5 - 6 - 7 - 8 
;      |
;      3 - 9 - 10- 11- 12
;
;@INSANE alhead=P, allink=G L, altail=CDDDC CCCC, alname=PQLA, charge=-1.0
;@RESNTEST PQL==PQLA if: atoms[0]==PO4
;@BEADS PO4 GL1 PL2 C1A D2A D3A D4A C5A C1B C2B C3B C4B 
;@BONDS PO4-GL1 PO4-PL2 GL1-PL2 GL1-C1A C1A-D2A D2A-D3A D3A-D4A D4A-C5A PL2-C1B C1B-C2B C2B-C3B C3B-C4B 
;

[moleculetype]
; molname      nrexcl
  PQLA          1

[atoms]
; id 	type 	resnr 	residu 	atom 	cgnr 	charge    (mass)
   1     Q5   1  PQLA  PO4   1 	-1.0
   2   SN4a   1  PQLA  GL1   2 	0
   3  SN4ah   1  PQLA  PL2   3 	0
   4    SC1   1  PQLA  C1A   4 	0
   5    C4h   1  PQLA  D2A   5 	0
   6    C4h   1  PQLA  D3A   6 	0
   7    C4h   1  PQLA  D4A   7 	0
   8     C1   1  PQLA  C5A   8 	0
   9    SC1   1  PQLA  C1B   9 	0
  10     C1   1  PQLA  C2B  10 	0
  11     C1   1  PQLA  C3B  11 	0
  12     C1   1  PQLA  C4B  12 	0

[bonds]
;  i  j 	name 	(using named bondtypes from martini_v3.0.0_ffbonded_v2.itp)
;  i  j 	funct 	force.c.
   1  2 	b_PO4_GL_def
   1  3 	b_PO4_ET_def_long
   2  3 	b_GL_ET_plasm
   2  4 	b_GL_SC1_plasm
   4  5 	b_SC1_C4_mid
   5  6 	b_C4_C4_mid
   6  7 	b_C4_C4_mid
   7  8 	b_C4_C1_end
   3  9 	b_ET_SC1_plasm
   9 10 	b_SC1_C1_mid
  10 11 	b_C1_C1_mid
  11 12 	b_C1_C1_end

[angles]
;  i  j  k 	name 	(using named angletypes from martini_v3.0.0_ffbonded_v2.itp)
;  i  j  k 	funct 	angle 	force.c.
   1  2  4 	a_PO4_GL_C_def
   3  2  4 	a_ET_GL_C_plasm
   2  3  9 	a_GL_ET_C_plasm
   2  4  5 	a_GL_C1_C4_plasm
   4  5  6 	a_C1_C4_C4_def
   5  6  7 	a_C4_C4_C4_def
   6  7  8 	a_C4_C4_C1_def
   3  9 10 	a_ET_C1_C1_plasm
   9 10 11 	a_C1_C1_C1_def
  10 11 12 	a_C1_C1_C1_def


;;;;;; Martini lipid topology for C16:0/20:4 LA (PALA), generated using:
; The Martini lipid itp generator version M3.l01  Args are: -alname PALA -alhead 'P' -allink 'G L' -altail 'cFFDC cCCC'
; WARNING: Autogenerated and not all lipid headgroup and tail combinations have been tested;
;          used with care and see K.B. Pedersen et al. 2024 for guidance.
;
; Description:
;   A general model plasmalogen phosphatidic acid (LA) lipid corresponding to atomistic C16:0/20:4(5c;8c;11c;14c) 1-palmitoyl-2-arachidonoyl tails.
; Parameterization:
;   This topology follows the standard Martini 3.0 lipid definitions and building block rules. 
;   Bonded parameters and mapping have been optimized as described in K.B. Pedersen et al. 2024.
; Reference(s): 
;   K.B. Pedersen et al. The Martini 3 Lipidome: Expanded and Refined Parameters Improve Lipid Phase Behaviour, TBD 2024 
;   P.C.T. Souza et al. Martini 3: a general purpose force field for coarse-grained molecular dynamics, 
;   Nat. Methods; 2021. doi: 10.1038/s41592-021-01098-3
; Created: 2024.07.12
;
; Molecular topology and mapping of indices:
; PO4-GL1-C1A-D2A-D3A-D4A-C5A
;      |
;     PL2-C1B-C2B-C3B-C4B
;
;  1 - 2 - 4 - 5 - 6 - 7 - 8 
;      |
;      3 - 9 - 10- 11- 12
;
;@INSANE alhead=P, allink=G L, altail=CDDDC CCCC, alname=PALA, charge=-1.0
;@RESNTEST PAL==PALA if: atoms[0]==PO4
;@BEADS PO4 GL1 PL2 C1A D2A D3A D4A C5A C1B C2B C3B C4B 
;@BONDS PO4-GL1 PO4-PL2 GL1-PL2 GL1-C1A C1A-D2A D2A-D3A D3A-D4A D4A-C5A PL2-C1B C1B-C2B C2B-C3B C3B-C4B 
;

[moleculetype]
; molname      nrexcl
  PALA          1

[atoms]
; id 	type 	resnr 	residu 	atom 	cgnr 	charge    (mass)
   1     Q5   1  PALA  PO4   1 	-1.0
   2   SN4a   1  PALA  GL1   2 	0
   3  SN4ah   1  PALA  PL2   3 	0
   4    SC1   1  PALA  C1A   4 	0
   5    C5h   1  PALA  D2A   5 	0
   6    C5h   1  PALA  D3A   6 	0
   7    C4h   1  PALA  D4A   7 	0
   8     C1   1  PALA  C5A   8 	0
   9    SC1   1  PALA  C1B   9 	0
  10     C1   1  PALA  C2B  10 	0
  11     C1   1  PALA  C3B  11 	0
  12     C1   1  PALA  C4B  12 	0

[bonds]
;  i  j 	name 	(using named bondtypes from martini_v3.0.0_ffbonded_v2.itp)
;  i  j 	funct 	force.c.
   1  2 	b_PO4_GL_def
   1  3 	b_PO4_ET_def_long
   2  3 	b_GL_ET_plasm
   2  4 	b_GL_SC1_plasm
   4  5 	b_SC1_C4_mid
   5  6 	b_C4_C4_mid
   6  7 	b_C4_C4_mid
   7  8 	b_C4_C1_end
   3  9 	b_ET_SC1_plasm
   9 10 	b_SC1_C1_mid
  10 11 	b_C1_C1_mid
  11 12 	b_C1_C1_end

[angles]
;  i  j  k 	name 	(using named angletypes from martini_v3.0.0_ffbonded_v2.itp)
;  i  j  k 	funct 	angle 	force.c.
   1  2  4 	a_PO4_GL_C_def
   3  2  4 	a_ET_GL_C_plasm
   2  3  9 	a_GL_ET_C_plasm
   2  4  5 	a_GL_C1_C4_plasm
   4  5  6 	a_C1_C4_C4_def
   5  6  7 	a_C4_C4_C4_def
   6  7  8 	a_C4_C4_C1_def
   3  9 10 	a_ET_C1_C1_plasm
   9 10 11 	a_C1_C1_C1_def
  10 11 12 	a_C1_C1_C1_def


;;;;;; Martini lipid topology for C16:0/22:1 LA (PELA), generated using:
; The Martini lipid itp generator version M3.l01  Args are: -alname PELA -alhead 'P' -allink 'G L' -altail 'CCDCC cCCC'
; WARNING: Autogenerated and not all lipid headgroup and tail combinations have been tested;
;          used with care and see K.B. Pedersen et al. 2024 for guidance.
;
; Description:
;   A general model plasmalogen phosphatidic acid (LA) lipid corresponding to atomistic C16:0/22:1 1-palmitoyl-2-erucoyl tails.
; Parameterization:
;   This topology follows the standard Martini 3.0 lipid definitions and building block rules. 
;   Bonded parameters and mapping have been optimized as described in K.B. Pedersen et al. 2024.
; Reference(s): 
;   K.B. Pedersen et al. The Martini 3 Lipidome: Expanded and Refined Parameters Improve Lipid Phase Behaviour, TBD 2024 
;   P.C.T. Souza et al. Martini 3: a general purpose force field for coarse-grained molecular dynamics, 
;   Nat. Methods; 2021. doi: 10.1038/s41592-021-01098-3
; Created: 2024.07.12
;
; Molecular topology and mapping of indices:
; PO4-GL1-C1A-C2A-D3A-C4A-C5A
;      |
;     PL2-C1B-C2B-C3B-C4B
;
;  1 - 2 - 4 - 5 - 6 - 7 - 8 
;      |
;      3 - 9 - 10- 11- 12
;
;@INSANE alhead=P, allink=G L, altail=CCDCC CCCC, alname=PELA, charge=-1.0
;@RESNTEST PEL==PELA if: atoms[0]==PO4
;@BEADS PO4 GL1 PL2 C1A C2A D3A C4A C5A C1B C2B C3B C4B 
;@BONDS PO4-GL1 PO4-PL2 GL1-PL2 GL1-C1A C1A-C2A C2A-D3A D3A-C4A C4A-C5A PL2-C1B C1B-C2B C2B-C3B C3B-C4B 
;

[moleculetype]
; molname      nrexcl
  PELA          1

[atoms]
; id 	type 	resnr 	residu 	atom 	cgnr 	charge    (mass)
   1     Q5   1  PELA  PO4   1 	-1.0
   2   SN4a   1  PELA  GL1   2 	0
   3  SN4ah   1  PELA  PL2   3 	0
   4     C1   1  PELA  C1A   4 	0
   5     C1   1  PELA  C2A   5 	0
   6    C4h   1  PELA  D3A   6 	0
   7     C1   1  PELA  C4A   7 	0
   8     C1   1  PELA  C5A   8 	0
   9    SC1   1  PELA  C1B   9 	0
  10     C1   1  PELA  C2B  10 	0
  11     C1   1  PELA  C3B  11 	0
  12     C1   1  PELA  C4B  12 	0

[bonds]
;  i  j 	name 	(using named bondtypes from martini_v3.0.0_ffbonded_v2.itp)
;  i  j 	funct 	force.c.
   1  2 	b_PO4_GL_def
   1  3 	b_PO4_ET_def_long
   2  3 	b_GL_ET_plasm
   2  4 	b_GL_C1_plasm_5long
   4  5 	b_C1_C1_mid_5long
   5  6 	b_C1_C4_mid
   6  7 	b_C4_C1_mid
   7  8 	b_C1_C1_end
   3  9 	b_ET_SC1_plasm
   9 10 	b_SC1_C1_mid
  10 11 	b_C1_C1_mid
  11 12 	b_C1_C1_end

[angles]
;  i  j  k 	name 	(using named angletypes from martini_v3.0.0_ffbonded_v2.itp)
;  i  j  k 	funct 	angle 	force.c.
   1  2  4 	a_PO4_GL_C_def
   3  2  4 	a_ET_GL_C_plasm
   2  3  9 	a_GL_ET_C_plasm
   2  4  5 	a_GL_C1_C1_plasm
   4  5  6 	a_C1_C1_C4_def
   5  6  7 	a_C1_C4_C1_def
   6  7  8 	a_C4_C1_C1_def
   3  9 10 	a_ET_C1_C1_plasm
   9 10 11 	a_C1_C1_C1_def
  10 11 12 	a_C1_C1_C1_def


;;;;;; Martini lipid topology for C16:0/22:6 LA (PDLA), generated using:
; The Martini lipid itp generator version M3.l01  Args are: -alname PDLA -alhead 'P' -allink 'G L' -altail 'DFFDD cCCC'
; WARNING: Autogenerated and not all lipid headgroup and tail combinations have been tested;
;          used with care and see K.B. Pedersen et al. 2024 for guidance.
;
; Description:
;   A general model plasmalogen phosphatidic acid (LA) lipid corresponding to atomistic C16:0/22:6(4c;7c;10c;13c;16c;19c) 1-palmitoyl-2-docosahexaenoyl tails.
; Parameterization:
;   This topology follows the standard Martini 3.0 lipid definitions and building block rules. 
;   Bonded parameters and mapping have been optimized as described in K.B. Pedersen et al. 2024.
; Reference(s): 
;   K.B. Pedersen et al. The Martini 3 Lipidome: Expanded and Refined Parameters Improve Lipid Phase Behaviour, TBD 2024 
;   P.C.T. Souza et al. Martini 3: a general purpose force field for coarse-grained molecular dynamics, 
;   Nat. Methods; 2021. doi: 10.1038/s41592-021-01098-3
; Created: 2024.07.12
;
; Molecular topology and mapping of indices:
; PO4-GL1-D1A-D2A-D3A-D4A-D5A
;      |
;     PL2-C1B-C2B-C3B-C4B
;
;  1 - 2 - 4 - 5 - 6 - 7 - 8 
;      |
;      3 - 9 - 10- 11- 12
;
;@INSANE alhead=P, allink=G L, altail=DDDDD CCCC, alname=PDLA, charge=-1.0
;@RESNTEST PDL==PDLA if: atoms[0]==PO4
;@BEADS PO4 GL1 PL2 D1A D2A D3A D4A D5A C1B C2B C3B C4B 
;@BONDS PO4-GL1 PO4-PL2 GL1-PL2 GL1-D1A D1A-D2A D2A-D3A D3A-D4A D4A-D5A PL2-C1B C1B-C2B C2B-C3B C3B-C4B 
;

[moleculetype]
; molname      nrexcl
  PDLA          1

[atoms]
; id 	type 	resnr 	residu 	atom 	cgnr 	charge    (mass)
   1     Q5   1  PDLA  PO4   1 	-1.0
   2   SN4a   1  PDLA  GL1   2 	0
   3  SN4ah   1  PDLA  PL2   3 	0
   4    C4h   1  PDLA  D1A   4 	0
   5    C5h   1  PDLA  D2A   5 	0
   6    C5h   1  PDLA  D3A   6 	0
   7    C4h   1  PDLA  D4A   7 	0
   8    C4h   1  PDLA  D5A   8 	0
   9    SC1   1  PDLA  C1B   9 	0
  10     C1   1  PDLA  C2B  10 	0
  11     C1   1  PDLA  C3B  11 	0
  12     C1   1  PDLA  C4B  12 	0

[bonds]
;  i  j 	name 	(using named bondtypes from martini_v3.0.0_ffbonded_v2.itp)
;  i  j 	funct 	force.c.
   1  2 	b_PO4_GL_def
   1  3 	b_PO4_ET_def_long
   2  3 	b_GL_ET_plasm
   2  4 	b_GL_C4_plasm_5long
   4  5 	b_C4_C4_mid_5long
   5  6 	b_C4_C4_mid
   6  7 	b_C4_C4_mid
   7  8 	b_C4_C4_end
   3  9 	b_ET_SC1_plasm
   9 10 	b_SC1_C1_mid
  10 11 	b_C1_C1_mid
  11 12 	b_C1_C1_end

[angles]
;  i  j  k 	name 	(using named angletypes from martini_v3.0.0_ffbonded_v2.itp)
;  i  j  k 	funct 	angle 	force.c.
   1  2  4 	a_PO4_GL_C_def
   3  2  4 	a_ET_GL_C_plasm
   2  3  9 	a_GL_ET_C_plasm
   2  4  5 	a_GL_C4_C4_plasm
   4  5  6 	a_C4_C4_C4_def
   5  6  7 	a_C4_C4_C4_def
   6  7  8 	a_C4_C4_C4_def
   3  9 10 	a_ET_C1_C1_plasm
   9 10 11 	a_C1_C1_C1_def
  10 11 12 	a_C1_C1_C1_def


;;;;;; Martini lipid topology for C16:1/18:1 LA (YOLA), generated using:
; The Martini lipid itp generator version M3.l01  Args are: -alname YOLA -alhead 'P' -allink 'G L' -altail 'CDCC cCDC'
; WARNING: Autogenerated and not all lipid headgroup and tail combinations have been tested;
;          used with care and see K.B. Pedersen et al. 2024 for guidance.
;
; Description:
;   A general model plasmalogen phosphatidic acid (LA) lipid corresponding to atomistic C16:1(9c)/18:1(9c) 1-palmitoleoyl-2-oleoyl tails.
; Parameterization:
;   This topology follows the standard Martini 3.0 lipid definitions and building block rules. 
;   Bonded parameters and mapping have been optimized as described in K.B. Pedersen et al. 2024.
; Reference(s): 
;   K.B. Pedersen et al. The Martini 3 Lipidome: Expanded and Refined Parameters Improve Lipid Phase Behaviour, TBD 2024 
;   P.C.T. Souza et al. Martini 3: a general purpose force field for coarse-grained molecular dynamics, 
;   Nat. Methods; 2021. doi: 10.1038/s41592-021-01098-3
; Created: 2024.07.12
;
; Molecular topology and mapping of indices:
; PO4-GL1-C1A-D2A-C3A-C4A
;      |
;     PL2-C1B-C2B-D3B-C4B
;
;  1 - 2 - 4 - 5 - 6 - 7 
;      |
;      3 - 8 - 9 - 10- 11
;
;@INSANE alhead=P, allink=G L, altail=CDCC CCDC, alname=YOLA, charge=-1.0
;@RESNTEST YOL==YOLA if: atoms[0]==PO4
;@BEADS PO4 GL1 PL2 C1A D2A C3A C4A C1B C2B D3B C4B 
;@BONDS PO4-GL1 PO4-PL2 GL1-PL2 GL1-C1A C1A-D2A D2A-C3A C3A-C4A PL2-C1B C1B-C2B C2B-D3B D3B-C4B 
;

[moleculetype]
; molname      nrexcl
  YOLA          1

[atoms]
; id 	type 	resnr 	residu 	atom 	cgnr 	charge    (mass)
   1     Q5   1  YOLA  PO4   1 	-1.0
   2   SN4a   1  YOLA  GL1   2 	0
   3  SN4ah   1  YOLA  PL2   3 	0
   4     C1   1  YOLA  C1A   4 	0
   5    C4h   1  YOLA  D2A   5 	0
   6     C1   1  YOLA  C3A   6 	0
   7     C1   1  YOLA  C4A   7 	0
   8    SC1   1  YOLA  C1B   8 	0
   9     C1   1  YOLA  C2B   9 	0
  10    C4h   1  YOLA  D3B  10 	0
  11     C1   1  YOLA  C4B  11 	0

[bonds]
;  i  j 	name 	(using named bondtypes from martini_v3.0.0_ffbonded_v2.itp)
;  i  j 	funct 	force.c.
   1  2 	b_PO4_GL_def
   1  3 	b_PO4_ET_def_long
   2  3 	b_GL_ET_plasm
   2  4 	b_GL_C1_plasm_5long
   4  5 	b_C1_C4_mid_5long
   5  6 	b_C4_C1_mid
   6  7 	b_C1_C1_end
   3  8 	b_ET_SC1_plasm
   8  9 	b_SC1_C1_mid
   9 10 	b_C1_C4_mid
  10 11 	b_C4_C1_end

[angles]
;  i  j  k 	name 	(using named angletypes from martini_v3.0.0_ffbonded_v2.itp)
;  i  j  k 	funct 	angle 	force.c.
   1  2  4 	a_PO4_GL_C_def
   3  2  4 	a_ET_GL_C_plasm
   2  3  8 	a_GL_ET_C_plasm
   2  4  5 	a_GL_C1_C4_plasm
   4  5  6 	a_C1_C4_C1_def
   5  6  7 	a_C4_C1_C1_def
   3  8  9 	a_ET_C1_C1_plasm
   8  9 10 	a_C1_C1_C4_def
   9 10 11 	a_C1_C4_C1_def


;;;;;; Martini lipid topology for C18:0/18:1 LA (SOLA), generated using:
; The Martini lipid itp generator version M3.l01  Args are: -alname SOLA -alhead 'P' -allink 'G L' -altail 'CDCC CCCC'
; WARNING: Autogenerated and not all lipid headgroup and tail combinations have been tested;
;          used with care and see K.B. Pedersen et al. 2024 for guidance.
;
; Description:
;   A general model plasmalogen phosphatidic acid (LA) lipid corresponding to atomistic C18:0/18:1(9c) 1-stearoyl-2-oleoyl (SOLA) tails.
; Parameterization:
;   This topology follows the standard Martini 3.0 lipid definitions and building block rules. 
;   Bonded parameters and mapping have been optimized as described in K.B. Pedersen et al. 2024.
; Reference(s): 
;   K.B. Pedersen et al. The Martini 3 Lipidome: Expanded and Refined Parameters Improve Lipid Phase Behaviour, TBD 2024 
;   P.C.T. Souza et al. Martini 3: a general purpose force field for coarse-grained molecular dynamics, 
;   Nat. Methods; 2021. doi: 10.1038/s41592-021-01098-3
; Created: 2024.07.12
;
; Molecular topology and mapping of indices:
; PO4-GL1-C1A-D2A-C3A-C4A
;      |
;     PL2-C1B-C2B-C3B-C4B
;
;  1 - 2 - 4 - 5 - 6 - 7 
;      |
;      3 - 8 - 9 - 10- 11
;
;@INSANE alhead=P, allink=G L, altail=CDCC CCCC, alname=SOLA, charge=-1.0
;@RESNTEST SOL==SOLA if: atoms[0]==PO4
;@BEADS PO4 GL1 PL2 C1A D2A C3A C4A C1B C2B C3B C4B 
;@BONDS PO4-GL1 PO4-PL2 GL1-PL2 GL1-C1A C1A-D2A D2A-C3A C3A-C4A PL2-C1B C1B-C2B C2B-C3B C3B-C4B 
;

[moleculetype]
; molname      nrexcl
  SOLA          1

[atoms]
; id 	type 	resnr 	residu 	atom 	cgnr 	charge    (mass)
   1     Q5   1  SOLA  PO4   1 	-1.0
   2   SN4a   1  SOLA  GL1   2 	0
   3  SN4ah   1  SOLA  PL2   3 	0
   4     C1   1  SOLA  C1A   4 	0
   5    C4h   1  SOLA  D2A   5 	0
   6     C1   1  SOLA  C3A   6 	0
   7     C1   1  SOLA  C4A   7 	0
   8     C1   1  SOLA  C1B   8 	0
   9     C1   1  SOLA  C2B   9 	0
  10     C1   1  SOLA  C3B  10 	0
  11     C1   1  SOLA  C4B  11 	0

[bonds]
;  i  j 	name 	(using named bondtypes from martini_v3.0.0_ffbonded_v2.itp)
;  i  j 	funct 	force.c.
   1  2 	b_PO4_GL_def
   1  3 	b_PO4_ET_def_long
   2  3 	b_GL_ET_plasm
   2  4 	b_GL_C1_plasm_5long
   4  5 	b_C1_C4_mid_5long
   5  6 	b_C4_C1_mid
   6  7 	b_C1_C1_end
   3  8 	b_ET_C1_plasm_5long
   8  9 	b_C1_C1_mid_5long
   9 10 	b_C1_C1_mid
  10 11 	b_C1_C1_end

[angles]
;  i  j  k 	name 	(using named angletypes from martini_v3.0.0_ffbonded_v2.itp)
;  i  j  k 	funct 	angle 	force.c.
   1  2  4 	a_PO4_GL_C_def
   3  2  4 	a_ET_GL_C_plasm
   2  3  8 	a_GL_ET_C_plasm
   2  4  5 	a_GL_C1_C4_plasm
   4  5  6 	a_C1_C4_C1_def
   5  6  7 	a_C4_C1_C1_def
   3  8  9 	a_ET_C1_C1_plasm
   8  9 10 	a_C1_C1_C1_def
   9 10 11 	a_C1_C1_C1_def


;;;;;; Martini lipid topology for C18:0/18:2 LA (SLLA), generated using:
; The Martini lipid itp generator version M3.l01  Args are: -alname SLLA -alhead 'P' -allink 'G L' -altail 'CDDC CCCC'
; WARNING: Autogenerated and not all lipid headgroup and tail combinations have been tested;
;          used with care and see K.B. Pedersen et al. 2024 for guidance.
;
; Description:
;   A general model plasmalogen phosphatidic acid (LA) lipid corresponding to atomistic C18:0/18:2(9c;12c) 1-stearoyl-2-linoleoyl tails.
; Parameterization:
;   This topology follows the standard Martini 3.0 lipid definitions and building block rules. 
;   Bonded parameters and mapping have been optimized as described in K.B. Pedersen et al. 2024.
; Reference(s): 
;   K.B. Pedersen et al. The Martini 3 Lipidome: Expanded and Refined Parameters Improve Lipid Phase Behaviour, TBD 2024 
;   P.C.T. Souza et al. Martini 3: a general purpose force field for coarse-grained molecular dynamics, 
;   Nat. Methods; 2021. doi: 10.1038/s41592-021-01098-3
; Created: 2024.07.12
;
; Molecular topology and mapping of indices:
; PO4-GL1-C1A-D2A-D3A-C4A
;      |
;     PL2-C1B-C2B-C3B-C4B
;
;  1 - 2 - 4 - 5 - 6 - 7 
;      |
;      3 - 8 - 9 - 10- 11
;
;@INSANE alhead=P, allink=G L, altail=CDDC CCCC, alname=SLLA, charge=-1.0
;@RESNTEST SLL==SLLA if: atoms[0]==PO4
;@BEADS PO4 GL1 PL2 C1A D2A D3A C4A C1B C2B C3B C4B 
;@BONDS PO4-GL1 PO4-PL2 GL1-PL2 GL1-C1A C1A-D2A D2A-D3A D3A-C4A PL2-C1B C1B-C2B C2B-C3B C3B-C4B 
;

[moleculetype]
; molname      nrexcl
  SLLA          1

[atoms]
; id 	type 	resnr 	residu 	atom 	cgnr 	charge    (mass)
   1     Q5   1  SLLA  PO4   1 	-1.0
   2   SN4a   1  SLLA  GL1   2 	0
   3  SN4ah   1  SLLA  PL2   3 	0
   4     C1   1  SLLA  C1A   4 	0
   5    C4h   1  SLLA  D2A   5 	0
   6    C4h   1  SLLA  D3A   6 	0
   7     C1   1  SLLA  C4A   7 	0
   8     C1   1  SLLA  C1B   8 	0
   9     C1   1  SLLA  C2B   9 	0
  10     C1   1  SLLA  C3B  10 	0
  11     C1   1  SLLA  C4B  11 	0

[bonds]
;  i  j 	name 	(using named bondtypes from martini_v3.0.0_ffbonded_v2.itp)
;  i  j 	funct 	force.c.
   1  2 	b_PO4_GL_def
   1  3 	b_PO4_ET_def_long
   2  3 	b_GL_ET_plasm
   2  4 	b_GL_C1_plasm_5long
   4  5 	b_C1_C4_mid_5long
   5  6 	b_C4_C4_mid
   6  7 	b_C4_C1_end
   3  8 	b_ET_C1_plasm_5long
   8  9 	b_C1_C1_mid_5long
   9 10 	b_C1_C1_mid
  10 11 	b_C1_C1_end

[angles]
;  i  j  k 	name 	(using named angletypes from martini_v3.0.0_ffbonded_v2.itp)
;  i  j  k 	funct 	angle 	force.c.
   1  2  4 	a_PO4_GL_C_def
   3  2  4 	a_ET_GL_C_plasm
   2  3  8 	a_GL_ET_C_plasm
   2  4  5 	a_GL_C1_C4_plasm
   4  5  6 	a_C1_C4_C4_def
   5  6  7 	a_C4_C4_C1_def
   3  8  9 	a_ET_C1_C1_plasm
   8  9 10 	a_C1_C1_C1_def
   9 10 11 	a_C1_C1_C1_def


;;;;;; Martini lipid topology for C18:0/20:4 LA (SALA), generated using:
; The Martini lipid itp generator version M3.l01  Args are: -alname SALA -alhead 'P' -allink 'G L' -altail 'cFFDC CCCC'
; WARNING: Autogenerated and not all lipid headgroup and tail combinations have been tested;
;          used with care and see K.B. Pedersen et al. 2024 for guidance.
;
; Description:
;   A general model plasmalogen phosphatidic acid (LA) lipid corresponding to atomistic C16:0/20:4(5c;8c;11c;14c) 1-stearoyl-2-arachidonoyl tails.
; Parameterization:
;   This topology follows the standard Martini 3.0 lipid definitions and building block rules. 
;   Bonded parameters and mapping have been optimized as described in K.B. Pedersen et al. 2024.
; Reference(s): 
;   K.B. Pedersen et al. The Martini 3 Lipidome: Expanded and Refined Parameters Improve Lipid Phase Behaviour, TBD 2024 
;   P.C.T. Souza et al. Martini 3: a general purpose force field for coarse-grained molecular dynamics, 
;   Nat. Methods; 2021. doi: 10.1038/s41592-021-01098-3
; Created: 2024.07.12
;
; Molecular topology and mapping of indices:
; PO4-GL1-C1A-D2A-D3A-D4A-C5A
;      |
;     PL2-C1B-C2B-C3B-C4B
;
;  1 - 2 - 4 - 5 - 6 - 7 - 8 
;      |
;      3 - 9 - 10- 11- 12
;
;@INSANE alhead=P, allink=G L, altail=CDDDC CCCC, alname=SALA, charge=-1.0
;@RESNTEST SAL==SALA if: atoms[0]==PO4
;@BEADS PO4 GL1 PL2 C1A D2A D3A D4A C5A C1B C2B C3B C4B 
;@BONDS PO4-GL1 PO4-PL2 GL1-PL2 GL1-C1A C1A-D2A D2A-D3A D3A-D4A D4A-C5A PL2-C1B C1B-C2B C2B-C3B C3B-C4B 
;

[moleculetype]
; molname      nrexcl
  SALA          1

[atoms]
; id 	type 	resnr 	residu 	atom 	cgnr 	charge    (mass)
   1     Q5   1  SALA  PO4   1 	-1.0
   2   SN4a   1  SALA  GL1   2 	0
   3  SN4ah   1  SALA  PL2   3 	0
   4    SC1   1  SALA  C1A   4 	0
   5    C5h   1  SALA  D2A   5 	0
   6    C5h   1  SALA  D3A   6 	0
   7    C4h   1  SALA  D4A   7 	0
   8     C1   1  SALA  C5A   8 	0
   9     C1   1  SALA  C1B   9 	0
  10     C1   1  SALA  C2B  10 	0
  11     C1   1  SALA  C3B  11 	0
  12     C1   1  SALA  C4B  12 	0

[bonds]
;  i  j 	name 	(using named bondtypes from martini_v3.0.0_ffbonded_v2.itp)
;  i  j 	funct 	force.c.
   1  2 	b_PO4_GL_def
   1  3 	b_PO4_ET_def_long
   2  3 	b_GL_ET_plasm
   2  4 	b_GL_SC1_plasm
   4  5 	b_SC1_C4_mid
   5  6 	b_C4_C4_mid
   6  7 	b_C4_C4_mid
   7  8 	b_C4_C1_end
   3  9 	b_ET_C1_plasm_5long
   9 10 	b_C1_C1_mid_5long
  10 11 	b_C1_C1_mid
  11 12 	b_C1_C1_end

[angles]
;  i  j  k 	name 	(using named angletypes from martini_v3.0.0_ffbonded_v2.itp)
;  i  j  k 	funct 	angle 	force.c.
   1  2  4 	a_PO4_GL_C_def
   3  2  4 	a_ET_GL_C_plasm
   2  3  9 	a_GL_ET_C_plasm
   2  4  5 	a_GL_C1_C4_plasm
   4  5  6 	a_C1_C4_C4_def
   5  6  7 	a_C4_C4_C4_def
   6  7  8 	a_C4_C4_C1_def
   3  9 10 	a_ET_C1_C1_plasm
   9 10 11 	a_C1_C1_C1_def
  10 11 12 	a_C1_C1_C1_def


;;;;;; Martini lipid topology for C18:0/22:6 LA (SDLA), generated using:
; The Martini lipid itp generator version M3.l01  Args are: -alname SDLA -alhead 'P' -allink 'G L' -altail 'DFFDD CCCC'
; WARNING: Autogenerated and not all lipid headgroup and tail combinations have been tested;
;          used with care and see K.B. Pedersen et al. 2024 for guidance.
;
; Description:
;   A general model plasmalogen phosphatidic acid (LA) lipid corresponding to atomistic C18:0/22:6(4c;7c;10c;13c;16c;19c) 1-stearoyl-2-docosahexaenoyl tails.
; Parameterization:
;   This topology follows the standard Martini 3.0 lipid definitions and building block rules. 
;   Bonded parameters and mapping have been optimized as described in K.B. Pedersen et al. 2024.
; Reference(s): 
;   K.B. Pedersen et al. The Martini 3 Lipidome: Expanded and Refined Parameters Improve Lipid Phase Behaviour, TBD 2024 
;   P.C.T. Souza et al. Martini 3: a general purpose force field for coarse-grained molecular dynamics, 
;   Nat. Methods; 2021. doi: 10.1038/s41592-021-01098-3
; Created: 2024.07.12
;
; Molecular topology and mapping of indices:
; PO4-GL1-D1A-D2A-D3A-D4A-D5A
;      |
;     PL2-C1B-C2B-C3B-C4B
;
;  1 - 2 - 4 - 5 - 6 - 7 - 8 
;      |
;      3 - 9 - 10- 11- 12
;
;@INSANE alhead=P, allink=G L, altail=DDDDD CCCC, alname=SDLA, charge=-1.0
;@RESNTEST SDL==SDLA if: atoms[0]==PO4
;@BEADS PO4 GL1 PL2 D1A D2A D3A D4A D5A C1B C2B C3B C4B 
;@BONDS PO4-GL1 PO4-PL2 GL1-PL2 GL1-D1A D1A-D2A D2A-D3A D3A-D4A D4A-D5A PL2-C1B C1B-C2B C2B-C3B C3B-C4B 
;

[moleculetype]
; molname      nrexcl
  SDLA          1

[atoms]
; id 	type 	resnr 	residu 	atom 	cgnr 	charge    (mass)
   1     Q5   1  SDLA  PO4   1 	-1.0
   2   SN4a   1  SDLA  GL1   2 	0
   3  SN4ah   1  SDLA  PL2   3 	0
   4    C4h   1  SDLA  D1A   4 	0
   5    C5h   1  SDLA  D2A   5 	0
   6    C5h   1  SDLA  D3A   6 	0
   7    C4h   1  SDLA  D4A   7 	0
   8    C4h   1  SDLA  D5A   8 	0
   9     C1   1  SDLA  C1B   9 	0
  10     C1   1  SDLA  C2B  10 	0
  11     C1   1  SDLA  C3B  11 	0
  12     C1   1  SDLA  C4B  12 	0

[bonds]
;  i  j 	name 	(using named bondtypes from martini_v3.0.0_ffbonded_v2.itp)
;  i  j 	funct 	force.c.
   1  2 	b_PO4_GL_def
   1  3 	b_PO4_ET_def_long
   2  3 	b_GL_ET_plasm
   2  4 	b_GL_C4_plasm_5long
   4  5 	b_C4_C4_mid_5long
   5  6 	b_C4_C4_mid
   6  7 	b_C4_C4_mid
   7  8 	b_C4_C4_end
   3  9 	b_ET_C1_plasm_5long
   9 10 	b_C1_C1_mid_5long
  10 11 	b_C1_C1_mid
  11 12 	b_C1_C1_end

[angles]
;  i  j  k 	name 	(using named angletypes from martini_v3.0.0_ffbonded_v2.itp)
;  i  j  k 	funct 	angle 	force.c.
   1  2  4 	a_PO4_GL_C_def
   3  2  4 	a_ET_GL_C_plasm
   2  3  9 	a_GL_ET_C_plasm
   2  4  5 	a_GL_C4_C4_plasm
   4  5  6 	a_C4_C4_C4_def
   5  6  7 	a_C4_C4_C4_def
   6  7  8 	a_C4_C4_C4_def
   3  9 10 	a_ET_C1_C1_plasm
   9 10 11 	a_C1_C1_C1_def
  10 11 12 	a_C1_C1_C1_def


;;;;;; Martini lipid topology for C18:1/18:2 LA (OLLA), generated using:
; The Martini lipid itp generator version M3.l01  Args are: -alname OLLA -alhead 'P' -allink 'G L' -altail 'CDDC CDCC'
; WARNING: Autogenerated and not all lipid headgroup and tail combinations have been tested;
;          used with care and see K.B. Pedersen et al. 2024 for guidance.
;
; Description:
;   A general model plasmalogen phosphatidic acid (LA) lipid corresponding to atomistic C18:1(9c)/18:2(9c;12c) 1-oleoyl-2-linoleoyl  tails.
; Parameterization:
;   This topology follows the standard Martini 3.0 lipid definitions and building block rules. 
;   Bonded parameters and mapping have been optimized as described in K.B. Pedersen et al. 2024.
; Reference(s): 
;   K.B. Pedersen et al. The Martini 3 Lipidome: Expanded and Refined Parameters Improve Lipid Phase Behaviour, TBD 2024 
;   P.C.T. Souza et al. Martini 3: a general purpose force field for coarse-grained molecular dynamics, 
;   Nat. Methods; 2021. doi: 10.1038/s41592-021-01098-3
; Created: 2024.07.12
;
; Molecular topology and mapping of indices:
; PO4-GL1-C1A-D2A-D3A-C4A
;      |
;     PL2-C1B-D2B-C3B-C4B
;
;  1 - 2 - 4 - 5 - 6 - 7 
;      |
;      3 - 8 - 9 - 10- 11
;
;@INSANE alhead=P, allink=G L, altail=CDDC CDCC, alname=OLLA, charge=-1.0
;@RESNTEST OLL==OLLA if: atoms[0]==PO4
;@BEADS PO4 GL1 PL2 C1A D2A D3A C4A C1B D2B C3B C4B 
;@BONDS PO4-GL1 PO4-PL2 GL1-PL2 GL1-C1A C1A-D2A D2A-D3A D3A-C4A PL2-C1B C1B-D2B D2B-C3B C3B-C4B 
;

[moleculetype]
; molname      nrexcl
  OLLA          1

[atoms]
; id 	type 	resnr 	residu 	atom 	cgnr 	charge    (mass)
   1     Q5   1  OLLA  PO4   1 	-1.0
   2   SN4a   1  OLLA  GL1   2 	0
   3  SN4ah   1  OLLA  PL2   3 	0
   4     C1   1  OLLA  C1A   4 	0
   5    C4h   1  OLLA  D2A   5 	0
   6    C4h   1  OLLA  D3A   6 	0
   7     C1   1  OLLA  C4A   7 	0
   8     C1   1  OLLA  C1B   8 	0
   9    C4h   1  OLLA  D2B   9 	0
  10     C1   1  OLLA  C3B  10 	0
  11     C1   1  OLLA  C4B  11 	0

[bonds]
;  i  j 	name 	(using named bondtypes from martini_v3.0.0_ffbonded_v2.itp)
;  i  j 	funct 	force.c.
   1  2 	b_PO4_GL_def
   1  3 	b_PO4_ET_def_long
   2  3 	b_GL_ET_plasm
   2  4 	b_GL_C1_plasm_5long
   4  5 	b_C1_C4_mid_5long
   5  6 	b_C4_C4_mid
   6  7 	b_C4_C1_end
   3  8 	b_ET_C1_plasm_5long
   8  9 	b_C1_C4_mid_5long
   9 10 	b_C4_C1_mid
  10 11 	b_C1_C1_end

[angles]
;  i  j  k 	name 	(using named angletypes from martini_v3.0.0_ffbonded_v2.itp)
;  i  j  k 	funct 	angle 	force.c.
   1  2  4 	a_PO4_GL_C_def
   3  2  4 	a_ET_GL_C_plasm
   2  3  8 	a_GL_ET_C_plasm
   2  4  5 	a_GL_C1_C4_plasm
   4  5  6 	a_C1_C4_C4_def
   5  6  7 	a_C4_C4_C1_def
   3  8  9 	a_ET_C1_C4_plasm
   8  9 10 	a_C1_C4_C1_def
   9 10 11 	a_C4_C1_C1_def


;;;;;; Martini lipid topology for C18:1/22:1 LA (OELA), generated using:
; The Martini lipid itp generator version M3.l01  Args are: -alname OELA -alhead 'P' -allink 'G L' -altail 'CCDCC CDCC'
; WARNING: Autogenerated and not all lipid headgroup and tail combinations have been tested;
;          used with care and see K.B. Pedersen et al. 2024 for guidance.
;
; Description:
;   A general model plasmalogen phosphatidic acid (LA) lipid corresponding to atomistic C18:1(9c)/22:1(13c) 1-oleoyl-2-dierucoyl tails.
; Parameterization:
;   This topology follows the standard Martini 3.0 lipid definitions and building block rules. 
;   Bonded parameters and mapping have been optimized as described in K.B. Pedersen et al. 2024.
; Reference(s): 
;   K.B. Pedersen et al. The Martini 3 Lipidome: Expanded and Refined Parameters Improve Lipid Phase Behaviour, TBD 2024 
;   P.C.T. Souza et al. Martini 3: a general purpose force field for coarse-grained molecular dynamics, 
;   Nat. Methods; 2021. doi: 10.1038/s41592-021-01098-3
; Created: 2024.07.12
;
; Molecular topology and mapping of indices:
; PO4-GL1-C1A-C2A-D3A-C4A-C5A
;      |
;     PL2-C1B-D2B-C3B-C4B
;
;  1 - 2 - 4 - 5 - 6 - 7 - 8 
;      |
;      3 - 9 - 10- 11- 12
;
;@INSANE alhead=P, allink=G L, altail=CCDCC CDCC, alname=OELA, charge=-1.0
;@RESNTEST OEL==OELA if: atoms[0]==PO4
;@BEADS PO4 GL1 PL2 C1A C2A D3A C4A C5A C1B D2B C3B C4B 
;@BONDS PO4-GL1 PO4-PL2 GL1-PL2 GL1-C1A C1A-C2A C2A-D3A D3A-C4A C4A-C5A PL2-C1B C1B-D2B D2B-C3B C3B-C4B 
;

[moleculetype]
; molname      nrexcl
  OELA          1

[atoms]
; id 	type 	resnr 	residu 	atom 	cgnr 	charge    (mass)
   1     Q5   1  OELA  PO4   1 	-1.0
   2   SN4a   1  OELA  GL1   2 	0
   3  SN4ah   1  OELA  PL2   3 	0
   4     C1   1  OELA  C1A   4 	0
   5     C1   1  OELA  C2A   5 	0
   6    C4h   1  OELA  D3A   6 	0
   7     C1   1  OELA  C4A   7 	0
   8     C1   1  OELA  C5A   8 	0
   9     C1   1  OELA  C1B   9 	0
  10    C4h   1  OELA  D2B  10 	0
  11     C1   1  OELA  C3B  11 	0
  12     C1   1  OELA  C4B  12 	0

[bonds]
;  i  j 	name 	(using named bondtypes from martini_v3.0.0_ffbonded_v2.itp)
;  i  j 	funct 	force.c.
   1  2 	b_PO4_GL_def
   1  3 	b_PO4_ET_def_long
   2  3 	b_GL_ET_plasm
   2  4 	b_GL_C1_plasm_5long
   4  5 	b_C1_C1_mid_5long
   5  6 	b_C1_C4_mid
   6  7 	b_C4_C1_mid
   7  8 	b_C1_C1_end
   3  9 	b_ET_C1_plasm_5long
   9 10 	b_C1_C4_mid_5long
  10 11 	b_C4_C1_mid
  11 12 	b_C1_C1_end

[angles]
;  i  j  k 	name 	(using named angletypes from martini_v3.0.0_ffbonded_v2.itp)
;  i  j  k 	funct 	angle 	force.c.
   1  2  4 	a_PO4_GL_C_def
   3  2  4 	a_ET_GL_C_plasm
   2  3  9 	a_GL_ET_C_plasm
   2  4  5 	a_GL_C1_C1_plasm
   4  5  6 	a_C1_C1_C4_def
   5  6  7 	a_C1_C4_C1_def
   6  7  8 	a_C4_C1_C1_def
   3  9 10 	a_ET_C1_C4_plasm
   9 10 11 	a_C1_C4_C1_def
  10 11 12 	a_C4_C1_C1_def


;;;;;; Martini lipid topology for C18:1/22:6 LA (ODLA), generated using:
; The Martini lipid itp generator version M3.l01  Args are: -alname ODLA -alhead 'P' -allink 'G L' -altail 'DFFDD CDCC'
; WARNING: Autogenerated and not all lipid headgroup and tail combinations have been tested;
;          used with care and see K.B. Pedersen et al. 2024 for guidance.
;
; Description:
;   A general model plasmalogen phosphatidic acid (LA) lipid corresponding to atomistic C18:1(9c)/22:6(4c;7c;10c;13c;16c;19c) 1-oleoyl-2-docosahexaenoic acid tails.
; Parameterization:
;   This topology follows the standard Martini 3.0 lipid definitions and building block rules. 
;   Bonded parameters and mapping have been optimized as described in K.B. Pedersen et al. 2024.
; Reference(s): 
;   K.B. Pedersen et al. The Martini 3 Lipidome: Expanded and Refined Parameters Improve Lipid Phase Behaviour, TBD 2024 
;   P.C.T. Souza et al. Martini 3: a general purpose force field for coarse-grained molecular dynamics, 
;   Nat. Methods; 2021. doi: 10.1038/s41592-021-01098-3
; Created: 2024.07.12
;
; Molecular topology and mapping of indices:
; PO4-GL1-D1A-D2A-D3A-D4A-D5A
;      |
;     PL2-C1B-D2B-C3B-C4B
;
;  1 - 2 - 4 - 5 - 6 - 7 - 8 
;      |
;      3 - 9 - 10- 11- 12
;
;@INSANE alhead=P, allink=G L, altail=DDDDD CDCC, alname=ODLA, charge=-1.0
;@RESNTEST ODL==ODLA if: atoms[0]==PO4
;@BEADS PO4 GL1 PL2 D1A D2A D3A D4A D5A C1B D2B C3B C4B 
;@BONDS PO4-GL1 PO4-PL2 GL1-PL2 GL1-D1A D1A-D2A D2A-D3A D3A-D4A D4A-D5A PL2-C1B C1B-D2B D2B-C3B C3B-C4B 
;

[moleculetype]
; molname      nrexcl
  ODLA          1

[atoms]
; id 	type 	resnr 	residu 	atom 	cgnr 	charge    (mass)
   1     Q5   1  ODLA  PO4   1 	-1.0
   2   SN4a   1  ODLA  GL1   2 	0
   3  SN4ah   1  ODLA  PL2   3 	0
   4    C4h   1  ODLA  D1A   4 	0
   5    C5h   1  ODLA  D2A   5 	0
   6    C5h   1  ODLA  D3A   6 	0
   7    C4h   1  ODLA  D4A   7 	0
   8    C4h   1  ODLA  D5A   8 	0
   9     C1   1  ODLA  C1B   9 	0
  10    C4h   1  ODLA  D2B  10 	0
  11     C1   1  ODLA  C3B  11 	0
  12     C1   1  ODLA  C4B  12 	0

[bonds]
;  i  j 	name 	(using named bondtypes from martini_v3.0.0_ffbonded_v2.itp)
;  i  j 	funct 	force.c.
   1  2 	b_PO4_GL_def
   1  3 	b_PO4_ET_def_long
   2  3 	b_GL_ET_plasm
   2  4 	b_GL_C4_plasm_5long
   4  5 	b_C4_C4_mid_5long
   5  6 	b_C4_C4_mid
   6  7 	b_C4_C4_mid
   7  8 	b_C4_C4_end
   3  9 	b_ET_C1_plasm_5long
   9 10 	b_C1_C4_mid_5long
  10 11 	b_C4_C1_mid
  11 12 	b_C1_C1_end

[angles]
;  i  j  k 	name 	(using named angletypes from martini_v3.0.0_ffbonded_v2.itp)
;  i  j  k 	funct 	angle 	force.c.
   1  2  4 	a_PO4_GL_C_def
   3  2  4 	a_ET_GL_C_plasm
   2  3  9 	a_GL_ET_C_plasm
   2  4  5 	a_GL_C4_C4_plasm
   4  5  6 	a_C4_C4_C4_def
   5  6  7 	a_C4_C4_C4_def
   6  7  8 	a_C4_C4_C4_def
   3  9 10 	a_ET_C1_C4_plasm
   9 10 11 	a_C1_C4_C1_def
  10 11 12 	a_C4_C1_C1_def


;;;;;; Martini lipid topology for C18:2/18:3 LA (LFLA), generated using:
; The Martini lipid itp generator version M3.l01  Args are: -alname LFLA -alhead 'P' -allink 'G L' -altail 'CDDD CDDC'
; WARNING: Autogenerated and not all lipid headgroup and tail combinations have been tested;
;          used with care and see K.B. Pedersen et al. 2024 for guidance.
;
; Description:
;   A general model plasmalogen phosphatidic acid (LA) lipid corresponding to atomistic C18:2(9c;12c)/18:3(9c;12c;15c) 1-dilinoleoyl-2-alpha-linolenic acid  tails.
; Parameterization:
;   This topology follows the standard Martini 3.0 lipid definitions and building block rules. 
;   Bonded parameters and mapping have been optimized as described in K.B. Pedersen et al. 2024.
; Reference(s): 
;   K.B. Pedersen et al. The Martini 3 Lipidome: Expanded and Refined Parameters Improve Lipid Phase Behaviour, TBD 2024 
;   P.C.T. Souza et al. Martini 3: a general purpose force field for coarse-grained molecular dynamics, 
;   Nat. Methods; 2021. doi: 10.1038/s41592-021-01098-3
; Created: 2024.07.12
;
; Molecular topology and mapping of indices:
; PO4-GL1-C1A-D2A-D3A-D4A
;      |
;     PL2-C1B-D2B-D3B-C4B
;
;  1 - 2 - 4 - 5 - 6 - 7 
;      |
;      3 - 8 - 9 - 10- 11
;
;@INSANE alhead=P, allink=G L, altail=CDDD CDDC, alname=LFLA, charge=-1.0
;@RESNTEST LFL==LFLA if: atoms[0]==PO4
;@BEADS PO4 GL1 PL2 C1A D2A D3A D4A C1B D2B D3B C4B 
;@BONDS PO4-GL1 PO4-PL2 GL1-PL2 GL1-C1A C1A-D2A D2A-D3A D3A-D4A PL2-C1B C1B-D2B D2B-D3B D3B-C4B 
;

[moleculetype]
; molname      nrexcl
  LFLA          1

[atoms]
; id 	type 	resnr 	residu 	atom 	cgnr 	charge    (mass)
   1     Q5   1  LFLA  PO4   1 	-1.0
   2   SN4a   1  LFLA  GL1   2 	0
   3  SN4ah   1  LFLA  PL2   3 	0
   4     C1   1  LFLA  C1A   4 	0
   5    C4h   1  LFLA  D2A   5 	0
   6    C4h   1  LFLA  D3A   6 	0
   7    C4h   1  LFLA  D4A   7 	0
   8     C1   1  LFLA  C1B   8 	0
   9    C4h   1  LFLA  D2B   9 	0
  10    C4h   1  LFLA  D3B  10 	0
  11     C1   1  LFLA  C4B  11 	0

[bonds]
;  i  j 	name 	(using named bondtypes from martini_v3.0.0_ffbonded_v2.itp)
;  i  j 	funct 	force.c.
   1  2 	b_PO4_GL_def
   1  3 	b_PO4_ET_def_long
   2  3 	b_GL_ET_plasm
   2  4 	b_GL_C1_plasm_5long
   4  5 	b_C1_C4_mid_5long
   5  6 	b_C4_C4_mid
   6  7 	b_C4_C4_end
   3  8 	b_ET_C1_plasm_5long
   8  9 	b_C1_C4_mid_5long
   9 10 	b_C4_C4_mid
  10 11 	b_C4_C1_end

[angles]
;  i  j  k 	name 	(using named angletypes from martini_v3.0.0_ffbonded_v2.itp)
;  i  j  k 	funct 	angle 	force.c.
   1  2  4 	a_PO4_GL_C_def
   3  2  4 	a_ET_GL_C_plasm
   2  3  8 	a_GL_ET_C_plasm
   2  4  5 	a_GL_C1_C4_plasm
   4  5  6 	a_C1_C4_C4_def
   5  6  7 	a_C4_C4_C4_def
   3  8  9 	a_ET_C1_C4_plasm
   8  9 10 	a_C1_C4_C4_def
   9 10 11 	a_C4_C4_C1_def
