# Supplementary material for: The Martini 3 Lipidome: Expanded and Refined Parameters Improve Lipid Phase Behavior
Source: ACS Cent Sci. 2025 Jul 31;11(9):1598–610. doi: 10.1021/acscentsci.5c00755 (PMC12464760; doi:10.1021/acscentsci.5c00755)
Supplement: Supplementary file 2 [file oc5c00755_si_002.zip › M3-Lipidome_Data/openbeta/martini_v3.0.0_plasmalogens_PC_v2_openbeta.itp]

;
; Plasmalogen - Phosphatidylcholine - LC
; Collection of plasmalogen phosphatidylcholine Martini 3 lipids
;
; Please cite:
; K.B. Pedersen et al. The Martini 3 Lipidome: Expanded and Refined Parameters Improve Lipid Phase Behaviour, TBD 2024 and 
;   P.C.T. Souza et al. Martini 3: a general purpose force field for coarse-grained molecular dynamics, 
;   Nat. Methods; 2021. doi: 10.1038/s41592-021-01098-3
;
; Last updated:  Dec-2024 by Kasper;
; Authors: Kasper B. Pedersen


;;;;;; Martini lipid topology for di-C08:0 LC (DTLC), generated using:
; The Martini lipid itp generator version M3.l01  Args are: -alname DTLC -alhead 'C P' -allink 'G L' -altail 'cC cC'
; WARNING: Autogenerated and not all lipid headgroup and tail combinations have been tested;
;          used with care and see K.B. Pedersen et al. 2024 for guidance.
;
; Description:
;   A general model plasmalogen phosphatidylcholine (LC) lipid corresponding to atomistic C8:0 dioctanoyl tails.
; Parameterization:
;   This topology follows the standard Martini 3.0 lipid definitions and building block rules. 
;   Bonded parameters and mapping have been optimized as described in K.B. Pedersen et al. 2024.
; Reference(s): 
;   K.B. Pedersen et al. The Martini 3 Lipidome: Expanded and Refined Parameters Improve Lipid Phase Behaviour, TBD 2024 
;   P.C.T. Souza et al. Martini 3: a general purpose force field for coarse-grained molecular dynamics, 
;   Nat. Methods; 2021. doi: 10.1038/s41592-021-01098-3
; Created: 2024.07.12
;
; Molecular topology and mapping of indices:
; NC3-PO4-GL1-C1A-C2A
;          |
;         PL2-C1B-C2B
;
;  1 - 2 - 3 - 5 - 6 
;          |
;          4 - 7 - 8 
;
;@INSANE alhead=C P, allink=G L, altail=CC CC, alname=DTLC, charge=0.0
;@RESNTEST DTL==DTLC if: atoms[0]==NC3
;@BEADS NC3 PO4 GL1 PL2 C1A C2A C1B C2B 
;@BONDS NC3-PO4 PO4-GL1 PO4-PL2 GL1-PL2 GL1-C1A C1A-C2A PL2-C1B C1B-C2B 
;

[moleculetype]
; molname      nrexcl
  DTLC          1

[atoms]
; id 	type 	resnr 	residu 	atom 	cgnr 	charge    (mass)
   1     Q1   1  DTLC  NC3   1 	1.0
   2     Q5   1  DTLC  PO4   2 	-1.0
   3   SN4a   1  DTLC  GL1   3 	0
   4  SN4ah   1  DTLC  PL2   4 	0
   5    SC1   1  DTLC  C1A   5 	0
   6     C1   1  DTLC  C2A   6 	0
   7    SC1   1  DTLC  C1B   7 	0
   8     C1   1  DTLC  C2B   8 	0

[bonds]
;  i  j 	name 	(using named bondtypes from martini_v3.0.0_ffbonded_v2.itp)
;  i  j 	funct 	force.c.
   1  2 	b_NC3_PO4_def
   2  3 	b_PO4_GL_def
   2  4 	b_PO4_ET_def_long
   3  4 	b_GL_ET_plasm
   3  5 	b_GL_SC1_plasm
   5  6 	b_SC1_C1_end
   4  7 	b_ET_SC1_plasm
   7  8 	b_SC1_C1_end

[angles]
;  i  j  k 	name 	(using named angletypes from martini_v3.0.0_ffbonded_v2.itp)
;  i  j  k 	funct 	angle 	force.c.
   1  2  3 	a_NC3_PO4_GL_def
   2  3  5 	a_PO4_GL_C_def
   4  3  5 	a_ET_GL_C_plasm
   3  4  7 	a_GL_ET_C_plasm
   3  5  6 	a_GL_C1_C1_plasm
   4  7  8 	a_ET_C1_C1_plasm


;;;;;; Martini lipid topology for di-C10:0 LC (DJLC), generated using:
; The Martini lipid itp generator version M3.l01  Args are: -alname DJLC -alhead 'C P' -allink 'G L' -altail 'CC CC'
; WARNING: Autogenerated and not all lipid headgroup and tail combinations have been tested;
;          used with care and see K.B. Pedersen et al. 2024 for guidance.
;
; Description:
;   A general model plasmalogen phosphatidylcholine (LC) lipid corresponding to atomistic C10:0 didecanoyl tails.
; Parameterization:
;   This topology follows the standard Martini 3.0 lipid definitions and building block rules. 
;   Bonded parameters and mapping have been optimized as described in K.B. Pedersen et al. 2024.
; Reference(s): 
;   K.B. Pedersen et al. The Martini 3 Lipidome: Expanded and Refined Parameters Improve Lipid Phase Behaviour, TBD 2024 
;   P.C.T. Souza et al. Martini 3: a general purpose force field for coarse-grained molecular dynamics, 
;   Nat. Methods; 2021. doi: 10.1038/s41592-021-01098-3
; Created: 2024.07.12
;
; Molecular topology and mapping of indices:
; NC3-PO4-GL1-C1A-C2A
;          |
;         PL2-C1B-C2B
;
;  1 - 2 - 3 - 5 - 6 
;          |
;          4 - 7 - 8 
;
;@INSANE alhead=C P, allink=G L, altail=CC CC, alname=DJLC, charge=0.0
;@RESNTEST DJL==DJLC if: atoms[0]==NC3
;@BEADS NC3 PO4 GL1 PL2 C1A C2A C1B C2B 
;@BONDS NC3-PO4 PO4-GL1 PO4-PL2 GL1-PL2 GL1-C1A C1A-C2A PL2-C1B C1B-C2B 
;

[moleculetype]
; molname      nrexcl
  DJLC          1

[atoms]
; id 	type 	resnr 	residu 	atom 	cgnr 	charge    (mass)
   1     Q1   1  DJLC  NC3   1 	1.0
   2     Q5   1  DJLC  PO4   2 	-1.0
   3   SN4a   1  DJLC  GL1   3 	0
   4  SN4ah   1  DJLC  PL2   4 	0
   5     C1   1  DJLC  C1A   5 	0
   6     C1   1  DJLC  C2A   6 	0
   7     C1   1  DJLC  C1B   7 	0
   8     C1   1  DJLC  C2B   8 	0

[bonds]
;  i  j 	name 	(using named bondtypes from martini_v3.0.0_ffbonded_v2.itp)
;  i  j 	funct 	force.c.
   1  2 	b_NC3_PO4_def
   2  3 	b_PO4_GL_def
   2  4 	b_PO4_ET_def_long
   3  4 	b_GL_ET_plasm
   3  5 	b_GL_C1_plasm_5long
   5  6 	b_C1_C1_mid_5long
   4  7 	b_ET_C1_plasm_5long
   7  8 	b_C1_C1_mid_5long

[angles]
;  i  j  k 	name 	(using named angletypes from martini_v3.0.0_ffbonded_v2.itp)
;  i  j  k 	funct 	angle 	force.c.
   1  2  3 	a_NC3_PO4_GL_def
   2  3  5 	a_PO4_GL_C_def
   4  3  5 	a_ET_GL_C_plasm
   3  4  7 	a_GL_ET_C_plasm
   3  5  6 	a_GL_C1_C1_plasm
   4  7  8 	a_ET_C1_C1_plasm


;;;;;; Martini lipid topology for di-C12:0 LC (DULC), generated using:
; The Martini lipid itp generator version M3.l01  Args are: -alname DULC -alhead 'C P' -allink 'G L' -altail 'cCC cCC'
; WARNING: Autogenerated and not all lipid headgroup and tail combinations have been tested;
;          used with care and see K.B. Pedersen et al. 2024 for guidance.
;
; Description:
;   A general model plasmalogen phosphatidylcholine (LC) lipid corresponding to atomistic C12:0 dilauroyl tails.
; Parameterization:
;   This topology follows the standard Martini 3.0 lipid definitions and building block rules. 
;   Bonded parameters and mapping have been optimized as described in K.B. Pedersen et al. 2024.
; Reference(s): 
;   K.B. Pedersen et al. The Martini 3 Lipidome: Expanded and Refined Parameters Improve Lipid Phase Behaviour, TBD 2024 
;   P.C.T. Souza et al. Martini 3: a general purpose force field for coarse-grained molecular dynamics, 
;   Nat. Methods; 2021. doi: 10.1038/s41592-021-01098-3
; Created: 2024.07.12
;
; Molecular topology and mapping of indices:
; NC3-PO4-GL1-C1A-C2A-C3A
;          |
;         PL2-C1B-C2B-C3B
;
;  1 - 2 - 3 - 5 - 6 - 7 
;          |
;          4 - 8 - 9 - 10
;
;@INSANE alhead=C P, allink=G L, altail=CCC CCC, alname=DULC, charge=0.0
;@RESNTEST DUL==DULC if: atoms[0]==NC3
;@BEADS NC3 PO4 GL1 PL2 C1A C2A C3A C1B C2B C3B 
;@BONDS NC3-PO4 PO4-GL1 PO4-PL2 GL1-PL2 GL1-C1A C1A-C2A C2A-C3A PL2-C1B C1B-C2B C2B-C3B 
;

[moleculetype]
; molname      nrexcl
  DULC          1

[atoms]
; id 	type 	resnr 	residu 	atom 	cgnr 	charge    (mass)
   1     Q1   1  DULC  NC3   1 	1.0
   2     Q5   1  DULC  PO4   2 	-1.0
   3   SN4a   1  DULC  GL1   3 	0
   4  SN4ah   1  DULC  PL2   4 	0
   5    SC1   1  DULC  C1A   5 	0
   6     C1   1  DULC  C2A   6 	0
   7     C1   1  DULC  C3A   7 	0
   8    SC1   1  DULC  C1B   8 	0
   9     C1   1  DULC  C2B   9 	0
  10     C1   1  DULC  C3B  10 	0

[bonds]
;  i  j 	name 	(using named bondtypes from martini_v3.0.0_ffbonded_v2.itp)
;  i  j 	funct 	force.c.
   1  2 	b_NC3_PO4_def
   2  3 	b_PO4_GL_def
   2  4 	b_PO4_ET_def_long
   3  4 	b_GL_ET_plasm
   3  5 	b_GL_SC1_plasm
   5  6 	b_SC1_C1_mid
   6  7 	b_C1_C1_end
   4  8 	b_ET_SC1_plasm
   8  9 	b_SC1_C1_mid
   9 10 	b_C1_C1_end

[angles]
;  i  j  k 	name 	(using named angletypes from martini_v3.0.0_ffbonded_v2.itp)
;  i  j  k 	funct 	angle 	force.c.
   1  2  3 	a_NC3_PO4_GL_def
   2  3  5 	a_PO4_GL_C_def
   4  3  5 	a_ET_GL_C_plasm
   3  4  8 	a_GL_ET_C_plasm
   3  5  6 	a_GL_C1_C1_plasm
   5  6  7 	a_C1_C1_C1_def
   4  8  9 	a_ET_C1_C1_plasm
   8  9 10 	a_C1_C1_C1_def


;;;;;; Martini lipid topology for di-C14:0 LC (DMLC), generated using:
; The Martini lipid itp generator version M3.l01  Args are: -alname DMLC -alhead 'C P' -allink 'G L' -altail 'CCC CCC'
; WARNING: Autogenerated and not all lipid headgroup and tail combinations have been tested;
;          used with care and see K.B. Pedersen et al. 2024 for guidance.
;
; Description:
;   A general model plasmalogen phosphatidylcholine (LC) lipid corresponding to atomistic C14:0 dimyristoyl (DMLC) tails.
; Parameterization:
;   This topology follows the standard Martini 3.0 lipid definitions and building block rules. 
;   Bonded parameters and mapping have been optimized as described in K.B. Pedersen et al. 2024.
; Reference(s): 
;   K.B. Pedersen et al. The Martini 3 Lipidome: Expanded and Refined Parameters Improve Lipid Phase Behaviour, TBD 2024 
;   P.C.T. Souza et al. Martini 3: a general purpose force field for coarse-grained molecular dynamics, 
;   Nat. Methods; 2021. doi: 10.1038/s41592-021-01098-3
; Created: 2024.07.12
;
; Molecular topology and mapping of indices:
; NC3-PO4-GL1-C1A-C2A-C3A
;          |
;         PL2-C1B-C2B-C3B
;
;  1 - 2 - 3 - 5 - 6 - 7 
;          |
;          4 - 8 - 9 - 10
;
;@INSANE alhead=C P, allink=G L, altail=CCC CCC, alname=DMLC, charge=0.0
;@RESNTEST DML==DMLC if: atoms[0]==NC3
;@BEADS NC3 PO4 GL1 PL2 C1A C2A C3A C1B C2B C3B 
;@BONDS NC3-PO4 PO4-GL1 PO4-PL2 GL1-PL2 GL1-C1A C1A-C2A C2A-C3A PL2-C1B C1B-C2B C2B-C3B 
;

[moleculetype]
; molname      nrexcl
  DMLC          1

[atoms]
; id 	type 	resnr 	residu 	atom 	cgnr 	charge    (mass)
   1     Q1   1  DMLC  NC3   1 	1.0
   2     Q5   1  DMLC  PO4   2 	-1.0
   3   SN4a   1  DMLC  GL1   3 	0
   4  SN4ah   1  DMLC  PL2   4 	0
   5     C1   1  DMLC  C1A   5 	0
   6     C1   1  DMLC  C2A   6 	0
   7     C1   1  DMLC  C3A   7 	0
   8     C1   1  DMLC  C1B   8 	0
   9     C1   1  DMLC  C2B   9 	0
  10     C1   1  DMLC  C3B  10 	0

[bonds]
;  i  j 	name 	(using named bondtypes from martini_v3.0.0_ffbonded_v2.itp)
;  i  j 	funct 	force.c.
   1  2 	b_NC3_PO4_def
   2  3 	b_PO4_GL_def
   2  4 	b_PO4_ET_def_long
   3  4 	b_GL_ET_plasm
   3  5 	b_GL_C1_plasm_5long
   5  6 	b_C1_C1_mid_5long
   6  7 	b_C1_C1_end
   4  8 	b_ET_C1_plasm_5long
   8  9 	b_C1_C1_mid_5long
   9 10 	b_C1_C1_end

[angles]
;  i  j  k 	name 	(using named angletypes from martini_v3.0.0_ffbonded_v2.itp)
;  i  j  k 	funct 	angle 	force.c.
   1  2  3 	a_NC3_PO4_GL_def
   2  3  5 	a_PO4_GL_C_def
   4  3  5 	a_ET_GL_C_plasm
   3  4  8 	a_GL_ET_C_plasm
   3  5  6 	a_GL_C1_C1_plasm
   5  6  7 	a_C1_C1_C1_def
   4  8  9 	a_ET_C1_C1_plasm
   8  9 10 	a_C1_C1_C1_def


;;;;;; Martini lipid topology for di-C16:0 LC (DPLC), generated using:
; The Martini lipid itp generator version M3.l01  Args are: -alname DPLC -alhead 'C P' -allink 'G L' -altail 'cCCC cCCC'
; WARNING: Autogenerated and not all lipid headgroup and tail combinations have been tested;
;          used with care and see K.B. Pedersen et al. 2024 for guidance.
;
; Description:
;   A general model plasmalogen phosphatidylcholine (LC) lipid corresponding to atomistic C16:0 dipalmitoyl (DPLC) tails.
; Parameterization:
;   This topology follows the standard Martini 3.0 lipid definitions and building block rules. 
;   Bonded parameters and mapping have been optimized as described in K.B. Pedersen et al. 2024.
; Reference(s): 
;   K.B. Pedersen et al. The Martini 3 Lipidome: Expanded and Refined Parameters Improve Lipid Phase Behaviour, TBD 2024 
;   P.C.T. Souza et al. Martini 3: a general purpose force field for coarse-grained molecular dynamics, 
;   Nat. Methods; 2021. doi: 10.1038/s41592-021-01098-3
; Created: 2024.07.12
;
; Molecular topology and mapping of indices:
; NC3-PO4-GL1-C1A-C2A-C3A-C4A
;          |
;         PL2-C1B-C2B-C3B-C4B
;
;  1 - 2 - 3 - 5 - 6 - 7 - 8 
;          |
;          4 - 9 - 10- 11- 12
;
;@INSANE alhead=C P, allink=G L, altail=CCCC CCCC, alname=DPLC, charge=0.0
;@RESNTEST DPL==DPLC if: atoms[0]==NC3
;@BEADS NC3 PO4 GL1 PL2 C1A C2A C3A C4A C1B C2B C3B C4B 
;@BONDS NC3-PO4 PO4-GL1 PO4-PL2 GL1-PL2 GL1-C1A C1A-C2A C2A-C3A C3A-C4A PL2-C1B C1B-C2B C2B-C3B C3B-C4B 
;

[moleculetype]
; molname      nrexcl
  DPLC          1

[atoms]
; id 	type 	resnr 	residu 	atom 	cgnr 	charge    (mass)
   1     Q1   1  DPLC  NC3   1 	1.0
   2     Q5   1  DPLC  PO4   2 	-1.0
   3   SN4a   1  DPLC  GL1   3 	0
   4  SN4ah   1  DPLC  PL2   4 	0
   5    SC1   1  DPLC  C1A   5 	0
   6     C1   1  DPLC  C2A   6 	0
   7     C1   1  DPLC  C3A   7 	0
   8     C1   1  DPLC  C4A   8 	0
   9    SC1   1  DPLC  C1B   9 	0
  10     C1   1  DPLC  C2B  10 	0
  11     C1   1  DPLC  C3B  11 	0
  12     C1   1  DPLC  C4B  12 	0

[bonds]
;  i  j 	name 	(using named bondtypes from martini_v3.0.0_ffbonded_v2.itp)
;  i  j 	funct 	force.c.
   1  2 	b_NC3_PO4_def
   2  3 	b_PO4_GL_def
   2  4 	b_PO4_ET_def_long
   3  4 	b_GL_ET_plasm
   3  5 	b_GL_SC1_plasm
   5  6 	b_SC1_C1_mid
   6  7 	b_C1_C1_mid
   7  8 	b_C1_C1_end
   4  9 	b_ET_SC1_plasm
   9 10 	b_SC1_C1_mid
  10 11 	b_C1_C1_mid
  11 12 	b_C1_C1_end

[angles]
;  i  j  k 	name 	(using named angletypes from martini_v3.0.0_ffbonded_v2.itp)
;  i  j  k 	funct 	angle 	force.c.
   1  2  3 	a_NC3_PO4_GL_def
   2  3  5 	a_PO4_GL_C_def
   4  3  5 	a_ET_GL_C_plasm
   3  4  9 	a_GL_ET_C_plasm
   3  5  6 	a_GL_C1_C1_plasm
   5  6  7 	a_C1_C1_C1_def
   6  7  8 	a_C1_C1_C1_def
   4  9 10 	a_ET_C1_C1_plasm
   9 10 11 	a_C1_C1_C1_def
  10 11 12 	a_C1_C1_C1_def


;;;;;; Martini lipid topology for di-C18:0 LC (DSLC), generated using:
; The Martini lipid itp generator version M3.l01  Args are: -alname DSLC -alhead 'C P' -allink 'G L' -altail 'CCCC CCCC'
; WARNING: Autogenerated and not all lipid headgroup and tail combinations have been tested;
;          used with care and see K.B. Pedersen et al. 2024 for guidance.
;
; Description:
;   A general model plasmalogen phosphatidylcholine (LC) lipid corresponding to atomistic C18:0 distearoyl (DSLC) tails.
; Parameterization:
;   This topology follows the standard Martini 3.0 lipid definitions and building block rules. 
;   Bonded parameters and mapping have been optimized as described in K.B. Pedersen et al. 2024.
; Reference(s): 
;   K.B. Pedersen et al. The Martini 3 Lipidome: Expanded and Refined Parameters Improve Lipid Phase Behaviour, TBD 2024 
;   P.C.T. Souza et al. Martini 3: a general purpose force field for coarse-grained molecular dynamics, 
;   Nat. Methods; 2021. doi: 10.1038/s41592-021-01098-3
; Created: 2024.07.12
;
; Molecular topology and mapping of indices:
; NC3-PO4-GL1-C1A-C2A-C3A-C4A
;          |
;         PL2-C1B-C2B-C3B-C4B
;
;  1 - 2 - 3 - 5 - 6 - 7 - 8 
;          |
;          4 - 9 - 10- 11- 12
;
;@INSANE alhead=C P, allink=G L, altail=CCCC CCCC, alname=DSLC, charge=0.0
;@RESNTEST DSL==DSLC if: atoms[0]==NC3
;@BEADS NC3 PO4 GL1 PL2 C1A C2A C3A C4A C1B C2B C3B C4B 
;@BONDS NC3-PO4 PO4-GL1 PO4-PL2 GL1-PL2 GL1-C1A C1A-C2A C2A-C3A C3A-C4A PL2-C1B C1B-C2B C2B-C3B C3B-C4B 
;

[moleculetype]
; molname      nrexcl
  DSLC          1

[atoms]
; id 	type 	resnr 	residu 	atom 	cgnr 	charge    (mass)
   1     Q1   1  DSLC  NC3   1 	1.0
   2     Q5   1  DSLC  PO4   2 	-1.0
   3   SN4a   1  DSLC  GL1   3 	0
   4  SN4ah   1  DSLC  PL2   4 	0
   5     C1   1  DSLC  C1A   5 	0
   6     C1   1  DSLC  C2A   6 	0
   7     C1   1  DSLC  C3A   7 	0
   8     C1   1  DSLC  C4A   8 	0
   9     C1   1  DSLC  C1B   9 	0
  10     C1   1  DSLC  C2B  10 	0
  11     C1   1  DSLC  C3B  11 	0
  12     C1   1  DSLC  C4B  12 	0

[bonds]
;  i  j 	name 	(using named bondtypes from martini_v3.0.0_ffbonded_v2.itp)
;  i  j 	funct 	force.c.
   1  2 	b_NC3_PO4_def
   2  3 	b_PO4_GL_def
   2  4 	b_PO4_ET_def_long
   3  4 	b_GL_ET_plasm
   3  5 	b_GL_C1_plasm_5long
   5  6 	b_C1_C1_mid_5long
   6  7 	b_C1_C1_mid
   7  8 	b_C1_C1_end
   4  9 	b_ET_C1_plasm_5long
   9 10 	b_C1_C1_mid_5long
  10 11 	b_C1_C1_mid
  11 12 	b_C1_C1_end

[angles]
;  i  j  k 	name 	(using named angletypes from martini_v3.0.0_ffbonded_v2.itp)
;  i  j  k 	funct 	angle 	force.c.
   1  2  3 	a_NC3_PO4_GL_def
   2  3  5 	a_PO4_GL_C_def
   4  3  5 	a_ET_GL_C_plasm
   3  4  9 	a_GL_ET_C_plasm
   3  5  6 	a_GL_C1_C1_plasm
   5  6  7 	a_C1_C1_C1_def
   6  7  8 	a_C1_C1_C1_def
   4  9 10 	a_ET_C1_C1_plasm
   9 10 11 	a_C1_C1_C1_def
  10 11 12 	a_C1_C1_C1_def


;;;;;; Martini lipid topology for di-C20:0 LC (DKLC), generated using:
; The Martini lipid itp generator version M3.l01  Args are: -alname DKLC -alhead 'C P' -allink 'G L' -altail 'cCCCC cCCCC'
; WARNING: Autogenerated and not all lipid headgroup and tail combinations have been tested;
;          used with care and see K.B. Pedersen et al. 2024 for guidance.
;
; Description:
;   A general model plasmalogen phosphatidylcholine (LC) lipid corresponding to atomistic C20:0 diarachidoyl tails.
; Parameterization:
;   This topology follows the standard Martini 3.0 lipid definitions and building block rules. 
;   Bonded parameters and mapping have been optimized as described in K.B. Pedersen et al. 2024.
; Reference(s): 
;   K.B. Pedersen et al. The Martini 3 Lipidome: Expanded and Refined Parameters Improve Lipid Phase Behaviour, TBD 2024 
;   P.C.T. Souza et al. Martini 3: a general purpose force field for coarse-grained molecular dynamics, 
;   Nat. Methods; 2021. doi: 10.1038/s41592-021-01098-3
; Created: 2024.07.12
;
; Molecular topology and mapping of indices:
; NC3-PO4-GL1-C1A-C2A-C3A-C4A-C5A
;          |
;         PL2-C1B-C2B-C3B-C4B-C5B
;
;  1 - 2 - 3 - 5 - 6 - 7 - 8 - 9 
;          |
;          4 - 10- 11- 12- 13- 14
;
;@INSANE alhead=C P, allink=G L, altail=CCCCC CCCCC, alname=DKLC, charge=0.0
;@RESNTEST DKL==DKLC if: atoms[0]==NC3
;@BEADS NC3 PO4 GL1 PL2 C1A C2A C3A C4A C5A C1B C2B C3B C4B C5B 
;@BONDS NC3-PO4 PO4-GL1 PO4-PL2 GL1-PL2 GL1-C1A C1A-C2A C2A-C3A C3A-C4A C4A-C5A PL2-C1B C1B-C2B C2B-C3B C3B-C4B C4B-C5B 
;

[moleculetype]
; molname      nrexcl
  DKLC          1

[atoms]
; id 	type 	resnr 	residu 	atom 	cgnr 	charge    (mass)
   1     Q1   1  DKLC  NC3   1 	1.0
   2     Q5   1  DKLC  PO4   2 	-1.0
   3   SN4a   1  DKLC  GL1   3 	0
   4  SN4ah   1  DKLC  PL2   4 	0
   5    SC1   1  DKLC  C1A   5 	0
   6     C1   1  DKLC  C2A   6 	0
   7     C1   1  DKLC  C3A   7 	0
   8     C1   1  DKLC  C4A   8 	0
   9     C1   1  DKLC  C5A   9 	0
  10    SC1   1  DKLC  C1B  10 	0
  11     C1   1  DKLC  C2B  11 	0
  12     C1   1  DKLC  C3B  12 	0
  13     C1   1  DKLC  C4B  13 	0
  14     C1   1  DKLC  C5B  14 	0

[bonds]
;  i  j 	name 	(using named bondtypes from martini_v3.0.0_ffbonded_v2.itp)
;  i  j 	funct 	force.c.
   1  2 	b_NC3_PO4_def
   2  3 	b_PO4_GL_def
   2  4 	b_PO4_ET_def_long
   3  4 	b_GL_ET_plasm
   3  5 	b_GL_SC1_plasm
   5  6 	b_SC1_C1_mid
   6  7 	b_C1_C1_mid
   7  8 	b_C1_C1_mid
   8  9 	b_C1_C1_end
   4 10 	b_ET_SC1_plasm
  10 11 	b_SC1_C1_mid
  11 12 	b_C1_C1_mid
  12 13 	b_C1_C1_mid
  13 14 	b_C1_C1_end

[angles]
;  i  j  k 	name 	(using named angletypes from martini_v3.0.0_ffbonded_v2.itp)
;  i  j  k 	funct 	angle 	force.c.
   1  2  3 	a_NC3_PO4_GL_def
   2  3  5 	a_PO4_GL_C_def
   4  3  5 	a_ET_GL_C_plasm
   3  4 10 	a_GL_ET_C_plasm
   3  5  6 	a_GL_C1_C1_plasm
   5  6  7 	a_C1_C1_C1_def
   6  7  8 	a_C1_C1_C1_def
   7  8  9 	a_C1_C1_C1_def
   4 10 11 	a_ET_C1_C1_plasm
  10 11 12 	a_C1_C1_C1_def
  11 12 13 	a_C1_C1_C1_def
  12 13 14 	a_C1_C1_C1_def


;;;;;; Martini lipid topology for di-C22:0 LC (DBLC), generated using:
; The Martini lipid itp generator version M3.l01  Args are: -alname DBLC -alhead 'C P' -allink 'G L' -altail 'CCCCC CCCCC'
; WARNING: Autogenerated and not all lipid headgroup and tail combinations have been tested;
;          used with care and see K.B. Pedersen et al. 2024 for guidance.
;
; Description:
;   A general model plasmalogen phosphatidylcholine (LC) lipid corresponding to atomistic C22:0 dibehenoyl tails.
; Parameterization:
;   This topology follows the standard Martini 3.0 lipid definitions and building block rules. 
;   Bonded parameters and mapping have been optimized as described in K.B. Pedersen et al. 2024.
; Reference(s): 
;   K.B. Pedersen et al. The Martini 3 Lipidome: Expanded and Refined Parameters Improve Lipid Phase Behaviour, TBD 2024 
;   P.C.T. Souza et al. Martini 3: a general purpose force field for coarse-grained molecular dynamics, 
;   Nat. Methods; 2021. doi: 10.1038/s41592-021-01098-3
; Created: 2024.07.12
;
; Molecular topology and mapping of indices:
; NC3-PO4-GL1-C1A-C2A-C3A-C4A-C5A
;          |
;         PL2-C1B-C2B-C3B-C4B-C5B
;
;  1 - 2 - 3 - 5 - 6 - 7 - 8 - 9 
;          |
;          4 - 10- 11- 12- 13- 14
;
;@INSANE alhead=C P, allink=G L, altail=CCCCC CCCCC, alname=DBLC, charge=0.0
;@RESNTEST DBL==DBLC if: atoms[0]==NC3
;@BEADS NC3 PO4 GL1 PL2 C1A C2A C3A C4A C5A C1B C2B C3B C4B C5B 
;@BONDS NC3-PO4 PO4-GL1 PO4-PL2 GL1-PL2 GL1-C1A C1A-C2A C2A-C3A C3A-C4A C4A-C5A PL2-C1B C1B-C2B C2B-C3B C3B-C4B C4B-C5B 
;

[moleculetype]
; molname      nrexcl
  DBLC          1

[atoms]
; id 	type 	resnr 	residu 	atom 	cgnr 	charge    (mass)
   1     Q1   1  DBLC  NC3   1 	1.0
   2     Q5   1  DBLC  PO4   2 	-1.0
   3   SN4a   1  DBLC  GL1   3 	0
   4  SN4ah   1  DBLC  PL2   4 	0
   5     C1   1  DBLC  C1A   5 	0
   6     C1   1  DBLC  C2A   6 	0
   7     C1   1  DBLC  C3A   7 	0
   8     C1   1  DBLC  C4A   8 	0
   9     C1   1  DBLC  C5A   9 	0
  10     C1   1  DBLC  C1B  10 	0
  11     C1   1  DBLC  C2B  11 	0
  12     C1   1  DBLC  C3B  12 	0
  13     C1   1  DBLC  C4B  13 	0
  14     C1   1  DBLC  C5B  14 	0

[bonds]
;  i  j 	name 	(using named bondtypes from martini_v3.0.0_ffbonded_v2.itp)
;  i  j 	funct 	force.c.
   1  2 	b_NC3_PO4_def
   2  3 	b_PO4_GL_def
   2  4 	b_PO4_ET_def_long
   3  4 	b_GL_ET_plasm
   3  5 	b_GL_C1_plasm_5long
   5  6 	b_C1_C1_mid_5long
   6  7 	b_C1_C1_mid
   7  8 	b_C1_C1_mid
   8  9 	b_C1_C1_end
   4 10 	b_ET_C1_plasm_5long
  10 11 	b_C1_C1_mid_5long
  11 12 	b_C1_C1_mid
  12 13 	b_C1_C1_mid
  13 14 	b_C1_C1_end

[angles]
;  i  j  k 	name 	(using named angletypes from martini_v3.0.0_ffbonded_v2.itp)
;  i  j  k 	funct 	angle 	force.c.
   1  2  3 	a_NC3_PO4_GL_def
   2  3  5 	a_PO4_GL_C_def
   4  3  5 	a_ET_GL_C_plasm
   3  4 10 	a_GL_ET_C_plasm
   3  5  6 	a_GL_C1_C1_plasm
   5  6  7 	a_C1_C1_C1_def
   6  7  8 	a_C1_C1_C1_def
   7  8  9 	a_C1_C1_C1_def
   4 10 11 	a_ET_C1_C1_plasm
  10 11 12 	a_C1_C1_C1_def
  11 12 13 	a_C1_C1_C1_def
  12 13 14 	a_C1_C1_C1_def


;;;;;; Martini lipid topology for di-C24:0 LC (DXLC), generated using:
; The Martini lipid itp generator version M3.l01  Args are: -alname DXLC -alhead 'C P' -allink 'G L' -altail 'cCCCCC cCCCCC'
; WARNING: Autogenerated and not all lipid headgroup and tail combinations have been tested;
;          used with care and see K.B. Pedersen et al. 2024 for guidance.
;
; Description:
;   A general model plasmalogen phosphatidylcholine (LC) lipid corresponding to atomistic C24:0 dilignoceroyl tails.
; Parameterization:
;   This topology follows the standard Martini 3.0 lipid definitions and building block rules. 
;   Bonded parameters and mapping have been optimized as described in K.B. Pedersen et al. 2024.
; Reference(s): 
;   K.B. Pedersen et al. The Martini 3 Lipidome: Expanded and Refined Parameters Improve Lipid Phase Behaviour, TBD 2024 
;   P.C.T. Souza et al. Martini 3: a general purpose force field for coarse-grained molecular dynamics, 
;   Nat. Methods; 2021. doi: 10.1038/s41592-021-01098-3
; Created: 2024.07.12
;
; Molecular topology and mapping of indices:
; NC3-PO4-GL1-C1A-C2A-C3A-C4A-C5A-C6A
;          |
;         PL2-C1B-C2B-C3B-C4B-C5B-C6B
;
;  1 - 2 - 3 - 5 - 6 - 7 - 8 - 9 - 10
;          |
;          4 - 11- 12- 13- 14- 15- 16
;
;@INSANE alhead=C P, allink=G L, altail=CCCCCC CCCCCC, alname=DXLC, charge=0.0
;@RESNTEST DXL==DXLC if: atoms[0]==NC3
;@BEADS NC3 PO4 GL1 PL2 C1A C2A C3A C4A C5A C6A C1B C2B C3B C4B C5B C6B 
;@BONDS NC3-PO4 PO4-GL1 PO4-PL2 GL1-PL2 GL1-C1A C1A-C2A C2A-C3A C3A-C4A C4A-C5A C5A-C6A PL2-C1B C1B-C2B C2B-C3B C3B-C4B C4B-C5B C5B-C6B 
;

[moleculetype]
; molname      nrexcl
  DXLC          1

[atoms]
; id 	type 	resnr 	residu 	atom 	cgnr 	charge    (mass)
   1     Q1   1  DXLC  NC3   1 	1.0
   2     Q5   1  DXLC  PO4   2 	-1.0
   3   SN4a   1  DXLC  GL1   3 	0
   4  SN4ah   1  DXLC  PL2   4 	0
   5    SC1   1  DXLC  C1A   5 	0
   6     C1   1  DXLC  C2A   6 	0
   7     C1   1  DXLC  C3A   7 	0
   8     C1   1  DXLC  C4A   8 	0
   9     C1   1  DXLC  C5A   9 	0
  10     C1   1  DXLC  C6A  10 	0
  11    SC1   1  DXLC  C1B  11 	0
  12     C1   1  DXLC  C2B  12 	0
  13     C1   1  DXLC  C3B  13 	0
  14     C1   1  DXLC  C4B  14 	0
  15     C1   1  DXLC  C5B  15 	0
  16     C1   1  DXLC  C6B  16 	0

[bonds]
;  i  j 	name 	(using named bondtypes from martini_v3.0.0_ffbonded_v2.itp)
;  i  j 	funct 	force.c.
   1  2 	b_NC3_PO4_def
   2  3 	b_PO4_GL_def
   2  4 	b_PO4_ET_def_long
   3  4 	b_GL_ET_plasm
   3  5 	b_GL_SC1_plasm
   5  6 	b_SC1_C1_mid
   6  7 	b_C1_C1_mid
   7  8 	b_C1_C1_mid
   8  9 	b_C1_C1_mid
   9 10 	b_C1_C1_end
   4 11 	b_ET_SC1_plasm
  11 12 	b_SC1_C1_mid
  12 13 	b_C1_C1_mid
  13 14 	b_C1_C1_mid
  14 15 	b_C1_C1_mid
  15 16 	b_C1_C1_end

[angles]
;  i  j  k 	name 	(using named angletypes from martini_v3.0.0_ffbonded_v2.itp)
;  i  j  k 	funct 	angle 	force.c.
   1  2  3 	a_NC3_PO4_GL_def
   2  3  5 	a_PO4_GL_C_def
   4  3  5 	a_ET_GL_C_plasm
   3  4 11 	a_GL_ET_C_plasm
   3  5  6 	a_GL_C1_C1_plasm
   5  6  7 	a_C1_C1_C1_def
   6  7  8 	a_C1_C1_C1_def
   7  8  9 	a_C1_C1_C1_def
   8  9 10 	a_C1_C1_C1_def
   4 11 12 	a_ET_C1_C1_plasm
  11 12 13 	a_C1_C1_C1_def
  12 13 14 	a_C1_C1_C1_def
  13 14 15 	a_C1_C1_C1_def
  14 15 16 	a_C1_C1_C1_def


;;;;;; Martini lipid topology for di-C26:0 LC (DCLC), generated using:
; The Martini lipid itp generator version M3.l01  Args are: -alname DCLC -alhead 'C P' -allink 'G L' -altail 'CCCCCC CCCCCC'
; WARNING: Autogenerated and not all lipid headgroup and tail combinations have been tested;
;          used with care and see K.B. Pedersen et al. 2024 for guidance.
;
; Description:
;   A general model plasmalogen phosphatidylcholine (LC) lipid corresponding to atomistic C26:0 dihexacosanoyl tails.
; Parameterization:
;   This topology follows the standard Martini 3.0 lipid definitions and building block rules. 
;   Bonded parameters and mapping have been optimized as described in K.B. Pedersen et al. 2024.
; Reference(s): 
;   K.B. Pedersen et al. The Martini 3 Lipidome: Expanded and Refined Parameters Improve Lipid Phase Behaviour, TBD 2024 
;   P.C.T. Souza et al. Martini 3: a general purpose force field for coarse-grained molecular dynamics, 
;   Nat. Methods; 2021. doi: 10.1038/s41592-021-01098-3
; Created: 2024.07.12
;
; Molecular topology and mapping of indices:
; NC3-PO4-GL1-C1A-C2A-C3A-C4A-C5A-C6A
;          |
;         PL2-C1B-C2B-C3B-C4B-C5B-C6B
;
;  1 - 2 - 3 - 5 - 6 - 7 - 8 - 9 - 10
;          |
;          4 - 11- 12- 13- 14- 15- 16
;
;@INSANE alhead=C P, allink=G L, altail=CCCCCC CCCCCC, alname=DCLC, charge=0.0
;@RESNTEST DCL==DCLC if: atoms[0]==NC3
;@BEADS NC3 PO4 GL1 PL2 C1A C2A C3A C4A C5A C6A C1B C2B C3B C4B C5B C6B 
;@BONDS NC3-PO4 PO4-GL1 PO4-PL2 GL1-PL2 GL1-C1A C1A-C2A C2A-C3A C3A-C4A C4A-C5A C5A-C6A PL2-C1B C1B-C2B C2B-C3B C3B-C4B C4B-C5B C5B-C6B 
;

[moleculetype]
; molname      nrexcl
  DCLC          1

[atoms]
; id 	type 	resnr 	residu 	atom 	cgnr 	charge    (mass)
   1     Q1   1  DCLC  NC3   1 	1.0
   2     Q5   1  DCLC  PO4   2 	-1.0
   3   SN4a   1  DCLC  GL1   3 	0
   4  SN4ah   1  DCLC  PL2   4 	0
   5     C1   1  DCLC  C1A   5 	0
   6     C1   1  DCLC  C2A   6 	0
   7     C1   1  DCLC  C3A   7 	0
   8     C1   1  DCLC  C4A   8 	0
   9     C1   1  DCLC  C5A   9 	0
  10     C1   1  DCLC  C6A  10 	0
  11     C1   1  DCLC  C1B  11 	0
  12     C1   1  DCLC  C2B  12 	0
  13     C1   1  DCLC  C3B  13 	0
  14     C1   1  DCLC  C4B  14 	0
  15     C1   1  DCLC  C5B  15 	0
  16     C1   1  DCLC  C6B  16 	0

[bonds]
;  i  j 	name 	(using named bondtypes from martini_v3.0.0_ffbonded_v2.itp)
;  i  j 	funct 	force.c.
   1  2 	b_NC3_PO4_def
   2  3 	b_PO4_GL_def
   2  4 	b_PO4_ET_def_long
   3  4 	b_GL_ET_plasm
   3  5 	b_GL_C1_plasm_5long
   5  6 	b_C1_C1_mid_5long
   6  7 	b_C1_C1_mid
   7  8 	b_C1_C1_mid
   8  9 	b_C1_C1_mid
   9 10 	b_C1_C1_end
   4 11 	b_ET_C1_plasm_5long
  11 12 	b_C1_C1_mid_5long
  12 13 	b_C1_C1_mid
  13 14 	b_C1_C1_mid
  14 15 	b_C1_C1_mid
  15 16 	b_C1_C1_end

[angles]
;  i  j  k 	name 	(using named angletypes from martini_v3.0.0_ffbonded_v2.itp)
;  i  j  k 	funct 	angle 	force.c.
   1  2  3 	a_NC3_PO4_GL_def
   2  3  5 	a_PO4_GL_C_def
   4  3  5 	a_ET_GL_C_plasm
   3  4 11 	a_GL_ET_C_plasm
   3  5  6 	a_GL_C1_C1_plasm
   5  6  7 	a_C1_C1_C1_def
   6  7  8 	a_C1_C1_C1_def
   7  8  9 	a_C1_C1_C1_def
   8  9 10 	a_C1_C1_C1_def
   4 11 12 	a_ET_C1_C1_plasm
  11 12 13 	a_C1_C1_C1_def
  12 13 14 	a_C1_C1_C1_def
  13 14 15 	a_C1_C1_C1_def
  14 15 16 	a_C1_C1_C1_def


;;;;;; Martini lipid topology for di-C14:1 LC (DRLC), generated using:
; The Martini lipid itp generator version M3.l01  Args are: -alname DRLC -alhead 'C P' -allink 'G L' -altail 'CDC CDC'
; WARNING: Autogenerated and not all lipid headgroup and tail combinations have been tested;
;          used with care and see K.B. Pedersen et al. 2024 for guidance.
;
; Description:
;   A general model plasmalogen phosphatidylcholine (LC) lipid corresponding to atomistic C14:1(9c) dimyristoleoyl tails.
; Parameterization:
;   This topology follows the standard Martini 3.0 lipid definitions and building block rules. 
;   Bonded parameters and mapping have been optimized as described in K.B. Pedersen et al. 2024.
; Reference(s): 
;   K.B. Pedersen et al. The Martini 3 Lipidome: Expanded and Refined Parameters Improve Lipid Phase Behaviour, TBD 2024 
;   P.C.T. Souza et al. Martini 3: a general purpose force field for coarse-grained molecular dynamics, 
;   Nat. Methods; 2021. doi: 10.1038/s41592-021-01098-3
; Created: 2024.07.12
;
; Molecular topology and mapping of indices:
; NC3-PO4-GL1-C1A-D2A-C3A
;          |
;         PL2-C1B-D2B-C3B
;
;  1 - 2 - 3 - 5 - 6 - 7 
;          |
;          4 - 8 - 9 - 10
;
;@INSANE alhead=C P, allink=G L, altail=CDC CDC, alname=DRLC, charge=0.0
;@RESNTEST DRL==DRLC if: atoms[0]==NC3
;@BEADS NC3 PO4 GL1 PL2 C1A D2A C3A C1B D2B C3B 
;@BONDS NC3-PO4 PO4-GL1 PO4-PL2 GL1-PL2 GL1-C1A C1A-D2A D2A-C3A PL2-C1B C1B-D2B D2B-C3B 
;

[moleculetype]
; molname      nrexcl
  DRLC          1

[atoms]
; id 	type 	resnr 	residu 	atom 	cgnr 	charge    (mass)
   1     Q1   1  DRLC  NC3   1 	1.0
   2     Q5   1  DRLC  PO4   2 	-1.0
   3   SN4a   1  DRLC  GL1   3 	0
   4  SN4ah   1  DRLC  PL2   4 	0
   5     C1   1  DRLC  C1A   5 	0
   6    C4h   1  DRLC  D2A   6 	0
   7     C1   1  DRLC  C3A   7 	0
   8     C1   1  DRLC  C1B   8 	0
   9    C4h   1  DRLC  D2B   9 	0
  10     C1   1  DRLC  C3B  10 	0

[bonds]
;  i  j 	name 	(using named bondtypes from martini_v3.0.0_ffbonded_v2.itp)
;  i  j 	funct 	force.c.
   1  2 	b_NC3_PO4_def
   2  3 	b_PO4_GL_def
   2  4 	b_PO4_ET_def_long
   3  4 	b_GL_ET_plasm
   3  5 	b_GL_C1_plasm_5long
   5  6 	b_C1_C4_mid_5long
   6  7 	b_C4_C1_end
   4  8 	b_ET_C1_plasm_5long
   8  9 	b_C1_C4_mid_5long
   9 10 	b_C4_C1_end

[angles]
;  i  j  k 	name 	(using named angletypes from martini_v3.0.0_ffbonded_v2.itp)
;  i  j  k 	funct 	angle 	force.c.
   1  2  3 	a_NC3_PO4_GL_def
   2  3  5 	a_PO4_GL_C_def
   4  3  5 	a_ET_GL_C_plasm
   3  4  8 	a_GL_ET_C_plasm
   3  5  6 	a_GL_C1_C4_plasm
   5  6  7 	a_C1_C4_C1_def
   4  8  9 	a_ET_C1_C4_plasm
   8  9 10 	a_C1_C4_C1_def


;;;;;; Martini lipid topology for di-C16:1 LC (DYLC), generated using:
; The Martini lipid itp generator version M3.l01  Args are: -alname DYLC -alhead 'C P' -allink 'G L' -altail 'cCDC cCDC'
; WARNING: Autogenerated and not all lipid headgroup and tail combinations have been tested;
;          used with care and see K.B. Pedersen et al. 2024 for guidance.
;
; Description:
;   A general model plasmalogen phosphatidylcholine (LC) lipid corresponding to atomistic C16:1(9c) dipalmitoleoyl tails.
; Parameterization:
;   This topology follows the standard Martini 3.0 lipid definitions and building block rules. 
;   Bonded parameters and mapping have been optimized as described in K.B. Pedersen et al. 2024.
; Reference(s): 
;   K.B. Pedersen et al. The Martini 3 Lipidome: Expanded and Refined Parameters Improve Lipid Phase Behaviour, TBD 2024 
;   P.C.T. Souza et al. Martini 3: a general purpose force field for coarse-grained molecular dynamics, 
;   Nat. Methods; 2021. doi: 10.1038/s41592-021-01098-3
; Created: 2024.07.12
;
; Molecular topology and mapping of indices:
; NC3-PO4-GL1-C1A-C2A-D3A-C4A
;          |
;         PL2-C1B-C2B-D3B-C4B
;
;  1 - 2 - 3 - 5 - 6 - 7 - 8 
;          |
;          4 - 9 - 10- 11- 12
;
;@INSANE alhead=C P, allink=G L, altail=CCDC CCDC, alname=DYLC, charge=0.0
;@RESNTEST DYL==DYLC if: atoms[0]==NC3
;@BEADS NC3 PO4 GL1 PL2 C1A C2A D3A C4A C1B C2B D3B C4B 
;@BONDS NC3-PO4 PO4-GL1 PO4-PL2 GL1-PL2 GL1-C1A C1A-C2A C2A-D3A D3A-C4A PL2-C1B C1B-C2B C2B-D3B D3B-C4B 
;

[moleculetype]
; molname      nrexcl
  DYLC          1

[atoms]
; id 	type 	resnr 	residu 	atom 	cgnr 	charge    (mass)
   1     Q1   1  DYLC  NC3   1 	1.0
   2     Q5   1  DYLC  PO4   2 	-1.0
   3   SN4a   1  DYLC  GL1   3 	0
   4  SN4ah   1  DYLC  PL2   4 	0
   5    SC1   1  DYLC  C1A   5 	0
   6     C1   1  DYLC  C2A   6 	0
   7    C4h   1  DYLC  D3A   7 	0
   8     C1   1  DYLC  C4A   8 	0
   9    SC1   1  DYLC  C1B   9 	0
  10     C1   1  DYLC  C2B  10 	0
  11    C4h   1  DYLC  D3B  11 	0
  12     C1   1  DYLC  C4B  12 	0

[bonds]
;  i  j 	name 	(using named bondtypes from martini_v3.0.0_ffbonded_v2.itp)
;  i  j 	funct 	force.c.
   1  2 	b_NC3_PO4_def
   2  3 	b_PO4_GL_def
   2  4 	b_PO4_ET_def_long
   3  4 	b_GL_ET_plasm
   3  5 	b_GL_SC1_plasm
   5  6 	b_SC1_C1_mid
   6  7 	b_C1_C4_mid
   7  8 	b_C4_C1_end
   4  9 	b_ET_SC1_plasm
   9 10 	b_SC1_C1_mid
  10 11 	b_C1_C4_mid
  11 12 	b_C4_C1_end

[angles]
;  i  j  k 	name 	(using named angletypes from martini_v3.0.0_ffbonded_v2.itp)
;  i  j  k 	funct 	angle 	force.c.
   1  2  3 	a_NC3_PO4_GL_def
   2  3  5 	a_PO4_GL_C_def
   4  3  5 	a_ET_GL_C_plasm
   3  4  9 	a_GL_ET_C_plasm
   3  5  6 	a_GL_C1_C1_plasm
   5  6  7 	a_C1_C1_C4_def
   6  7  8 	a_C1_C4_C1_def
   4  9 10 	a_ET_C1_C1_plasm
   9 10 11 	a_C1_C1_C4_def
  10 11 12 	a_C1_C4_C1_def


;;;;;; Martini lipid topology for di-C18:1 LC (DOLC), generated using:
; The Martini lipid itp generator version M3.l01  Args are: -alname DOLC -alhead 'C P' -allink 'G L' -altail 'CDCC CDCC'
; WARNING: Autogenerated and not all lipid headgroup and tail combinations have been tested;
;          used with care and see K.B. Pedersen et al. 2024 for guidance.
;
; Description:
;   A general model plasmalogen phosphatidylcholine (LC) lipid corresponding to atomistic C18:1(9c) dioleoyl (DOLC) tails.
; Parameterization:
;   This topology follows the standard Martini 3.0 lipid definitions and building block rules. 
;   Bonded parameters and mapping have been optimized as described in K.B. Pedersen et al. 2024.
; Reference(s): 
;   K.B. Pedersen et al. The Martini 3 Lipidome: Expanded and Refined Parameters Improve Lipid Phase Behaviour, TBD 2024 
;   P.C.T. Souza et al. Martini 3: a general purpose force field for coarse-grained molecular dynamics, 
;   Nat. Methods; 2021. doi: 10.1038/s41592-021-01098-3
; Created: 2024.07.12
;
; Molecular topology and mapping of indices:
; NC3-PO4-GL1-C1A-D2A-C3A-C4A
;          |
;         PL2-C1B-D2B-C3B-C4B
;
;  1 - 2 - 3 - 5 - 6 - 7 - 8 
;          |
;          4 - 9 - 10- 11- 12
;
;@INSANE alhead=C P, allink=G L, altail=CDCC CDCC, alname=DOLC, charge=0.0
;@RESNTEST DOL==DOLC if: atoms[0]==NC3
;@BEADS NC3 PO4 GL1 PL2 C1A D2A C3A C4A C1B D2B C3B C4B 
;@BONDS NC3-PO4 PO4-GL1 PO4-PL2 GL1-PL2 GL1-C1A C1A-D2A D2A-C3A C3A-C4A PL2-C1B C1B-D2B D2B-C3B C3B-C4B 
;

[moleculetype]
; molname      nrexcl
  DOLC          1

[atoms]
; id 	type 	resnr 	residu 	atom 	cgnr 	charge    (mass)
   1     Q1   1  DOLC  NC3   1 	1.0
   2     Q5   1  DOLC  PO4   2 	-1.0
   3   SN4a   1  DOLC  GL1   3 	0
   4  SN4ah   1  DOLC  PL2   4 	0
   5     C1   1  DOLC  C1A   5 	0
   6    C4h   1  DOLC  D2A   6 	0
   7     C1   1  DOLC  C3A   7 	0
   8     C1   1  DOLC  C4A   8 	0
   9     C1   1  DOLC  C1B   9 	0
  10    C4h   1  DOLC  D2B  10 	0
  11     C1   1  DOLC  C3B  11 	0
  12     C1   1  DOLC  C4B  12 	0

[bonds]
;  i  j 	name 	(using named bondtypes from martini_v3.0.0_ffbonded_v2.itp)
;  i  j 	funct 	force.c.
   1  2 	b_NC3_PO4_def
   2  3 	b_PO4_GL_def
   2  4 	b_PO4_ET_def_long
   3  4 	b_GL_ET_plasm
   3  5 	b_GL_C1_plasm_5long
   5  6 	b_C1_C4_mid_5long
   6  7 	b_C4_C1_mid
   7  8 	b_C1_C1_end
   4  9 	b_ET_C1_plasm_5long
   9 10 	b_C1_C4_mid_5long
  10 11 	b_C4_C1_mid
  11 12 	b_C1_C1_end

[angles]
;  i  j  k 	name 	(using named angletypes from martini_v3.0.0_ffbonded_v2.itp)
;  i  j  k 	funct 	angle 	force.c.
   1  2  3 	a_NC3_PO4_GL_def
   2  3  5 	a_PO4_GL_C_def
   4  3  5 	a_ET_GL_C_plasm
   3  4  9 	a_GL_ET_C_plasm
   3  5  6 	a_GL_C1_C4_plasm
   5  6  7 	a_C1_C4_C1_def
   6  7  8 	a_C4_C1_C1_def
   4  9 10 	a_ET_C1_C4_plasm
   9 10 11 	a_C1_C4_C1_def
  10 11 12 	a_C4_C1_C1_def


;;;;;; Martini lipid topology for di-C18:1 LC (DVLC), generated using:
; The Martini lipid itp generator version M3.l01  Args are: -alname DVLC -alhead 'C P' -allink 'G L' -altail 'CCDC CCDC'
; WARNING: Autogenerated and not all lipid headgroup and tail combinations have been tested;
;          used with care and see K.B. Pedersen et al. 2024 for guidance.
;
; Description:
;   A general model plasmalogen phosphatidylcholine (LC) lipid corresponding to atomistic C18:1(11c) cis-vaccenic acid tails.
; Parameterization:
;   This topology follows the standard Martini 3.0 lipid definitions and building block rules. 
;   Bonded parameters and mapping have been optimized as described in K.B. Pedersen et al. 2024.
; Reference(s): 
;   K.B. Pedersen et al. The Martini 3 Lipidome: Expanded and Refined Parameters Improve Lipid Phase Behaviour, TBD 2024 
;   P.C.T. Souza et al. Martini 3: a general purpose force field for coarse-grained molecular dynamics, 
;   Nat. Methods; 2021. doi: 10.1038/s41592-021-01098-3
; Created: 2024.07.12
;
; Molecular topology and mapping of indices:
; NC3-PO4-GL1-C1A-C2A-D3A-C4A
;          |
;         PL2-C1B-C2B-D3B-C4B
;
;  1 - 2 - 3 - 5 - 6 - 7 - 8 
;          |
;          4 - 9 - 10- 11- 12
;
;@INSANE alhead=C P, allink=G L, altail=CCDC CCDC, alname=DVLC, charge=0.0
;@RESNTEST DVL==DVLC if: atoms[0]==NC3
;@BEADS NC3 PO4 GL1 PL2 C1A C2A D3A C4A C1B C2B D3B C4B 
;@BONDS NC3-PO4 PO4-GL1 PO4-PL2 GL1-PL2 GL1-C1A C1A-C2A C2A-D3A D3A-C4A PL2-C1B C1B-C2B C2B-D3B D3B-C4B 
;

[moleculetype]
; molname      nrexcl
  DVLC          1

[atoms]
; id 	type 	resnr 	residu 	atom 	cgnr 	charge    (mass)
   1     Q1   1  DVLC  NC3   1 	1.0
   2     Q5   1  DVLC  PO4   2 	-1.0
   3   SN4a   1  DVLC  GL1   3 	0
   4  SN4ah   1  DVLC  PL2   4 	0
   5     C1   1  DVLC  C1A   5 	0
   6     C1   1  DVLC  C2A   6 	0
   7    C4h   1  DVLC  D3A   7 	0
   8     C1   1  DVLC  C4A   8 	0
   9     C1   1  DVLC  C1B   9 	0
  10     C1   1  DVLC  C2B  10 	0
  11    C4h   1  DVLC  D3B  11 	0
  12     C1   1  DVLC  C4B  12 	0

[bonds]
;  i  j 	name 	(using named bondtypes from martini_v3.0.0_ffbonded_v2.itp)
;  i  j 	funct 	force.c.
   1  2 	b_NC3_PO4_def
   2  3 	b_PO4_GL_def
   2  4 	b_PO4_ET_def_long
   3  4 	b_GL_ET_plasm
   3  5 	b_GL_C1_plasm_5long
   5  6 	b_C1_C1_mid_5long
   6  7 	b_C1_C4_mid
   7  8 	b_C4_C1_end
   4  9 	b_ET_C1_plasm_5long
   9 10 	b_C1_C1_mid_5long
  10 11 	b_C1_C4_mid
  11 12 	b_C4_C1_end

[angles]
;  i  j  k 	name 	(using named angletypes from martini_v3.0.0_ffbonded_v2.itp)
;  i  j  k 	funct 	angle 	force.c.
   1  2  3 	a_NC3_PO4_GL_def
   2  3  5 	a_PO4_GL_C_def
   4  3  5 	a_ET_GL_C_plasm
   3  4  9 	a_GL_ET_C_plasm
   3  5  6 	a_GL_C1_C1_plasm
   5  6  7 	a_C1_C1_C4_def
   6  7  8 	a_C1_C4_C1_def
   4  9 10 	a_ET_C1_C1_plasm
   9 10 11 	a_C1_C1_C4_def
  10 11 12 	a_C1_C4_C1_def


;;;;;; Martini lipid topology for di-C20:1 LC (DGLC), generated using:
; The Martini lipid itp generator version M3.l01  Args are: -alname DGLC -alhead 'C P' -allink 'G L' -altail 'cCDCC cCDCC'
; WARNING: Autogenerated and not all lipid headgroup and tail combinations have been tested;
;          used with care and see K.B. Pedersen et al. 2024 for guidance.
;
; Description:
;   A general model plasmalogen phosphatidylcholine (LC) lipid corresponding to atomistic C20:1(11c) di-gondoic acid tails.
; Parameterization:
;   This topology follows the standard Martini 3.0 lipid definitions and building block rules. 
;   Bonded parameters and mapping have been optimized as described in K.B. Pedersen et al. 2024.
; Reference(s): 
;   K.B. Pedersen et al. The Martini 3 Lipidome: Expanded and Refined Parameters Improve Lipid Phase Behaviour, TBD 2024 
;   P.C.T. Souza et al. Martini 3: a general purpose force field for coarse-grained molecular dynamics, 
;   Nat. Methods; 2021. doi: 10.1038/s41592-021-01098-3
; Created: 2024.07.12
;
; Molecular topology and mapping of indices:
; NC3-PO4-GL1-C1A-C2A-D3A-C4A-C5A
;          |
;         PL2-C1B-C2B-D3B-C4B-C5B
;
;  1 - 2 - 3 - 5 - 6 - 7 - 8 - 9 
;          |
;          4 - 10- 11- 12- 13- 14
;
;@INSANE alhead=C P, allink=G L, altail=CCDCC CCDCC, alname=DGLC, charge=0.0
;@RESNTEST DGL==DGLC if: atoms[0]==NC3
;@BEADS NC3 PO4 GL1 PL2 C1A C2A D3A C4A C5A C1B C2B D3B C4B C5B 
;@BONDS NC3-PO4 PO4-GL1 PO4-PL2 GL1-PL2 GL1-C1A C1A-C2A C2A-D3A D3A-C4A C4A-C5A PL2-C1B C1B-C2B C2B-D3B D3B-C4B C4B-C5B 
;

[moleculetype]
; molname      nrexcl
  DGLC          1

[atoms]
; id 	type 	resnr 	residu 	atom 	cgnr 	charge    (mass)
   1     Q1   1  DGLC  NC3   1 	1.0
   2     Q5   1  DGLC  PO4   2 	-1.0
   3   SN4a   1  DGLC  GL1   3 	0
   4  SN4ah   1  DGLC  PL2   4 	0
   5    SC1   1  DGLC  C1A   5 	0
   6     C1   1  DGLC  C2A   6 	0
   7    C4h   1  DGLC  D3A   7 	0
   8     C1   1  DGLC  C4A   8 	0
   9     C1   1  DGLC  C5A   9 	0
  10    SC1   1  DGLC  C1B  10 	0
  11     C1   1  DGLC  C2B  11 	0
  12    C4h   1  DGLC  D3B  12 	0
  13     C1   1  DGLC  C4B  13 	0
  14     C1   1  DGLC  C5B  14 	0

[bonds]
;  i  j 	name 	(using named bondtypes from martini_v3.0.0_ffbonded_v2.itp)
;  i  j 	funct 	force.c.
   1  2 	b_NC3_PO4_def
   2  3 	b_PO4_GL_def
   2  4 	b_PO4_ET_def_long
   3  4 	b_GL_ET_plasm
   3  5 	b_GL_SC1_plasm
   5  6 	b_SC1_C1_mid
   6  7 	b_C1_C4_mid
   7  8 	b_C4_C1_mid
   8  9 	b_C1_C1_end
   4 10 	b_ET_SC1_plasm
  10 11 	b_SC1_C1_mid
  11 12 	b_C1_C4_mid
  12 13 	b_C4_C1_mid
  13 14 	b_C1_C1_end

[angles]
;  i  j  k 	name 	(using named angletypes from martini_v3.0.0_ffbonded_v2.itp)
;  i  j  k 	funct 	angle 	force.c.
   1  2  3 	a_NC3_PO4_GL_def
   2  3  5 	a_PO4_GL_C_def
   4  3  5 	a_ET_GL_C_plasm
   3  4 10 	a_GL_ET_C_plasm
   3  5  6 	a_GL_C1_C1_plasm
   5  6  7 	a_C1_C1_C4_def
   6  7  8 	a_C1_C4_C1_def
   7  8  9 	a_C4_C1_C1_def
   4 10 11 	a_ET_C1_C1_plasm
  10 11 12 	a_C1_C1_C4_def
  11 12 13 	a_C1_C4_C1_def
  12 13 14 	a_C4_C1_C1_def


;;;;;; Martini lipid topology for di-C22:1 LC (DELC), generated using:
; The Martini lipid itp generator version M3.l01  Args are: -alname DELC -alhead 'C P' -allink 'G L' -altail 'CCDCC CCDCC'
; WARNING: Autogenerated and not all lipid headgroup and tail combinations have been tested;
;          used with care and see K.B. Pedersen et al. 2024 for guidance.
;
; Description:
;   A general model plasmalogen phosphatidylcholine (LC) lipid corresponding to atomistic C22:1(11c) or C22:1(13c) dierucoyl tails.
; Parameterization:
;   This topology follows the standard Martini 3.0 lipid definitions and building block rules. 
;   Bonded parameters and mapping have been optimized as described in K.B. Pedersen et al. 2024.
; Reference(s): 
;   K.B. Pedersen et al. The Martini 3 Lipidome: Expanded and Refined Parameters Improve Lipid Phase Behaviour, TBD 2024 
;   P.C.T. Souza et al. Martini 3: a general purpose force field for coarse-grained molecular dynamics, 
;   Nat. Methods; 2021. doi: 10.1038/s41592-021-01098-3
; Created: 2024.07.12
;
; Molecular topology and mapping of indices:
; NC3-PO4-GL1-C1A-C2A-D3A-C4A-C5A
;          |
;         PL2-C1B-C2B-D3B-C4B-C5B
;
;  1 - 2 - 3 - 5 - 6 - 7 - 8 - 9 
;          |
;          4 - 10- 11- 12- 13- 14
;
;@INSANE alhead=C P, allink=G L, altail=CCDCC CCDCC, alname=DELC, charge=0.0
;@RESNTEST DEL==DELC if: atoms[0]==NC3
;@BEADS NC3 PO4 GL1 PL2 C1A C2A D3A C4A C5A C1B C2B D3B C4B C5B 
;@BONDS NC3-PO4 PO4-GL1 PO4-PL2 GL1-PL2 GL1-C1A C1A-C2A C2A-D3A D3A-C4A C4A-C5A PL2-C1B C1B-C2B C2B-D3B D3B-C4B C4B-C5B 
;

[moleculetype]
; molname      nrexcl
  DELC          1

[atoms]
; id 	type 	resnr 	residu 	atom 	cgnr 	charge    (mass)
   1     Q1   1  DELC  NC3   1 	1.0
   2     Q5   1  DELC  PO4   2 	-1.0
   3   SN4a   1  DELC  GL1   3 	0
   4  SN4ah   1  DELC  PL2   4 	0
   5     C1   1  DELC  C1A   5 	0
   6     C1   1  DELC  C2A   6 	0
   7    C4h   1  DELC  D3A   7 	0
   8     C1   1  DELC  C4A   8 	0
   9     C1   1  DELC  C5A   9 	0
  10     C1   1  DELC  C1B  10 	0
  11     C1   1  DELC  C2B  11 	0
  12    C4h   1  DELC  D3B  12 	0
  13     C1   1  DELC  C4B  13 	0
  14     C1   1  DELC  C5B  14 	0

[bonds]
;  i  j 	name 	(using named bondtypes from martini_v3.0.0_ffbonded_v2.itp)
;  i  j 	funct 	force.c.
   1  2 	b_NC3_PO4_def
   2  3 	b_PO4_GL_def
   2  4 	b_PO4_ET_def_long
   3  4 	b_GL_ET_plasm
   3  5 	b_GL_C1_plasm_5long
   5  6 	b_C1_C1_mid_5long
   6  7 	b_C1_C4_mid
   7  8 	b_C4_C1_mid
   8  9 	b_C1_C1_end
   4 10 	b_ET_C1_plasm_5long
  10 11 	b_C1_C1_mid_5long
  11 12 	b_C1_C4_mid
  12 13 	b_C4_C1_mid
  13 14 	b_C1_C1_end

[angles]
;  i  j  k 	name 	(using named angletypes from martini_v3.0.0_ffbonded_v2.itp)
;  i  j  k 	funct 	angle 	force.c.
   1  2  3 	a_NC3_PO4_GL_def
   2  3  5 	a_PO4_GL_C_def
   4  3  5 	a_ET_GL_C_plasm
   3  4 10 	a_GL_ET_C_plasm
   3  5  6 	a_GL_C1_C1_plasm
   5  6  7 	a_C1_C1_C4_def
   6  7  8 	a_C1_C4_C1_def
   7  8  9 	a_C4_C1_C1_def
   4 10 11 	a_ET_C1_C1_plasm
  10 11 12 	a_C1_C1_C4_def
  11 12 13 	a_C1_C4_C1_def
  12 13 14 	a_C4_C1_C1_def


;;;;;; Martini lipid topology for di-C24:1 LC (DNLC), generated using:
; The Martini lipid itp generator version M3.l01  Args are: -alname DNLC -alhead 'C P' -allink 'G L' -altail 'cCCDCC cCCDCC'
; WARNING: Autogenerated and not all lipid headgroup and tail combinations have been tested;
;          used with care and see K.B. Pedersen et al. 2024 for guidance.
;
; Description:
;   A general model plasmalogen phosphatidylcholine (LC) lipid corresponding to atomistic C24:1(15c) di-nervonic acid tails.
; Parameterization:
;   This topology follows the standard Martini 3.0 lipid definitions and building block rules. 
;   Bonded parameters and mapping have been optimized as described in K.B. Pedersen et al. 2024.
; Reference(s): 
;   K.B. Pedersen et al. The Martini 3 Lipidome: Expanded and Refined Parameters Improve Lipid Phase Behaviour, TBD 2024 
;   P.C.T. Souza et al. Martini 3: a general purpose force field for coarse-grained molecular dynamics, 
;   Nat. Methods; 2021. doi: 10.1038/s41592-021-01098-3
; Created: 2024.07.12
;
; Molecular topology and mapping of indices:
; NC3-PO4-GL1-C1A-C2A-C3A-D4A-C5A-C6A
;          |
;         PL2-C1B-C2B-C3B-D4B-C5B-C6B
;
;  1 - 2 - 3 - 5 - 6 - 7 - 8 - 9 - 10
;          |
;          4 - 11- 12- 13- 14- 15- 16
;
;@INSANE alhead=C P, allink=G L, altail=CCCDCC CCCDCC, alname=DNLC, charge=0.0
;@RESNTEST DNL==DNLC if: atoms[0]==NC3
;@BEADS NC3 PO4 GL1 PL2 C1A C2A C3A D4A C5A C6A C1B C2B C3B D4B C5B C6B 
;@BONDS NC3-PO4 PO4-GL1 PO4-PL2 GL1-PL2 GL1-C1A C1A-C2A C2A-C3A C3A-D4A D4A-C5A C5A-C6A PL2-C1B C1B-C2B C2B-C3B C3B-D4B D4B-C5B C5B-C6B 
;

[moleculetype]
; molname      nrexcl
  DNLC          1

[atoms]
; id 	type 	resnr 	residu 	atom 	cgnr 	charge    (mass)
   1     Q1   1  DNLC  NC3   1 	1.0
   2     Q5   1  DNLC  PO4   2 	-1.0
   3   SN4a   1  DNLC  GL1   3 	0
   4  SN4ah   1  DNLC  PL2   4 	0
   5    SC1   1  DNLC  C1A   5 	0
   6     C1   1  DNLC  C2A   6 	0
   7     C1   1  DNLC  C3A   7 	0
   8    C4h   1  DNLC  D4A   8 	0
   9     C1   1  DNLC  C5A   9 	0
  10     C1   1  DNLC  C6A  10 	0
  11    SC1   1  DNLC  C1B  11 	0
  12     C1   1  DNLC  C2B  12 	0
  13     C1   1  DNLC  C3B  13 	0
  14    C4h   1  DNLC  D4B  14 	0
  15     C1   1  DNLC  C5B  15 	0
  16     C1   1  DNLC  C6B  16 	0

[bonds]
;  i  j 	name 	(using named bondtypes from martini_v3.0.0_ffbonded_v2.itp)
;  i  j 	funct 	force.c.
   1  2 	b_NC3_PO4_def
   2  3 	b_PO4_GL_def
   2  4 	b_PO4_ET_def_long
   3  4 	b_GL_ET_plasm
   3  5 	b_GL_SC1_plasm
   5  6 	b_SC1_C1_mid
   6  7 	b_C1_C1_mid
   7  8 	b_C1_C4_mid
   8  9 	b_C4_C1_mid
   9 10 	b_C1_C1_end
   4 11 	b_ET_SC1_plasm
  11 12 	b_SC1_C1_mid
  12 13 	b_C1_C1_mid
  13 14 	b_C1_C4_mid
  14 15 	b_C4_C1_mid
  15 16 	b_C1_C1_end

[angles]
;  i  j  k 	name 	(using named angletypes from martini_v3.0.0_ffbonded_v2.itp)
;  i  j  k 	funct 	angle 	force.c.
   1  2  3 	a_NC3_PO4_GL_def
   2  3  5 	a_PO4_GL_C_def
   4  3  5 	a_ET_GL_C_plasm
   3  4 11 	a_GL_ET_C_plasm
   3  5  6 	a_GL_C1_C1_plasm
   5  6  7 	a_C1_C1_C1_def
   6  7  8 	a_C1_C1_C4_def
   7  8  9 	a_C1_C4_C1_def
   8  9 10 	a_C4_C1_C1_def
   4 11 12 	a_ET_C1_C1_plasm
  11 12 13 	a_C1_C1_C1_def
  12 13 14 	a_C1_C1_C4_def
  13 14 15 	a_C1_C4_C1_def
  14 15 16 	a_C4_C1_C1_def


;;;;;; Martini lipid topology for di-C18:2 LC (DLLC), generated using:
; The Martini lipid itp generator version M3.l01  Args are: -alname DLLC -alhead 'C P' -allink 'G L' -altail 'CDDC CDDC'
; WARNING: Autogenerated and not all lipid headgroup and tail combinations have been tested;
;          used with care and see K.B. Pedersen et al. 2024 for guidance.
;
; Description:
;   A general model plasmalogen phosphatidylcholine (LC) lipid corresponding to atomistic C18:2(9c;12c) dilinoleoyl (DLLC or DLiLC) tails.
; Parameterization:
;   This topology follows the standard Martini 3.0 lipid definitions and building block rules. 
;   Bonded parameters and mapping have been optimized as described in K.B. Pedersen et al. 2024.
; Reference(s): 
;   K.B. Pedersen et al. The Martini 3 Lipidome: Expanded and Refined Parameters Improve Lipid Phase Behaviour, TBD 2024 
;   P.C.T. Souza et al. Martini 3: a general purpose force field for coarse-grained molecular dynamics, 
;   Nat. Methods; 2021. doi: 10.1038/s41592-021-01098-3
; Created: 2024.07.12
;
; Molecular topology and mapping of indices:
; NC3-PO4-GL1-C1A-D2A-D3A-C4A
;          |
;         PL2-C1B-D2B-D3B-C4B
;
;  1 - 2 - 3 - 5 - 6 - 7 - 8 
;          |
;          4 - 9 - 10- 11- 12
;
;@INSANE alhead=C P, allink=G L, altail=CDDC CDDC, alname=DLLC, charge=0.0
;@RESNTEST DLL==DLLC if: atoms[0]==NC3
;@BEADS NC3 PO4 GL1 PL2 C1A D2A D3A C4A C1B D2B D3B C4B 
;@BONDS NC3-PO4 PO4-GL1 PO4-PL2 GL1-PL2 GL1-C1A C1A-D2A D2A-D3A D3A-C4A PL2-C1B C1B-D2B D2B-D3B D3B-C4B 
;

[moleculetype]
; molname      nrexcl
  DLLC          1

[atoms]
; id 	type 	resnr 	residu 	atom 	cgnr 	charge    (mass)
   1     Q1   1  DLLC  NC3   1 	1.0
   2     Q5   1  DLLC  PO4   2 	-1.0
   3   SN4a   1  DLLC  GL1   3 	0
   4  SN4ah   1  DLLC  PL2   4 	0
   5     C1   1  DLLC  C1A   5 	0
   6    C4h   1  DLLC  D2A   6 	0
   7    C4h   1  DLLC  D3A   7 	0
   8     C1   1  DLLC  C4A   8 	0
   9     C1   1  DLLC  C1B   9 	0
  10    C4h   1  DLLC  D2B  10 	0
  11    C4h   1  DLLC  D3B  11 	0
  12     C1   1  DLLC  C4B  12 	0

[bonds]
;  i  j 	name 	(using named bondtypes from martini_v3.0.0_ffbonded_v2.itp)
;  i  j 	funct 	force.c.
   1  2 	b_NC3_PO4_def
   2  3 	b_PO4_GL_def
   2  4 	b_PO4_ET_def_long
   3  4 	b_GL_ET_plasm
   3  5 	b_GL_C1_plasm_5long
   5  6 	b_C1_C4_mid_5long
   6  7 	b_C4_C4_mid
   7  8 	b_C4_C1_end
   4  9 	b_ET_C1_plasm_5long
   9 10 	b_C1_C4_mid_5long
  10 11 	b_C4_C4_mid
  11 12 	b_C4_C1_end

[angles]
;  i  j  k 	name 	(using named angletypes from martini_v3.0.0_ffbonded_v2.itp)
;  i  j  k 	funct 	angle 	force.c.
   1  2  3 	a_NC3_PO4_GL_def
   2  3  5 	a_PO4_GL_C_def
   4  3  5 	a_ET_GL_C_plasm
   3  4  9 	a_GL_ET_C_plasm
   3  5  6 	a_GL_C1_C4_plasm
   5  6  7 	a_C1_C4_C4_def
   6  7  8 	a_C4_C4_C1_def
   4  9 10 	a_ET_C1_C4_plasm
   9 10 11 	a_C1_C4_C4_def
  10 11 12 	a_C4_C4_C1_def


;;;;;; Martini lipid topology for di-C18:3 LC (DFLC), generated using:
; The Martini lipid itp generator version M3.l01  Args are: -alname DFLC -alhead 'C P' -allink 'G L' -altail 'CDDD CDDD'
; WARNING: Autogenerated and not all lipid headgroup and tail combinations have been tested;
;          used with care and see K.B. Pedersen et al. 2024 for guidance.
;
; Description:
;   A general model plasmalogen phosphatidylcholine (LC) lipid corresponding to atomistic C18:3(9c;12c;15c) di-alpha-linolenic acid tails.
; Parameterization:
;   This topology follows the standard Martini 3.0 lipid definitions and building block rules. 
;   Bonded parameters and mapping have been optimized as described in K.B. Pedersen et al. 2024.
; Reference(s): 
;   K.B. Pedersen et al. The Martini 3 Lipidome: Expanded and Refined Parameters Improve Lipid Phase Behaviour, TBD 2024 
;   P.C.T. Souza et al. Martini 3: a general purpose force field for coarse-grained molecular dynamics, 
;   Nat. Methods; 2021. doi: 10.1038/s41592-021-01098-3
; Created: 2024.07.12
;
; Molecular topology and mapping of indices:
; NC3-PO4-GL1-C1A-D2A-D3A-D4A
;          |
;         PL2-C1B-D2B-D3B-D4B
;
;  1 - 2 - 3 - 5 - 6 - 7 - 8 
;          |
;          4 - 9 - 10- 11- 12
;
;@INSANE alhead=C P, allink=G L, altail=CDDD CDDD, alname=DFLC, charge=0.0
;@RESNTEST DFL==DFLC if: atoms[0]==NC3
;@BEADS NC3 PO4 GL1 PL2 C1A D2A D3A D4A C1B D2B D3B D4B 
;@BONDS NC3-PO4 PO4-GL1 PO4-PL2 GL1-PL2 GL1-C1A C1A-D2A D2A-D3A D3A-D4A PL2-C1B C1B-D2B D2B-D3B D3B-D4B 
;

[moleculetype]
; molname      nrexcl
  DFLC          1

[atoms]
; id 	type 	resnr 	residu 	atom 	cgnr 	charge    (mass)
   1     Q1   1  DFLC  NC3   1 	1.0
   2     Q5   1  DFLC  PO4   2 	-1.0
   3   SN4a   1  DFLC  GL1   3 	0
   4  SN4ah   1  DFLC  PL2   4 	0
   5     C1   1  DFLC  C1A   5 	0
   6    C4h   1  DFLC  D2A   6 	0
   7    C4h   1  DFLC  D3A   7 	0
   8    C4h   1  DFLC  D4A   8 	0
   9     C1   1  DFLC  C1B   9 	0
  10    C4h   1  DFLC  D2B  10 	0
  11    C4h   1  DFLC  D3B  11 	0
  12    C4h   1  DFLC  D4B  12 	0

[bonds]
;  i  j 	name 	(using named bondtypes from martini_v3.0.0_ffbonded_v2.itp)
;  i  j 	funct 	force.c.
   1  2 	b_NC3_PO4_def
   2  3 	b_PO4_GL_def
   2  4 	b_PO4_ET_def_long
   3  4 	b_GL_ET_plasm
   3  5 	b_GL_C1_plasm_5long
   5  6 	b_C1_C4_mid_5long
   6  7 	b_C4_C4_mid
   7  8 	b_C4_C4_end
   4  9 	b_ET_C1_plasm_5long
   9 10 	b_C1_C4_mid_5long
  10 11 	b_C4_C4_mid
  11 12 	b_C4_C4_end

[angles]
;  i  j  k 	name 	(using named angletypes from martini_v3.0.0_ffbonded_v2.itp)
;  i  j  k 	funct 	angle 	force.c.
   1  2  3 	a_NC3_PO4_GL_def
   2  3  5 	a_PO4_GL_C_def
   4  3  5 	a_ET_GL_C_plasm
   3  4  9 	a_GL_ET_C_plasm
   3  5  6 	a_GL_C1_C4_plasm
   5  6  7 	a_C1_C4_C4_def
   6  7  8 	a_C4_C4_C4_def
   4  9 10 	a_ET_C1_C4_plasm
   9 10 11 	a_C1_C4_C4_def
  10 11 12 	a_C4_C4_C4_def


;;;;;; Martini lipid topology for di-C20:4 LC (DALC), generated using:
; The Martini lipid itp generator version M3.l01  Args are: -alname DALC -alhead 'C P' -allink 'G L' -altail 'cFFDC cFFDC'
; WARNING: Autogenerated and not all lipid headgroup and tail combinations have been tested;
;          used with care and see K.B. Pedersen et al. 2024 for guidance.
;
; Description:
;   A general model plasmalogen phosphatidylcholine (LC) lipid corresponding to atomistic C20:4(5c;8c;11c;14c) di-arachidonic acid (AA) tails.
; Parameterization:
;   This topology follows the standard Martini 3.0 lipid definitions and building block rules. 
;   Bonded parameters and mapping have been optimized as described in K.B. Pedersen et al. 2024.
; Reference(s): 
;   K.B. Pedersen et al. The Martini 3 Lipidome: Expanded and Refined Parameters Improve Lipid Phase Behaviour, TBD 2024 
;   P.C.T. Souza et al. Martini 3: a general purpose force field for coarse-grained molecular dynamics, 
;   Nat. Methods; 2021. doi: 10.1038/s41592-021-01098-3
; Created: 2024.07.12
;
; Molecular topology and mapping of indices:
; NC3-PO4-GL1-C1A-D2A-D3A-D4A-C5A
;          |
;         PL2-C1B-D2B-D3B-D4B-C5B
;
;  1 - 2 - 3 - 5 - 6 - 7 - 8 - 9 
;          |
;          4 - 10- 11- 12- 13- 14
;
;@INSANE alhead=C P, allink=G L, altail=CDDDC CDDDC, alname=DALC, charge=0.0
;@RESNTEST DAL==DALC if: atoms[0]==NC3
;@BEADS NC3 PO4 GL1 PL2 C1A D2A D3A D4A C5A C1B D2B D3B D4B C5B 
;@BONDS NC3-PO4 PO4-GL1 PO4-PL2 GL1-PL2 GL1-C1A C1A-D2A D2A-D3A D3A-D4A D4A-C5A PL2-C1B C1B-D2B D2B-D3B D3B-D4B D4B-C5B 
;

[moleculetype]
; molname      nrexcl
  DALC          1

[atoms]
; id 	type 	resnr 	residu 	atom 	cgnr 	charge    (mass)
   1     Q1   1  DALC  NC3   1 	1.0
   2     Q5   1  DALC  PO4   2 	-1.0
   3   SN4a   1  DALC  GL1   3 	0
   4  SN4ah   1  DALC  PL2   4 	0
   5    SC1   1  DALC  C1A   5 	0
   6    C5h   1  DALC  D2A   6 	0
   7    C5h   1  DALC  D3A   7 	0
   8    C4h   1  DALC  D4A   8 	0
   9     C1   1  DALC  C5A   9 	0
  10    SC1   1  DALC  C1B  10 	0
  11    C5h   1  DALC  D2B  11 	0
  12    C5h   1  DALC  D3B  12 	0
  13    C4h   1  DALC  D4B  13 	0
  14     C1   1  DALC  C5B  14 	0

[bonds]
;  i  j 	name 	(using named bondtypes from martini_v3.0.0_ffbonded_v2.itp)
;  i  j 	funct 	force.c.
   1  2 	b_NC3_PO4_def
   2  3 	b_PO4_GL_def
   2  4 	b_PO4_ET_def_long
   3  4 	b_GL_ET_plasm
   3  5 	b_GL_SC1_plasm
   5  6 	b_SC1_C4_mid
   6  7 	b_C4_C4_mid
   7  8 	b_C4_C4_mid
   8  9 	b_C4_C1_end
   4 10 	b_ET_SC1_plasm
  10 11 	b_SC1_C4_mid
  11 12 	b_C4_C4_mid
  12 13 	b_C4_C4_mid
  13 14 	b_C4_C1_end

[angles]
;  i  j  k 	name 	(using named angletypes from martini_v3.0.0_ffbonded_v2.itp)
;  i  j  k 	funct 	angle 	force.c.
   1  2  3 	a_NC3_PO4_GL_def
   2  3  5 	a_PO4_GL_C_def
   4  3  5 	a_ET_GL_C_plasm
   3  4 10 	a_GL_ET_C_plasm
   3  5  6 	a_GL_C1_C4_plasm
   5  6  7 	a_C1_C4_C4_def
   6  7  8 	a_C4_C4_C4_def
   7  8  9 	a_C4_C4_C1_def
   4 10 11 	a_ET_C1_C4_plasm
  10 11 12 	a_C1_C4_C4_def
  11 12 13 	a_C4_C4_C4_def
  12 13 14 	a_C4_C4_C1_def


;;;;;; Martini lipid topology for di-C22:6 LC (DDLC), generated using:
; The Martini lipid itp generator version M3.l01  Args are: -alname DDLC -alhead 'C P' -allink 'G L' -altail 'DFFDD DFFDD'
; WARNING: Autogenerated and not all lipid headgroup and tail combinations have been tested;
;          used with care and see K.B. Pedersen et al. 2024 for guidance.
;
; Description:
;   A general model plasmalogen phosphatidylcholine (LC) lipid corresponding to atomistic C22:6(4c;7c;10c;13c;16c;19c) di-docosahexaenoic acid tails.
; Parameterization:
;   This topology follows the standard Martini 3.0 lipid definitions and building block rules. 
;   Bonded parameters and mapping have been optimized as described in K.B. Pedersen et al. 2024.
; Reference(s): 
;   K.B. Pedersen et al. The Martini 3 Lipidome: Expanded and Refined Parameters Improve Lipid Phase Behaviour, TBD 2024 
;   P.C.T. Souza et al. Martini 3: a general purpose force field for coarse-grained molecular dynamics, 
;   Nat. Methods; 2021. doi: 10.1038/s41592-021-01098-3
; Created: 2024.07.12
;
; Molecular topology and mapping of indices:
; NC3-PO4-GL1-D1A-D2A-D3A-D4A-D5A
;          |
;         PL2-D1B-D2B-D3B-D4B-D5B
;
;  1 - 2 - 3 - 5 - 6 - 7 - 8 - 9 
;          |
;          4 - 10- 11- 12- 13- 14
;
;@INSANE alhead=C P, allink=G L, altail=DDDDD DDDDD, alname=DDLC, charge=0.0
;@RESNTEST DDL==DDLC if: atoms[0]==NC3
;@BEADS NC3 PO4 GL1 PL2 D1A D2A D3A D4A D5A D1B D2B D3B D4B D5B 
;@BONDS NC3-PO4 PO4-GL1 PO4-PL2 GL1-PL2 GL1-D1A D1A-D2A D2A-D3A D3A-D4A D4A-D5A PL2-D1B D1B-D2B D2B-D3B D3B-D4B D4B-D5B 
;

[moleculetype]
; molname      nrexcl
  DDLC          1

[atoms]
; id 	type 	resnr 	residu 	atom 	cgnr 	charge    (mass)
   1     Q1   1  DDLC  NC3   1 	1.0
   2     Q5   1  DDLC  PO4   2 	-1.0
   3   SN4a   1  DDLC  GL1   3 	0
   4  SN4ah   1  DDLC  PL2   4 	0
   5    C4h   1  DDLC  D1A   5 	0
   6    C5h   1  DDLC  D2A   6 	0
   7    C5h   1  DDLC  D3A   7 	0
   8    C4h   1  DDLC  D4A   8 	0
   9    C4h   1  DDLC  D5A   9 	0
  10    C4h   1  DDLC  D1B  10 	0
  11    C5h   1  DDLC  D2B  11 	0
  12    C5h   1  DDLC  D3B  12 	0
  13    C4h   1  DDLC  D4B  13 	0
  14    C4h   1  DDLC  D5B  14 	0

[bonds]
;  i  j 	name 	(using named bondtypes from martini_v3.0.0_ffbonded_v2.itp)
;  i  j 	funct 	force.c.
   1  2 	b_NC3_PO4_def
   2  3 	b_PO4_GL_def
   2  4 	b_PO4_ET_def_long
   3  4 	b_GL_ET_plasm
   3  5 	b_GL_C4_plasm_5long
   5  6 	b_C4_C4_mid_5long
   6  7 	b_C4_C4_mid
   7  8 	b_C4_C4_mid
   8  9 	b_C4_C4_end
   4 10 	b_ET_C4_plasm_5long
  10 11 	b_C4_C4_mid_5long
  11 12 	b_C4_C4_mid
  12 13 	b_C4_C4_mid
  13 14 	b_C4_C4_end

[angles]
;  i  j  k 	name 	(using named angletypes from martini_v3.0.0_ffbonded_v2.itp)
;  i  j  k 	funct 	angle 	force.c.
   1  2  3 	a_NC3_PO4_GL_def
   2  3  5 	a_PO4_GL_C_def
   4  3  5 	a_ET_GL_C_plasm
   3  4 10 	a_GL_ET_C_plasm
   3  5  6 	a_GL_C4_C4_plasm
   5  6  7 	a_C4_C4_C4_def
   6  7  8 	a_C4_C4_C4_def
   7  8  9 	a_C4_C4_C4_def
   4 10 11 	a_ET_C4_C4_plasm
  10 11 12 	a_C4_C4_C4_def
  11 12 13 	a_C4_C4_C4_def
  12 13 14 	a_C4_C4_C4_def


;;;;;; Martini lipid topology for C16:0/16:1 LC (PYLC), generated using:
; The Martini lipid itp generator version M3.l01  Args are: -alname PYLC -alhead 'C P' -allink 'G L' -altail 'cCDC cCCC'
; WARNING: Autogenerated and not all lipid headgroup and tail combinations have been tested;
;          used with care and see K.B. Pedersen et al. 2024 for guidance.
;
; Description:
;   A general model plasmalogen phosphatidylcholine (LC) lipid corresponding to atomistic C16:0/16:1(9c) 1-palmitoyl-2-palmitoleoyl tails.
; Parameterization:
;   This topology follows the standard Martini 3.0 lipid definitions and building block rules. 
;   Bonded parameters and mapping have been optimized as described in K.B. Pedersen et al. 2024.
; Reference(s): 
;   K.B. Pedersen et al. The Martini 3 Lipidome: Expanded and Refined Parameters Improve Lipid Phase Behaviour, TBD 2024 
;   P.C.T. Souza et al. Martini 3: a general purpose force field for coarse-grained molecular dynamics, 
;   Nat. Methods; 2021. doi: 10.1038/s41592-021-01098-3
; Created: 2024.07.12
;
; Molecular topology and mapping of indices:
; NC3-PO4-GL1-C1A-C2A-D3A-C4A
;          |
;         PL2-C1B-C2B-C3B-C4B
;
;  1 - 2 - 3 - 5 - 6 - 7 - 8 
;          |
;          4 - 9 - 10- 11- 12
;
;@INSANE alhead=C P, allink=G L, altail=CCDC CCCC, alname=PYLC, charge=0.0
;@RESNTEST PYL==PYLC if: atoms[0]==NC3
;@BEADS NC3 PO4 GL1 PL2 C1A C2A D3A C4A C1B C2B C3B C4B 
;@BONDS NC3-PO4 PO4-GL1 PO4-PL2 GL1-PL2 GL1-C1A C1A-C2A C2A-D3A D3A-C4A PL2-C1B C1B-C2B C2B-C3B C3B-C4B 
;

[moleculetype]
; molname      nrexcl
  PYLC          1

[atoms]
; id 	type 	resnr 	residu 	atom 	cgnr 	charge    (mass)
   1     Q1   1  PYLC  NC3   1 	1.0
   2     Q5   1  PYLC  PO4   2 	-1.0
   3   SN4a   1  PYLC  GL1   3 	0
   4  SN4ah   1  PYLC  PL2   4 	0
   5    SC1   1  PYLC  C1A   5 	0
   6     C1   1  PYLC  C2A   6 	0
   7    C4h   1  PYLC  D3A   7 	0
   8     C1   1  PYLC  C4A   8 	0
   9    SC1   1  PYLC  C1B   9 	0
  10     C1   1  PYLC  C2B  10 	0
  11     C1   1  PYLC  C3B  11 	0
  12     C1   1  PYLC  C4B  12 	0

[bonds]
;  i  j 	name 	(using named bondtypes from martini_v3.0.0_ffbonded_v2.itp)
;  i  j 	funct 	force.c.
   1  2 	b_NC3_PO4_def
   2  3 	b_PO4_GL_def
   2  4 	b_PO4_ET_def_long
   3  4 	b_GL_ET_plasm
   3  5 	b_GL_SC1_plasm
   5  6 	b_SC1_C1_mid
   6  7 	b_C1_C4_mid
   7  8 	b_C4_C1_end
   4  9 	b_ET_SC1_plasm
   9 10 	b_SC1_C1_mid
  10 11 	b_C1_C1_mid
  11 12 	b_C1_C1_end

[angles]
;  i  j  k 	name 	(using named angletypes from martini_v3.0.0_ffbonded_v2.itp)
;  i  j  k 	funct 	angle 	force.c.
   1  2  3 	a_NC3_PO4_GL_def
   2  3  5 	a_PO4_GL_C_def
   4  3  5 	a_ET_GL_C_plasm
   3  4  9 	a_GL_ET_C_plasm
   3  5  6 	a_GL_C1_C1_plasm
   5  6  7 	a_C1_C1_C4_def
   6  7  8 	a_C1_C4_C1_def
   4  9 10 	a_ET_C1_C1_plasm
   9 10 11 	a_C1_C1_C1_def
  10 11 12 	a_C1_C1_C1_def


;;;;;; Martini lipid topology for C16:0/18:0 LC (PSLC), generated using:
; The Martini lipid itp generator version M3.l01  Args are: -alname PSLC -alhead 'C P' -allink 'G L' -altail 'CCCC cCCC'
; WARNING: Autogenerated and not all lipid headgroup and tail combinations have been tested;
;          used with care and see K.B. Pedersen et al. 2024 for guidance.
;
; Description:
;   A general model plasmalogen phosphatidylcholine (LC) lipid corresponding to atomistic C16:0/18:0 1-palmitoyl-2-stearoyl tails.
; Parameterization:
;   This topology follows the standard Martini 3.0 lipid definitions and building block rules. 
;   Bonded parameters and mapping have been optimized as described in K.B. Pedersen et al. 2024.
; Reference(s): 
;   K.B. Pedersen et al. The Martini 3 Lipidome: Expanded and Refined Parameters Improve Lipid Phase Behaviour, TBD 2024 
;   P.C.T. Souza et al. Martini 3: a general purpose force field for coarse-grained molecular dynamics, 
;   Nat. Methods; 2021. doi: 10.1038/s41592-021-01098-3
; Created: 2024.07.12
;
; Molecular topology and mapping of indices:
; NC3-PO4-GL1-C1A-C2A-C3A-C4A
;          |
;         PL2-C1B-C2B-C3B-C4B
;
;  1 - 2 - 3 - 5 - 6 - 7 - 8 
;          |
;          4 - 9 - 10- 11- 12
;
;@INSANE alhead=C P, allink=G L, altail=CCCC CCCC, alname=PSLC, charge=0.0
;@RESNTEST PSL==PSLC if: atoms[0]==NC3
;@BEADS NC3 PO4 GL1 PL2 C1A C2A C3A C4A C1B C2B C3B C4B 
;@BONDS NC3-PO4 PO4-GL1 PO4-PL2 GL1-PL2 GL1-C1A C1A-C2A C2A-C3A C3A-C4A PL2-C1B C1B-C2B C2B-C3B C3B-C4B 
;

[moleculetype]
; molname      nrexcl
  PSLC          1

[atoms]
; id 	type 	resnr 	residu 	atom 	cgnr 	charge    (mass)
   1     Q1   1  PSLC  NC3   1 	1.0
   2     Q5   1  PSLC  PO4   2 	-1.0
   3   SN4a   1  PSLC  GL1   3 	0
   4  SN4ah   1  PSLC  PL2   4 	0
   5     C1   1  PSLC  C1A   5 	0
   6     C1   1  PSLC  C2A   6 	0
   7     C1   1  PSLC  C3A   7 	0
   8     C1   1  PSLC  C4A   8 	0
   9    SC1   1  PSLC  C1B   9 	0
  10     C1   1  PSLC  C2B  10 	0
  11     C1   1  PSLC  C3B  11 	0
  12     C1   1  PSLC  C4B  12 	0

[bonds]
;  i  j 	name 	(using named bondtypes from martini_v3.0.0_ffbonded_v2.itp)
;  i  j 	funct 	force.c.
   1  2 	b_NC3_PO4_def
   2  3 	b_PO4_GL_def
   2  4 	b_PO4_ET_def_long
   3  4 	b_GL_ET_plasm
   3  5 	b_GL_C1_plasm_5long
   5  6 	b_C1_C1_mid_5long
   6  7 	b_C1_C1_mid
   7  8 	b_C1_C1_end
   4  9 	b_ET_SC1_plasm
   9 10 	b_SC1_C1_mid
  10 11 	b_C1_C1_mid
  11 12 	b_C1_C1_end

[angles]
;  i  j  k 	name 	(using named angletypes from martini_v3.0.0_ffbonded_v2.itp)
;  i  j  k 	funct 	angle 	force.c.
   1  2  3 	a_NC3_PO4_GL_def
   2  3  5 	a_PO4_GL_C_def
   4  3  5 	a_ET_GL_C_plasm
   3  4  9 	a_GL_ET_C_plasm
   3  5  6 	a_GL_C1_C1_plasm
   5  6  7 	a_C1_C1_C1_def
   6  7  8 	a_C1_C1_C1_def
   4  9 10 	a_ET_C1_C1_plasm
   9 10 11 	a_C1_C1_C1_def
  10 11 12 	a_C1_C1_C1_def


;;;;;; Martini lipid topology for C16:0/18:1 LC (POLC), generated using:
; The Martini lipid itp generator version M3.l01  Args are: -alname POLC -alhead 'C P' -allink 'G L' -altail 'CDCC cCCC'
; WARNING: Autogenerated and not all lipid headgroup and tail combinations have been tested;
;          used with care and see K.B. Pedersen et al. 2024 for guidance.
;
; Description:
;   A general model plasmalogen phosphatidylcholine (LC) lipid corresponding to atomistic C16:0/18:1(9c) 1-palmitoyl-2-oleoyl (POLC) tails.
; Parameterization:
;   This topology follows the standard Martini 3.0 lipid definitions and building block rules. 
;   Bonded parameters and mapping have been optimized as described in K.B. Pedersen et al. 2024.
; Reference(s): 
;   K.B. Pedersen et al. The Martini 3 Lipidome: Expanded and Refined Parameters Improve Lipid Phase Behaviour, TBD 2024 
;   P.C.T. Souza et al. Martini 3: a general purpose force field for coarse-grained molecular dynamics, 
;   Nat. Methods; 2021. doi: 10.1038/s41592-021-01098-3
; Created: 2024.07.12
;
; Molecular topology and mapping of indices:
; NC3-PO4-GL1-C1A-D2A-C3A-C4A
;          |
;         PL2-C1B-C2B-C3B-C4B
;
;  1 - 2 - 3 - 5 - 6 - 7 - 8 
;          |
;          4 - 9 - 10- 11- 12
;
;@INSANE alhead=C P, allink=G L, altail=CDCC CCCC, alname=POLC, charge=0.0
;@RESNTEST POL==POLC if: atoms[0]==NC3
;@BEADS NC3 PO4 GL1 PL2 C1A D2A C3A C4A C1B C2B C3B C4B 
;@BONDS NC3-PO4 PO4-GL1 PO4-PL2 GL1-PL2 GL1-C1A C1A-D2A D2A-C3A C3A-C4A PL2-C1B C1B-C2B C2B-C3B C3B-C4B 
;

[moleculetype]
; molname      nrexcl
  POLC          1

[atoms]
; id 	type 	resnr 	residu 	atom 	cgnr 	charge    (mass)
   1     Q1   1  POLC  NC3   1 	1.0
   2     Q5   1  POLC  PO4   2 	-1.0
   3   SN4a   1  POLC  GL1   3 	0
   4  SN4ah   1  POLC  PL2   4 	0
   5     C1   1  POLC  C1A   5 	0
   6    C4h   1  POLC  D2A   6 	0
   7     C1   1  POLC  C3A   7 	0
   8     C1   1  POLC  C4A   8 	0
   9    SC1   1  POLC  C1B   9 	0
  10     C1   1  POLC  C2B  10 	0
  11     C1   1  POLC  C3B  11 	0
  12     C1   1  POLC  C4B  12 	0

[bonds]
;  i  j 	name 	(using named bondtypes from martini_v3.0.0_ffbonded_v2.itp)
;  i  j 	funct 	force.c.
   1  2 	b_NC3_PO4_def
   2  3 	b_PO4_GL_def
   2  4 	b_PO4_ET_def_long
   3  4 	b_GL_ET_plasm
   3  5 	b_GL_C1_plasm_5long
   5  6 	b_C1_C4_mid_5long
   6  7 	b_C4_C1_mid
   7  8 	b_C1_C1_end
   4  9 	b_ET_SC1_plasm
   9 10 	b_SC1_C1_mid
  10 11 	b_C1_C1_mid
  11 12 	b_C1_C1_end

[angles]
;  i  j  k 	name 	(using named angletypes from martini_v3.0.0_ffbonded_v2.itp)
;  i  j  k 	funct 	angle 	force.c.
   1  2  3 	a_NC3_PO4_GL_def
   2  3  5 	a_PO4_GL_C_def
   4  3  5 	a_ET_GL_C_plasm
   3  4  9 	a_GL_ET_C_plasm
   3  5  6 	a_GL_C1_C4_plasm
   5  6  7 	a_C1_C4_C1_def
   6  7  8 	a_C4_C1_C1_def
   4  9 10 	a_ET_C1_C1_plasm
   9 10 11 	a_C1_C1_C1_def
  10 11 12 	a_C1_C1_C1_def


;;;;;; Martini lipid topology for C16:0/18:2 LC (PLLC), generated using:
; The Martini lipid itp generator version M3.l01  Args are: -alname PLLC -alhead 'C P' -allink 'G L' -altail 'CDDC cCCC'
; WARNING: Autogenerated and not all lipid headgroup and tail combinations have been tested;
;          used with care and see K.B. Pedersen et al. 2024 for guidance.
;
; Description:
;   A general model plasmalogen phosphatidylcholine (LC) lipid corresponding to atomistic C16:0/18:2(9c;12c) 1-palmitoyl-2-linoleoyl tails.
; Parameterization:
;   This topology follows the standard Martini 3.0 lipid definitions and building block rules. 
;   Bonded parameters and mapping have been optimized as described in K.B. Pedersen et al. 2024.
; Reference(s): 
;   K.B. Pedersen et al. The Martini 3 Lipidome: Expanded and Refined Parameters Improve Lipid Phase Behaviour, TBD 2024 
;   P.C.T. Souza et al. Martini 3: a general purpose force field for coarse-grained molecular dynamics, 
;   Nat. Methods; 2021. doi: 10.1038/s41592-021-01098-3
; Created: 2024.07.12
;
; Molecular topology and mapping of indices:
; NC3-PO4-GL1-C1A-D2A-D3A-C4A
;          |
;         PL2-C1B-C2B-C3B-C4B
;
;  1 - 2 - 3 - 5 - 6 - 7 - 8 
;          |
;          4 - 9 - 10- 11- 12
;
;@INSANE alhead=C P, allink=G L, altail=CDDC CCCC, alname=PLLC, charge=0.0
;@RESNTEST PLL==PLLC if: atoms[0]==NC3
;@BEADS NC3 PO4 GL1 PL2 C1A D2A D3A C4A C1B C2B C3B C4B 
;@BONDS NC3-PO4 PO4-GL1 PO4-PL2 GL1-PL2 GL1-C1A C1A-D2A D2A-D3A D3A-C4A PL2-C1B C1B-C2B C2B-C3B C3B-C4B 
;

[moleculetype]
; molname      nrexcl
  PLLC          1

[atoms]
; id 	type 	resnr 	residu 	atom 	cgnr 	charge    (mass)
   1     Q1   1  PLLC  NC3   1 	1.0
   2     Q5   1  PLLC  PO4   2 	-1.0
   3   SN4a   1  PLLC  GL1   3 	0
   4  SN4ah   1  PLLC  PL2   4 	0
   5     C1   1  PLLC  C1A   5 	0
   6    C4h   1  PLLC  D2A   6 	0
   7    C4h   1  PLLC  D3A   7 	0
   8     C1   1  PLLC  C4A   8 	0
   9    SC1   1  PLLC  C1B   9 	0
  10     C1   1  PLLC  C2B  10 	0
  11     C1   1  PLLC  C3B  11 	0
  12     C1   1  PLLC  C4B  12 	0

[bonds]
;  i  j 	name 	(using named bondtypes from martini_v3.0.0_ffbonded_v2.itp)
;  i  j 	funct 	force.c.
   1  2 	b_NC3_PO4_def
   2  3 	b_PO4_GL_def
   2  4 	b_PO4_ET_def_long
   3  4 	b_GL_ET_plasm
   3  5 	b_GL_C1_plasm_5long
   5  6 	b_C1_C4_mid_5long
   6  7 	b_C4_C4_mid
   7  8 	b_C4_C1_end
   4  9 	b_ET_SC1_plasm
   9 10 	b_SC1_C1_mid
  10 11 	b_C1_C1_mid
  11 12 	b_C1_C1_end

[angles]
;  i  j  k 	name 	(using named angletypes from martini_v3.0.0_ffbonded_v2.itp)
;  i  j  k 	funct 	angle 	force.c.
   1  2  3 	a_NC3_PO4_GL_def
   2  3  5 	a_PO4_GL_C_def
   4  3  5 	a_ET_GL_C_plasm
   3  4  9 	a_GL_ET_C_plasm
   3  5  6 	a_GL_C1_C4_plasm
   5  6  7 	a_C1_C4_C4_def
   6  7  8 	a_C4_C4_C1_def
   4  9 10 	a_ET_C1_C1_plasm
   9 10 11 	a_C1_C1_C1_def
  10 11 12 	a_C1_C1_C1_def


;;;;;; Martini lipid topology for C16:0/18:3 LC (PFLC), generated using:
; The Martini lipid itp generator version M3.l01  Args are: -alname PFLC -alhead 'C P' -allink 'G L' -altail 'CDDD cCCC'
; WARNING: Autogenerated and not all lipid headgroup and tail combinations have been tested;
;          used with care and see K.B. Pedersen et al. 2024 for guidance.
;
; Description:
;   A general model plasmalogen phosphatidylcholine (LC) lipid corresponding to atomistic C16:0/18:3(9c;12c;15c) 1-palmitoyl-2-alpha-linolenic acid tails.
; Parameterization:
;   This topology follows the standard Martini 3.0 lipid definitions and building block rules. 
;   Bonded parameters and mapping have been optimized as described in K.B. Pedersen et al. 2024.
; Reference(s): 
;   K.B. Pedersen et al. The Martini 3 Lipidome: Expanded and Refined Parameters Improve Lipid Phase Behaviour, TBD 2024 
;   P.C.T. Souza et al. Martini 3: a general purpose force field for coarse-grained molecular dynamics, 
;   Nat. Methods; 2021. doi: 10.1038/s41592-021-01098-3
; Created: 2024.07.12
;
; Molecular topology and mapping of indices:
; NC3-PO4-GL1-C1A-D2A-D3A-D4A
;          |
;         PL2-C1B-C2B-C3B-C4B
;
;  1 - 2 - 3 - 5 - 6 - 7 - 8 
;          |
;          4 - 9 - 10- 11- 12
;
;@INSANE alhead=C P, allink=G L, altail=CDDD CCCC, alname=PFLC, charge=0.0
;@RESNTEST PFL==PFLC if: atoms[0]==NC3
;@BEADS NC3 PO4 GL1 PL2 C1A D2A D3A D4A C1B C2B C3B C4B 
;@BONDS NC3-PO4 PO4-GL1 PO4-PL2 GL1-PL2 GL1-C1A C1A-D2A D2A-D3A D3A-D4A PL2-C1B C1B-C2B C2B-C3B C3B-C4B 
;

[moleculetype]
; molname      nrexcl
  PFLC          1

[atoms]
; id 	type 	resnr 	residu 	atom 	cgnr 	charge    (mass)
   1     Q1   1  PFLC  NC3   1 	1.0
   2     Q5   1  PFLC  PO4   2 	-1.0
   3   SN4a   1  PFLC  GL1   3 	0
   4  SN4ah   1  PFLC  PL2   4 	0
   5     C1   1  PFLC  C1A   5 	0
   6    C4h   1  PFLC  D2A   6 	0
   7    C4h   1  PFLC  D3A   7 	0
   8    C4h   1  PFLC  D4A   8 	0
   9    SC1   1  PFLC  C1B   9 	0
  10     C1   1  PFLC  C2B  10 	0
  11     C1   1  PFLC  C3B  11 	0
  12     C1   1  PFLC  C4B  12 	0

[bonds]
;  i  j 	name 	(using named bondtypes from martini_v3.0.0_ffbonded_v2.itp)
;  i  j 	funct 	force.c.
   1  2 	b_NC3_PO4_def
   2  3 	b_PO4_GL_def
   2  4 	b_PO4_ET_def_long
   3  4 	b_GL_ET_plasm
   3  5 	b_GL_C1_plasm_5long
   5  6 	b_C1_C4_mid_5long
   6  7 	b_C4_C4_mid
   7  8 	b_C4_C4_end
   4  9 	b_ET_SC1_plasm
   9 10 	b_SC1_C1_mid
  10 11 	b_C1_C1_mid
  11 12 	b_C1_C1_end

[angles]
;  i  j  k 	name 	(using named angletypes from martini_v3.0.0_ffbonded_v2.itp)
;  i  j  k 	funct 	angle 	force.c.
   1  2  3 	a_NC3_PO4_GL_def
   2  3  5 	a_PO4_GL_C_def
   4  3  5 	a_ET_GL_C_plasm
   3  4  9 	a_GL_ET_C_plasm
   3  5  6 	a_GL_C1_C4_plasm
   5  6  7 	a_C1_C4_C4_def
   6  7  8 	a_C4_C4_C4_def
   4  9 10 	a_ET_C1_C1_plasm
   9 10 11 	a_C1_C1_C1_def
  10 11 12 	a_C1_C1_C1_def


;;;;;; Martini lipid topology for C16:0/20:2 LC (PILC), generated using:
; The Martini lipid itp generator version M3.l01  Args are: -alname PILC -alhead 'C P' -allink 'G L' -altail 'cCDDC cCCC'
; WARNING: Autogenerated and not all lipid headgroup and tail combinations have been tested;
;          used with care and see K.B. Pedersen et al. 2024 for guidance.
;
; Description:
;   A general model plasmalogen phosphatidylcholine (LC) lipid corresponding to atomistic C16:0/20:2(11c;14c) 1-palmitoyl-2-eicosadienoyl tails.
; Parameterization:
;   This topology follows the standard Martini 3.0 lipid definitions and building block rules. 
;   Bonded parameters and mapping have been optimized as described in K.B. Pedersen et al. 2024.
; Reference(s): 
;   K.B. Pedersen et al. The Martini 3 Lipidome: Expanded and Refined Parameters Improve Lipid Phase Behaviour, TBD 2024 
;   P.C.T. Souza et al. Martini 3: a general purpose force field for coarse-grained molecular dynamics, 
;   Nat. Methods; 2021. doi: 10.1038/s41592-021-01098-3
; Created: 2024.07.12
;
; Molecular topology and mapping of indices:
; NC3-PO4-GL1-C1A-C2A-D3A-D4A-C5A
;          |
;         PL2-C1B-C2B-C3B-C4B
;
;  1 - 2 - 3 - 5 - 6 - 7 - 8 - 9 
;          |
;          4 - 10- 11- 12- 13
;
;@INSANE alhead=C P, allink=G L, altail=CCDDC CCCC, alname=PILC, charge=0.0
;@RESNTEST PIL==PILC if: atoms[0]==NC3
;@BEADS NC3 PO4 GL1 PL2 C1A C2A D3A D4A C5A C1B C2B C3B C4B 
;@BONDS NC3-PO4 PO4-GL1 PO4-PL2 GL1-PL2 GL1-C1A C1A-C2A C2A-D3A D3A-D4A D4A-C5A PL2-C1B C1B-C2B C2B-C3B C3B-C4B 
;

[moleculetype]
; molname      nrexcl
  PILC          1

[atoms]
; id 	type 	resnr 	residu 	atom 	cgnr 	charge    (mass)
   1     Q1   1  PILC  NC3   1 	1.0
   2     Q5   1  PILC  PO4   2 	-1.0
   3   SN4a   1  PILC  GL1   3 	0
   4  SN4ah   1  PILC  PL2   4 	0
   5    SC1   1  PILC  C1A   5 	0
   6     C1   1  PILC  C2A   6 	0
   7    C4h   1  PILC  D3A   7 	0
   8    C4h   1  PILC  D4A   8 	0
   9     C1   1  PILC  C5A   9 	0
  10    SC1   1  PILC  C1B  10 	0
  11     C1   1  PILC  C2B  11 	0
  12     C1   1  PILC  C3B  12 	0
  13     C1   1  PILC  C4B  13 	0

[bonds]
;  i  j 	name 	(using named bondtypes from martini_v3.0.0_ffbonded_v2.itp)
;  i  j 	funct 	force.c.
   1  2 	b_NC3_PO4_def
   2  3 	b_PO4_GL_def
   2  4 	b_PO4_ET_def_long
   3  4 	b_GL_ET_plasm
   3  5 	b_GL_SC1_plasm
   5  6 	b_SC1_C1_mid
   6  7 	b_C1_C4_mid
   7  8 	b_C4_C4_mid
   8  9 	b_C4_C1_end
   4 10 	b_ET_SC1_plasm
  10 11 	b_SC1_C1_mid
  11 12 	b_C1_C1_mid
  12 13 	b_C1_C1_end

[angles]
;  i  j  k 	name 	(using named angletypes from martini_v3.0.0_ffbonded_v2.itp)
;  i  j  k 	funct 	angle 	force.c.
   1  2  3 	a_NC3_PO4_GL_def
   2  3  5 	a_PO4_GL_C_def
   4  3  5 	a_ET_GL_C_plasm
   3  4 10 	a_GL_ET_C_plasm
   3  5  6 	a_GL_C1_C1_plasm
   5  6  7 	a_C1_C1_C4_def
   6  7  8 	a_C1_C4_C4_def
   7  8  9 	a_C4_C4_C1_def
   4 10 11 	a_ET_C1_C1_plasm
  10 11 12 	a_C1_C1_C1_def
  11 12 13 	a_C1_C1_C1_def


;;;;;; Martini lipid topology for C16:0/20:3 LC (PQLC), generated using:
; The Martini lipid itp generator version M3.l01  Args are: -alname PQLC -alhead 'C P' -allink 'G L' -altail 'cDDDC cCCC'
; WARNING: Autogenerated and not all lipid headgroup and tail combinations have been tested;
;          used with care and see K.B. Pedersen et al. 2024 for guidance.
;
; Description:
;   A general model plasmalogen phosphatidylcholine (LC) lipid corresponding to atomistic C18:0/20:2(8c;11c;14c) 1-palmitoyl-2-eicosatrienoyl tails.
; Parameterization:
;   This topology follows the standard Martini 3.0 lipid definitions and building block rules. 
;   Bonded parameters and mapping have been optimized as described in K.B. Pedersen et al. 2024.
; Reference(s): 
;   K.B. Pedersen et al. The Martini 3 Lipidome: Expanded and Refined Parameters Improve Lipid Phase Behaviour, TBD 2024 
;   P.C.T. Souza et al. Martini 3: a general purpose force field for coarse-grained molecular dynamics, 
;   Nat. Methods; 2021. doi: 10.1038/s41592-021-01098-3
; Created: 2024.07.12
;
; Molecular topology and mapping of indices:
; NC3-PO4-GL1-C1A-D2A-D3A-D4A-C5A
;          |
;         PL2-C1B-C2B-C3B-C4B
;
;  1 - 2 - 3 - 5 - 6 - 7 - 8 - 9 
;          |
;          4 - 10- 11- 12- 13
;
;@INSANE alhead=C P, allink=G L, altail=CDDDC CCCC, alname=PQLC, charge=0.0
;@RESNTEST PQL==PQLC if: atoms[0]==NC3
;@BEADS NC3 PO4 GL1 PL2 C1A D2A D3A D4A C5A C1B C2B C3B C4B 
;@BONDS NC3-PO4 PO4-GL1 PO4-PL2 GL1-PL2 GL1-C1A C1A-D2A D2A-D3A D3A-D4A D4A-C5A PL2-C1B C1B-C2B C2B-C3B C3B-C4B 
;

[moleculetype]
; molname      nrexcl
  PQLC          1

[atoms]
; id 	type 	resnr 	residu 	atom 	cgnr 	charge    (mass)
   1     Q1   1  PQLC  NC3   1 	1.0
   2     Q5   1  PQLC  PO4   2 	-1.0
   3   SN4a   1  PQLC  GL1   3 	0
   4  SN4ah   1  PQLC  PL2   4 	0
   5    SC1   1  PQLC  C1A   5 	0
   6    C4h   1  PQLC  D2A   6 	0
   7    C4h   1  PQLC  D3A   7 	0
   8    C4h   1  PQLC  D4A   8 	0
   9     C1   1  PQLC  C5A   9 	0
  10    SC1   1  PQLC  C1B  10 	0
  11     C1   1  PQLC  C2B  11 	0
  12     C1   1  PQLC  C3B  12 	0
  13     C1   1  PQLC  C4B  13 	0

[bonds]
;  i  j 	name 	(using named bondtypes from martini_v3.0.0_ffbonded_v2.itp)
;  i  j 	funct 	force.c.
   1  2 	b_NC3_PO4_def
   2  3 	b_PO4_GL_def
   2  4 	b_PO4_ET_def_long
   3  4 	b_GL_ET_plasm
   3  5 	b_GL_SC1_plasm
   5  6 	b_SC1_C4_mid
   6  7 	b_C4_C4_mid
   7  8 	b_C4_C4_mid
   8  9 	b_C4_C1_end
   4 10 	b_ET_SC1_plasm
  10 11 	b_SC1_C1_mid
  11 12 	b_C1_C1_mid
  12 13 	b_C1_C1_end

[angles]
;  i  j  k 	name 	(using named angletypes from martini_v3.0.0_ffbonded_v2.itp)
;  i  j  k 	funct 	angle 	force.c.
   1  2  3 	a_NC3_PO4_GL_def
   2  3  5 	a_PO4_GL_C_def
   4  3  5 	a_ET_GL_C_plasm
   3  4 10 	a_GL_ET_C_plasm
   3  5  6 	a_GL_C1_C4_plasm
   5  6  7 	a_C1_C4_C4_def
   6  7  8 	a_C4_C4_C4_def
   7  8  9 	a_C4_C4_C1_def
   4 10 11 	a_ET_C1_C1_plasm
  10 11 12 	a_C1_C1_C1_def
  11 12 13 	a_C1_C1_C1_def


;;;;;; Martini lipid topology for C16:0/20:4 LC (PALC), generated using:
; The Martini lipid itp generator version M3.l01  Args are: -alname PALC -alhead 'C P' -allink 'G L' -altail 'cFFDC cCCC'
; WARNING: Autogenerated and not all lipid headgroup and tail combinations have been tested;
;          used with care and see K.B. Pedersen et al. 2024 for guidance.
;
; Description:
;   A general model plasmalogen phosphatidylcholine (LC) lipid corresponding to atomistic C16:0/20:4(5c;8c;11c;14c) 1-palmitoyl-2-arachidonoyl tails.
; Parameterization:
;   This topology follows the standard Martini 3.0 lipid definitions and building block rules. 
;   Bonded parameters and mapping have been optimized as described in K.B. Pedersen et al. 2024.
; Reference(s): 
;   K.B. Pedersen et al. The Martini 3 Lipidome: Expanded and Refined Parameters Improve Lipid Phase Behaviour, TBD 2024 
;   P.C.T. Souza et al. Martini 3: a general purpose force field for coarse-grained molecular dynamics, 
;   Nat. Methods; 2021. doi: 10.1038/s41592-021-01098-3
; Created: 2024.07.12
;
; Molecular topology and mapping of indices:
; NC3-PO4-GL1-C1A-D2A-D3A-D4A-C5A
;          |
;         PL2-C1B-C2B-C3B-C4B
;
;  1 - 2 - 3 - 5 - 6 - 7 - 8 - 9 
;          |
;          4 - 10- 11- 12- 13
;
;@INSANE alhead=C P, allink=G L, altail=CDDDC CCCC, alname=PALC, charge=0.0
;@RESNTEST PAL==PALC if: atoms[0]==NC3
;@BEADS NC3 PO4 GL1 PL2 C1A D2A D3A D4A C5A C1B C2B C3B C4B 
;@BONDS NC3-PO4 PO4-GL1 PO4-PL2 GL1-PL2 GL1-C1A C1A-D2A D2A-D3A D3A-D4A D4A-C5A PL2-C1B C1B-C2B C2B-C3B C3B-C4B 
;

[moleculetype]
; molname      nrexcl
  PALC          1

[atoms]
; id 	type 	resnr 	residu 	atom 	cgnr 	charge    (mass)
   1     Q1   1  PALC  NC3   1 	1.0
   2     Q5   1  PALC  PO4   2 	-1.0
   3   SN4a   1  PALC  GL1   3 	0
   4  SN4ah   1  PALC  PL2   4 	0
   5    SC1   1  PALC  C1A   5 	0
   6    C5h   1  PALC  D2A   6 	0
   7    C5h   1  PALC  D3A   7 	0
   8    C4h   1  PALC  D4A   8 	0
   9     C1   1  PALC  C5A   9 	0
  10    SC1   1  PALC  C1B  10 	0
  11     C1   1  PALC  C2B  11 	0
  12     C1   1  PALC  C3B  12 	0
  13     C1   1  PALC  C4B  13 	0

[bonds]
;  i  j 	name 	(using named bondtypes from martini_v3.0.0_ffbonded_v2.itp)
;  i  j 	funct 	force.c.
   1  2 	b_NC3_PO4_def
   2  3 	b_PO4_GL_def
   2  4 	b_PO4_ET_def_long
   3  4 	b_GL_ET_plasm
   3  5 	b_GL_SC1_plasm
   5  6 	b_SC1_C4_mid
   6  7 	b_C4_C4_mid
   7  8 	b_C4_C4_mid
   8  9 	b_C4_C1_end
   4 10 	b_ET_SC1_plasm
  10 11 	b_SC1_C1_mid
  11 12 	b_C1_C1_mid
  12 13 	b_C1_C1_end

[angles]
;  i  j  k 	name 	(using named angletypes from martini_v3.0.0_ffbonded_v2.itp)
;  i  j  k 	funct 	angle 	force.c.
   1  2  3 	a_NC3_PO4_GL_def
   2  3  5 	a_PO4_GL_C_def
   4  3  5 	a_ET_GL_C_plasm
   3  4 10 	a_GL_ET_C_plasm
   3  5  6 	a_GL_C1_C4_plasm
   5  6  7 	a_C1_C4_C4_def
   6  7  8 	a_C4_C4_C4_def
   7  8  9 	a_C4_C4_C1_def
   4 10 11 	a_ET_C1_C1_plasm
  10 11 12 	a_C1_C1_C1_def
  11 12 13 	a_C1_C1_C1_def


;;;;;; Martini lipid topology for C16:0/22:1 LC (PELC), generated using:
; The Martini lipid itp generator version M3.l01  Args are: -alname PELC -alhead 'C P' -allink 'G L' -altail 'CCDCC cCCC'
; WARNING: Autogenerated and not all lipid headgroup and tail combinations have been tested;
;          used with care and see K.B. Pedersen et al. 2024 for guidance.
;
; Description:
;   A general model plasmalogen phosphatidylcholine (LC) lipid corresponding to atomistic C16:0/22:1 1-palmitoyl-2-erucoyl tails.
; Parameterization:
;   This topology follows the standard Martini 3.0 lipid definitions and building block rules. 
;   Bonded parameters and mapping have been optimized as described in K.B. Pedersen et al. 2024.
; Reference(s): 
;   K.B. Pedersen et al. The Martini 3 Lipidome: Expanded and Refined Parameters Improve Lipid Phase Behaviour, TBD 2024 
;   P.C.T. Souza et al. Martini 3: a general purpose force field for coarse-grained molecular dynamics, 
;   Nat. Methods; 2021. doi: 10.1038/s41592-021-01098-3
; Created: 2024.07.12
;
; Molecular topology and mapping of indices:
; NC3-PO4-GL1-C1A-C2A-D3A-C4A-C5A
;          |
;         PL2-C1B-C2B-C3B-C4B
;
;  1 - 2 - 3 - 5 - 6 - 7 - 8 - 9 
;          |
;          4 - 10- 11- 12- 13
;
;@INSANE alhead=C P, allink=G L, altail=CCDCC CCCC, alname=PELC, charge=0.0
;@RESNTEST PEL==PELC if: atoms[0]==NC3
;@BEADS NC3 PO4 GL1 PL2 C1A C2A D3A C4A C5A C1B C2B C3B C4B 
;@BONDS NC3-PO4 PO4-GL1 PO4-PL2 GL1-PL2 GL1-C1A C1A-C2A C2A-D3A D3A-C4A C4A-C5A PL2-C1B C1B-C2B C2B-C3B C3B-C4B 
;

[moleculetype]
; molname      nrexcl
  PELC          1

[atoms]
; id 	type 	resnr 	residu 	atom 	cgnr 	charge    (mass)
   1     Q1   1  PELC  NC3   1 	1.0
   2     Q5   1  PELC  PO4   2 	-1.0
   3   SN4a   1  PELC  GL1   3 	0
   4  SN4ah   1  PELC  PL2   4 	0
   5     C1   1  PELC  C1A   5 	0
   6     C1   1  PELC  C2A   6 	0
   7    C4h   1  PELC  D3A   7 	0
   8     C1   1  PELC  C4A   8 	0
   9     C1   1  PELC  C5A   9 	0
  10    SC1   1  PELC  C1B  10 	0
  11     C1   1  PELC  C2B  11 	0
  12     C1   1  PELC  C3B  12 	0
  13     C1   1  PELC  C4B  13 	0

[bonds]
;  i  j 	name 	(using named bondtypes from martini_v3.0.0_ffbonded_v2.itp)
;  i  j 	funct 	force.c.
   1  2 	b_NC3_PO4_def
   2  3 	b_PO4_GL_def
   2  4 	b_PO4_ET_def_long
   3  4 	b_GL_ET_plasm
   3  5 	b_GL_C1_plasm_5long
   5  6 	b_C1_C1_mid_5long
   6  7 	b_C1_C4_mid
   7  8 	b_C4_C1_mid
   8  9 	b_C1_C1_end
   4 10 	b_ET_SC1_plasm
  10 11 	b_SC1_C1_mid
  11 12 	b_C1_C1_mid
  12 13 	b_C1_C1_end

[angles]
;  i  j  k 	name 	(using named angletypes from martini_v3.0.0_ffbonded_v2.itp)
;  i  j  k 	funct 	angle 	force.c.
   1  2  3 	a_NC3_PO4_GL_def
   2  3  5 	a_PO4_GL_C_def
   4  3  5 	a_ET_GL_C_plasm
   3  4 10 	a_GL_ET_C_plasm
   3  5  6 	a_GL_C1_C1_plasm
   5  6  7 	a_C1_C1_C4_def
   6  7  8 	a_C1_C4_C1_def
   7  8  9 	a_C4_C1_C1_def
   4 10 11 	a_ET_C1_C1_plasm
  10 11 12 	a_C1_C1_C1_def
  11 12 13 	a_C1_C1_C1_def


;;;;;; Martini lipid topology for C16:0/22:6 LC (PDLC), generated using:
; The Martini lipid itp generator version M3.l01  Args are: -alname PDLC -alhead 'C P' -allink 'G L' -altail 'DFFDD cCCC'
; WARNING: Autogenerated and not all lipid headgroup and tail combinations have been tested;
;          used with care and see K.B. Pedersen et al. 2024 for guidance.
;
; Description:
;   A general model plasmalogen phosphatidylcholine (LC) lipid corresponding to atomistic C16:0/22:6(4c;7c;10c;13c;16c;19c) 1-palmitoyl-2-docosahexaenoyl tails.
; Parameterization:
;   This topology follows the standard Martini 3.0 lipid definitions and building block rules. 
;   Bonded parameters and mapping have been optimized as described in K.B. Pedersen et al. 2024.
; Reference(s): 
;   K.B. Pedersen et al. The Martini 3 Lipidome: Expanded and Refined Parameters Improve Lipid Phase Behaviour, TBD 2024 
;   P.C.T. Souza et al. Martini 3: a general purpose force field for coarse-grained molecular dynamics, 
;   Nat. Methods; 2021. doi: 10.1038/s41592-021-01098-3
; Created: 2024.07.12
;
; Molecular topology and mapping of indices:
; NC3-PO4-GL1-D1A-D2A-D3A-D4A-D5A
;          |
;         PL2-C1B-C2B-C3B-C4B
;
;  1 - 2 - 3 - 5 - 6 - 7 - 8 - 9 
;          |
;          4 - 10- 11- 12- 13
;
;@INSANE alhead=C P, allink=G L, altail=DDDDD CCCC, alname=PDLC, charge=0.0
;@RESNTEST PDL==PDLC if: atoms[0]==NC3
;@BEADS NC3 PO4 GL1 PL2 D1A D2A D3A D4A D5A C1B C2B C3B C4B 
;@BONDS NC3-PO4 PO4-GL1 PO4-PL2 GL1-PL2 GL1-D1A D1A-D2A D2A-D3A D3A-D4A D4A-D5A PL2-C1B C1B-C2B C2B-C3B C3B-C4B 
;

[moleculetype]
; molname      nrexcl
  PDLC          1

[atoms]
; id 	type 	resnr 	residu 	atom 	cgnr 	charge    (mass)
   1     Q1   1  PDLC  NC3   1 	1.0
   2     Q5   1  PDLC  PO4   2 	-1.0
   3   SN4a   1  PDLC  GL1   3 	0
   4  SN4ah   1  PDLC  PL2   4 	0
   5    C4h   1  PDLC  D1A   5 	0
   6    C5h   1  PDLC  D2A   6 	0
   7    C5h   1  PDLC  D3A   7 	0
   8    C4h   1  PDLC  D4A   8 	0
   9    C4h   1  PDLC  D5A   9 	0
  10    SC1   1  PDLC  C1B  10 	0
  11     C1   1  PDLC  C2B  11 	0
  12     C1   1  PDLC  C3B  12 	0
  13     C1   1  PDLC  C4B  13 	0

[bonds]
;  i  j 	name 	(using named bondtypes from martini_v3.0.0_ffbonded_v2.itp)
;  i  j 	funct 	force.c.
   1  2 	b_NC3_PO4_def
   2  3 	b_PO4_GL_def
   2  4 	b_PO4_ET_def_long
   3  4 	b_GL_ET_plasm
   3  5 	b_GL_C4_plasm_5long
   5  6 	b_C4_C4_mid_5long
   6  7 	b_C4_C4_mid
   7  8 	b_C4_C4_mid
   8  9 	b_C4_C4_end
   4 10 	b_ET_SC1_plasm
  10 11 	b_SC1_C1_mid
  11 12 	b_C1_C1_mid
  12 13 	b_C1_C1_end

[angles]
;  i  j  k 	name 	(using named angletypes from martini_v3.0.0_ffbonded_v2.itp)
;  i  j  k 	funct 	angle 	force.c.
   1  2  3 	a_NC3_PO4_GL_def
   2  3  5 	a_PO4_GL_C_def
   4  3  5 	a_ET_GL_C_plasm
   3  4 10 	a_GL_ET_C_plasm
   3  5  6 	a_GL_C4_C4_plasm
   5  6  7 	a_C4_C4_C4_def
   6  7  8 	a_C4_C4_C4_def
   7  8  9 	a_C4_C4_C4_def
   4 10 11 	a_ET_C1_C1_plasm
  10 11 12 	a_C1_C1_C1_def
  11 12 13 	a_C1_C1_C1_def


;;;;;; Martini lipid topology for C16:1/18:1 LC (YOLC), generated using:
; The Martini lipid itp generator version M3.l01  Args are: -alname YOLC -alhead 'C P' -allink 'G L' -altail 'CDCC cCDC'
; WARNING: Autogenerated and not all lipid headgroup and tail combinations have been tested;
;          used with care and see K.B. Pedersen et al. 2024 for guidance.
;
; Description:
;   A general model plasmalogen phosphatidylcholine (LC) lipid corresponding to atomistic C16:1(9c)/18:1(9c) 1-palmitoleoyl-2-oleoyl tails.
; Parameterization:
;   This topology follows the standard Martini 3.0 lipid definitions and building block rules. 
;   Bonded parameters and mapping have been optimized as described in K.B. Pedersen et al. 2024.
; Reference(s): 
;   K.B. Pedersen et al. The Martini 3 Lipidome: Expanded and Refined Parameters Improve Lipid Phase Behaviour, TBD 2024 
;   P.C.T. Souza et al. Martini 3: a general purpose force field for coarse-grained molecular dynamics, 
;   Nat. Methods; 2021. doi: 10.1038/s41592-021-01098-3
; Created: 2024.07.12
;
; Molecular topology and mapping of indices:
; NC3-PO4-GL1-C1A-D2A-C3A-C4A
;          |
;         PL2-C1B-C2B-D3B-C4B
;
;  1 - 2 - 3 - 5 - 6 - 7 - 8 
;          |
;          4 - 9 - 10- 11- 12
;
;@INSANE alhead=C P, allink=G L, altail=CDCC CCDC, alname=YOLC, charge=0.0
;@RESNTEST YOL==YOLC if: atoms[0]==NC3
;@BEADS NC3 PO4 GL1 PL2 C1A D2A C3A C4A C1B C2B D3B C4B 
;@BONDS NC3-PO4 PO4-GL1 PO4-PL2 GL1-PL2 GL1-C1A C1A-D2A D2A-C3A C3A-C4A PL2-C1B C1B-C2B C2B-D3B D3B-C4B 
;

[moleculetype]
; molname      nrexcl
  YOLC          1

[atoms]
; id 	type 	resnr 	residu 	atom 	cgnr 	charge    (mass)
   1     Q1   1  YOLC  NC3   1 	1.0
   2     Q5   1  YOLC  PO4   2 	-1.0
   3   SN4a   1  YOLC  GL1   3 	0
   4  SN4ah   1  YOLC  PL2   4 	0
   5     C1   1  YOLC  C1A   5 	0
   6    C4h   1  YOLC  D2A   6 	0
   7     C1   1  YOLC  C3A   7 	0
   8     C1   1  YOLC  C4A   8 	0
   9    SC1   1  YOLC  C1B   9 	0
  10     C1   1  YOLC  C2B  10 	0
  11    C4h   1  YOLC  D3B  11 	0
  12     C1   1  YOLC  C4B  12 	0

[bonds]
;  i  j 	name 	(using named bondtypes from martini_v3.0.0_ffbonded_v2.itp)
;  i  j 	funct 	force.c.
   1  2 	b_NC3_PO4_def
   2  3 	b_PO4_GL_def
   2  4 	b_PO4_ET_def_long
   3  4 	b_GL_ET_plasm
   3  5 	b_GL_C1_plasm_5long
   5  6 	b_C1_C4_mid_5long
   6  7 	b_C4_C1_mid
   7  8 	b_C1_C1_end
   4  9 	b_ET_SC1_plasm
   9 10 	b_SC1_C1_mid
  10 11 	b_C1_C4_mid
  11 12 	b_C4_C1_end

[angles]
;  i  j  k 	name 	(using named angletypes from martini_v3.0.0_ffbonded_v2.itp)
;  i  j  k 	funct 	angle 	force.c.
   1  2  3 	a_NC3_PO4_GL_def
   2  3  5 	a_PO4_GL_C_def
   4  3  5 	a_ET_GL_C_plasm
   3  4  9 	a_GL_ET_C_plasm
   3  5  6 	a_GL_C1_C4_plasm
   5  6  7 	a_C1_C4_C1_def
   6  7  8 	a_C4_C1_C1_def
   4  9 10 	a_ET_C1_C1_plasm
   9 10 11 	a_C1_C1_C4_def
  10 11 12 	a_C1_C4_C1_def


;;;;;; Martini lipid topology for C18:0/18:1 LC (SOLC), generated using:
; The Martini lipid itp generator version M3.l01  Args are: -alname SOLC -alhead 'C P' -allink 'G L' -altail 'CDCC CCCC'
; WARNING: Autogenerated and not all lipid headgroup and tail combinations have been tested;
;          used with care and see K.B. Pedersen et al. 2024 for guidance.
;
; Description:
;   A general model plasmalogen phosphatidylcholine (LC) lipid corresponding to atomistic C18:0/18:1(9c) 1-stearoyl-2-oleoyl (SOLC) tails.
; Parameterization:
;   This topology follows the standard Martini 3.0 lipid definitions and building block rules. 
;   Bonded parameters and mapping have been optimized as described in K.B. Pedersen et al. 2024.
; Reference(s): 
;   K.B. Pedersen et al. The Martini 3 Lipidome: Expanded and Refined Parameters Improve Lipid Phase Behaviour, TBD 2024 
;   P.C.T. Souza et al. Martini 3: a general purpose force field for coarse-grained molecular dynamics, 
;   Nat. Methods; 2021. doi: 10.1038/s41592-021-01098-3
; Created: 2024.07.12
;
; Molecular topology and mapping of indices:
; NC3-PO4-GL1-C1A-D2A-C3A-C4A
;          |
;         PL2-C1B-C2B-C3B-C4B
;
;  1 - 2 - 3 - 5 - 6 - 7 - 8 
;          |
;          4 - 9 - 10- 11- 12
;
;@INSANE alhead=C P, allink=G L, altail=CDCC CCCC, alname=SOLC, charge=0.0
;@RESNTEST SOL==SOLC if: atoms[0]==NC3
;@BEADS NC3 PO4 GL1 PL2 C1A D2A C3A C4A C1B C2B C3B C4B 
;@BONDS NC3-PO4 PO4-GL1 PO4-PL2 GL1-PL2 GL1-C1A C1A-D2A D2A-C3A C3A-C4A PL2-C1B C1B-C2B C2B-C3B C3B-C4B 
;

[moleculetype]
; molname      nrexcl
  SOLC          1

[atoms]
; id 	type 	resnr 	residu 	atom 	cgnr 	charge    (mass)
   1     Q1   1  SOLC  NC3   1 	1.0
   2     Q5   1  SOLC  PO4   2 	-1.0
   3   SN4a   1  SOLC  GL1   3 	0
   4  SN4ah   1  SOLC  PL2   4 	0
   5     C1   1  SOLC  C1A   5 	0
   6    C4h   1  SOLC  D2A   6 	0
   7     C1   1  SOLC  C3A   7 	0
   8     C1   1  SOLC  C4A   8 	0
   9     C1   1  SOLC  C1B   9 	0
  10     C1   1  SOLC  C2B  10 	0
  11     C1   1  SOLC  C3B  11 	0
  12     C1   1  SOLC  C4B  12 	0

[bonds]
;  i  j 	name 	(using named bondtypes from martini_v3.0.0_ffbonded_v2.itp)
;  i  j 	funct 	force.c.
   1  2 	b_NC3_PO4_def
   2  3 	b_PO4_GL_def
   2  4 	b_PO4_ET_def_long
   3  4 	b_GL_ET_plasm
   3  5 	b_GL_C1_plasm_5long
   5  6 	b_C1_C4_mid_5long
   6  7 	b_C4_C1_mid
   7  8 	b_C1_C1_end
   4  9 	b_ET_C1_plasm_5long
   9 10 	b_C1_C1_mid_5long
  10 11 	b_C1_C1_mid
  11 12 	b_C1_C1_end

[angles]
;  i  j  k 	name 	(using named angletypes from martini_v3.0.0_ffbonded_v2.itp)
;  i  j  k 	funct 	angle 	force.c.
   1  2  3 	a_NC3_PO4_GL_def
   2  3  5 	a_PO4_GL_C_def
   4  3  5 	a_ET_GL_C_plasm
   3  4  9 	a_GL_ET_C_plasm
   3  5  6 	a_GL_C1_C4_plasm
   5  6  7 	a_C1_C4_C1_def
   6  7  8 	a_C4_C1_C1_def
   4  9 10 	a_ET_C1_C1_plasm
   9 10 11 	a_C1_C1_C1_def
  10 11 12 	a_C1_C1_C1_def


;;;;;; Martini lipid topology for C18:0/18:2 LC (SLLC), generated using:
; The Martini lipid itp generator version M3.l01  Args are: -alname SLLC -alhead 'C P' -allink 'G L' -altail 'CDDC CCCC'
; WARNING: Autogenerated and not all lipid headgroup and tail combinations have been tested;
;          used with care and see K.B. Pedersen et al. 2024 for guidance.
;
; Description:
;   A general model plasmalogen phosphatidylcholine (LC) lipid corresponding to atomistic C18:0/18:2(9c;12c) 1-stearoyl-2-linoleoyl tails.
; Parameterization:
;   This topology follows the standard Martini 3.0 lipid definitions and building block rules. 
;   Bonded parameters and mapping have been optimized as described in K.B. Pedersen et al. 2024.
; Reference(s): 
;   K.B. Pedersen et al. The Martini 3 Lipidome: Expanded and Refined Parameters Improve Lipid Phase Behaviour, TBD 2024 
;   P.C.T. Souza et al. Martini 3: a general purpose force field for coarse-grained molecular dynamics, 
;   Nat. Methods; 2021. doi: 10.1038/s41592-021-01098-3
; Created: 2024.07.12
;
; Molecular topology and mapping of indices:
; NC3-PO4-GL1-C1A-D2A-D3A-C4A
;          |
;         PL2-C1B-C2B-C3B-C4B
;
;  1 - 2 - 3 - 5 - 6 - 7 - 8 
;          |
;          4 - 9 - 10- 11- 12
;
;@INSANE alhead=C P, allink=G L, altail=CDDC CCCC, alname=SLLC, charge=0.0
;@RESNTEST SLL==SLLC if: atoms[0]==NC3
;@BEADS NC3 PO4 GL1 PL2 C1A D2A D3A C4A C1B C2B C3B C4B 
;@BONDS NC3-PO4 PO4-GL1 PO4-PL2 GL1-PL2 GL1-C1A C1A-D2A D2A-D3A D3A-C4A PL2-C1B C1B-C2B C2B-C3B C3B-C4B 
;

[moleculetype]
; molname      nrexcl
  SLLC          1

[atoms]
; id 	type 	resnr 	residu 	atom 	cgnr 	charge    (mass)
   1     Q1   1  SLLC  NC3   1 	1.0
   2     Q5   1  SLLC  PO4   2 	-1.0
   3   SN4a   1  SLLC  GL1   3 	0
   4  SN4ah   1  SLLC  PL2   4 	0
   5     C1   1  SLLC  C1A   5 	0
   6    C4h   1  SLLC  D2A   6 	0
   7    C4h   1  SLLC  D3A   7 	0
   8     C1   1  SLLC  C4A   8 	0
   9     C1   1  SLLC  C1B   9 	0
  10     C1   1  SLLC  C2B  10 	0
  11     C1   1  SLLC  C3B  11 	0
  12     C1   1  SLLC  C4B  12 	0

[bonds]
;  i  j 	name 	(using named bondtypes from martini_v3.0.0_ffbonded_v2.itp)
;  i  j 	funct 	force.c.
   1  2 	b_NC3_PO4_def
   2  3 	b_PO4_GL_def
   2  4 	b_PO4_ET_def_long
   3  4 	b_GL_ET_plasm
   3  5 	b_GL_C1_plasm_5long
   5  6 	b_C1_C4_mid_5long
   6  7 	b_C4_C4_mid
   7  8 	b_C4_C1_end
   4  9 	b_ET_C1_plasm_5long
   9 10 	b_C1_C1_mid_5long
  10 11 	b_C1_C1_mid
  11 12 	b_C1_C1_end

[angles]
;  i  j  k 	name 	(using named angletypes from martini_v3.0.0_ffbonded_v2.itp)
;  i  j  k 	funct 	angle 	force.c.
   1  2  3 	a_NC3_PO4_GL_def
   2  3  5 	a_PO4_GL_C_def
   4  3  5 	a_ET_GL_C_plasm
   3  4  9 	a_GL_ET_C_plasm
   3  5  6 	a_GL_C1_C4_plasm
   5  6  7 	a_C1_C4_C4_def
   6  7  8 	a_C4_C4_C1_def
   4  9 10 	a_ET_C1_C1_plasm
   9 10 11 	a_C1_C1_C1_def
  10 11 12 	a_C1_C1_C1_def


;;;;;; Martini lipid topology for C18:0/20:4 LC (SALC), generated using:
; The Martini lipid itp generator version M3.l01  Args are: -alname SALC -alhead 'C P' -allink 'G L' -altail 'cFFDC CCCC'
; WARNING: Autogenerated and not all lipid headgroup and tail combinations have been tested;
;          used with care and see K.B. Pedersen et al. 2024 for guidance.
;
; Description:
;   A general model plasmalogen phosphatidylcholine (LC) lipid corresponding to atomistic C16:0/20:4(5c;8c;11c;14c) 1-stearoyl-2-arachidonoyl tails.
; Parameterization:
;   This topology follows the standard Martini 3.0 lipid definitions and building block rules. 
;   Bonded parameters and mapping have been optimized as described in K.B. Pedersen et al. 2024.
; Reference(s): 
;   K.B. Pedersen et al. The Martini 3 Lipidome: Expanded and Refined Parameters Improve Lipid Phase Behaviour, TBD 2024 
;   P.C.T. Souza et al. Martini 3: a general purpose force field for coarse-grained molecular dynamics, 
;   Nat. Methods; 2021. doi: 10.1038/s41592-021-01098-3
; Created: 2024.07.12
;
; Molecular topology and mapping of indices:
; NC3-PO4-GL1-C1A-D2A-D3A-D4A-C5A
;          |
;         PL2-C1B-C2B-C3B-C4B
;
;  1 - 2 - 3 - 5 - 6 - 7 - 8 - 9 
;          |
;          4 - 10- 11- 12- 13
;
;@INSANE alhead=C P, allink=G L, altail=CDDDC CCCC, alname=SALC, charge=0.0
;@RESNTEST SAL==SALC if: atoms[0]==NC3
;@BEADS NC3 PO4 GL1 PL2 C1A D2A D3A D4A C5A C1B C2B C3B C4B 
;@BONDS NC3-PO4 PO4-GL1 PO4-PL2 GL1-PL2 GL1-C1A C1A-D2A D2A-D3A D3A-D4A D4A-C5A PL2-C1B C1B-C2B C2B-C3B C3B-C4B 
;

[moleculetype]
; molname      nrexcl
  SALC          1

[atoms]
; id 	type 	resnr 	residu 	atom 	cgnr 	charge    (mass)
   1     Q1   1  SALC  NC3   1 	1.0
   2     Q5   1  SALC  PO4   2 	-1.0
   3   SN4a   1  SALC  GL1   3 	0
   4  SN4ah   1  SALC  PL2   4 	0
   5    SC1   1  SALC  C1A   5 	0
   6    C5h   1  SALC  D2A   6 	0
   7    C5h   1  SALC  D3A   7 	0
   8    C4h   1  SALC  D4A   8 	0
   9     C1   1  SALC  C5A   9 	0
  10     C1   1  SALC  C1B  10 	0
  11     C1   1  SALC  C2B  11 	0
  12     C1   1  SALC  C3B  12 	0
  13     C1   1  SALC  C4B  13 	0

[bonds]
;  i  j 	name 	(using named bondtypes from martini_v3.0.0_ffbonded_v2.itp)
;  i  j 	funct 	force.c.
   1  2 	b_NC3_PO4_def
   2  3 	b_PO4_GL_def
   2  4 	b_PO4_ET_def_long
   3  4 	b_GL_ET_plasm
   3  5 	b_GL_SC1_plasm
   5  6 	b_SC1_C4_mid
   6  7 	b_C4_C4_mid
   7  8 	b_C4_C4_mid
   8  9 	b_C4_C1_end
   4 10 	b_ET_C1_plasm_5long
  10 11 	b_C1_C1_mid_5long
  11 12 	b_C1_C1_mid
  12 13 	b_C1_C1_end

[angles]
;  i  j  k 	name 	(using named angletypes from martini_v3.0.0_ffbonded_v2.itp)
;  i  j  k 	funct 	angle 	force.c.
   1  2  3 	a_NC3_PO4_GL_def
   2  3  5 	a_PO4_GL_C_def
   4  3  5 	a_ET_GL_C_plasm
   3  4 10 	a_GL_ET_C_plasm
   3  5  6 	a_GL_C1_C4_plasm
   5  6  7 	a_C1_C4_C4_def
   6  7  8 	a_C4_C4_C4_def
   7  8  9 	a_C4_C4_C1_def
   4 10 11 	a_ET_C1_C1_plasm
  10 11 12 	a_C1_C1_C1_def
  11 12 13 	a_C1_C1_C1_def


;;;;;; Martini lipid topology for C18:0/22:6 LC (SDLC), generated using:
; The Martini lipid itp generator version M3.l01  Args are: -alname SDLC -alhead 'C P' -allink 'G L' -altail 'DFFDD CCCC'
; WARNING: Autogenerated and not all lipid headgroup and tail combinations have been tested;
;          used with care and see K.B. Pedersen et al. 2024 for guidance.
;
; Description:
;   A general model plasmalogen phosphatidylcholine (LC) lipid corresponding to atomistic C18:0/22:6(4c;7c;10c;13c;16c;19c) 1-stearoyl-2-docosahexaenoyl tails.
; Parameterization:
;   This topology follows the standard Martini 3.0 lipid definitions and building block rules. 
;   Bonded parameters and mapping have been optimized as described in K.B. Pedersen et al. 2024.
; Reference(s): 
;   K.B. Pedersen et al. The Martini 3 Lipidome: Expanded and Refined Parameters Improve Lipid Phase Behaviour, TBD 2024 
;   P.C.T. Souza et al. Martini 3: a general purpose force field for coarse-grained molecular dynamics, 
;   Nat. Methods; 2021. doi: 10.1038/s41592-021-01098-3
; Created: 2024.07.12
;
; Molecular topology and mapping of indices:
; NC3-PO4-GL1-D1A-D2A-D3A-D4A-D5A
;          |
;         PL2-C1B-C2B-C3B-C4B
;
;  1 - 2 - 3 - 5 - 6 - 7 - 8 - 9 
;          |
;          4 - 10- 11- 12- 13
;
;@INSANE alhead=C P, allink=G L, altail=DDDDD CCCC, alname=SDLC, charge=0.0
;@RESNTEST SDL==SDLC if: atoms[0]==NC3
;@BEADS NC3 PO4 GL1 PL2 D1A D2A D3A D4A D5A C1B C2B C3B C4B 
;@BONDS NC3-PO4 PO4-GL1 PO4-PL2 GL1-PL2 GL1-D1A D1A-D2A D2A-D3A D3A-D4A D4A-D5A PL2-C1B C1B-C2B C2B-C3B C3B-C4B 
;

[moleculetype]
; molname      nrexcl
  SDLC          1

[atoms]
; id 	type 	resnr 	residu 	atom 	cgnr 	charge    (mass)
   1     Q1   1  SDLC  NC3   1 	1.0
   2     Q5   1  SDLC  PO4   2 	-1.0
   3   SN4a   1  SDLC  GL1   3 	0
   4  SN4ah   1  SDLC  PL2   4 	0
   5    C4h   1  SDLC  D1A   5 	0
   6    C5h   1  SDLC  D2A   6 	0
   7    C5h   1  SDLC  D3A   7 	0
   8    C4h   1  SDLC  D4A   8 	0
   9    C4h   1  SDLC  D5A   9 	0
  10     C1   1  SDLC  C1B  10 	0
  11     C1   1  SDLC  C2B  11 	0
  12     C1   1  SDLC  C3B  12 	0
  13     C1   1  SDLC  C4B  13 	0

[bonds]
;  i  j 	name 	(using named bondtypes from martini_v3.0.0_ffbonded_v2.itp)
;  i  j 	funct 	force.c.
   1  2 	b_NC3_PO4_def
   2  3 	b_PO4_GL_def
   2  4 	b_PO4_ET_def_long
   3  4 	b_GL_ET_plasm
   3  5 	b_GL_C4_plasm_5long
   5  6 	b_C4_C4_mid_5long
   6  7 	b_C4_C4_mid
   7  8 	b_C4_C4_mid
   8  9 	b_C4_C4_end
   4 10 	b_ET_C1_plasm_5long
  10 11 	b_C1_C1_mid_5long
  11 12 	b_C1_C1_mid
  12 13 	b_C1_C1_end

[angles]
;  i  j  k 	name 	(using named angletypes from martini_v3.0.0_ffbonded_v2.itp)
;  i  j  k 	funct 	angle 	force.c.
   1  2  3 	a_NC3_PO4_GL_def
   2  3  5 	a_PO4_GL_C_def
   4  3  5 	a_ET_GL_C_plasm
   3  4 10 	a_GL_ET_C_plasm
   3  5  6 	a_GL_C4_C4_plasm
   5  6  7 	a_C4_C4_C4_def
   6  7  8 	a_C4_C4_C4_def
   7  8  9 	a_C4_C4_C4_def
   4 10 11 	a_ET_C1_C1_plasm
  10 11 12 	a_C1_C1_C1_def
  11 12 13 	a_C1_C1_C1_def


;;;;;; Martini lipid topology for C18:1/18:2 LC (OLLC), generated using:
; The Martini lipid itp generator version M3.l01  Args are: -alname OLLC -alhead 'C P' -allink 'G L' -altail 'CDDC CDCC'
; WARNING: Autogenerated and not all lipid headgroup and tail combinations have been tested;
;          used with care and see K.B. Pedersen et al. 2024 for guidance.
;
; Description:
;   A general model plasmalogen phosphatidylcholine (LC) lipid corresponding to atomistic C18:1(9c)/18:2(9c;12c) 1-oleoyl-2-linoleoyl  tails.
; Parameterization:
;   This topology follows the standard Martini 3.0 lipid definitions and building block rules. 
;   Bonded parameters and mapping have been optimized as described in K.B. Pedersen et al. 2024.
; Reference(s): 
;   K.B. Pedersen et al. The Martini 3 Lipidome: Expanded and Refined Parameters Improve Lipid Phase Behaviour, TBD 2024 
;   P.C.T. Souza et al. Martini 3: a general purpose force field for coarse-grained molecular dynamics, 
;   Nat. Methods; 2021. doi: 10.1038/s41592-021-01098-3
; Created: 2024.07.12
;
; Molecular topology and mapping of indices:
; NC3-PO4-GL1-C1A-D2A-D3A-C4A
;          |
;         PL2-C1B-D2B-C3B-C4B
;
;  1 - 2 - 3 - 5 - 6 - 7 - 8 
;          |
;          4 - 9 - 10- 11- 12
;
;@INSANE alhead=C P, allink=G L, altail=CDDC CDCC, alname=OLLC, charge=0.0
;@RESNTEST OLL==OLLC if: atoms[0]==NC3
;@BEADS NC3 PO4 GL1 PL2 C1A D2A D3A C4A C1B D2B C3B C4B 
;@BONDS NC3-PO4 PO4-GL1 PO4-PL2 GL1-PL2 GL1-C1A C1A-D2A D2A-D3A D3A-C4A PL2-C1B C1B-D2B D2B-C3B C3B-C4B 
;

[moleculetype]
; molname      nrexcl
  OLLC          1

[atoms]
; id 	type 	resnr 	residu 	atom 	cgnr 	charge    (mass)
   1     Q1   1  OLLC  NC3   1 	1.0
   2     Q5   1  OLLC  PO4   2 	-1.0
   3   SN4a   1  OLLC  GL1   3 	0
   4  SN4ah   1  OLLC  PL2   4 	0
   5     C1   1  OLLC  C1A   5 	0
   6    C4h   1  OLLC  D2A   6 	0
   7    C4h   1  OLLC  D3A   7 	0
   8     C1   1  OLLC  C4A   8 	0
   9     C1   1  OLLC  C1B   9 	0
  10    C4h   1  OLLC  D2B  10 	0
  11     C1   1  OLLC  C3B  11 	0
  12     C1   1  OLLC  C4B  12 	0

[bonds]
;  i  j 	name 	(using named bondtypes from martini_v3.0.0_ffbonded_v2.itp)
;  i  j 	funct 	force.c.
   1  2 	b_NC3_PO4_def
   2  3 	b_PO4_GL_def
   2  4 	b_PO4_ET_def_long
   3  4 	b_GL_ET_plasm
   3  5 	b_GL_C1_plasm_5long
   5  6 	b_C1_C4_mid_5long
   6  7 	b_C4_C4_mid
   7  8 	b_C4_C1_end
   4  9 	b_ET_C1_plasm_5long
   9 10 	b_C1_C4_mid_5long
  10 11 	b_C4_C1_mid
  11 12 	b_C1_C1_end

[angles]
;  i  j  k 	name 	(using named angletypes from martini_v3.0.0_ffbonded_v2.itp)
;  i  j  k 	funct 	angle 	force.c.
   1  2  3 	a_NC3_PO4_GL_def
   2  3  5 	a_PO4_GL_C_def
   4  3  5 	a_ET_GL_C_plasm
   3  4  9 	a_GL_ET_C_plasm
   3  5  6 	a_GL_C1_C4_plasm
   5  6  7 	a_C1_C4_C4_def
   6  7  8 	a_C4_C4_C1_def
   4  9 10 	a_ET_C1_C4_plasm
   9 10 11 	a_C1_C4_C1_def
  10 11 12 	a_C4_C1_C1_def


;;;;;; Martini lipid topology for C18:1/22:1 LC (OELC), generated using:
; The Martini lipid itp generator version M3.l01  Args are: -alname OELC -alhead 'C P' -allink 'G L' -altail 'CCDCC CDCC'
; WARNING: Autogenerated and not all lipid headgroup and tail combinations have been tested;
;          used with care and see K.B. Pedersen et al. 2024 for guidance.
;
; Description:
;   A general model plasmalogen phosphatidylcholine (LC) lipid corresponding to atomistic C18:1(9c)/22:1(13c) 1-oleoyl-2-dierucoyl tails.
; Parameterization:
;   This topology follows the standard Martini 3.0 lipid definitions and building block rules. 
;   Bonded parameters and mapping have been optimized as described in K.B. Pedersen et al. 2024.
; Reference(s): 
;   K.B. Pedersen et al. The Martini 3 Lipidome: Expanded and Refined Parameters Improve Lipid Phase Behaviour, TBD 2024 
;   P.C.T. Souza et al. Martini 3: a general purpose force field for coarse-grained molecular dynamics, 
;   Nat. Methods; 2021. doi: 10.1038/s41592-021-01098-3
; Created: 2024.07.12
;
; Molecular topology and mapping of indices:
; NC3-PO4-GL1-C1A-C2A-D3A-C4A-C5A
;          |
;         PL2-C1B-D2B-C3B-C4B
;
;  1 - 2 - 3 - 5 - 6 - 7 - 8 - 9 
;          |
;          4 - 10- 11- 12- 13
;
;@INSANE alhead=C P, allink=G L, altail=CCDCC CDCC, alname=OELC, charge=0.0
;@RESNTEST OEL==OELC if: atoms[0]==NC3
;@BEADS NC3 PO4 GL1 PL2 C1A C2A D3A C4A C5A C1B D2B C3B C4B 
;@BONDS NC3-PO4 PO4-GL1 PO4-PL2 GL1-PL2 GL1-C1A C1A-C2A C2A-D3A D3A-C4A C4A-C5A PL2-C1B C1B-D2B D2B-C3B C3B-C4B 
;

[moleculetype]
; molname      nrexcl
  OELC          1

[atoms]
; id 	type 	resnr 	residu 	atom 	cgnr 	charge    (mass)
   1     Q1   1  OELC  NC3   1 	1.0
   2     Q5   1  OELC  PO4   2 	-1.0
   3   SN4a   1  OELC  GL1   3 	0
   4  SN4ah   1  OELC  PL2   4 	0
   5     C1   1  OELC  C1A   5 	0
   6     C1   1  OELC  C2A   6 	0
   7    C4h   1  OELC  D3A   7 	0
   8     C1   1  OELC  C4A   8 	0
   9     C1   1  OELC  C5A   9 	0
  10     C1   1  OELC  C1B  10 	0
  11    C4h   1  OELC  D2B  11 	0
  12     C1   1  OELC  C3B  12 	0
  13     C1   1  OELC  C4B  13 	0

[bonds]
;  i  j 	name 	(using named bondtypes from martini_v3.0.0_ffbonded_v2.itp)
;  i  j 	funct 	force.c.
   1  2 	b_NC3_PO4_def
   2  3 	b_PO4_GL_def
   2  4 	b_PO4_ET_def_long
   3  4 	b_GL_ET_plasm
   3  5 	b_GL_C1_plasm_5long
   5  6 	b_C1_C1_mid_5long
   6  7 	b_C1_C4_mid
   7  8 	b_C4_C1_mid
   8  9 	b_C1_C1_end
   4 10 	b_ET_C1_plasm_5long
  10 11 	b_C1_C4_mid_5long
  11 12 	b_C4_C1_mid
  12 13 	b_C1_C1_end

[angles]
;  i  j  k 	name 	(using named angletypes from martini_v3.0.0_ffbonded_v2.itp)
;  i  j  k 	funct 	angle 	force.c.
   1  2  3 	a_NC3_PO4_GL_def
   2  3  5 	a_PO4_GL_C_def
   4  3  5 	a_ET_GL_C_plasm
   3  4 10 	a_GL_ET_C_plasm
   3  5  6 	a_GL_C1_C1_plasm
   5  6  7 	a_C1_C1_C4_def
   6  7  8 	a_C1_C4_C1_def
   7  8  9 	a_C4_C1_C1_def
   4 10 11 	a_ET_C1_C4_plasm
  10 11 12 	a_C1_C4_C1_def
  11 12 13 	a_C4_C1_C1_def


;;;;;; Martini lipid topology for C18:1/22:6 LC (ODLC), generated using:
; The Martini lipid itp generator version M3.l01  Args are: -alname ODLC -alhead 'C P' -allink 'G L' -altail 'DFFDD CDCC'
; WARNING: Autogenerated and not all lipid headgroup and tail combinations have been tested;
;          used with care and see K.B. Pedersen et al. 2024 for guidance.
;
; Description:
;   A general model plasmalogen phosphatidylcholine (LC) lipid corresponding to atomistic C18:1(9c)/22:6(4c;7c;10c;13c;16c;19c) 1-oleoyl-2-docosahexaenoic acid tails.
; Parameterization:
;   This topology follows the standard Martini 3.0 lipid definitions and building block rules. 
;   Bonded parameters and mapping have been optimized as described in K.B. Pedersen et al. 2024.
; Reference(s): 
;   K.B. Pedersen et al. The Martini 3 Lipidome: Expanded and Refined Parameters Improve Lipid Phase Behaviour, TBD 2024 
;   P.C.T. Souza et al. Martini 3: a general purpose force field for coarse-grained molecular dynamics, 
;   Nat. Methods; 2021. doi: 10.1038/s41592-021-01098-3
; Created: 2024.07.12
;
; Molecular topology and mapping of indices:
; NC3-PO4-GL1-D1A-D2A-D3A-D4A-D5A
;          |
;         PL2-C1B-D2B-C3B-C4B
;
;  1 - 2 - 3 - 5 - 6 - 7 - 8 - 9 
;          |
;          4 - 10- 11- 12- 13
;
;@INSANE alhead=C P, allink=G L, altail=DDDDD CDCC, alname=ODLC, charge=0.0
;@RESNTEST ODL==ODLC if: atoms[0]==NC3
;@BEADS NC3 PO4 GL1 PL2 D1A D2A D3A D4A D5A C1B D2B C3B C4B 
;@BONDS NC3-PO4 PO4-GL1 PO4-PL2 GL1-PL2 GL1-D1A D1A-D2A D2A-D3A D3A-D4A D4A-D5A PL2-C1B C1B-D2B D2B-C3B C3B-C4B 
;

[moleculetype]
; molname      nrexcl
  ODLC          1

[atoms]
; id 	type 	resnr 	residu 	atom 	cgnr 	charge    (mass)
   1     Q1   1  ODLC  NC3   1 	1.0
   2     Q5   1  ODLC  PO4   2 	-1.0
   3   SN4a   1  ODLC  GL1   3 	0
   4  SN4ah   1  ODLC  PL2   4 	0
   5    C4h   1  ODLC  D1A   5 	0
   6    C5h   1  ODLC  D2A   6 	0
   7    C5h   1  ODLC  D3A   7 	0
   8    C4h   1  ODLC  D4A   8 	0
   9    C4h   1  ODLC  D5A   9 	0
  10     C1   1  ODLC  C1B  10 	0
  11    C4h   1  ODLC  D2B  11 	0
  12     C1   1  ODLC  C3B  12 	0
  13     C1   1  ODLC  C4B  13 	0

[bonds]
;  i  j 	name 	(using named bondtypes from martini_v3.0.0_ffbonded_v2.itp)
;  i  j 	funct 	force.c.
   1  2 	b_NC3_PO4_def
   2  3 	b_PO4_GL_def
   2  4 	b_PO4_ET_def_long
   3  4 	b_GL_ET_plasm
   3  5 	b_GL_C4_plasm_5long
   5  6 	b_C4_C4_mid_5long
   6  7 	b_C4_C4_mid
   7  8 	b_C4_C4_mid
   8  9 	b_C4_C4_end
   4 10 	b_ET_C1_plasm_5long
  10 11 	b_C1_C4_mid_5long
  11 12 	b_C4_C1_mid
  12 13 	b_C1_C1_end

[angles]
;  i  j  k 	name 	(using named angletypes from martini_v3.0.0_ffbonded_v2.itp)
;  i  j  k 	funct 	angle 	force.c.
   1  2  3 	a_NC3_PO4_GL_def
   2  3  5 	a_PO4_GL_C_def
   4  3  5 	a_ET_GL_C_plasm
   3  4 10 	a_GL_ET_C_plasm
   3  5  6 	a_GL_C4_C4_plasm
   5  6  7 	a_C4_C4_C4_def
   6  7  8 	a_C4_C4_C4_def
   7  8  9 	a_C4_C4_C4_def
   4 10 11 	a_ET_C1_C4_plasm
  10 11 12 	a_C1_C4_C1_def
  11 12 13 	a_C4_C1_C1_def


;;;;;; Martini lipid topology for C18:2/18:3 LC (LFLC), generated using:
; The Martini lipid itp generator version M3.l01  Args are: -alname LFLC -alhead 'C P' -allink 'G L' -altail 'CDDD CDDC'
; WARNING: Autogenerated and not all lipid headgroup and tail combinations have been tested;
;          used with care and see K.B. Pedersen et al. 2024 for guidance.
;
; Description:
;   A general model plasmalogen phosphatidylcholine (LC) lipid corresponding to atomistic C18:2(9c;12c)/18:3(9c;12c;15c) 1-dilinoleoyl-2-alpha-linolenic acid  tails.
; Parameterization:
;   This topology follows the standard Martini 3.0 lipid definitions and building block rules. 
;   Bonded parameters and mapping have been optimized as described in K.B. Pedersen et al. 2024.
; Reference(s): 
;   K.B. Pedersen et al. The Martini 3 Lipidome: Expanded and Refined Parameters Improve Lipid Phase Behaviour, TBD 2024 
;   P.C.T. Souza et al. Martini 3: a general purpose force field for coarse-grained molecular dynamics, 
;   Nat. Methods; 2021. doi: 10.1038/s41592-021-01098-3
; Created: 2024.07.12
;
; Molecular topology and mapping of indices:
; NC3-PO4-GL1-C1A-D2A-D3A-D4A
;          |
;         PL2-C1B-D2B-D3B-C4B
;
;  1 - 2 - 3 - 5 - 6 - 7 - 8 
;          |
;          4 - 9 - 10- 11- 12
;
;@INSANE alhead=C P, allink=G L, altail=CDDD CDDC, alname=LFLC, charge=0.0
;@RESNTEST LFL==LFLC if: atoms[0]==NC3
;@BEADS NC3 PO4 GL1 PL2 C1A D2A D3A D4A C1B D2B D3B C4B 
;@BONDS NC3-PO4 PO4-GL1 PO4-PL2 GL1-PL2 GL1-C1A C1A-D2A D2A-D3A D3A-D4A PL2-C1B C1B-D2B D2B-D3B D3B-C4B 
;

[moleculetype]
; molname      nrexcl
  LFLC          1

[atoms]
; id 	type 	resnr 	residu 	atom 	cgnr 	charge    (mass)
   1     Q1   1  LFLC  NC3   1 	1.0
   2     Q5   1  LFLC  PO4   2 	-1.0
   3   SN4a   1  LFLC  GL1   3 	0
   4  SN4ah   1  LFLC  PL2   4 	0
   5     C1   1  LFLC  C1A   5 	0
   6    C4h   1  LFLC  D2A   6 	0
   7    C4h   1  LFLC  D3A   7 	0
   8    C4h   1  LFLC  D4A   8 	0
   9     C1   1  LFLC  C1B   9 	0
  10    C4h   1  LFLC  D2B  10 	0
  11    C4h   1  LFLC  D3B  11 	0
  12     C1   1  LFLC  C4B  12 	0

[bonds]
;  i  j 	name 	(using named bondtypes from martini_v3.0.0_ffbonded_v2.itp)
;  i  j 	funct 	force.c.
   1  2 	b_NC3_PO4_def
   2  3 	b_PO4_GL_def
   2  4 	b_PO4_ET_def_long
   3  4 	b_GL_ET_plasm
   3  5 	b_GL_C1_plasm_5long
   5  6 	b_C1_C4_mid_5long
   6  7 	b_C4_C4_mid
   7  8 	b_C4_C4_end
   4  9 	b_ET_C1_plasm_5long
   9 10 	b_C1_C4_mid_5long
  10 11 	b_C4_C4_mid
  11 12 	b_C4_C1_end

[angles]
;  i  j  k 	name 	(using named angletypes from martini_v3.0.0_ffbonded_v2.itp)
;  i  j  k 	funct 	angle 	force.c.
   1  2  3 	a_NC3_PO4_GL_def
   2  3  5 	a_PO4_GL_C_def
   4  3  5 	a_ET_GL_C_plasm
   3  4  9 	a_GL_ET_C_plasm
   3  5  6 	a_GL_C1_C4_plasm
   5  6  7 	a_C1_C4_C4_def
   6  7  8 	a_C4_C4_C4_def
   4  9 10 	a_ET_C1_C4_plasm
   9 10 11 	a_C1_C4_C4_def
  10 11 12 	a_C4_C4_C1_def
