# Supplementary material for: The Martini 3 Lipidome: Expanded and Refined Parameters Improve Lipid Phase Behavior
Source: ACS Cent Sci. 2025 Jul 31;11(9):1598–610. doi: 10.1021/acscentsci.5c00755 (PMC12464760; doi:10.1021/acscentsci.5c00755)
Supplement: Supplementary file 2 [file oc5c00755_si_002.zip › M3-Lipidome_Data/openbeta/martini_v3.0.0_plasmalogens_PE_v2_openbeta.itp]

;
; Plasmalogen - Phosphatidylethanolamine - LE
; Collection fo plasmalogen phosphatidylethanolamine Martini 3 lipids
;
; Please cite:
; K.B. Pedersen et al. The Martini 3 Lipidome: Expanded and Refined Parameters Improve Lipid Phase Behaviour, TBD 2024 and 
;   P.C.T. Souza et al. Martini 3: a general purpose force field for coarse-grained molecular dynamics, 
;   Nat. Methods; 2021. doi: 10.1038/s41592-021-01098-3
;
; Last updated:  Dec-2024 by Kasper;
; Authors: Kasper B. Pedersen


;;;;;; Martini lipid topology for di-C08:0 LE (DTLE), generated using:
; The Martini lipid itp generator version M3.l01  Args are: -alname DTLE -alhead 'E P' -allink 'G L' -altail 'cC cC'
; WARNING: Autogenerated and not all lipid headgroup and tail combinations have been tested;
;          used with care and see K.B. Pedersen et al. 2024 for guidance.
;
; Description:
;   A general model plasmalogen phosphatidylethanolamine (LE) lipid corresponding to atomistic C8:0 dioctanoyl tails.
; Parameterization:
;   This topology follows the standard Martini 3.0 lipid definitions and building block rules. 
;   Bonded parameters and mapping have been optimized as described in K.B. Pedersen et al. 2024.
; Reference(s): 
;   K.B. Pedersen et al. The Martini 3 Lipidome: Expanded and Refined Parameters Improve Lipid Phase Behaviour, TBD 2024 
;   P.C.T. Souza et al. Martini 3: a general purpose force field for coarse-grained molecular dynamics, 
;   Nat. Methods; 2021. doi: 10.1038/s41592-021-01098-3
; Created: 2024.07.12
;
; Molecular topology and mapping of indices:
; NH3-PO4-GL1-C1A-C2A
;          |
;         PL2-C1B-C2B
;
;  1 - 2 - 3 - 5 - 6 
;          |
;          4 - 7 - 8 
;
;@INSANE alhead=E P, allink=G L, altail=CC CC, alname=DTLE, charge=0.0
;@RESNTEST DTL==DTLE if: atoms[0]==NH3
;@BEADS NH3 PO4 GL1 PL2 C1A C2A C1B C2B 
;@BONDS NH3-PO4 PO4-GL1 PO4-PL2 GL1-PL2 GL1-C1A C1A-C2A PL2-C1B C1B-C2B 
;

[moleculetype]
; molname      nrexcl
  DTLE          1

[atoms]
; id 	type 	resnr 	residu 	atom 	cgnr 	charge    (mass)
   1    Q4p   1  DTLE  NH3   1 	1.0
   2     Q5   1  DTLE  PO4   2 	-1.0
   3   SN4a   1  DTLE  GL1   3 	0
   4  SN4ah   1  DTLE  PL2   4 	0
   5    SC1   1  DTLE  C1A   5 	0
   6     C1   1  DTLE  C2A   6 	0
   7    SC1   1  DTLE  C1B   7 	0
   8     C1   1  DTLE  C2B   8 	0

[bonds]
;  i  j 	name 	(using named bondtypes from martini_v3.0.0_ffbonded_v2.itp)
;  i  j 	funct 	force.c.
   1  2 	b_NH3_PO4_def
   2  3 	b_PO4_GL_def
   2  4 	b_PO4_ET_def_long
   3  4 	b_GL_ET_plasm
   3  5 	b_GL_SC1_plasm
   5  6 	b_SC1_C1_end
   4  7 	b_ET_SC1_plasm
   7  8 	b_SC1_C1_end

[angles]
;  i  j  k 	name 	(using named angletypes from martini_v3.0.0_ffbonded_v2.itp)
;  i  j  k 	funct 	angle 	force.c.
   1  2  3 	a_NH3_PO4_GL_def
   2  3  5 	a_PO4_GL_C_def
   4  3  5 	a_ET_GL_C_plasm
   3  4  7 	a_GL_ET_C_plasm
   3  5  6 	a_GL_C1_C1_plasm
   4  7  8 	a_ET_C1_C1_plasm


;;;;;; Martini lipid topology for di-C10:0 LE (DJLE), generated using:
; The Martini lipid itp generator version M3.l01  Args are: -alname DJLE -alhead 'E P' -allink 'G L' -altail 'CC CC'
; WARNING: Autogenerated and not all lipid headgroup and tail combinations have been tested;
;          used with care and see K.B. Pedersen et al. 2024 for guidance.
;
; Description:
;   A general model plasmalogen phosphatidylethanolamine (LE) lipid corresponding to atomistic C10:0 didecanoyl tails.
; Parameterization:
;   This topology follows the standard Martini 3.0 lipid definitions and building block rules. 
;   Bonded parameters and mapping have been optimized as described in K.B. Pedersen et al. 2024.
; Reference(s): 
;   K.B. Pedersen et al. The Martini 3 Lipidome: Expanded and Refined Parameters Improve Lipid Phase Behaviour, TBD 2024 
;   P.C.T. Souza et al. Martini 3: a general purpose force field for coarse-grained molecular dynamics, 
;   Nat. Methods; 2021. doi: 10.1038/s41592-021-01098-3
; Created: 2024.07.12
;
; Molecular topology and mapping of indices:
; NH3-PO4-GL1-C1A-C2A
;          |
;         PL2-C1B-C2B
;
;  1 - 2 - 3 - 5 - 6 
;          |
;          4 - 7 - 8 
;
;@INSANE alhead=E P, allink=G L, altail=CC CC, alname=DJLE, charge=0.0
;@RESNTEST DJL==DJLE if: atoms[0]==NH3
;@BEADS NH3 PO4 GL1 PL2 C1A C2A C1B C2B 
;@BONDS NH3-PO4 PO4-GL1 PO4-PL2 GL1-PL2 GL1-C1A C1A-C2A PL2-C1B C1B-C2B 
;

[moleculetype]
; molname      nrexcl
  DJLE          1

[atoms]
; id 	type 	resnr 	residu 	atom 	cgnr 	charge    (mass)
   1    Q4p   1  DJLE  NH3   1 	1.0
   2     Q5   1  DJLE  PO4   2 	-1.0
   3   SN4a   1  DJLE  GL1   3 	0
   4  SN4ah   1  DJLE  PL2   4 	0
   5     C1   1  DJLE  C1A   5 	0
   6     C1   1  DJLE  C2A   6 	0
   7     C1   1  DJLE  C1B   7 	0
   8     C1   1  DJLE  C2B   8 	0

[bonds]
;  i  j 	name 	(using named bondtypes from martini_v3.0.0_ffbonded_v2.itp)
;  i  j 	funct 	force.c.
   1  2 	b_NH3_PO4_def
   2  3 	b_PO4_GL_def
   2  4 	b_PO4_ET_def_long
   3  4 	b_GL_ET_plasm
   3  5 	b_GL_C1_plasm_5long
   5  6 	b_C1_C1_mid_5long
   4  7 	b_ET_C1_plasm_5long
   7  8 	b_C1_C1_mid_5long

[angles]
;  i  j  k 	name 	(using named angletypes from martini_v3.0.0_ffbonded_v2.itp)
;  i  j  k 	funct 	angle 	force.c.
   1  2  3 	a_NH3_PO4_GL_def
   2  3  5 	a_PO4_GL_C_def
   4  3  5 	a_ET_GL_C_plasm
   3  4  7 	a_GL_ET_C_plasm
   3  5  6 	a_GL_C1_C1_plasm
   4  7  8 	a_ET_C1_C1_plasm


;;;;;; Martini lipid topology for di-C12:0 LE (DULE), generated using:
; The Martini lipid itp generator version M3.l01  Args are: -alname DULE -alhead 'E P' -allink 'G L' -altail 'cCC cCC'
; WARNING: Autogenerated and not all lipid headgroup and tail combinations have been tested;
;          used with care and see K.B. Pedersen et al. 2024 for guidance.
;
; Description:
;   A general model plasmalogen phosphatidylethanolamine (LE) lipid corresponding to atomistic C12:0 dilauroyl tails.
; Parameterization:
;   This topology follows the standard Martini 3.0 lipid definitions and building block rules. 
;   Bonded parameters and mapping have been optimized as described in K.B. Pedersen et al. 2024.
; Reference(s): 
;   K.B. Pedersen et al. The Martini 3 Lipidome: Expanded and Refined Parameters Improve Lipid Phase Behaviour, TBD 2024 
;   P.C.T. Souza et al. Martini 3: a general purpose force field for coarse-grained molecular dynamics, 
;   Nat. Methods; 2021. doi: 10.1038/s41592-021-01098-3
; Created: 2024.07.12
;
; Molecular topology and mapping of indices:
; NH3-PO4-GL1-C1A-C2A-C3A
;          |
;         PL2-C1B-C2B-C3B
;
;  1 - 2 - 3 - 5 - 6 - 7 
;          |
;          4 - 8 - 9 - 10
;
;@INSANE alhead=E P, allink=G L, altail=CCC CCC, alname=DULE, charge=0.0
;@RESNTEST DUL==DULE if: atoms[0]==NH3
;@BEADS NH3 PO4 GL1 PL2 C1A C2A C3A C1B C2B C3B 
;@BONDS NH3-PO4 PO4-GL1 PO4-PL2 GL1-PL2 GL1-C1A C1A-C2A C2A-C3A PL2-C1B C1B-C2B C2B-C3B 
;

[moleculetype]
; molname      nrexcl
  DULE          1

[atoms]
; id 	type 	resnr 	residu 	atom 	cgnr 	charge    (mass)
   1    Q4p   1  DULE  NH3   1 	1.0
   2     Q5   1  DULE  PO4   2 	-1.0
   3   SN4a   1  DULE  GL1   3 	0
   4  SN4ah   1  DULE  PL2   4 	0
   5    SC1   1  DULE  C1A   5 	0
   6     C1   1  DULE  C2A   6 	0
   7     C1   1  DULE  C3A   7 	0
   8    SC1   1  DULE  C1B   8 	0
   9     C1   1  DULE  C2B   9 	0
  10     C1   1  DULE  C3B  10 	0

[bonds]
;  i  j 	name 	(using named bondtypes from martini_v3.0.0_ffbonded_v2.itp)
;  i  j 	funct 	force.c.
   1  2 	b_NH3_PO4_def
   2  3 	b_PO4_GL_def
   2  4 	b_PO4_ET_def_long
   3  4 	b_GL_ET_plasm
   3  5 	b_GL_SC1_plasm
   5  6 	b_SC1_C1_mid
   6  7 	b_C1_C1_end
   4  8 	b_ET_SC1_plasm
   8  9 	b_SC1_C1_mid
   9 10 	b_C1_C1_end

[angles]
;  i  j  k 	name 	(using named angletypes from martini_v3.0.0_ffbonded_v2.itp)
;  i  j  k 	funct 	angle 	force.c.
   1  2  3 	a_NH3_PO4_GL_def
   2  3  5 	a_PO4_GL_C_def
   4  3  5 	a_ET_GL_C_plasm
   3  4  8 	a_GL_ET_C_plasm
   3  5  6 	a_GL_C1_C1_plasm
   5  6  7 	a_C1_C1_C1_def
   4  8  9 	a_ET_C1_C1_plasm
   8  9 10 	a_C1_C1_C1_def


;;;;;; Martini lipid topology for di-C14:0 LE (DMLE), generated using:
; The Martini lipid itp generator version M3.l01  Args are: -alname DMLE -alhead 'E P' -allink 'G L' -altail 'CCC CCC'
; WARNING: Autogenerated and not all lipid headgroup and tail combinations have been tested;
;          used with care and see K.B. Pedersen et al. 2024 for guidance.
;
; Description:
;   A general model plasmalogen phosphatidylethanolamine (LE) lipid corresponding to atomistic C14:0 dimyristoyl (DMLE) tails.
; Parameterization:
;   This topology follows the standard Martini 3.0 lipid definitions and building block rules. 
;   Bonded parameters and mapping have been optimized as described in K.B. Pedersen et al. 2024.
; Reference(s): 
;   K.B. Pedersen et al. The Martini 3 Lipidome: Expanded and Refined Parameters Improve Lipid Phase Behaviour, TBD 2024 
;   P.C.T. Souza et al. Martini 3: a general purpose force field for coarse-grained molecular dynamics, 
;   Nat. Methods; 2021. doi: 10.1038/s41592-021-01098-3
; Created: 2024.07.12
;
; Molecular topology and mapping of indices:
; NH3-PO4-GL1-C1A-C2A-C3A
;          |
;         PL2-C1B-C2B-C3B
;
;  1 - 2 - 3 - 5 - 6 - 7 
;          |
;          4 - 8 - 9 - 10
;
;@INSANE alhead=E P, allink=G L, altail=CCC CCC, alname=DMLE, charge=0.0
;@RESNTEST DML==DMLE if: atoms[0]==NH3
;@BEADS NH3 PO4 GL1 PL2 C1A C2A C3A C1B C2B C3B 
;@BONDS NH3-PO4 PO4-GL1 PO4-PL2 GL1-PL2 GL1-C1A C1A-C2A C2A-C3A PL2-C1B C1B-C2B C2B-C3B 
;

[moleculetype]
; molname      nrexcl
  DMLE          1

[atoms]
; id 	type 	resnr 	residu 	atom 	cgnr 	charge    (mass)
   1    Q4p   1  DMLE  NH3   1 	1.0
   2     Q5   1  DMLE  PO4   2 	-1.0
   3   SN4a   1  DMLE  GL1   3 	0
   4  SN4ah   1  DMLE  PL2   4 	0
   5     C1   1  DMLE  C1A   5 	0
   6     C1   1  DMLE  C2A   6 	0
   7     C1   1  DMLE  C3A   7 	0
   8     C1   1  DMLE  C1B   8 	0
   9     C1   1  DMLE  C2B   9 	0
  10     C1   1  DMLE  C3B  10 	0

[bonds]
;  i  j 	name 	(using named bondtypes from martini_v3.0.0_ffbonded_v2.itp)
;  i  j 	funct 	force.c.
   1  2 	b_NH3_PO4_def
   2  3 	b_PO4_GL_def
   2  4 	b_PO4_ET_def_long
   3  4 	b_GL_ET_plasm
   3  5 	b_GL_C1_plasm_5long
   5  6 	b_C1_C1_mid_5long
   6  7 	b_C1_C1_end
   4  8 	b_ET_C1_plasm_5long
   8  9 	b_C1_C1_mid_5long
   9 10 	b_C1_C1_end

[angles]
;  i  j  k 	name 	(using named angletypes from martini_v3.0.0_ffbonded_v2.itp)
;  i  j  k 	funct 	angle 	force.c.
   1  2  3 	a_NH3_PO4_GL_def
   2  3  5 	a_PO4_GL_C_def
   4  3  5 	a_ET_GL_C_plasm
   3  4  8 	a_GL_ET_C_plasm
   3  5  6 	a_GL_C1_C1_plasm
   5  6  7 	a_C1_C1_C1_def
   4  8  9 	a_ET_C1_C1_plasm
   8  9 10 	a_C1_C1_C1_def


;;;;;; Martini lipid topology for di-C16:0 LE (DPLE), generated using:
; The Martini lipid itp generator version M3.l01  Args are: -alname DPLE -alhead 'E P' -allink 'G L' -altail 'cCCC cCCC'
; WARNING: Autogenerated and not all lipid headgroup and tail combinations have been tested;
;          used with care and see K.B. Pedersen et al. 2024 for guidance.
;
; Description:
;   A general model plasmalogen phosphatidylethanolamine (LE) lipid corresponding to atomistic C16:0 dipalmitoyl (DPLE) tails.
; Parameterization:
;   This topology follows the standard Martini 3.0 lipid definitions and building block rules. 
;   Bonded parameters and mapping have been optimized as described in K.B. Pedersen et al. 2024.
; Reference(s): 
;   K.B. Pedersen et al. The Martini 3 Lipidome: Expanded and Refined Parameters Improve Lipid Phase Behaviour, TBD 2024 
;   P.C.T. Souza et al. Martini 3: a general purpose force field for coarse-grained molecular dynamics, 
;   Nat. Methods; 2021. doi: 10.1038/s41592-021-01098-3
; Created: 2024.07.12
;
; Molecular topology and mapping of indices:
; NH3-PO4-GL1-C1A-C2A-C3A-C4A
;          |
;         PL2-C1B-C2B-C3B-C4B
;
;  1 - 2 - 3 - 5 - 6 - 7 - 8 
;          |
;          4 - 9 - 10- 11- 12
;
;@INSANE alhead=E P, allink=G L, altail=CCCC CCCC, alname=DPLE, charge=0.0
;@RESNTEST DPL==DPLE if: atoms[0]==NH3
;@BEADS NH3 PO4 GL1 PL2 C1A C2A C3A C4A C1B C2B C3B C4B 
;@BONDS NH3-PO4 PO4-GL1 PO4-PL2 GL1-PL2 GL1-C1A C1A-C2A C2A-C3A C3A-C4A PL2-C1B C1B-C2B C2B-C3B C3B-C4B 
;

[moleculetype]
; molname      nrexcl
  DPLE          1

[atoms]
; id 	type 	resnr 	residu 	atom 	cgnr 	charge    (mass)
   1    Q4p   1  DPLE  NH3   1 	1.0
   2     Q5   1  DPLE  PO4   2 	-1.0
   3   SN4a   1  DPLE  GL1   3 	0
   4  SN4ah   1  DPLE  PL2   4 	0
   5    SC1   1  DPLE  C1A   5 	0
   6     C1   1  DPLE  C2A   6 	0
   7     C1   1  DPLE  C3A   7 	0
   8     C1   1  DPLE  C4A   8 	0
   9    SC1   1  DPLE  C1B   9 	0
  10     C1   1  DPLE  C2B  10 	0
  11     C1   1  DPLE  C3B  11 	0
  12     C1   1  DPLE  C4B  12 	0

[bonds]
;  i  j 	name 	(using named bondtypes from martini_v3.0.0_ffbonded_v2.itp)
;  i  j 	funct 	force.c.
   1  2 	b_NH3_PO4_def
   2  3 	b_PO4_GL_def
   2  4 	b_PO4_ET_def_long
   3  4 	b_GL_ET_plasm
   3  5 	b_GL_SC1_plasm
   5  6 	b_SC1_C1_mid
   6  7 	b_C1_C1_mid
   7  8 	b_C1_C1_end
   4  9 	b_ET_SC1_plasm
   9 10 	b_SC1_C1_mid
  10 11 	b_C1_C1_mid
  11 12 	b_C1_C1_end

[angles]
;  i  j  k 	name 	(using named angletypes from martini_v3.0.0_ffbonded_v2.itp)
;  i  j  k 	funct 	angle 	force.c.
   1  2  3 	a_NH3_PO4_GL_def
   2  3  5 	a_PO4_GL_C_def
   4  3  5 	a_ET_GL_C_plasm
   3  4  9 	a_GL_ET_C_plasm
   3  5  6 	a_GL_C1_C1_plasm
   5  6  7 	a_C1_C1_C1_def
   6  7  8 	a_C1_C1_C1_def
   4  9 10 	a_ET_C1_C1_plasm
   9 10 11 	a_C1_C1_C1_def
  10 11 12 	a_C1_C1_C1_def


;;;;;; Martini lipid topology for di-C18:0 LE (DSLE), generated using:
; The Martini lipid itp generator version M3.l01  Args are: -alname DSLE -alhead 'E P' -allink 'G L' -altail 'CCCC CCCC'
; WARNING: Autogenerated and not all lipid headgroup and tail combinations have been tested;
;          used with care and see K.B. Pedersen et al. 2024 for guidance.
;
; Description:
;   A general model plasmalogen phosphatidylethanolamine (LE) lipid corresponding to atomistic C18:0 distearoyl (DSLE) tails.
; Parameterization:
;   This topology follows the standard Martini 3.0 lipid definitions and building block rules. 
;   Bonded parameters and mapping have been optimized as described in K.B. Pedersen et al. 2024.
; Reference(s): 
;   K.B. Pedersen et al. The Martini 3 Lipidome: Expanded and Refined Parameters Improve Lipid Phase Behaviour, TBD 2024 
;   P.C.T. Souza et al. Martini 3: a general purpose force field for coarse-grained molecular dynamics, 
;   Nat. Methods; 2021. doi: 10.1038/s41592-021-01098-3
; Created: 2024.07.12
;
; Molecular topology and mapping of indices:
; NH3-PO4-GL1-C1A-C2A-C3A-C4A
;          |
;         PL2-C1B-C2B-C3B-C4B
;
;  1 - 2 - 3 - 5 - 6 - 7 - 8 
;          |
;          4 - 9 - 10- 11- 12
;
;@INSANE alhead=E P, allink=G L, altail=CCCC CCCC, alname=DSLE, charge=0.0
;@RESNTEST DSL==DSLE if: atoms[0]==NH3
;@BEADS NH3 PO4 GL1 PL2 C1A C2A C3A C4A C1B C2B C3B C4B 
;@BONDS NH3-PO4 PO4-GL1 PO4-PL2 GL1-PL2 GL1-C1A C1A-C2A C2A-C3A C3A-C4A PL2-C1B C1B-C2B C2B-C3B C3B-C4B 
;

[moleculetype]
; molname      nrexcl
  DSLE          1

[atoms]
; id 	type 	resnr 	residu 	atom 	cgnr 	charge    (mass)
   1    Q4p   1  DSLE  NH3   1 	1.0
   2     Q5   1  DSLE  PO4   2 	-1.0
   3   SN4a   1  DSLE  GL1   3 	0
   4  SN4ah   1  DSLE  PL2   4 	0
   5     C1   1  DSLE  C1A   5 	0
   6     C1   1  DSLE  C2A   6 	0
   7     C1   1  DSLE  C3A   7 	0
   8     C1   1  DSLE  C4A   8 	0
   9     C1   1  DSLE  C1B   9 	0
  10     C1   1  DSLE  C2B  10 	0
  11     C1   1  DSLE  C3B  11 	0
  12     C1   1  DSLE  C4B  12 	0

[bonds]
;  i  j 	name 	(using named bondtypes from martini_v3.0.0_ffbonded_v2.itp)
;  i  j 	funct 	force.c.
   1  2 	b_NH3_PO4_def
   2  3 	b_PO4_GL_def
   2  4 	b_PO4_ET_def_long
   3  4 	b_GL_ET_plasm
   3  5 	b_GL_C1_plasm_5long
   5  6 	b_C1_C1_mid_5long
   6  7 	b_C1_C1_mid
   7  8 	b_C1_C1_end
   4  9 	b_ET_C1_plasm_5long
   9 10 	b_C1_C1_mid_5long
  10 11 	b_C1_C1_mid
  11 12 	b_C1_C1_end

[angles]
;  i  j  k 	name 	(using named angletypes from martini_v3.0.0_ffbonded_v2.itp)
;  i  j  k 	funct 	angle 	force.c.
   1  2  3 	a_NH3_PO4_GL_def
   2  3  5 	a_PO4_GL_C_def
   4  3  5 	a_ET_GL_C_plasm
   3  4  9 	a_GL_ET_C_plasm
   3  5  6 	a_GL_C1_C1_plasm
   5  6  7 	a_C1_C1_C1_def
   6  7  8 	a_C1_C1_C1_def
   4  9 10 	a_ET_C1_C1_plasm
   9 10 11 	a_C1_C1_C1_def
  10 11 12 	a_C1_C1_C1_def


;;;;;; Martini lipid topology for di-C20:0 LE (DKLE), generated using:
; The Martini lipid itp generator version M3.l01  Args are: -alname DKLE -alhead 'E P' -allink 'G L' -altail 'cCCCC cCCCC'
; WARNING: Autogenerated and not all lipid headgroup and tail combinations have been tested;
;          used with care and see K.B. Pedersen et al. 2024 for guidance.
;
; Description:
;   A general model plasmalogen phosphatidylethanolamine (LE) lipid corresponding to atomistic C20:0 diarachidoyl tails.
; Parameterization:
;   This topology follows the standard Martini 3.0 lipid definitions and building block rules. 
;   Bonded parameters and mapping have been optimized as described in K.B. Pedersen et al. 2024.
; Reference(s): 
;   K.B. Pedersen et al. The Martini 3 Lipidome: Expanded and Refined Parameters Improve Lipid Phase Behaviour, TBD 2024 
;   P.C.T. Souza et al. Martini 3: a general purpose force field for coarse-grained molecular dynamics, 
;   Nat. Methods; 2021. doi: 10.1038/s41592-021-01098-3
; Created: 2024.07.12
;
; Molecular topology and mapping of indices:
; NH3-PO4-GL1-C1A-C2A-C3A-C4A-C5A
;          |
;         PL2-C1B-C2B-C3B-C4B-C5B
;
;  1 - 2 - 3 - 5 - 6 - 7 - 8 - 9 
;          |
;          4 - 10- 11- 12- 13- 14
;
;@INSANE alhead=E P, allink=G L, altail=CCCCC CCCCC, alname=DKLE, charge=0.0
;@RESNTEST DKL==DKLE if: atoms[0]==NH3
;@BEADS NH3 PO4 GL1 PL2 C1A C2A C3A C4A C5A C1B C2B C3B C4B C5B 
;@BONDS NH3-PO4 PO4-GL1 PO4-PL2 GL1-PL2 GL1-C1A C1A-C2A C2A-C3A C3A-C4A C4A-C5A PL2-C1B C1B-C2B C2B-C3B C3B-C4B C4B-C5B 
;

[moleculetype]
; molname      nrexcl
  DKLE          1

[atoms]
; id 	type 	resnr 	residu 	atom 	cgnr 	charge    (mass)
   1    Q4p   1  DKLE  NH3   1 	1.0
   2     Q5   1  DKLE  PO4   2 	-1.0
   3   SN4a   1  DKLE  GL1   3 	0
   4  SN4ah   1  DKLE  PL2   4 	0
   5    SC1   1  DKLE  C1A   5 	0
   6     C1   1  DKLE  C2A   6 	0
   7     C1   1  DKLE  C3A   7 	0
   8     C1   1  DKLE  C4A   8 	0
   9     C1   1  DKLE  C5A   9 	0
  10    SC1   1  DKLE  C1B  10 	0
  11     C1   1  DKLE  C2B  11 	0
  12     C1   1  DKLE  C3B  12 	0
  13     C1   1  DKLE  C4B  13 	0
  14     C1   1  DKLE  C5B  14 	0

[bonds]
;  i  j 	name 	(using named bondtypes from martini_v3.0.0_ffbonded_v2.itp)
;  i  j 	funct 	force.c.
   1  2 	b_NH3_PO4_def
   2  3 	b_PO4_GL_def
   2  4 	b_PO4_ET_def_long
   3  4 	b_GL_ET_plasm
   3  5 	b_GL_SC1_plasm
   5  6 	b_SC1_C1_mid
   6  7 	b_C1_C1_mid
   7  8 	b_C1_C1_mid
   8  9 	b_C1_C1_end
   4 10 	b_ET_SC1_plasm
  10 11 	b_SC1_C1_mid
  11 12 	b_C1_C1_mid
  12 13 	b_C1_C1_mid
  13 14 	b_C1_C1_end

[angles]
;  i  j  k 	name 	(using named angletypes from martini_v3.0.0_ffbonded_v2.itp)
;  i  j  k 	funct 	angle 	force.c.
   1  2  3 	a_NH3_PO4_GL_def
   2  3  5 	a_PO4_GL_C_def
   4  3  5 	a_ET_GL_C_plasm
   3  4 10 	a_GL_ET_C_plasm
   3  5  6 	a_GL_C1_C1_plasm
   5  6  7 	a_C1_C1_C1_def
   6  7  8 	a_C1_C1_C1_def
   7  8  9 	a_C1_C1_C1_def
   4 10 11 	a_ET_C1_C1_plasm
  10 11 12 	a_C1_C1_C1_def
  11 12 13 	a_C1_C1_C1_def
  12 13 14 	a_C1_C1_C1_def


;;;;;; Martini lipid topology for di-C22:0 LE (DBLE), generated using:
; The Martini lipid itp generator version M3.l01  Args are: -alname DBLE -alhead 'E P' -allink 'G L' -altail 'CCCCC CCCCC'
; WARNING: Autogenerated and not all lipid headgroup and tail combinations have been tested;
;          used with care and see K.B. Pedersen et al. 2024 for guidance.
;
; Description:
;   A general model plasmalogen phosphatidylethanolamine (LE) lipid corresponding to atomistic C22:0 dibehenoyl tails.
; Parameterization:
;   This topology follows the standard Martini 3.0 lipid definitions and building block rules. 
;   Bonded parameters and mapping have been optimized as described in K.B. Pedersen et al. 2024.
; Reference(s): 
;   K.B. Pedersen et al. The Martini 3 Lipidome: Expanded and Refined Parameters Improve Lipid Phase Behaviour, TBD 2024 
;   P.C.T. Souza et al. Martini 3: a general purpose force field for coarse-grained molecular dynamics, 
;   Nat. Methods; 2021. doi: 10.1038/s41592-021-01098-3
; Created: 2024.07.12
;
; Molecular topology and mapping of indices:
; NH3-PO4-GL1-C1A-C2A-C3A-C4A-C5A
;          |
;         PL2-C1B-C2B-C3B-C4B-C5B
;
;  1 - 2 - 3 - 5 - 6 - 7 - 8 - 9 
;          |
;          4 - 10- 11- 12- 13- 14
;
;@INSANE alhead=E P, allink=G L, altail=CCCCC CCCCC, alname=DBLE, charge=0.0
;@RESNTEST DBL==DBLE if: atoms[0]==NH3
;@BEADS NH3 PO4 GL1 PL2 C1A C2A C3A C4A C5A C1B C2B C3B C4B C5B 
;@BONDS NH3-PO4 PO4-GL1 PO4-PL2 GL1-PL2 GL1-C1A C1A-C2A C2A-C3A C3A-C4A C4A-C5A PL2-C1B C1B-C2B C2B-C3B C3B-C4B C4B-C5B 
;

[moleculetype]
; molname      nrexcl
  DBLE          1

[atoms]
; id 	type 	resnr 	residu 	atom 	cgnr 	charge    (mass)
   1    Q4p   1  DBLE  NH3   1 	1.0
   2     Q5   1  DBLE  PO4   2 	-1.0
   3   SN4a   1  DBLE  GL1   3 	0
   4  SN4ah   1  DBLE  PL2   4 	0
   5     C1   1  DBLE  C1A   5 	0
   6     C1   1  DBLE  C2A   6 	0
   7     C1   1  DBLE  C3A   7 	0
   8     C1   1  DBLE  C4A   8 	0
   9     C1   1  DBLE  C5A   9 	0
  10     C1   1  DBLE  C1B  10 	0
  11     C1   1  DBLE  C2B  11 	0
  12     C1   1  DBLE  C3B  12 	0
  13     C1   1  DBLE  C4B  13 	0
  14     C1   1  DBLE  C5B  14 	0

[bonds]
;  i  j 	name 	(using named bondtypes from martini_v3.0.0_ffbonded_v2.itp)
;  i  j 	funct 	force.c.
   1  2 	b_NH3_PO4_def
   2  3 	b_PO4_GL_def
   2  4 	b_PO4_ET_def_long
   3  4 	b_GL_ET_plasm
   3  5 	b_GL_C1_plasm_5long
   5  6 	b_C1_C1_mid_5long
   6  7 	b_C1_C1_mid
   7  8 	b_C1_C1_mid
   8  9 	b_C1_C1_end
   4 10 	b_ET_C1_plasm_5long
  10 11 	b_C1_C1_mid_5long
  11 12 	b_C1_C1_mid
  12 13 	b_C1_C1_mid
  13 14 	b_C1_C1_end

[angles]
;  i  j  k 	name 	(using named angletypes from martini_v3.0.0_ffbonded_v2.itp)
;  i  j  k 	funct 	angle 	force.c.
   1  2  3 	a_NH3_PO4_GL_def
   2  3  5 	a_PO4_GL_C_def
   4  3  5 	a_ET_GL_C_plasm
   3  4 10 	a_GL_ET_C_plasm
   3  5  6 	a_GL_C1_C1_plasm
   5  6  7 	a_C1_C1_C1_def
   6  7  8 	a_C1_C1_C1_def
   7  8  9 	a_C1_C1_C1_def
   4 10 11 	a_ET_C1_C1_plasm
  10 11 12 	a_C1_C1_C1_def
  11 12 13 	a_C1_C1_C1_def
  12 13 14 	a_C1_C1_C1_def


;;;;;; Martini lipid topology for di-C24:0 LE (DXLE), generated using:
; The Martini lipid itp generator version M3.l01  Args are: -alname DXLE -alhead 'E P' -allink 'G L' -altail 'cCCCCC cCCCCC'
; WARNING: Autogenerated and not all lipid headgroup and tail combinations have been tested;
;          used with care and see K.B. Pedersen et al. 2024 for guidance.
;
; Description:
;   A general model plasmalogen phosphatidylethanolamine (LE) lipid corresponding to atomistic C24:0 dilignoceroyl tails.
; Parameterization:
;   This topology follows the standard Martini 3.0 lipid definitions and building block rules. 
;   Bonded parameters and mapping have been optimized as described in K.B. Pedersen et al. 2024.
; Reference(s): 
;   K.B. Pedersen et al. The Martini 3 Lipidome: Expanded and Refined Parameters Improve Lipid Phase Behaviour, TBD 2024 
;   P.C.T. Souza et al. Martini 3: a general purpose force field for coarse-grained molecular dynamics, 
;   Nat. Methods; 2021. doi: 10.1038/s41592-021-01098-3
; Created: 2024.07.12
;
; Molecular topology and mapping of indices:
; NH3-PO4-GL1-C1A-C2A-C3A-C4A-C5A-C6A
;          |
;         PL2-C1B-C2B-C3B-C4B-C5B-C6B
;
;  1 - 2 - 3 - 5 - 6 - 7 - 8 - 9 - 10
;          |
;          4 - 11- 12- 13- 14- 15- 16
;
;@INSANE alhead=E P, allink=G L, altail=CCCCCC CCCCCC, alname=DXLE, charge=0.0
;@RESNTEST DXL==DXLE if: atoms[0]==NH3
;@BEADS NH3 PO4 GL1 PL2 C1A C2A C3A C4A C5A C6A C1B C2B C3B C4B C5B C6B 
;@BONDS NH3-PO4 PO4-GL1 PO4-PL2 GL1-PL2 GL1-C1A C1A-C2A C2A-C3A C3A-C4A C4A-C5A C5A-C6A PL2-C1B C1B-C2B C2B-C3B C3B-C4B C4B-C5B C5B-C6B 
;

[moleculetype]
; molname      nrexcl
  DXLE          1

[atoms]
; id 	type 	resnr 	residu 	atom 	cgnr 	charge    (mass)
   1    Q4p   1  DXLE  NH3   1 	1.0
   2     Q5   1  DXLE  PO4   2 	-1.0
   3   SN4a   1  DXLE  GL1   3 	0
   4  SN4ah   1  DXLE  PL2   4 	0
   5    SC1   1  DXLE  C1A   5 	0
   6     C1   1  DXLE  C2A   6 	0
   7     C1   1  DXLE  C3A   7 	0
   8     C1   1  DXLE  C4A   8 	0
   9     C1   1  DXLE  C5A   9 	0
  10     C1   1  DXLE  C6A  10 	0
  11    SC1   1  DXLE  C1B  11 	0
  12     C1   1  DXLE  C2B  12 	0
  13     C1   1  DXLE  C3B  13 	0
  14     C1   1  DXLE  C4B  14 	0
  15     C1   1  DXLE  C5B  15 	0
  16     C1   1  DXLE  C6B  16 	0

[bonds]
;  i  j 	name 	(using named bondtypes from martini_v3.0.0_ffbonded_v2.itp)
;  i  j 	funct 	force.c.
   1  2 	b_NH3_PO4_def
   2  3 	b_PO4_GL_def
   2  4 	b_PO4_ET_def_long
   3  4 	b_GL_ET_plasm
   3  5 	b_GL_SC1_plasm
   5  6 	b_SC1_C1_mid
   6  7 	b_C1_C1_mid
   7  8 	b_C1_C1_mid
   8  9 	b_C1_C1_mid
   9 10 	b_C1_C1_end
   4 11 	b_ET_SC1_plasm
  11 12 	b_SC1_C1_mid
  12 13 	b_C1_C1_mid
  13 14 	b_C1_C1_mid
  14 15 	b_C1_C1_mid
  15 16 	b_C1_C1_end

[angles]
;  i  j  k 	name 	(using named angletypes from martini_v3.0.0_ffbonded_v2.itp)
;  i  j  k 	funct 	angle 	force.c.
   1  2  3 	a_NH3_PO4_GL_def
   2  3  5 	a_PO4_GL_C_def
   4  3  5 	a_ET_GL_C_plasm
   3  4 11 	a_GL_ET_C_plasm
   3  5  6 	a_GL_C1_C1_plasm
   5  6  7 	a_C1_C1_C1_def
   6  7  8 	a_C1_C1_C1_def
   7  8  9 	a_C1_C1_C1_def
   8  9 10 	a_C1_C1_C1_def
   4 11 12 	a_ET_C1_C1_plasm
  11 12 13 	a_C1_C1_C1_def
  12 13 14 	a_C1_C1_C1_def
  13 14 15 	a_C1_C1_C1_def
  14 15 16 	a_C1_C1_C1_def


;;;;;; Martini lipid topology for di-C26:0 LE (DCLE), generated using:
; The Martini lipid itp generator version M3.l01  Args are: -alname DCLE -alhead 'E P' -allink 'G L' -altail 'CCCCCC CCCCCC'
; WARNING: Autogenerated and not all lipid headgroup and tail combinations have been tested;
;          used with care and see K.B. Pedersen et al. 2024 for guidance.
;
; Description:
;   A general model plasmalogen phosphatidylethanolamine (LE) lipid corresponding to atomistic C26:0 dihexacosanoyl tails.
; Parameterization:
;   This topology follows the standard Martini 3.0 lipid definitions and building block rules. 
;   Bonded parameters and mapping have been optimized as described in K.B. Pedersen et al. 2024.
; Reference(s): 
;   K.B. Pedersen et al. The Martini 3 Lipidome: Expanded and Refined Parameters Improve Lipid Phase Behaviour, TBD 2024 
;   P.C.T. Souza et al. Martini 3: a general purpose force field for coarse-grained molecular dynamics, 
;   Nat. Methods; 2021. doi: 10.1038/s41592-021-01098-3
; Created: 2024.07.12
;
; Molecular topology and mapping of indices:
; NH3-PO4-GL1-C1A-C2A-C3A-C4A-C5A-C6A
;          |
;         PL2-C1B-C2B-C3B-C4B-C5B-C6B
;
;  1 - 2 - 3 - 5 - 6 - 7 - 8 - 9 - 10
;          |
;          4 - 11- 12- 13- 14- 15- 16
;
;@INSANE alhead=E P, allink=G L, altail=CCCCCC CCCCCC, alname=DCLE, charge=0.0
;@RESNTEST DCL==DCLE if: atoms[0]==NH3
;@BEADS NH3 PO4 GL1 PL2 C1A C2A C3A C4A C5A C6A C1B C2B C3B C4B C5B C6B 
;@BONDS NH3-PO4 PO4-GL1 PO4-PL2 GL1-PL2 GL1-C1A C1A-C2A C2A-C3A C3A-C4A C4A-C5A C5A-C6A PL2-C1B C1B-C2B C2B-C3B C3B-C4B C4B-C5B C5B-C6B 
;

[moleculetype]
; molname      nrexcl
  DCLE          1

[atoms]
; id 	type 	resnr 	residu 	atom 	cgnr 	charge    (mass)
   1    Q4p   1  DCLE  NH3   1 	1.0
   2     Q5   1  DCLE  PO4   2 	-1.0
   3   SN4a   1  DCLE  GL1   3 	0
   4  SN4ah   1  DCLE  PL2   4 	0
   5     C1   1  DCLE  C1A   5 	0
   6     C1   1  DCLE  C2A   6 	0
   7     C1   1  DCLE  C3A   7 	0
   8     C1   1  DCLE  C4A   8 	0
   9     C1   1  DCLE  C5A   9 	0
  10     C1   1  DCLE  C6A  10 	0
  11     C1   1  DCLE  C1B  11 	0
  12     C1   1  DCLE  C2B  12 	0
  13     C1   1  DCLE  C3B  13 	0
  14     C1   1  DCLE  C4B  14 	0
  15     C1   1  DCLE  C5B  15 	0
  16     C1   1  DCLE  C6B  16 	0

[bonds]
;  i  j 	name 	(using named bondtypes from martini_v3.0.0_ffbonded_v2.itp)
;  i  j 	funct 	force.c.
   1  2 	b_NH3_PO4_def
   2  3 	b_PO4_GL_def
   2  4 	b_PO4_ET_def_long
   3  4 	b_GL_ET_plasm
   3  5 	b_GL_C1_plasm_5long
   5  6 	b_C1_C1_mid_5long
   6  7 	b_C1_C1_mid
   7  8 	b_C1_C1_mid
   8  9 	b_C1_C1_mid
   9 10 	b_C1_C1_end
   4 11 	b_ET_C1_plasm_5long
  11 12 	b_C1_C1_mid_5long
  12 13 	b_C1_C1_mid
  13 14 	b_C1_C1_mid
  14 15 	b_C1_C1_mid
  15 16 	b_C1_C1_end

[angles]
;  i  j  k 	name 	(using named angletypes from martini_v3.0.0_ffbonded_v2.itp)
;  i  j  k 	funct 	angle 	force.c.
   1  2  3 	a_NH3_PO4_GL_def
   2  3  5 	a_PO4_GL_C_def
   4  3  5 	a_ET_GL_C_plasm
   3  4 11 	a_GL_ET_C_plasm
   3  5  6 	a_GL_C1_C1_plasm
   5  6  7 	a_C1_C1_C1_def
   6  7  8 	a_C1_C1_C1_def
   7  8  9 	a_C1_C1_C1_def
   8  9 10 	a_C1_C1_C1_def
   4 11 12 	a_ET_C1_C1_plasm
  11 12 13 	a_C1_C1_C1_def
  12 13 14 	a_C1_C1_C1_def
  13 14 15 	a_C1_C1_C1_def
  14 15 16 	a_C1_C1_C1_def


;;;;;; Martini lipid topology for di-C14:1 LE (DRLE), generated using:
; The Martini lipid itp generator version M3.l01  Args are: -alname DRLE -alhead 'E P' -allink 'G L' -altail 'CDC CDC'
; WARNING: Autogenerated and not all lipid headgroup and tail combinations have been tested;
;          used with care and see K.B. Pedersen et al. 2024 for guidance.
;
; Description:
;   A general model plasmalogen phosphatidylethanolamine (LE) lipid corresponding to atomistic C14:1(9c) dimyristoleoyl tails.
; Parameterization:
;   This topology follows the standard Martini 3.0 lipid definitions and building block rules. 
;   Bonded parameters and mapping have been optimized as described in K.B. Pedersen et al. 2024.
; Reference(s): 
;   K.B. Pedersen et al. The Martini 3 Lipidome: Expanded and Refined Parameters Improve Lipid Phase Behaviour, TBD 2024 
;   P.C.T. Souza et al. Martini 3: a general purpose force field for coarse-grained molecular dynamics, 
;   Nat. Methods; 2021. doi: 10.1038/s41592-021-01098-3
; Created: 2024.07.12
;
; Molecular topology and mapping of indices:
; NH3-PO4-GL1-C1A-D2A-C3A
;          |
;         PL2-C1B-D2B-C3B
;
;  1 - 2 - 3 - 5 - 6 - 7 
;          |
;          4 - 8 - 9 - 10
;
;@INSANE alhead=E P, allink=G L, altail=CDC CDC, alname=DRLE, charge=0.0
;@RESNTEST DRL==DRLE if: atoms[0]==NH3
;@BEADS NH3 PO4 GL1 PL2 C1A D2A C3A C1B D2B C3B 
;@BONDS NH3-PO4 PO4-GL1 PO4-PL2 GL1-PL2 GL1-C1A C1A-D2A D2A-C3A PL2-C1B C1B-D2B D2B-C3B 
;

[moleculetype]
; molname      nrexcl
  DRLE          1

[atoms]
; id 	type 	resnr 	residu 	atom 	cgnr 	charge    (mass)
   1    Q4p   1  DRLE  NH3   1 	1.0
   2     Q5   1  DRLE  PO4   2 	-1.0
   3   SN4a   1  DRLE  GL1   3 	0
   4  SN4ah   1  DRLE  PL2   4 	0
   5     C1   1  DRLE  C1A   5 	0
   6    C4h   1  DRLE  D2A   6 	0
   7     C1   1  DRLE  C3A   7 	0
   8     C1   1  DRLE  C1B   8 	0
   9    C4h   1  DRLE  D2B   9 	0
  10     C1   1  DRLE  C3B  10 	0

[bonds]
;  i  j 	name 	(using named bondtypes from martini_v3.0.0_ffbonded_v2.itp)
;  i  j 	funct 	force.c.
   1  2 	b_NH3_PO4_def
   2  3 	b_PO4_GL_def
   2  4 	b_PO4_ET_def_long
   3  4 	b_GL_ET_plasm
   3  5 	b_GL_C1_plasm_5long
   5  6 	b_C1_C4_mid_5long
   6  7 	b_C4_C1_end
   4  8 	b_ET_C1_plasm_5long
   8  9 	b_C1_C4_mid_5long
   9 10 	b_C4_C1_end

[angles]
;  i  j  k 	name 	(using named angletypes from martini_v3.0.0_ffbonded_v2.itp)
;  i  j  k 	funct 	angle 	force.c.
   1  2  3 	a_NH3_PO4_GL_def
   2  3  5 	a_PO4_GL_C_def
   4  3  5 	a_ET_GL_C_plasm
   3  4  8 	a_GL_ET_C_plasm
   3  5  6 	a_GL_C1_C4_plasm
   5  6  7 	a_C1_C4_C1_def
   4  8  9 	a_ET_C1_C4_plasm
   8  9 10 	a_C1_C4_C1_def


;;;;;; Martini lipid topology for di-C16:1 LE (DYLE), generated using:
; The Martini lipid itp generator version M3.l01  Args are: -alname DYLE -alhead 'E P' -allink 'G L' -altail 'cCDC cCDC'
; WARNING: Autogenerated and not all lipid headgroup and tail combinations have been tested;
;          used with care and see K.B. Pedersen et al. 2024 for guidance.
;
; Description:
;   A general model plasmalogen phosphatidylethanolamine (LE) lipid corresponding to atomistic C16:1(9c) dipalmitoleoyl tails.
; Parameterization:
;   This topology follows the standard Martini 3.0 lipid definitions and building block rules. 
;   Bonded parameters and mapping have been optimized as described in K.B. Pedersen et al. 2024.
; Reference(s): 
;   K.B. Pedersen et al. The Martini 3 Lipidome: Expanded and Refined Parameters Improve Lipid Phase Behaviour, TBD 2024 
;   P.C.T. Souza et al. Martini 3: a general purpose force field for coarse-grained molecular dynamics, 
;   Nat. Methods; 2021. doi: 10.1038/s41592-021-01098-3
; Created: 2024.07.12
;
; Molecular topology and mapping of indices:
; NH3-PO4-GL1-C1A-C2A-D3A-C4A
;          |
;         PL2-C1B-C2B-D3B-C4B
;
;  1 - 2 - 3 - 5 - 6 - 7 - 8 
;          |
;          4 - 9 - 10- 11- 12
;
;@INSANE alhead=E P, allink=G L, altail=CCDC CCDC, alname=DYLE, charge=0.0
;@RESNTEST DYL==DYLE if: atoms[0]==NH3
;@BEADS NH3 PO4 GL1 PL2 C1A C2A D3A C4A C1B C2B D3B C4B 
;@BONDS NH3-PO4 PO4-GL1 PO4-PL2 GL1-PL2 GL1-C1A C1A-C2A C2A-D3A D3A-C4A PL2-C1B C1B-C2B C2B-D3B D3B-C4B 
;

[moleculetype]
; molname      nrexcl
  DYLE          1

[atoms]
; id 	type 	resnr 	residu 	atom 	cgnr 	charge    (mass)
   1    Q4p   1  DYLE  NH3   1 	1.0
   2     Q5   1  DYLE  PO4   2 	-1.0
   3   SN4a   1  DYLE  GL1   3 	0
   4  SN4ah   1  DYLE  PL2   4 	0
   5    SC1   1  DYLE  C1A   5 	0
   6     C1   1  DYLE  C2A   6 	0
   7    C4h   1  DYLE  D3A   7 	0
   8     C1   1  DYLE  C4A   8 	0
   9    SC1   1  DYLE  C1B   9 	0
  10     C1   1  DYLE  C2B  10 	0
  11    C4h   1  DYLE  D3B  11 	0
  12     C1   1  DYLE  C4B  12 	0

[bonds]
;  i  j 	name 	(using named bondtypes from martini_v3.0.0_ffbonded_v2.itp)
;  i  j 	funct 	force.c.
   1  2 	b_NH3_PO4_def
   2  3 	b_PO4_GL_def
   2  4 	b_PO4_ET_def_long
   3  4 	b_GL_ET_plasm
   3  5 	b_GL_SC1_plasm
   5  6 	b_SC1_C1_mid
   6  7 	b_C1_C4_mid
   7  8 	b_C4_C1_end
   4  9 	b_ET_SC1_plasm
   9 10 	b_SC1_C1_mid
  10 11 	b_C1_C4_mid
  11 12 	b_C4_C1_end

[angles]
;  i  j  k 	name 	(using named angletypes from martini_v3.0.0_ffbonded_v2.itp)
;  i  j  k 	funct 	angle 	force.c.
   1  2  3 	a_NH3_PO4_GL_def
   2  3  5 	a_PO4_GL_C_def
   4  3  5 	a_ET_GL_C_plasm
   3  4  9 	a_GL_ET_C_plasm
   3  5  6 	a_GL_C1_C1_plasm
   5  6  7 	a_C1_C1_C4_def
   6  7  8 	a_C1_C4_C1_def
   4  9 10 	a_ET_C1_C1_plasm
   9 10 11 	a_C1_C1_C4_def
  10 11 12 	a_C1_C4_C1_def


;;;;;; Martini lipid topology for di-C18:1 LE (DOLE), generated using:
; The Martini lipid itp generator version M3.l01  Args are: -alname DOLE -alhead 'E P' -allink 'G L' -altail 'CDCC CDCC'
; WARNING: Autogenerated and not all lipid headgroup and tail combinations have been tested;
;          used with care and see K.B. Pedersen et al. 2024 for guidance.
;
; Description:
;   A general model plasmalogen phosphatidylethanolamine (LE) lipid corresponding to atomistic C18:1(9c) dioleoyl (DOLE) tails.
; Parameterization:
;   This topology follows the standard Martini 3.0 lipid definitions and building block rules. 
;   Bonded parameters and mapping have been optimized as described in K.B. Pedersen et al. 2024.
; Reference(s): 
;   K.B. Pedersen et al. The Martini 3 Lipidome: Expanded and Refined Parameters Improve Lipid Phase Behaviour, TBD 2024 
;   P.C.T. Souza et al. Martini 3: a general purpose force field for coarse-grained molecular dynamics, 
;   Nat. Methods; 2021. doi: 10.1038/s41592-021-01098-3
; Created: 2024.07.12
;
; Molecular topology and mapping of indices:
; NH3-PO4-GL1-C1A-D2A-C3A-C4A
;          |
;         PL2-C1B-D2B-C3B-C4B
;
;  1 - 2 - 3 - 5 - 6 - 7 - 8 
;          |
;          4 - 9 - 10- 11- 12
;
;@INSANE alhead=E P, allink=G L, altail=CDCC CDCC, alname=DOLE, charge=0.0
;@RESNTEST DOL==DOLE if: atoms[0]==NH3
;@BEADS NH3 PO4 GL1 PL2 C1A D2A C3A C4A C1B D2B C3B C4B 
;@BONDS NH3-PO4 PO4-GL1 PO4-PL2 GL1-PL2 GL1-C1A C1A-D2A D2A-C3A C3A-C4A PL2-C1B C1B-D2B D2B-C3B C3B-C4B 
;

[moleculetype]
; molname      nrexcl
  DOLE          1

[atoms]
; id 	type 	resnr 	residu 	atom 	cgnr 	charge    (mass)
   1    Q4p   1  DOLE  NH3   1 	1.0
   2     Q5   1  DOLE  PO4   2 	-1.0
   3   SN4a   1  DOLE  GL1   3 	0
   4  SN4ah   1  DOLE  PL2   4 	0
   5     C1   1  DOLE  C1A   5 	0
   6    C4h   1  DOLE  D2A   6 	0
   7     C1   1  DOLE  C3A   7 	0
   8     C1   1  DOLE  C4A   8 	0
   9     C1   1  DOLE  C1B   9 	0
  10    C4h   1  DOLE  D2B  10 	0
  11     C1   1  DOLE  C3B  11 	0
  12     C1   1  DOLE  C4B  12 	0

[bonds]
;  i  j 	name 	(using named bondtypes from martini_v3.0.0_ffbonded_v2.itp)
;  i  j 	funct 	force.c.
   1  2 	b_NH3_PO4_def
   2  3 	b_PO4_GL_def
   2  4 	b_PO4_ET_def_long
   3  4 	b_GL_ET_plasm
   3  5 	b_GL_C1_plasm_5long
   5  6 	b_C1_C4_mid_5long
   6  7 	b_C4_C1_mid
   7  8 	b_C1_C1_end
   4  9 	b_ET_C1_plasm_5long
   9 10 	b_C1_C4_mid_5long
  10 11 	b_C4_C1_mid
  11 12 	b_C1_C1_end

[angles]
;  i  j  k 	name 	(using named angletypes from martini_v3.0.0_ffbonded_v2.itp)
;  i  j  k 	funct 	angle 	force.c.
   1  2  3 	a_NH3_PO4_GL_def
   2  3  5 	a_PO4_GL_C_def
   4  3  5 	a_ET_GL_C_plasm
   3  4  9 	a_GL_ET_C_plasm
   3  5  6 	a_GL_C1_C4_plasm
   5  6  7 	a_C1_C4_C1_def
   6  7  8 	a_C4_C1_C1_def
   4  9 10 	a_ET_C1_C4_plasm
   9 10 11 	a_C1_C4_C1_def
  10 11 12 	a_C4_C1_C1_def


;;;;;; Martini lipid topology for di-C18:1 LE (DVLE), generated using:
; The Martini lipid itp generator version M3.l01  Args are: -alname DVLE -alhead 'E P' -allink 'G L' -altail 'CCDC CCDC'
; WARNING: Autogenerated and not all lipid headgroup and tail combinations have been tested;
;          used with care and see K.B. Pedersen et al. 2024 for guidance.
;
; Description:
;   A general model plasmalogen phosphatidylethanolamine (LE) lipid corresponding to atomistic C18:1(11c) cis-vaccenic acid tails.
; Parameterization:
;   This topology follows the standard Martini 3.0 lipid definitions and building block rules. 
;   Bonded parameters and mapping have been optimized as described in K.B. Pedersen et al. 2024.
; Reference(s): 
;   K.B. Pedersen et al. The Martini 3 Lipidome: Expanded and Refined Parameters Improve Lipid Phase Behaviour, TBD 2024 
;   P.C.T. Souza et al. Martini 3: a general purpose force field for coarse-grained molecular dynamics, 
;   Nat. Methods; 2021. doi: 10.1038/s41592-021-01098-3
; Created: 2024.07.12
;
; Molecular topology and mapping of indices:
; NH3-PO4-GL1-C1A-C2A-D3A-C4A
;          |
;         PL2-C1B-C2B-D3B-C4B
;
;  1 - 2 - 3 - 5 - 6 - 7 - 8 
;          |
;          4 - 9 - 10- 11- 12
;
;@INSANE alhead=E P, allink=G L, altail=CCDC CCDC, alname=DVLE, charge=0.0
;@RESNTEST DVL==DVLE if: atoms[0]==NH3
;@BEADS NH3 PO4 GL1 PL2 C1A C2A D3A C4A C1B C2B D3B C4B 
;@BONDS NH3-PO4 PO4-GL1 PO4-PL2 GL1-PL2 GL1-C1A C1A-C2A C2A-D3A D3A-C4A PL2-C1B C1B-C2B C2B-D3B D3B-C4B 
;

[moleculetype]
; molname      nrexcl
  DVLE          1

[atoms]
; id 	type 	resnr 	residu 	atom 	cgnr 	charge    (mass)
   1    Q4p   1  DVLE  NH3   1 	1.0
   2     Q5   1  DVLE  PO4   2 	-1.0
   3   SN4a   1  DVLE  GL1   3 	0
   4  SN4ah   1  DVLE  PL2   4 	0
   5     C1   1  DVLE  C1A   5 	0
   6     C1   1  DVLE  C2A   6 	0
   7    C4h   1  DVLE  D3A   7 	0
   8     C1   1  DVLE  C4A   8 	0
   9     C1   1  DVLE  C1B   9 	0
  10     C1   1  DVLE  C2B  10 	0
  11    C4h   1  DVLE  D3B  11 	0
  12     C1   1  DVLE  C4B  12 	0

[bonds]
;  i  j 	name 	(using named bondtypes from martini_v3.0.0_ffbonded_v2.itp)
;  i  j 	funct 	force.c.
   1  2 	b_NH3_PO4_def
   2  3 	b_PO4_GL_def
   2  4 	b_PO4_ET_def_long
   3  4 	b_GL_ET_plasm
   3  5 	b_GL_C1_plasm_5long
   5  6 	b_C1_C1_mid_5long
   6  7 	b_C1_C4_mid
   7  8 	b_C4_C1_end
   4  9 	b_ET_C1_plasm_5long
   9 10 	b_C1_C1_mid_5long
  10 11 	b_C1_C4_mid
  11 12 	b_C4_C1_end

[angles]
;  i  j  k 	name 	(using named angletypes from martini_v3.0.0_ffbonded_v2.itp)
;  i  j  k 	funct 	angle 	force.c.
   1  2  3 	a_NH3_PO4_GL_def
   2  3  5 	a_PO4_GL_C_def
   4  3  5 	a_ET_GL_C_plasm
   3  4  9 	a_GL_ET_C_plasm
   3  5  6 	a_GL_C1_C1_plasm
   5  6  7 	a_C1_C1_C4_def
   6  7  8 	a_C1_C4_C1_def
   4  9 10 	a_ET_C1_C1_plasm
   9 10 11 	a_C1_C1_C4_def
  10 11 12 	a_C1_C4_C1_def


;;;;;; Martini lipid topology for di-C20:1 LE (DGLE), generated using:
; The Martini lipid itp generator version M3.l01  Args are: -alname DGLE -alhead 'E P' -allink 'G L' -altail 'cCDCC cCDCC'
; WARNING: Autogenerated and not all lipid headgroup and tail combinations have been tested;
;          used with care and see K.B. Pedersen et al. 2024 for guidance.
;
; Description:
;   A general model plasmalogen phosphatidylethanolamine (LE) lipid corresponding to atomistic C20:1(11c) di-gondoic acid tails.
; Parameterization:
;   This topology follows the standard Martini 3.0 lipid definitions and building block rules. 
;   Bonded parameters and mapping have been optimized as described in K.B. Pedersen et al. 2024.
; Reference(s): 
;   K.B. Pedersen et al. The Martini 3 Lipidome: Expanded and Refined Parameters Improve Lipid Phase Behaviour, TBD 2024 
;   P.C.T. Souza et al. Martini 3: a general purpose force field for coarse-grained molecular dynamics, 
;   Nat. Methods; 2021. doi: 10.1038/s41592-021-01098-3
; Created: 2024.07.12
;
; Molecular topology and mapping of indices:
; NH3-PO4-GL1-C1A-C2A-D3A-C4A-C5A
;          |
;         PL2-C1B-C2B-D3B-C4B-C5B
;
;  1 - 2 - 3 - 5 - 6 - 7 - 8 - 9 
;          |
;          4 - 10- 11- 12- 13- 14
;
;@INSANE alhead=E P, allink=G L, altail=CCDCC CCDCC, alname=DGLE, charge=0.0
;@RESNTEST DGL==DGLE if: atoms[0]==NH3
;@BEADS NH3 PO4 GL1 PL2 C1A C2A D3A C4A C5A C1B C2B D3B C4B C5B 
;@BONDS NH3-PO4 PO4-GL1 PO4-PL2 GL1-PL2 GL1-C1A C1A-C2A C2A-D3A D3A-C4A C4A-C5A PL2-C1B C1B-C2B C2B-D3B D3B-C4B C4B-C5B 
;

[moleculetype]
; molname      nrexcl
  DGLE          1

[atoms]
; id 	type 	resnr 	residu 	atom 	cgnr 	charge    (mass)
   1    Q4p   1  DGLE  NH3   1 	1.0
   2     Q5   1  DGLE  PO4   2 	-1.0
   3   SN4a   1  DGLE  GL1   3 	0
   4  SN4ah   1  DGLE  PL2   4 	0
   5    SC1   1  DGLE  C1A   5 	0
   6     C1   1  DGLE  C2A   6 	0
   7    C4h   1  DGLE  D3A   7 	0
   8     C1   1  DGLE  C4A   8 	0
   9     C1   1  DGLE  C5A   9 	0
  10    SC1   1  DGLE  C1B  10 	0
  11     C1   1  DGLE  C2B  11 	0
  12    C4h   1  DGLE  D3B  12 	0
  13     C1   1  DGLE  C4B  13 	0
  14     C1   1  DGLE  C5B  14 	0

[bonds]
;  i  j 	name 	(using named bondtypes from martini_v3.0.0_ffbonded_v2.itp)
;  i  j 	funct 	force.c.
   1  2 	b_NH3_PO4_def
   2  3 	b_PO4_GL_def
   2  4 	b_PO4_ET_def_long
   3  4 	b_GL_ET_plasm
   3  5 	b_GL_SC1_plasm
   5  6 	b_SC1_C1_mid
   6  7 	b_C1_C4_mid
   7  8 	b_C4_C1_mid
   8  9 	b_C1_C1_end
   4 10 	b_ET_SC1_plasm
  10 11 	b_SC1_C1_mid
  11 12 	b_C1_C4_mid
  12 13 	b_C4_C1_mid
  13 14 	b_C1_C1_end

[angles]
;  i  j  k 	name 	(using named angletypes from martini_v3.0.0_ffbonded_v2.itp)
;  i  j  k 	funct 	angle 	force.c.
   1  2  3 	a_NH3_PO4_GL_def
   2  3  5 	a_PO4_GL_C_def
   4  3  5 	a_ET_GL_C_plasm
   3  4 10 	a_GL_ET_C_plasm
   3  5  6 	a_GL_C1_C1_plasm
   5  6  7 	a_C1_C1_C4_def
   6  7  8 	a_C1_C4_C1_def
   7  8  9 	a_C4_C1_C1_def
   4 10 11 	a_ET_C1_C1_plasm
  10 11 12 	a_C1_C1_C4_def
  11 12 13 	a_C1_C4_C1_def
  12 13 14 	a_C4_C1_C1_def


;;;;;; Martini lipid topology for di-C22:1 LE (DELE), generated using:
; The Martini lipid itp generator version M3.l01  Args are: -alname DELE -alhead 'E P' -allink 'G L' -altail 'CCDCC CCDCC'
; WARNING: Autogenerated and not all lipid headgroup and tail combinations have been tested;
;          used with care and see K.B. Pedersen et al. 2024 for guidance.
;
; Description:
;   A general model plasmalogen phosphatidylethanolamine (LE) lipid corresponding to atomistic C22:1(11c) or C22:1(13c) dierucoyl tails.
; Parameterization:
;   This topology follows the standard Martini 3.0 lipid definitions and building block rules. 
;   Bonded parameters and mapping have been optimized as described in K.B. Pedersen et al. 2024.
; Reference(s): 
;   K.B. Pedersen et al. The Martini 3 Lipidome: Expanded and Refined Parameters Improve Lipid Phase Behaviour, TBD 2024 
;   P.C.T. Souza et al. Martini 3: a general purpose force field for coarse-grained molecular dynamics, 
;   Nat. Methods; 2021. doi: 10.1038/s41592-021-01098-3
; Created: 2024.07.12
;
; Molecular topology and mapping of indices:
; NH3-PO4-GL1-C1A-C2A-D3A-C4A-C5A
;          |
;         PL2-C1B-C2B-D3B-C4B-C5B
;
;  1 - 2 - 3 - 5 - 6 - 7 - 8 - 9 
;          |
;          4 - 10- 11- 12- 13- 14
;
;@INSANE alhead=E P, allink=G L, altail=CCDCC CCDCC, alname=DELE, charge=0.0
;@RESNTEST DEL==DELE if: atoms[0]==NH3
;@BEADS NH3 PO4 GL1 PL2 C1A C2A D3A C4A C5A C1B C2B D3B C4B C5B 
;@BONDS NH3-PO4 PO4-GL1 PO4-PL2 GL1-PL2 GL1-C1A C1A-C2A C2A-D3A D3A-C4A C4A-C5A PL2-C1B C1B-C2B C2B-D3B D3B-C4B C4B-C5B 
;

[moleculetype]
; molname      nrexcl
  DELE          1

[atoms]
; id 	type 	resnr 	residu 	atom 	cgnr 	charge    (mass)
   1    Q4p   1  DELE  NH3   1 	1.0
   2     Q5   1  DELE  PO4   2 	-1.0
   3   SN4a   1  DELE  GL1   3 	0
   4  SN4ah   1  DELE  PL2   4 	0
   5     C1   1  DELE  C1A   5 	0
   6     C1   1  DELE  C2A   6 	0
   7    C4h   1  DELE  D3A   7 	0
   8     C1   1  DELE  C4A   8 	0
   9     C1   1  DELE  C5A   9 	0
  10     C1   1  DELE  C1B  10 	0
  11     C1   1  DELE  C2B  11 	0
  12    C4h   1  DELE  D3B  12 	0
  13     C1   1  DELE  C4B  13 	0
  14     C1   1  DELE  C5B  14 	0

[bonds]
;  i  j 	name 	(using named bondtypes from martini_v3.0.0_ffbonded_v2.itp)
;  i  j 	funct 	force.c.
   1  2 	b_NH3_PO4_def
   2  3 	b_PO4_GL_def
   2  4 	b_PO4_ET_def_long
   3  4 	b_GL_ET_plasm
   3  5 	b_GL_C1_plasm_5long
   5  6 	b_C1_C1_mid_5long
   6  7 	b_C1_C4_mid
   7  8 	b_C4_C1_mid
   8  9 	b_C1_C1_end
   4 10 	b_ET_C1_plasm_5long
  10 11 	b_C1_C1_mid_5long
  11 12 	b_C1_C4_mid
  12 13 	b_C4_C1_mid
  13 14 	b_C1_C1_end

[angles]
;  i  j  k 	name 	(using named angletypes from martini_v3.0.0_ffbonded_v2.itp)
;  i  j  k 	funct 	angle 	force.c.
   1  2  3 	a_NH3_PO4_GL_def
   2  3  5 	a_PO4_GL_C_def
   4  3  5 	a_ET_GL_C_plasm
   3  4 10 	a_GL_ET_C_plasm
   3  5  6 	a_GL_C1_C1_plasm
   5  6  7 	a_C1_C1_C4_def
   6  7  8 	a_C1_C4_C1_def
   7  8  9 	a_C4_C1_C1_def
   4 10 11 	a_ET_C1_C1_plasm
  10 11 12 	a_C1_C1_C4_def
  11 12 13 	a_C1_C4_C1_def
  12 13 14 	a_C4_C1_C1_def


;;;;;; Martini lipid topology for di-C24:1 LE (DNLE), generated using:
; The Martini lipid itp generator version M3.l01  Args are: -alname DNLE -alhead 'E P' -allink 'G L' -altail 'cCCDCC cCCDCC'
; WARNING: Autogenerated and not all lipid headgroup and tail combinations have been tested;
;          used with care and see K.B. Pedersen et al. 2024 for guidance.
;
; Description:
;   A general model plasmalogen phosphatidylethanolamine (LE) lipid corresponding to atomistic C24:1(15c) di-nervonic acid tails.
; Parameterization:
;   This topology follows the standard Martini 3.0 lipid definitions and building block rules. 
;   Bonded parameters and mapping have been optimized as described in K.B. Pedersen et al. 2024.
; Reference(s): 
;   K.B. Pedersen et al. The Martini 3 Lipidome: Expanded and Refined Parameters Improve Lipid Phase Behaviour, TBD 2024 
;   P.C.T. Souza et al. Martini 3: a general purpose force field for coarse-grained molecular dynamics, 
;   Nat. Methods; 2021. doi: 10.1038/s41592-021-01098-3
; Created: 2024.07.12
;
; Molecular topology and mapping of indices:
; NH3-PO4-GL1-C1A-C2A-C3A-D4A-C5A-C6A
;          |
;         PL2-C1B-C2B-C3B-D4B-C5B-C6B
;
;  1 - 2 - 3 - 5 - 6 - 7 - 8 - 9 - 10
;          |
;          4 - 11- 12- 13- 14- 15- 16
;
;@INSANE alhead=E P, allink=G L, altail=CCCDCC CCCDCC, alname=DNLE, charge=0.0
;@RESNTEST DNL==DNLE if: atoms[0]==NH3
;@BEADS NH3 PO4 GL1 PL2 C1A C2A C3A D4A C5A C6A C1B C2B C3B D4B C5B C6B 
;@BONDS NH3-PO4 PO4-GL1 PO4-PL2 GL1-PL2 GL1-C1A C1A-C2A C2A-C3A C3A-D4A D4A-C5A C5A-C6A PL2-C1B C1B-C2B C2B-C3B C3B-D4B D4B-C5B C5B-C6B 
;

[moleculetype]
; molname      nrexcl
  DNLE          1

[atoms]
; id 	type 	resnr 	residu 	atom 	cgnr 	charge    (mass)
   1    Q4p   1  DNLE  NH3   1 	1.0
   2     Q5   1  DNLE  PO4   2 	-1.0
   3   SN4a   1  DNLE  GL1   3 	0
   4  SN4ah   1  DNLE  PL2   4 	0
   5    SC1   1  DNLE  C1A   5 	0
   6     C1   1  DNLE  C2A   6 	0
   7     C1   1  DNLE  C3A   7 	0
   8    C4h   1  DNLE  D4A   8 	0
   9     C1   1  DNLE  C5A   9 	0
  10     C1   1  DNLE  C6A  10 	0
  11    SC1   1  DNLE  C1B  11 	0
  12     C1   1  DNLE  C2B  12 	0
  13     C1   1  DNLE  C3B  13 	0
  14    C4h   1  DNLE  D4B  14 	0
  15     C1   1  DNLE  C5B  15 	0
  16     C1   1  DNLE  C6B  16 	0

[bonds]
;  i  j 	name 	(using named bondtypes from martini_v3.0.0_ffbonded_v2.itp)
;  i  j 	funct 	force.c.
   1  2 	b_NH3_PO4_def
   2  3 	b_PO4_GL_def
   2  4 	b_PO4_ET_def_long
   3  4 	b_GL_ET_plasm
   3  5 	b_GL_SC1_plasm
   5  6 	b_SC1_C1_mid
   6  7 	b_C1_C1_mid
   7  8 	b_C1_C4_mid
   8  9 	b_C4_C1_mid
   9 10 	b_C1_C1_end
   4 11 	b_ET_SC1_plasm
  11 12 	b_SC1_C1_mid
  12 13 	b_C1_C1_mid
  13 14 	b_C1_C4_mid
  14 15 	b_C4_C1_mid
  15 16 	b_C1_C1_end

[angles]
;  i  j  k 	name 	(using named angletypes from martini_v3.0.0_ffbonded_v2.itp)
;  i  j  k 	funct 	angle 	force.c.
   1  2  3 	a_NH3_PO4_GL_def
   2  3  5 	a_PO4_GL_C_def
   4  3  5 	a_ET_GL_C_plasm
   3  4 11 	a_GL_ET_C_plasm
   3  5  6 	a_GL_C1_C1_plasm
   5  6  7 	a_C1_C1_C1_def
   6  7  8 	a_C1_C1_C4_def
   7  8  9 	a_C1_C4_C1_def
   8  9 10 	a_C4_C1_C1_def
   4 11 12 	a_ET_C1_C1_plasm
  11 12 13 	a_C1_C1_C1_def
  12 13 14 	a_C1_C1_C4_def
  13 14 15 	a_C1_C4_C1_def
  14 15 16 	a_C4_C1_C1_def


;;;;;; Martini lipid topology for di-C18:2 LE (DLLE), generated using:
; The Martini lipid itp generator version M3.l01  Args are: -alname DLLE -alhead 'E P' -allink 'G L' -altail 'CDDC CDDC'
; WARNING: Autogenerated and not all lipid headgroup and tail combinations have been tested;
;          used with care and see K.B. Pedersen et al. 2024 for guidance.
;
; Description:
;   A general model plasmalogen phosphatidylethanolamine (LE) lipid corresponding to atomistic C18:2(9c;12c) dilinoleoyl (DLLE or DLiLE) tails.
; Parameterization:
;   This topology follows the standard Martini 3.0 lipid definitions and building block rules. 
;   Bonded parameters and mapping have been optimized as described in K.B. Pedersen et al. 2024.
; Reference(s): 
;   K.B. Pedersen et al. The Martini 3 Lipidome: Expanded and Refined Parameters Improve Lipid Phase Behaviour, TBD 2024 
;   P.C.T. Souza et al. Martini 3: a general purpose force field for coarse-grained molecular dynamics, 
;   Nat. Methods; 2021. doi: 10.1038/s41592-021-01098-3
; Created: 2024.07.12
;
; Molecular topology and mapping of indices:
; NH3-PO4-GL1-C1A-D2A-D3A-C4A
;          |
;         PL2-C1B-D2B-D3B-C4B
;
;  1 - 2 - 3 - 5 - 6 - 7 - 8 
;          |
;          4 - 9 - 10- 11- 12
;
;@INSANE alhead=E P, allink=G L, altail=CDDC CDDC, alname=DLLE, charge=0.0
;@RESNTEST DLL==DLLE if: atoms[0]==NH3
;@BEADS NH3 PO4 GL1 PL2 C1A D2A D3A C4A C1B D2B D3B C4B 
;@BONDS NH3-PO4 PO4-GL1 PO4-PL2 GL1-PL2 GL1-C1A C1A-D2A D2A-D3A D3A-C4A PL2-C1B C1B-D2B D2B-D3B D3B-C4B 
;

[moleculetype]
; molname      nrexcl
  DLLE          1

[atoms]
; id 	type 	resnr 	residu 	atom 	cgnr 	charge    (mass)
   1    Q4p   1  DLLE  NH3   1 	1.0
   2     Q5   1  DLLE  PO4   2 	-1.0
   3   SN4a   1  DLLE  GL1   3 	0
   4  SN4ah   1  DLLE  PL2   4 	0
   5     C1   1  DLLE  C1A   5 	0
   6    C4h   1  DLLE  D2A   6 	0
   7    C4h   1  DLLE  D3A   7 	0
   8     C1   1  DLLE  C4A   8 	0
   9     C1   1  DLLE  C1B   9 	0
  10    C4h   1  DLLE  D2B  10 	0
  11    C4h   1  DLLE  D3B  11 	0
  12     C1   1  DLLE  C4B  12 	0

[bonds]
;  i  j 	name 	(using named bondtypes from martini_v3.0.0_ffbonded_v2.itp)
;  i  j 	funct 	force.c.
   1  2 	b_NH3_PO4_def
   2  3 	b_PO4_GL_def
   2  4 	b_PO4_ET_def_long
   3  4 	b_GL_ET_plasm
   3  5 	b_GL_C1_plasm_5long
   5  6 	b_C1_C4_mid_5long
   6  7 	b_C4_C4_mid
   7  8 	b_C4_C1_end
   4  9 	b_ET_C1_plasm_5long
   9 10 	b_C1_C4_mid_5long
  10 11 	b_C4_C4_mid
  11 12 	b_C4_C1_end

[angles]
;  i  j  k 	name 	(using named angletypes from martini_v3.0.0_ffbonded_v2.itp)
;  i  j  k 	funct 	angle 	force.c.
   1  2  3 	a_NH3_PO4_GL_def
   2  3  5 	a_PO4_GL_C_def
   4  3  5 	a_ET_GL_C_plasm
   3  4  9 	a_GL_ET_C_plasm
   3  5  6 	a_GL_C1_C4_plasm
   5  6  7 	a_C1_C4_C4_def
   6  7  8 	a_C4_C4_C1_def
   4  9 10 	a_ET_C1_C4_plasm
   9 10 11 	a_C1_C4_C4_def
  10 11 12 	a_C4_C4_C1_def


;;;;;; Martini lipid topology for di-C18:3 LE (DFLE), generated using:
; The Martini lipid itp generator version M3.l01  Args are: -alname DFLE -alhead 'E P' -allink 'G L' -altail 'CDDD CDDD'
; WARNING: Autogenerated and not all lipid headgroup and tail combinations have been tested;
;          used with care and see K.B. Pedersen et al. 2024 for guidance.
;
; Description:
;   A general model plasmalogen phosphatidylethanolamine (LE) lipid corresponding to atomistic C18:3(9c;12c;15c) di-alpha-linolenic acid tails.
; Parameterization:
;   This topology follows the standard Martini 3.0 lipid definitions and building block rules. 
;   Bonded parameters and mapping have been optimized as described in K.B. Pedersen et al. 2024.
; Reference(s): 
;   K.B. Pedersen et al. The Martini 3 Lipidome: Expanded and Refined Parameters Improve Lipid Phase Behaviour, TBD 2024 
;   P.C.T. Souza et al. Martini 3: a general purpose force field for coarse-grained molecular dynamics, 
;   Nat. Methods; 2021. doi: 10.1038/s41592-021-01098-3
; Created: 2024.07.12
;
; Molecular topology and mapping of indices:
; NH3-PO4-GL1-C1A-D2A-D3A-D4A
;          |
;         PL2-C1B-D2B-D3B-D4B
;
;  1 - 2 - 3 - 5 - 6 - 7 - 8 
;          |
;          4 - 9 - 10- 11- 12
;
;@INSANE alhead=E P, allink=G L, altail=CDDD CDDD, alname=DFLE, charge=0.0
;@RESNTEST DFL==DFLE if: atoms[0]==NH3
;@BEADS NH3 PO4 GL1 PL2 C1A D2A D3A D4A C1B D2B D3B D4B 
;@BONDS NH3-PO4 PO4-GL1 PO4-PL2 GL1-PL2 GL1-C1A C1A-D2A D2A-D3A D3A-D4A PL2-C1B C1B-D2B D2B-D3B D3B-D4B 
;

[moleculetype]
; molname      nrexcl
  DFLE          1

[atoms]
; id 	type 	resnr 	residu 	atom 	cgnr 	charge    (mass)
   1    Q4p   1  DFLE  NH3   1 	1.0
   2     Q5   1  DFLE  PO4   2 	-1.0
   3   SN4a   1  DFLE  GL1   3 	0
   4  SN4ah   1  DFLE  PL2   4 	0
   5     C1   1  DFLE  C1A   5 	0
   6    C4h   1  DFLE  D2A   6 	0
   7    C4h   1  DFLE  D3A   7 	0
   8    C4h   1  DFLE  D4A   8 	0
   9     C1   1  DFLE  C1B   9 	0
  10    C4h   1  DFLE  D2B  10 	0
  11    C4h   1  DFLE  D3B  11 	0
  12    C4h   1  DFLE  D4B  12 	0

[bonds]
;  i  j 	name 	(using named bondtypes from martini_v3.0.0_ffbonded_v2.itp)
;  i  j 	funct 	force.c.
   1  2 	b_NH3_PO4_def
   2  3 	b_PO4_GL_def
   2  4 	b_PO4_ET_def_long
   3  4 	b_GL_ET_plasm
   3  5 	b_GL_C1_plasm_5long
   5  6 	b_C1_C4_mid_5long
   6  7 	b_C4_C4_mid
   7  8 	b_C4_C4_end
   4  9 	b_ET_C1_plasm_5long
   9 10 	b_C1_C4_mid_5long
  10 11 	b_C4_C4_mid
  11 12 	b_C4_C4_end

[angles]
;  i  j  k 	name 	(using named angletypes from martini_v3.0.0_ffbonded_v2.itp)
;  i  j  k 	funct 	angle 	force.c.
   1  2  3 	a_NH3_PO4_GL_def
   2  3  5 	a_PO4_GL_C_def
   4  3  5 	a_ET_GL_C_plasm
   3  4  9 	a_GL_ET_C_plasm
   3  5  6 	a_GL_C1_C4_plasm
   5  6  7 	a_C1_C4_C4_def
   6  7  8 	a_C4_C4_C4_def
   4  9 10 	a_ET_C1_C4_plasm
   9 10 11 	a_C1_C4_C4_def
  10 11 12 	a_C4_C4_C4_def


;;;;;; Martini lipid topology for di-C20:4 LE (DALE), generated using:
; The Martini lipid itp generator version M3.l01  Args are: -alname DALE -alhead 'E P' -allink 'G L' -altail 'cFFDC cFFDC'
; WARNING: Autogenerated and not all lipid headgroup and tail combinations have been tested;
;          used with care and see K.B. Pedersen et al. 2024 for guidance.
;
; Description:
;   A general model plasmalogen phosphatidylethanolamine (LE) lipid corresponding to atomistic C20:4(5c;8c;11c;14c) di-arachidonic acid (AA) tails.
; Parameterization:
;   This topology follows the standard Martini 3.0 lipid definitions and building block rules. 
;   Bonded parameters and mapping have been optimized as described in K.B. Pedersen et al. 2024.
; Reference(s): 
;   K.B. Pedersen et al. The Martini 3 Lipidome: Expanded and Refined Parameters Improve Lipid Phase Behaviour, TBD 2024 
;   P.C.T. Souza et al. Martini 3: a general purpose force field for coarse-grained molecular dynamics, 
;   Nat. Methods; 2021. doi: 10.1038/s41592-021-01098-3
; Created: 2024.07.12
;
; Molecular topology and mapping of indices:
; NH3-PO4-GL1-C1A-D2A-D3A-D4A-C5A
;          |
;         PL2-C1B-D2B-D3B-D4B-C5B
;
;  1 - 2 - 3 - 5 - 6 - 7 - 8 - 9 
;          |
;          4 - 10- 11- 12- 13- 14
;
;@INSANE alhead=E P, allink=G L, altail=CDDDC CDDDC, alname=DALE, charge=0.0
;@RESNTEST DAL==DALE if: atoms[0]==NH3
;@BEADS NH3 PO4 GL1 PL2 C1A D2A D3A D4A C5A C1B D2B D3B D4B C5B 
;@BONDS NH3-PO4 PO4-GL1 PO4-PL2 GL1-PL2 GL1-C1A C1A-D2A D2A-D3A D3A-D4A D4A-C5A PL2-C1B C1B-D2B D2B-D3B D3B-D4B D4B-C5B 
;

[moleculetype]
; molname      nrexcl
  DALE          1

[atoms]
; id 	type 	resnr 	residu 	atom 	cgnr 	charge    (mass)
   1    Q4p   1  DALE  NH3   1 	1.0
   2     Q5   1  DALE  PO4   2 	-1.0
   3   SN4a   1  DALE  GL1   3 	0
   4  SN4ah   1  DALE  PL2   4 	0
   5    SC1   1  DALE  C1A   5 	0
   6    C5h   1  DALE  D2A   6 	0
   7    C5h   1  DALE  D3A   7 	0
   8    C4h   1  DALE  D4A   8 	0
   9     C1   1  DALE  C5A   9 	0
  10    SC1   1  DALE  C1B  10 	0
  11    C5h   1  DALE  D2B  11 	0
  12    C5h   1  DALE  D3B  12 	0
  13    C4h   1  DALE  D4B  13 	0
  14     C1   1  DALE  C5B  14 	0

[bonds]
;  i  j 	name 	(using named bondtypes from martini_v3.0.0_ffbonded_v2.itp)
;  i  j 	funct 	force.c.
   1  2 	b_NH3_PO4_def
   2  3 	b_PO4_GL_def
   2  4 	b_PO4_ET_def_long
   3  4 	b_GL_ET_plasm
   3  5 	b_GL_SC1_plasm
   5  6 	b_SC1_C4_mid
   6  7 	b_C4_C4_mid
   7  8 	b_C4_C4_mid
   8  9 	b_C4_C1_end
   4 10 	b_ET_SC1_plasm
  10 11 	b_SC1_C4_mid
  11 12 	b_C4_C4_mid
  12 13 	b_C4_C4_mid
  13 14 	b_C4_C1_end

[angles]
;  i  j  k 	name 	(using named angletypes from martini_v3.0.0_ffbonded_v2.itp)
;  i  j  k 	funct 	angle 	force.c.
   1  2  3 	a_NH3_PO4_GL_def
   2  3  5 	a_PO4_GL_C_def
   4  3  5 	a_ET_GL_C_plasm
   3  4 10 	a_GL_ET_C_plasm
   3  5  6 	a_GL_C1_C4_plasm
   5  6  7 	a_C1_C4_C4_def
   6  7  8 	a_C4_C4_C4_def
   7  8  9 	a_C4_C4_C1_def
   4 10 11 	a_ET_C1_C4_plasm
  10 11 12 	a_C1_C4_C4_def
  11 12 13 	a_C4_C4_C4_def
  12 13 14 	a_C4_C4_C1_def


;;;;;; Martini lipid topology for di-C22:6 LE (DDLE), generated using:
; The Martini lipid itp generator version M3.l01  Args are: -alname DDLE -alhead 'E P' -allink 'G L' -altail 'DFFDD DFFDD'
; WARNING: Autogenerated and not all lipid headgroup and tail combinations have been tested;
;          used with care and see K.B. Pedersen et al. 2024 for guidance.
;
; Description:
;   A general model plasmalogen phosphatidylethanolamine (LE) lipid corresponding to atomistic C22:6(4c;7c;10c;13c;16c;19c) di-docosahexaenoic acid tails.
; Parameterization:
;   This topology follows the standard Martini 3.0 lipid definitions and building block rules. 
;   Bonded parameters and mapping have been optimized as described in K.B. Pedersen et al. 2024.
; Reference(s): 
;   K.B. Pedersen et al. The Martini 3 Lipidome: Expanded and Refined Parameters Improve Lipid Phase Behaviour, TBD 2024 
;   P.C.T. Souza et al. Martini 3: a general purpose force field for coarse-grained molecular dynamics, 
;   Nat. Methods; 2021. doi: 10.1038/s41592-021-01098-3
; Created: 2024.07.12
;
; Molecular topology and mapping of indices:
; NH3-PO4-GL1-D1A-D2A-D3A-D4A-D5A
;          |
;         PL2-D1B-D2B-D3B-D4B-D5B
;
;  1 - 2 - 3 - 5 - 6 - 7 - 8 - 9 
;          |
;          4 - 10- 11- 12- 13- 14
;
;@INSANE alhead=E P, allink=G L, altail=DDDDD DDDDD, alname=DDLE, charge=0.0
;@RESNTEST DDL==DDLE if: atoms[0]==NH3
;@BEADS NH3 PO4 GL1 PL2 D1A D2A D3A D4A D5A D1B D2B D3B D4B D5B 
;@BONDS NH3-PO4 PO4-GL1 PO4-PL2 GL1-PL2 GL1-D1A D1A-D2A D2A-D3A D3A-D4A D4A-D5A PL2-D1B D1B-D2B D2B-D3B D3B-D4B D4B-D5B 
;

[moleculetype]
; molname      nrexcl
  DDLE          1

[atoms]
; id 	type 	resnr 	residu 	atom 	cgnr 	charge    (mass)
   1    Q4p   1  DDLE  NH3   1 	1.0
   2     Q5   1  DDLE  PO4   2 	-1.0
   3   SN4a   1  DDLE  GL1   3 	0
   4  SN4ah   1  DDLE  PL2   4 	0
   5    C4h   1  DDLE  D1A   5 	0
   6    C5h   1  DDLE  D2A   6 	0
   7    C5h   1  DDLE  D3A   7 	0
   8    C4h   1  DDLE  D4A   8 	0
   9    C4h   1  DDLE  D5A   9 	0
  10    C4h   1  DDLE  D1B  10 	0
  11    C5h   1  DDLE  D2B  11 	0
  12    C5h   1  DDLE  D3B  12 	0
  13    C4h   1  DDLE  D4B  13 	0
  14    C4h   1  DDLE  D5B  14 	0

[bonds]
;  i  j 	name 	(using named bondtypes from martini_v3.0.0_ffbonded_v2.itp)
;  i  j 	funct 	force.c.
   1  2 	b_NH3_PO4_def
   2  3 	b_PO4_GL_def
   2  4 	b_PO4_ET_def_long
   3  4 	b_GL_ET_plasm
   3  5 	b_GL_C4_plasm_5long
   5  6 	b_C4_C4_mid_5long
   6  7 	b_C4_C4_mid
   7  8 	b_C4_C4_mid
   8  9 	b_C4_C4_end
   4 10 	b_ET_C4_plasm_5long
  10 11 	b_C4_C4_mid_5long
  11 12 	b_C4_C4_mid
  12 13 	b_C4_C4_mid
  13 14 	b_C4_C4_end

[angles]
;  i  j  k 	name 	(using named angletypes from martini_v3.0.0_ffbonded_v2.itp)
;  i  j  k 	funct 	angle 	force.c.
   1  2  3 	a_NH3_PO4_GL_def
   2  3  5 	a_PO4_GL_C_def
   4  3  5 	a_ET_GL_C_plasm
   3  4 10 	a_GL_ET_C_plasm
   3  5  6 	a_GL_C4_C4_plasm
   5  6  7 	a_C4_C4_C4_def
   6  7  8 	a_C4_C4_C4_def
   7  8  9 	a_C4_C4_C4_def
   4 10 11 	a_ET_C4_C4_plasm
  10 11 12 	a_C4_C4_C4_def
  11 12 13 	a_C4_C4_C4_def
  12 13 14 	a_C4_C4_C4_def


;;;;;; Martini lipid topology for C16:0/16:1 LE (PYLE), generated using:
; The Martini lipid itp generator version M3.l01  Args are: -alname PYLE -alhead 'E P' -allink 'G L' -altail 'cCDC cCCC'
; WARNING: Autogenerated and not all lipid headgroup and tail combinations have been tested;
;          used with care and see K.B. Pedersen et al. 2024 for guidance.
;
; Description:
;   A general model plasmalogen phosphatidylethanolamine (LE) lipid corresponding to atomistic C16:0/16:1(9c) 1-palmitoyl-2-palmitoleoyl tails.
; Parameterization:
;   This topology follows the standard Martini 3.0 lipid definitions and building block rules. 
;   Bonded parameters and mapping have been optimized as described in K.B. Pedersen et al. 2024.
; Reference(s): 
;   K.B. Pedersen et al. The Martini 3 Lipidome: Expanded and Refined Parameters Improve Lipid Phase Behaviour, TBD 2024 
;   P.C.T. Souza et al. Martini 3: a general purpose force field for coarse-grained molecular dynamics, 
;   Nat. Methods; 2021. doi: 10.1038/s41592-021-01098-3
; Created: 2024.07.12
;
; Molecular topology and mapping of indices:
; NH3-PO4-GL1-C1A-C2A-D3A-C4A
;          |
;         PL2-C1B-C2B-C3B-C4B
;
;  1 - 2 - 3 - 5 - 6 - 7 - 8 
;          |
;          4 - 9 - 10- 11- 12
;
;@INSANE alhead=E P, allink=G L, altail=CCDC CCCC, alname=PYLE, charge=0.0
;@RESNTEST PYL==PYLE if: atoms[0]==NH3
;@BEADS NH3 PO4 GL1 PL2 C1A C2A D3A C4A C1B C2B C3B C4B 
;@BONDS NH3-PO4 PO4-GL1 PO4-PL2 GL1-PL2 GL1-C1A C1A-C2A C2A-D3A D3A-C4A PL2-C1B C1B-C2B C2B-C3B C3B-C4B 
;

[moleculetype]
; molname      nrexcl
  PYLE          1

[atoms]
; id 	type 	resnr 	residu 	atom 	cgnr 	charge    (mass)
   1    Q4p   1  PYLE  NH3   1 	1.0
   2     Q5   1  PYLE  PO4   2 	-1.0
   3   SN4a   1  PYLE  GL1   3 	0
   4  SN4ah   1  PYLE  PL2   4 	0
   5    SC1   1  PYLE  C1A   5 	0
   6     C1   1  PYLE  C2A   6 	0
   7    C4h   1  PYLE  D3A   7 	0
   8     C1   1  PYLE  C4A   8 	0
   9    SC1   1  PYLE  C1B   9 	0
  10     C1   1  PYLE  C2B  10 	0
  11     C1   1  PYLE  C3B  11 	0
  12     C1   1  PYLE  C4B  12 	0

[bonds]
;  i  j 	name 	(using named bondtypes from martini_v3.0.0_ffbonded_v2.itp)
;  i  j 	funct 	force.c.
   1  2 	b_NH3_PO4_def
   2  3 	b_PO4_GL_def
   2  4 	b_PO4_ET_def_long
   3  4 	b_GL_ET_plasm
   3  5 	b_GL_SC1_plasm
   5  6 	b_SC1_C1_mid
   6  7 	b_C1_C4_mid
   7  8 	b_C4_C1_end
   4  9 	b_ET_SC1_plasm
   9 10 	b_SC1_C1_mid
  10 11 	b_C1_C1_mid
  11 12 	b_C1_C1_end

[angles]
;  i  j  k 	name 	(using named angletypes from martini_v3.0.0_ffbonded_v2.itp)
;  i  j  k 	funct 	angle 	force.c.
   1  2  3 	a_NH3_PO4_GL_def
   2  3  5 	a_PO4_GL_C_def
   4  3  5 	a_ET_GL_C_plasm
   3  4  9 	a_GL_ET_C_plasm
   3  5  6 	a_GL_C1_C1_plasm
   5  6  7 	a_C1_C1_C4_def
   6  7  8 	a_C1_C4_C1_def
   4  9 10 	a_ET_C1_C1_plasm
   9 10 11 	a_C1_C1_C1_def
  10 11 12 	a_C1_C1_C1_def


;;;;;; Martini lipid topology for C16:0/18:0 LE (PSLE), generated using:
; The Martini lipid itp generator version M3.l01  Args are: -alname PSLE -alhead 'E P' -allink 'G L' -altail 'CCCC cCCC'
; WARNING: Autogenerated and not all lipid headgroup and tail combinations have been tested;
;          used with care and see K.B. Pedersen et al. 2024 for guidance.
;
; Description:
;   A general model plasmalogen phosphatidylethanolamine (LE) lipid corresponding to atomistic C16:0/18:0 1-palmitoyl-2-stearoyl tails.
; Parameterization:
;   This topology follows the standard Martini 3.0 lipid definitions and building block rules. 
;   Bonded parameters and mapping have been optimized as described in K.B. Pedersen et al. 2024.
; Reference(s): 
;   K.B. Pedersen et al. The Martini 3 Lipidome: Expanded and Refined Parameters Improve Lipid Phase Behaviour, TBD 2024 
;   P.C.T. Souza et al. Martini 3: a general purpose force field for coarse-grained molecular dynamics, 
;   Nat. Methods; 2021. doi: 10.1038/s41592-021-01098-3
; Created: 2024.07.12
;
; Molecular topology and mapping of indices:
; NH3-PO4-GL1-C1A-C2A-C3A-C4A
;          |
;         PL2-C1B-C2B-C3B-C4B
;
;  1 - 2 - 3 - 5 - 6 - 7 - 8 
;          |
;          4 - 9 - 10- 11- 12
;
;@INSANE alhead=E P, allink=G L, altail=CCCC CCCC, alname=PSLE, charge=0.0
;@RESNTEST PSL==PSLE if: atoms[0]==NH3
;@BEADS NH3 PO4 GL1 PL2 C1A C2A C3A C4A C1B C2B C3B C4B 
;@BONDS NH3-PO4 PO4-GL1 PO4-PL2 GL1-PL2 GL1-C1A C1A-C2A C2A-C3A C3A-C4A PL2-C1B C1B-C2B C2B-C3B C3B-C4B 
;

[moleculetype]
; molname      nrexcl
  PSLE          1

[atoms]
; id 	type 	resnr 	residu 	atom 	cgnr 	charge    (mass)
   1    Q4p   1  PSLE  NH3   1 	1.0
   2     Q5   1  PSLE  PO4   2 	-1.0
   3   SN4a   1  PSLE  GL1   3 	0
   4  SN4ah   1  PSLE  PL2   4 	0
   5     C1   1  PSLE  C1A   5 	0
   6     C1   1  PSLE  C2A   6 	0
   7     C1   1  PSLE  C3A   7 	0
   8     C1   1  PSLE  C4A   8 	0
   9    SC1   1  PSLE  C1B   9 	0
  10     C1   1  PSLE  C2B  10 	0
  11     C1   1  PSLE  C3B  11 	0
  12     C1   1  PSLE  C4B  12 	0

[bonds]
;  i  j 	name 	(using named bondtypes from martini_v3.0.0_ffbonded_v2.itp)
;  i  j 	funct 	force.c.
   1  2 	b_NH3_PO4_def
   2  3 	b_PO4_GL_def
   2  4 	b_PO4_ET_def_long
   3  4 	b_GL_ET_plasm
   3  5 	b_GL_C1_plasm_5long
   5  6 	b_C1_C1_mid_5long
   6  7 	b_C1_C1_mid
   7  8 	b_C1_C1_end
   4  9 	b_ET_SC1_plasm
   9 10 	b_SC1_C1_mid
  10 11 	b_C1_C1_mid
  11 12 	b_C1_C1_end

[angles]
;  i  j  k 	name 	(using named angletypes from martini_v3.0.0_ffbonded_v2.itp)
;  i  j  k 	funct 	angle 	force.c.
   1  2  3 	a_NH3_PO4_GL_def
   2  3  5 	a_PO4_GL_C_def
   4  3  5 	a_ET_GL_C_plasm
   3  4  9 	a_GL_ET_C_plasm
   3  5  6 	a_GL_C1_C1_plasm
   5  6  7 	a_C1_C1_C1_def
   6  7  8 	a_C1_C1_C1_def
   4  9 10 	a_ET_C1_C1_plasm
   9 10 11 	a_C1_C1_C1_def
  10 11 12 	a_C1_C1_C1_def


;;;;;; Martini lipid topology for C16:0/18:1 LE (POLE), generated using:
; The Martini lipid itp generator version M3.l01  Args are: -alname POLE -alhead 'E P' -allink 'G L' -altail 'CDCC cCCC'
; WARNING: Autogenerated and not all lipid headgroup and tail combinations have been tested;
;          used with care and see K.B. Pedersen et al. 2024 for guidance.
;
; Description:
;   A general model plasmalogen phosphatidylethanolamine (LE) lipid corresponding to atomistic C16:0/18:1(9c) 1-palmitoyl-2-oleoyl (POLE) tails.
; Parameterization:
;   This topology follows the standard Martini 3.0 lipid definitions and building block rules. 
;   Bonded parameters and mapping have been optimized as described in K.B. Pedersen et al. 2024.
; Reference(s): 
;   K.B. Pedersen et al. The Martini 3 Lipidome: Expanded and Refined Parameters Improve Lipid Phase Behaviour, TBD 2024 
;   P.C.T. Souza et al. Martini 3: a general purpose force field for coarse-grained molecular dynamics, 
;   Nat. Methods; 2021. doi: 10.1038/s41592-021-01098-3
; Created: 2024.07.12
;
; Molecular topology and mapping of indices:
; NH3-PO4-GL1-C1A-D2A-C3A-C4A
;          |
;         PL2-C1B-C2B-C3B-C4B
;
;  1 - 2 - 3 - 5 - 6 - 7 - 8 
;          |
;          4 - 9 - 10- 11- 12
;
;@INSANE alhead=E P, allink=G L, altail=CDCC CCCC, alname=POLE, charge=0.0
;@RESNTEST POL==POLE if: atoms[0]==NH3
;@BEADS NH3 PO4 GL1 PL2 C1A D2A C3A C4A C1B C2B C3B C4B 
;@BONDS NH3-PO4 PO4-GL1 PO4-PL2 GL1-PL2 GL1-C1A C1A-D2A D2A-C3A C3A-C4A PL2-C1B C1B-C2B C2B-C3B C3B-C4B 
;

[moleculetype]
; molname      nrexcl
  POLE          1

[atoms]
; id 	type 	resnr 	residu 	atom 	cgnr 	charge    (mass)
   1    Q4p   1  POLE  NH3   1 	1.0
   2     Q5   1  POLE  PO4   2 	-1.0
   3   SN4a   1  POLE  GL1   3 	0
   4  SN4ah   1  POLE  PL2   4 	0
   5     C1   1  POLE  C1A   5 	0
   6    C4h   1  POLE  D2A   6 	0
   7     C1   1  POLE  C3A   7 	0
   8     C1   1  POLE  C4A   8 	0
   9    SC1   1  POLE  C1B   9 	0
  10     C1   1  POLE  C2B  10 	0
  11     C1   1  POLE  C3B  11 	0
  12     C1   1  POLE  C4B  12 	0

[bonds]
;  i  j 	name 	(using named bondtypes from martini_v3.0.0_ffbonded_v2.itp)
;  i  j 	funct 	force.c.
   1  2 	b_NH3_PO4_def
   2  3 	b_PO4_GL_def
   2  4 	b_PO4_ET_def_long
   3  4 	b_GL_ET_plasm
   3  5 	b_GL_C1_plasm_5long
   5  6 	b_C1_C4_mid_5long
   6  7 	b_C4_C1_mid
   7  8 	b_C1_C1_end
   4  9 	b_ET_SC1_plasm
   9 10 	b_SC1_C1_mid
  10 11 	b_C1_C1_mid
  11 12 	b_C1_C1_end

[angles]
;  i  j  k 	name 	(using named angletypes from martini_v3.0.0_ffbonded_v2.itp)
;  i  j  k 	funct 	angle 	force.c.
   1  2  3 	a_NH3_PO4_GL_def
   2  3  5 	a_PO4_GL_C_def
   4  3  5 	a_ET_GL_C_plasm
   3  4  9 	a_GL_ET_C_plasm
   3  5  6 	a_GL_C1_C4_plasm
   5  6  7 	a_C1_C4_C1_def
   6  7  8 	a_C4_C1_C1_def
   4  9 10 	a_ET_C1_C1_plasm
   9 10 11 	a_C1_C1_C1_def
  10 11 12 	a_C1_C1_C1_def


;;;;;; Martini lipid topology for C16:0/18:2 LE (PLLE), generated using:
; The Martini lipid itp generator version M3.l01  Args are: -alname PLLE -alhead 'E P' -allink 'G L' -altail 'CDDC cCCC'
; WARNING: Autogenerated and not all lipid headgroup and tail combinations have been tested;
;          used with care and see K.B. Pedersen et al. 2024 for guidance.
;
; Description:
;   A general model plasmalogen phosphatidylethanolamine (LE) lipid corresponding to atomistic C16:0/18:2(9c;12c) 1-palmitoyl-2-linoleoyl tails.
; Parameterization:
;   This topology follows the standard Martini 3.0 lipid definitions and building block rules. 
;   Bonded parameters and mapping have been optimized as described in K.B. Pedersen et al. 2024.
; Reference(s): 
;   K.B. Pedersen et al. The Martini 3 Lipidome: Expanded and Refined Parameters Improve Lipid Phase Behaviour, TBD 2024 
;   P.C.T. Souza et al. Martini 3: a general purpose force field for coarse-grained molecular dynamics, 
;   Nat. Methods; 2021. doi: 10.1038/s41592-021-01098-3
; Created: 2024.07.12
;
; Molecular topology and mapping of indices:
; NH3-PO4-GL1-C1A-D2A-D3A-C4A
;          |
;         PL2-C1B-C2B-C3B-C4B
;
;  1 - 2 - 3 - 5 - 6 - 7 - 8 
;          |
;          4 - 9 - 10- 11- 12
;
;@INSANE alhead=E P, allink=G L, altail=CDDC CCCC, alname=PLLE, charge=0.0
;@RESNTEST PLL==PLLE if: atoms[0]==NH3
;@BEADS NH3 PO4 GL1 PL2 C1A D2A D3A C4A C1B C2B C3B C4B 
;@BONDS NH3-PO4 PO4-GL1 PO4-PL2 GL1-PL2 GL1-C1A C1A-D2A D2A-D3A D3A-C4A PL2-C1B C1B-C2B C2B-C3B C3B-C4B 
;

[moleculetype]
; molname      nrexcl
  PLLE          1

[atoms]
; id 	type 	resnr 	residu 	atom 	cgnr 	charge    (mass)
   1    Q4p   1  PLLE  NH3   1 	1.0
   2     Q5   1  PLLE  PO4   2 	-1.0
   3   SN4a   1  PLLE  GL1   3 	0
   4  SN4ah   1  PLLE  PL2   4 	0
   5     C1   1  PLLE  C1A   5 	0
   6    C4h   1  PLLE  D2A   6 	0
   7    C4h   1  PLLE  D3A   7 	0
   8     C1   1  PLLE  C4A   8 	0
   9    SC1   1  PLLE  C1B   9 	0
  10     C1   1  PLLE  C2B  10 	0
  11     C1   1  PLLE  C3B  11 	0
  12     C1   1  PLLE  C4B  12 	0

[bonds]
;  i  j 	name 	(using named bondtypes from martini_v3.0.0_ffbonded_v2.itp)
;  i  j 	funct 	force.c.
   1  2 	b_NH3_PO4_def
   2  3 	b_PO4_GL_def
   2  4 	b_PO4_ET_def_long
   3  4 	b_GL_ET_plasm
   3  5 	b_GL_C1_plasm_5long
   5  6 	b_C1_C4_mid_5long
   6  7 	b_C4_C4_mid
   7  8 	b_C4_C1_end
   4  9 	b_ET_SC1_plasm
   9 10 	b_SC1_C1_mid
  10 11 	b_C1_C1_mid
  11 12 	b_C1_C1_end

[angles]
;  i  j  k 	name 	(using named angletypes from martini_v3.0.0_ffbonded_v2.itp)
;  i  j  k 	funct 	angle 	force.c.
   1  2  3 	a_NH3_PO4_GL_def
   2  3  5 	a_PO4_GL_C_def
   4  3  5 	a_ET_GL_C_plasm
   3  4  9 	a_GL_ET_C_plasm
   3  5  6 	a_GL_C1_C4_plasm
   5  6  7 	a_C1_C4_C4_def
   6  7  8 	a_C4_C4_C1_def
   4  9 10 	a_ET_C1_C1_plasm
   9 10 11 	a_C1_C1_C1_def
  10 11 12 	a_C1_C1_C1_def


;;;;;; Martini lipid topology for C16:0/18:3 LE (PFLE), generated using:
; The Martini lipid itp generator version M3.l01  Args are: -alname PFLE -alhead 'E P' -allink 'G L' -altail 'CDDD cCCC'
; WARNING: Autogenerated and not all lipid headgroup and tail combinations have been tested;
;          used with care and see K.B. Pedersen et al. 2024 for guidance.
;
; Description:
;   A general model plasmalogen phosphatidylethanolamine (LE) lipid corresponding to atomistic C16:0/18:3(9c;12c;15c) 1-palmitoyl-2-alpha-linolenic acid tails.
; Parameterization:
;   This topology follows the standard Martini 3.0 lipid definitions and building block rules. 
;   Bonded parameters and mapping have been optimized as described in K.B. Pedersen et al. 2024.
; Reference(s): 
;   K.B. Pedersen et al. The Martini 3 Lipidome: Expanded and Refined Parameters Improve Lipid Phase Behaviour, TBD 2024 
;   P.C.T. Souza et al. Martini 3: a general purpose force field for coarse-grained molecular dynamics, 
;   Nat. Methods; 2021. doi: 10.1038/s41592-021-01098-3
; Created: 2024.07.12
;
; Molecular topology and mapping of indices:
; NH3-PO4-GL1-C1A-D2A-D3A-D4A
;          |
;         PL2-C1B-C2B-C3B-C4B
;
;  1 - 2 - 3 - 5 - 6 - 7 - 8 
;          |
;          4 - 9 - 10- 11- 12
;
;@INSANE alhead=E P, allink=G L, altail=CDDD CCCC, alname=PFLE, charge=0.0
;@RESNTEST PFL==PFLE if: atoms[0]==NH3
;@BEADS NH3 PO4 GL1 PL2 C1A D2A D3A D4A C1B C2B C3B C4B 
;@BONDS NH3-PO4 PO4-GL1 PO4-PL2 GL1-PL2 GL1-C1A C1A-D2A D2A-D3A D3A-D4A PL2-C1B C1B-C2B C2B-C3B C3B-C4B 
;

[moleculetype]
; molname      nrexcl
  PFLE          1

[atoms]
; id 	type 	resnr 	residu 	atom 	cgnr 	charge    (mass)
   1    Q4p   1  PFLE  NH3   1 	1.0
   2     Q5   1  PFLE  PO4   2 	-1.0
   3   SN4a   1  PFLE  GL1   3 	0
   4  SN4ah   1  PFLE  PL2   4 	0
   5     C1   1  PFLE  C1A   5 	0
   6    C4h   1  PFLE  D2A   6 	0
   7    C4h   1  PFLE  D3A   7 	0
   8    C4h   1  PFLE  D4A   8 	0
   9    SC1   1  PFLE  C1B   9 	0
  10     C1   1  PFLE  C2B  10 	0
  11     C1   1  PFLE  C3B  11 	0
  12     C1   1  PFLE  C4B  12 	0

[bonds]
;  i  j 	name 	(using named bondtypes from martini_v3.0.0_ffbonded_v2.itp)
;  i  j 	funct 	force.c.
   1  2 	b_NH3_PO4_def
   2  3 	b_PO4_GL_def
   2  4 	b_PO4_ET_def_long
   3  4 	b_GL_ET_plasm
   3  5 	b_GL_C1_plasm_5long
   5  6 	b_C1_C4_mid_5long
   6  7 	b_C4_C4_mid
   7  8 	b_C4_C4_end
   4  9 	b_ET_SC1_plasm
   9 10 	b_SC1_C1_mid
  10 11 	b_C1_C1_mid
  11 12 	b_C1_C1_end

[angles]
;  i  j  k 	name 	(using named angletypes from martini_v3.0.0_ffbonded_v2.itp)
;  i  j  k 	funct 	angle 	force.c.
   1  2  3 	a_NH3_PO4_GL_def
   2  3  5 	a_PO4_GL_C_def
   4  3  5 	a_ET_GL_C_plasm
   3  4  9 	a_GL_ET_C_plasm
   3  5  6 	a_GL_C1_C4_plasm
   5  6  7 	a_C1_C4_C4_def
   6  7  8 	a_C4_C4_C4_def
   4  9 10 	a_ET_C1_C1_plasm
   9 10 11 	a_C1_C1_C1_def
  10 11 12 	a_C1_C1_C1_def


;;;;;; Martini lipid topology for C16:0/20:2 LE (PILE), generated using:
; The Martini lipid itp generator version M3.l01  Args are: -alname PILE -alhead 'E P' -allink 'G L' -altail 'cCDDC cCCC'
; WARNING: Autogenerated and not all lipid headgroup and tail combinations have been tested;
;          used with care and see K.B. Pedersen et al. 2024 for guidance.
;
; Description:
;   A general model plasmalogen phosphatidylethanolamine (LE) lipid corresponding to atomistic C16:0/20:2(11c;14c) 1-palmitoyl-2-eicosadienoyl tails.
; Parameterization:
;   This topology follows the standard Martini 3.0 lipid definitions and building block rules. 
;   Bonded parameters and mapping have been optimized as described in K.B. Pedersen et al. 2024.
; Reference(s): 
;   K.B. Pedersen et al. The Martini 3 Lipidome: Expanded and Refined Parameters Improve Lipid Phase Behaviour, TBD 2024 
;   P.C.T. Souza et al. Martini 3: a general purpose force field for coarse-grained molecular dynamics, 
;   Nat. Methods; 2021. doi: 10.1038/s41592-021-01098-3
; Created: 2024.07.12
;
; Molecular topology and mapping of indices:
; NH3-PO4-GL1-C1A-C2A-D3A-D4A-C5A
;          |
;         PL2-C1B-C2B-C3B-C4B
;
;  1 - 2 - 3 - 5 - 6 - 7 - 8 - 9 
;          |
;          4 - 10- 11- 12- 13
;
;@INSANE alhead=E P, allink=G L, altail=CCDDC CCCC, alname=PILE, charge=0.0
;@RESNTEST PIL==PILE if: atoms[0]==NH3
;@BEADS NH3 PO4 GL1 PL2 C1A C2A D3A D4A C5A C1B C2B C3B C4B 
;@BONDS NH3-PO4 PO4-GL1 PO4-PL2 GL1-PL2 GL1-C1A C1A-C2A C2A-D3A D3A-D4A D4A-C5A PL2-C1B C1B-C2B C2B-C3B C3B-C4B 
;

[moleculetype]
; molname      nrexcl
  PILE          1

[atoms]
; id 	type 	resnr 	residu 	atom 	cgnr 	charge    (mass)
   1    Q4p   1  PILE  NH3   1 	1.0
   2     Q5   1  PILE  PO4   2 	-1.0
   3   SN4a   1  PILE  GL1   3 	0
   4  SN4ah   1  PILE  PL2   4 	0
   5    SC1   1  PILE  C1A   5 	0
   6     C1   1  PILE  C2A   6 	0
   7    C4h   1  PILE  D3A   7 	0
   8    C4h   1  PILE  D4A   8 	0
   9     C1   1  PILE  C5A   9 	0
  10    SC1   1  PILE  C1B  10 	0
  11     C1   1  PILE  C2B  11 	0
  12     C1   1  PILE  C3B  12 	0
  13     C1   1  PILE  C4B  13 	0

[bonds]
;  i  j 	name 	(using named bondtypes from martini_v3.0.0_ffbonded_v2.itp)
;  i  j 	funct 	force.c.
   1  2 	b_NH3_PO4_def
   2  3 	b_PO4_GL_def
   2  4 	b_PO4_ET_def_long
   3  4 	b_GL_ET_plasm
   3  5 	b_GL_SC1_plasm
   5  6 	b_SC1_C1_mid
   6  7 	b_C1_C4_mid
   7  8 	b_C4_C4_mid
   8  9 	b_C4_C1_end
   4 10 	b_ET_SC1_plasm
  10 11 	b_SC1_C1_mid
  11 12 	b_C1_C1_mid
  12 13 	b_C1_C1_end

[angles]
;  i  j  k 	name 	(using named angletypes from martini_v3.0.0_ffbonded_v2.itp)
;  i  j  k 	funct 	angle 	force.c.
   1  2  3 	a_NH3_PO4_GL_def
   2  3  5 	a_PO4_GL_C_def
   4  3  5 	a_ET_GL_C_plasm
   3  4 10 	a_GL_ET_C_plasm
   3  5  6 	a_GL_C1_C1_plasm
   5  6  7 	a_C1_C1_C4_def
   6  7  8 	a_C1_C4_C4_def
   7  8  9 	a_C4_C4_C1_def
   4 10 11 	a_ET_C1_C1_plasm
  10 11 12 	a_C1_C1_C1_def
  11 12 13 	a_C1_C1_C1_def


;;;;;; Martini lipid topology for C16:0/20:3 LE (PQLE), generated using:
; The Martini lipid itp generator version M3.l01  Args are: -alname PQLE -alhead 'E P' -allink 'G L' -altail 'cDDDC cCCC'
; WARNING: Autogenerated and not all lipid headgroup and tail combinations have been tested;
;          used with care and see K.B. Pedersen et al. 2024 for guidance.
;
; Description:
;   A general model plasmalogen phosphatidylethanolamine (LE) lipid corresponding to atomistic C18:0/20:2(8c;11c;14c) 1-palmitoyl-2-eicosatrienoyl tails.
; Parameterization:
;   This topology follows the standard Martini 3.0 lipid definitions and building block rules. 
;   Bonded parameters and mapping have been optimized as described in K.B. Pedersen et al. 2024.
; Reference(s): 
;   K.B. Pedersen et al. The Martini 3 Lipidome: Expanded and Refined Parameters Improve Lipid Phase Behaviour, TBD 2024 
;   P.C.T. Souza et al. Martini 3: a general purpose force field for coarse-grained molecular dynamics, 
;   Nat. Methods; 2021. doi: 10.1038/s41592-021-01098-3
; Created: 2024.07.12
;
; Molecular topology and mapping of indices:
; NH3-PO4-GL1-C1A-D2A-D3A-D4A-C5A
;          |
;         PL2-C1B-C2B-C3B-C4B
;
;  1 - 2 - 3 - 5 - 6 - 7 - 8 - 9 
;          |
;          4 - 10- 11- 12- 13
;
;@INSANE alhead=E P, allink=G L, altail=CDDDC CCCC, alname=PQLE, charge=0.0
;@RESNTEST PQL==PQLE if: atoms[0]==NH3
;@BEADS NH3 PO4 GL1 PL2 C1A D2A D3A D4A C5A C1B C2B C3B C4B 
;@BONDS NH3-PO4 PO4-GL1 PO4-PL2 GL1-PL2 GL1-C1A C1A-D2A D2A-D3A D3A-D4A D4A-C5A PL2-C1B C1B-C2B C2B-C3B C3B-C4B 
;

[moleculetype]
; molname      nrexcl
  PQLE          1

[atoms]
; id 	type 	resnr 	residu 	atom 	cgnr 	charge    (mass)
   1    Q4p   1  PQLE  NH3   1 	1.0
   2     Q5   1  PQLE  PO4   2 	-1.0
   3   SN4a   1  PQLE  GL1   3 	0
   4  SN4ah   1  PQLE  PL2   4 	0
   5    SC1   1  PQLE  C1A   5 	0
   6    C4h   1  PQLE  D2A   6 	0
   7    C4h   1  PQLE  D3A   7 	0
   8    C4h   1  PQLE  D4A   8 	0
   9     C1   1  PQLE  C5A   9 	0
  10    SC1   1  PQLE  C1B  10 	0
  11     C1   1  PQLE  C2B  11 	0
  12     C1   1  PQLE  C3B  12 	0
  13     C1   1  PQLE  C4B  13 	0

[bonds]
;  i  j 	name 	(using named bondtypes from martini_v3.0.0_ffbonded_v2.itp)
;  i  j 	funct 	force.c.
   1  2 	b_NH3_PO4_def
   2  3 	b_PO4_GL_def
   2  4 	b_PO4_ET_def_long
   3  4 	b_GL_ET_plasm
   3  5 	b_GL_SC1_plasm
   5  6 	b_SC1_C4_mid
   6  7 	b_C4_C4_mid
   7  8 	b_C4_C4_mid
   8  9 	b_C4_C1_end
   4 10 	b_ET_SC1_plasm
  10 11 	b_SC1_C1_mid
  11 12 	b_C1_C1_mid
  12 13 	b_C1_C1_end

[angles]
;  i  j  k 	name 	(using named angletypes from martini_v3.0.0_ffbonded_v2.itp)
;  i  j  k 	funct 	angle 	force.c.
   1  2  3 	a_NH3_PO4_GL_def
   2  3  5 	a_PO4_GL_C_def
   4  3  5 	a_ET_GL_C_plasm
   3  4 10 	a_GL_ET_C_plasm
   3  5  6 	a_GL_C1_C4_plasm
   5  6  7 	a_C1_C4_C4_def
   6  7  8 	a_C4_C4_C4_def
   7  8  9 	a_C4_C4_C1_def
   4 10 11 	a_ET_C1_C1_plasm
  10 11 12 	a_C1_C1_C1_def
  11 12 13 	a_C1_C1_C1_def


;;;;;; Martini lipid topology for C16:0/20:4 LE (PALE), generated using:
; The Martini lipid itp generator version M3.l01  Args are: -alname PALE -alhead 'E P' -allink 'G L' -altail 'cFFDC cCCC'
; WARNING: Autogenerated and not all lipid headgroup and tail combinations have been tested;
;          used with care and see K.B. Pedersen et al. 2024 for guidance.
;
; Description:
;   A general model plasmalogen phosphatidylethanolamine (LE) lipid corresponding to atomistic C16:0/20:4(5c;8c;11c;14c) 1-palmitoyl-2-arachidonoyl tails.
; Parameterization:
;   This topology follows the standard Martini 3.0 lipid definitions and building block rules. 
;   Bonded parameters and mapping have been optimized as described in K.B. Pedersen et al. 2024.
; Reference(s): 
;   K.B. Pedersen et al. The Martini 3 Lipidome: Expanded and Refined Parameters Improve Lipid Phase Behaviour, TBD 2024 
;   P.C.T. Souza et al. Martini 3: a general purpose force field for coarse-grained molecular dynamics, 
;   Nat. Methods; 2021. doi: 10.1038/s41592-021-01098-3
; Created: 2024.07.12
;
; Molecular topology and mapping of indices:
; NH3-PO4-GL1-C1A-D2A-D3A-D4A-C5A
;          |
;         PL2-C1B-C2B-C3B-C4B
;
;  1 - 2 - 3 - 5 - 6 - 7 - 8 - 9 
;          |
;          4 - 10- 11- 12- 13
;
;@INSANE alhead=E P, allink=G L, altail=CDDDC CCCC, alname=PALE, charge=0.0
;@RESNTEST PAL==PALE if: atoms[0]==NH3
;@BEADS NH3 PO4 GL1 PL2 C1A D2A D3A D4A C5A C1B C2B C3B C4B 
;@BONDS NH3-PO4 PO4-GL1 PO4-PL2 GL1-PL2 GL1-C1A C1A-D2A D2A-D3A D3A-D4A D4A-C5A PL2-C1B C1B-C2B C2B-C3B C3B-C4B 
;

[moleculetype]
; molname      nrexcl
  PALE          1

[atoms]
; id 	type 	resnr 	residu 	atom 	cgnr 	charge    (mass)
   1    Q4p   1  PALE  NH3   1 	1.0
   2     Q5   1  PALE  PO4   2 	-1.0
   3   SN4a   1  PALE  GL1   3 	0
   4  SN4ah   1  PALE  PL2   4 	0
   5    SC1   1  PALE  C1A   5 	0
   6    C5h   1  PALE  D2A   6 	0
   7    C5h   1  PALE  D3A   7 	0
   8    C4h   1  PALE  D4A   8 	0
   9     C1   1  PALE  C5A   9 	0
  10    SC1   1  PALE  C1B  10 	0
  11     C1   1  PALE  C2B  11 	0
  12     C1   1  PALE  C3B  12 	0
  13     C1   1  PALE  C4B  13 	0

[bonds]
;  i  j 	name 	(using named bondtypes from martini_v3.0.0_ffbonded_v2.itp)
;  i  j 	funct 	force.c.
   1  2 	b_NH3_PO4_def
   2  3 	b_PO4_GL_def
   2  4 	b_PO4_ET_def_long
   3  4 	b_GL_ET_plasm
   3  5 	b_GL_SC1_plasm
   5  6 	b_SC1_C4_mid
   6  7 	b_C4_C4_mid
   7  8 	b_C4_C4_mid
   8  9 	b_C4_C1_end
   4 10 	b_ET_SC1_plasm
  10 11 	b_SC1_C1_mid
  11 12 	b_C1_C1_mid
  12 13 	b_C1_C1_end

[angles]
;  i  j  k 	name 	(using named angletypes from martini_v3.0.0_ffbonded_v2.itp)
;  i  j  k 	funct 	angle 	force.c.
   1  2  3 	a_NH3_PO4_GL_def
   2  3  5 	a_PO4_GL_C_def
   4  3  5 	a_ET_GL_C_plasm
   3  4 10 	a_GL_ET_C_plasm
   3  5  6 	a_GL_C1_C4_plasm
   5  6  7 	a_C1_C4_C4_def
   6  7  8 	a_C4_C4_C4_def
   7  8  9 	a_C4_C4_C1_def
   4 10 11 	a_ET_C1_C1_plasm
  10 11 12 	a_C1_C1_C1_def
  11 12 13 	a_C1_C1_C1_def


;;;;;; Martini lipid topology for C16:0/22:1 LE (PELE), generated using:
; The Martini lipid itp generator version M3.l01  Args are: -alname PELE -alhead 'E P' -allink 'G L' -altail 'CCDCC cCCC'
; WARNING: Autogenerated and not all lipid headgroup and tail combinations have been tested;
;          used with care and see K.B. Pedersen et al. 2024 for guidance.
;
; Description:
;   A general model plasmalogen phosphatidylethanolamine (LE) lipid corresponding to atomistic C16:0/22:1 1-palmitoyl-2-erucoyl tails.
; Parameterization:
;   This topology follows the standard Martini 3.0 lipid definitions and building block rules. 
;   Bonded parameters and mapping have been optimized as described in K.B. Pedersen et al. 2024.
; Reference(s): 
;   K.B. Pedersen et al. The Martini 3 Lipidome: Expanded and Refined Parameters Improve Lipid Phase Behaviour, TBD 2024 
;   P.C.T. Souza et al. Martini 3: a general purpose force field for coarse-grained molecular dynamics, 
;   Nat. Methods; 2021. doi: 10.1038/s41592-021-01098-3
; Created: 2024.07.12
;
; Molecular topology and mapping of indices:
; NH3-PO4-GL1-C1A-C2A-D3A-C4A-C5A
;          |
;         PL2-C1B-C2B-C3B-C4B
;
;  1 - 2 - 3 - 5 - 6 - 7 - 8 - 9 
;          |
;          4 - 10- 11- 12- 13
;
;@INSANE alhead=E P, allink=G L, altail=CCDCC CCCC, alname=PELE, charge=0.0
;@RESNTEST PEL==PELE if: atoms[0]==NH3
;@BEADS NH3 PO4 GL1 PL2 C1A C2A D3A C4A C5A C1B C2B C3B C4B 
;@BONDS NH3-PO4 PO4-GL1 PO4-PL2 GL1-PL2 GL1-C1A C1A-C2A C2A-D3A D3A-C4A C4A-C5A PL2-C1B C1B-C2B C2B-C3B C3B-C4B 
;

[moleculetype]
; molname      nrexcl
  PELE          1

[atoms]
; id 	type 	resnr 	residu 	atom 	cgnr 	charge    (mass)
   1    Q4p   1  PELE  NH3   1 	1.0
   2     Q5   1  PELE  PO4   2 	-1.0
   3   SN4a   1  PELE  GL1   3 	0
   4  SN4ah   1  PELE  PL2   4 	0
   5     C1   1  PELE  C1A   5 	0
   6     C1   1  PELE  C2A   6 	0
   7    C4h   1  PELE  D3A   7 	0
   8     C1   1  PELE  C4A   8 	0
   9     C1   1  PELE  C5A   9 	0
  10    SC1   1  PELE  C1B  10 	0
  11     C1   1  PELE  C2B  11 	0
  12     C1   1  PELE  C3B  12 	0
  13     C1   1  PELE  C4B  13 	0

[bonds]
;  i  j 	name 	(using named bondtypes from martini_v3.0.0_ffbonded_v2.itp)
;  i  j 	funct 	force.c.
   1  2 	b_NH3_PO4_def
   2  3 	b_PO4_GL_def
   2  4 	b_PO4_ET_def_long
   3  4 	b_GL_ET_plasm
   3  5 	b_GL_C1_plasm_5long
   5  6 	b_C1_C1_mid_5long
   6  7 	b_C1_C4_mid
   7  8 	b_C4_C1_mid
   8  9 	b_C1_C1_end
   4 10 	b_ET_SC1_plasm
  10 11 	b_SC1_C1_mid
  11 12 	b_C1_C1_mid
  12 13 	b_C1_C1_end

[angles]
;  i  j  k 	name 	(using named angletypes from martini_v3.0.0_ffbonded_v2.itp)
;  i  j  k 	funct 	angle 	force.c.
   1  2  3 	a_NH3_PO4_GL_def
   2  3  5 	a_PO4_GL_C_def
   4  3  5 	a_ET_GL_C_plasm
   3  4 10 	a_GL_ET_C_plasm
   3  5  6 	a_GL_C1_C1_plasm
   5  6  7 	a_C1_C1_C4_def
   6  7  8 	a_C1_C4_C1_def
   7  8  9 	a_C4_C1_C1_def
   4 10 11 	a_ET_C1_C1_plasm
  10 11 12 	a_C1_C1_C1_def
  11 12 13 	a_C1_C1_C1_def


;;;;;; Martini lipid topology for C16:0/22:6 LE (PDLE), generated using:
; The Martini lipid itp generator version M3.l01  Args are: -alname PDLE -alhead 'E P' -allink 'G L' -altail 'DFFDD cCCC'
; WARNING: Autogenerated and not all lipid headgroup and tail combinations have been tested;
;          used with care and see K.B. Pedersen et al. 2024 for guidance.
;
; Description:
;   A general model plasmalogen phosphatidylethanolamine (LE) lipid corresponding to atomistic C16:0/22:6(4c;7c;10c;13c;16c;19c) 1-palmitoyl-2-docosahexaenoyl tails.
; Parameterization:
;   This topology follows the standard Martini 3.0 lipid definitions and building block rules. 
;   Bonded parameters and mapping have been optimized as described in K.B. Pedersen et al. 2024.
; Reference(s): 
;   K.B. Pedersen et al. The Martini 3 Lipidome: Expanded and Refined Parameters Improve Lipid Phase Behaviour, TBD 2024 
;   P.C.T. Souza et al. Martini 3: a general purpose force field for coarse-grained molecular dynamics, 
;   Nat. Methods; 2021. doi: 10.1038/s41592-021-01098-3
; Created: 2024.07.12
;
; Molecular topology and mapping of indices:
; NH3-PO4-GL1-D1A-D2A-D3A-D4A-D5A
;          |
;         PL2-C1B-C2B-C3B-C4B
;
;  1 - 2 - 3 - 5 - 6 - 7 - 8 - 9 
;          |
;          4 - 10- 11- 12- 13
;
;@INSANE alhead=E P, allink=G L, altail=DDDDD CCCC, alname=PDLE, charge=0.0
;@RESNTEST PDL==PDLE if: atoms[0]==NH3
;@BEADS NH3 PO4 GL1 PL2 D1A D2A D3A D4A D5A C1B C2B C3B C4B 
;@BONDS NH3-PO4 PO4-GL1 PO4-PL2 GL1-PL2 GL1-D1A D1A-D2A D2A-D3A D3A-D4A D4A-D5A PL2-C1B C1B-C2B C2B-C3B C3B-C4B 
;

[moleculetype]
; molname      nrexcl
  PDLE          1

[atoms]
; id 	type 	resnr 	residu 	atom 	cgnr 	charge    (mass)
   1    Q4p   1  PDLE  NH3   1 	1.0
   2     Q5   1  PDLE  PO4   2 	-1.0
   3   SN4a   1  PDLE  GL1   3 	0
   4  SN4ah   1  PDLE  PL2   4 	0
   5    C4h   1  PDLE  D1A   5 	0
   6    C5h   1  PDLE  D2A   6 	0
   7    C5h   1  PDLE  D3A   7 	0
   8    C4h   1  PDLE  D4A   8 	0
   9    C4h   1  PDLE  D5A   9 	0
  10    SC1   1  PDLE  C1B  10 	0
  11     C1   1  PDLE  C2B  11 	0
  12     C1   1  PDLE  C3B  12 	0
  13     C1   1  PDLE  C4B  13 	0

[bonds]
;  i  j 	name 	(using named bondtypes from martini_v3.0.0_ffbonded_v2.itp)
;  i  j 	funct 	force.c.
   1  2 	b_NH3_PO4_def
   2  3 	b_PO4_GL_def
   2  4 	b_PO4_ET_def_long
   3  4 	b_GL_ET_plasm
   3  5 	b_GL_C4_plasm_5long
   5  6 	b_C4_C4_mid_5long
   6  7 	b_C4_C4_mid
   7  8 	b_C4_C4_mid
   8  9 	b_C4_C4_end
   4 10 	b_ET_SC1_plasm
  10 11 	b_SC1_C1_mid
  11 12 	b_C1_C1_mid
  12 13 	b_C1_C1_end

[angles]
;  i  j  k 	name 	(using named angletypes from martini_v3.0.0_ffbonded_v2.itp)
;  i  j  k 	funct 	angle 	force.c.
   1  2  3 	a_NH3_PO4_GL_def
   2  3  5 	a_PO4_GL_C_def
   4  3  5 	a_ET_GL_C_plasm
   3  4 10 	a_GL_ET_C_plasm
   3  5  6 	a_GL_C4_C4_plasm
   5  6  7 	a_C4_C4_C4_def
   6  7  8 	a_C4_C4_C4_def
   7  8  9 	a_C4_C4_C4_def
   4 10 11 	a_ET_C1_C1_plasm
  10 11 12 	a_C1_C1_C1_def
  11 12 13 	a_C1_C1_C1_def


;;;;;; Martini lipid topology for C16:1/18:1 LE (YOLE), generated using:
; The Martini lipid itp generator version M3.l01  Args are: -alname YOLE -alhead 'E P' -allink 'G L' -altail 'CDCC cCDC'
; WARNING: Autogenerated and not all lipid headgroup and tail combinations have been tested;
;          used with care and see K.B. Pedersen et al. 2024 for guidance.
;
; Description:
;   A general model plasmalogen phosphatidylethanolamine (LE) lipid corresponding to atomistic C16:1(9c)/18:1(9c) 1-palmitoleoyl-2-oleoyl tails.
; Parameterization:
;   This topology follows the standard Martini 3.0 lipid definitions and building block rules. 
;   Bonded parameters and mapping have been optimized as described in K.B. Pedersen et al. 2024.
; Reference(s): 
;   K.B. Pedersen et al. The Martini 3 Lipidome: Expanded and Refined Parameters Improve Lipid Phase Behaviour, TBD 2024 
;   P.C.T. Souza et al. Martini 3: a general purpose force field for coarse-grained molecular dynamics, 
;   Nat. Methods; 2021. doi: 10.1038/s41592-021-01098-3
; Created: 2024.07.12
;
; Molecular topology and mapping of indices:
; NH3-PO4-GL1-C1A-D2A-C3A-C4A
;          |
;         PL2-C1B-C2B-D3B-C4B
;
;  1 - 2 - 3 - 5 - 6 - 7 - 8 
;          |
;          4 - 9 - 10- 11- 12
;
;@INSANE alhead=E P, allink=G L, altail=CDCC CCDC, alname=YOLE, charge=0.0
;@RESNTEST YOL==YOLE if: atoms[0]==NH3
;@BEADS NH3 PO4 GL1 PL2 C1A D2A C3A C4A C1B C2B D3B C4B 
;@BONDS NH3-PO4 PO4-GL1 PO4-PL2 GL1-PL2 GL1-C1A C1A-D2A D2A-C3A C3A-C4A PL2-C1B C1B-C2B C2B-D3B D3B-C4B 
;

[moleculetype]
; molname      nrexcl
  YOLE          1

[atoms]
; id 	type 	resnr 	residu 	atom 	cgnr 	charge    (mass)
   1    Q4p   1  YOLE  NH3   1 	1.0
   2     Q5   1  YOLE  PO4   2 	-1.0
   3   SN4a   1  YOLE  GL1   3 	0
   4  SN4ah   1  YOLE  PL2   4 	0
   5     C1   1  YOLE  C1A   5 	0
   6    C4h   1  YOLE  D2A   6 	0
   7     C1   1  YOLE  C3A   7 	0
   8     C1   1  YOLE  C4A   8 	0
   9    SC1   1  YOLE  C1B   9 	0
  10     C1   1  YOLE  C2B  10 	0
  11    C4h   1  YOLE  D3B  11 	0
  12     C1   1  YOLE  C4B  12 	0

[bonds]
;  i  j 	name 	(using named bondtypes from martini_v3.0.0_ffbonded_v2.itp)
;  i  j 	funct 	force.c.
   1  2 	b_NH3_PO4_def
   2  3 	b_PO4_GL_def
   2  4 	b_PO4_ET_def_long
   3  4 	b_GL_ET_plasm
   3  5 	b_GL_C1_plasm_5long
   5  6 	b_C1_C4_mid_5long
   6  7 	b_C4_C1_mid
   7  8 	b_C1_C1_end
   4  9 	b_ET_SC1_plasm
   9 10 	b_SC1_C1_mid
  10 11 	b_C1_C4_mid
  11 12 	b_C4_C1_end

[angles]
;  i  j  k 	name 	(using named angletypes from martini_v3.0.0_ffbonded_v2.itp)
;  i  j  k 	funct 	angle 	force.c.
   1  2  3 	a_NH3_PO4_GL_def
   2  3  5 	a_PO4_GL_C_def
   4  3  5 	a_ET_GL_C_plasm
   3  4  9 	a_GL_ET_C_plasm
   3  5  6 	a_GL_C1_C4_plasm
   5  6  7 	a_C1_C4_C1_def
   6  7  8 	a_C4_C1_C1_def
   4  9 10 	a_ET_C1_C1_plasm
   9 10 11 	a_C1_C1_C4_def
  10 11 12 	a_C1_C4_C1_def


;;;;;; Martini lipid topology for C18:0/18:1 LE (SOLE), generated using:
; The Martini lipid itp generator version M3.l01  Args are: -alname SOLE -alhead 'E P' -allink 'G L' -altail 'CDCC CCCC'
; WARNING: Autogenerated and not all lipid headgroup and tail combinations have been tested;
;          used with care and see K.B. Pedersen et al. 2024 for guidance.
;
; Description:
;   A general model plasmalogen phosphatidylethanolamine (LE) lipid corresponding to atomistic C18:0/18:1(9c) 1-stearoyl-2-oleoyl (SOLE) tails.
; Parameterization:
;   This topology follows the standard Martini 3.0 lipid definitions and building block rules. 
;   Bonded parameters and mapping have been optimized as described in K.B. Pedersen et al. 2024.
; Reference(s): 
;   K.B. Pedersen et al. The Martini 3 Lipidome: Expanded and Refined Parameters Improve Lipid Phase Behaviour, TBD 2024 
;   P.C.T. Souza et al. Martini 3: a general purpose force field for coarse-grained molecular dynamics, 
;   Nat. Methods; 2021. doi: 10.1038/s41592-021-01098-3
; Created: 2024.07.12
;
; Molecular topology and mapping of indices:
; NH3-PO4-GL1-C1A-D2A-C3A-C4A
;          |
;         PL2-C1B-C2B-C3B-C4B
;
;  1 - 2 - 3 - 5 - 6 - 7 - 8 
;          |
;          4 - 9 - 10- 11- 12
;
;@INSANE alhead=E P, allink=G L, altail=CDCC CCCC, alname=SOLE, charge=0.0
;@RESNTEST SOL==SOLE if: atoms[0]==NH3
;@BEADS NH3 PO4 GL1 PL2 C1A D2A C3A C4A C1B C2B C3B C4B 
;@BONDS NH3-PO4 PO4-GL1 PO4-PL2 GL1-PL2 GL1-C1A C1A-D2A D2A-C3A C3A-C4A PL2-C1B C1B-C2B C2B-C3B C3B-C4B 
;

[moleculetype]
; molname      nrexcl
  SOLE          1

[atoms]
; id 	type 	resnr 	residu 	atom 	cgnr 	charge    (mass)
   1    Q4p   1  SOLE  NH3   1 	1.0
   2     Q5   1  SOLE  PO4   2 	-1.0
   3   SN4a   1  SOLE  GL1   3 	0
   4  SN4ah   1  SOLE  PL2   4 	0
   5     C1   1  SOLE  C1A   5 	0
   6    C4h   1  SOLE  D2A   6 	0
   7     C1   1  SOLE  C3A   7 	0
   8     C1   1  SOLE  C4A   8 	0
   9     C1   1  SOLE  C1B   9 	0
  10     C1   1  SOLE  C2B  10 	0
  11     C1   1  SOLE  C3B  11 	0
  12     C1   1  SOLE  C4B  12 	0

[bonds]
;  i  j 	name 	(using named bondtypes from martini_v3.0.0_ffbonded_v2.itp)
;  i  j 	funct 	force.c.
   1  2 	b_NH3_PO4_def
   2  3 	b_PO4_GL_def
   2  4 	b_PO4_ET_def_long
   3  4 	b_GL_ET_plasm
   3  5 	b_GL_C1_plasm_5long
   5  6 	b_C1_C4_mid_5long
   6  7 	b_C4_C1_mid
   7  8 	b_C1_C1_end
   4  9 	b_ET_C1_plasm_5long
   9 10 	b_C1_C1_mid_5long
  10 11 	b_C1_C1_mid
  11 12 	b_C1_C1_end

[angles]
;  i  j  k 	name 	(using named angletypes from martini_v3.0.0_ffbonded_v2.itp)
;  i  j  k 	funct 	angle 	force.c.
   1  2  3 	a_NH3_PO4_GL_def
   2  3  5 	a_PO4_GL_C_def
   4  3  5 	a_ET_GL_C_plasm
   3  4  9 	a_GL_ET_C_plasm
   3  5  6 	a_GL_C1_C4_plasm
   5  6  7 	a_C1_C4_C1_def
   6  7  8 	a_C4_C1_C1_def
   4  9 10 	a_ET_C1_C1_plasm
   9 10 11 	a_C1_C1_C1_def
  10 11 12 	a_C1_C1_C1_def


;;;;;; Martini lipid topology for C18:0/18:2 LE (SLLE), generated using:
; The Martini lipid itp generator version M3.l01  Args are: -alname SLLE -alhead 'E P' -allink 'G L' -altail 'CDDC CCCC'
; WARNING: Autogenerated and not all lipid headgroup and tail combinations have been tested;
;          used with care and see K.B. Pedersen et al. 2024 for guidance.
;
; Description:
;   A general model plasmalogen phosphatidylethanolamine (LE) lipid corresponding to atomistic C18:0/18:2(9c;12c) 1-stearoyl-2-linoleoyl tails.
; Parameterization:
;   This topology follows the standard Martini 3.0 lipid definitions and building block rules. 
;   Bonded parameters and mapping have been optimized as described in K.B. Pedersen et al. 2024.
; Reference(s): 
;   K.B. Pedersen et al. The Martini 3 Lipidome: Expanded and Refined Parameters Improve Lipid Phase Behaviour, TBD 2024 
;   P.C.T. Souza et al. Martini 3: a general purpose force field for coarse-grained molecular dynamics, 
;   Nat. Methods; 2021. doi: 10.1038/s41592-021-01098-3
; Created: 2024.07.12
;
; Molecular topology and mapping of indices:
; NH3-PO4-GL1-C1A-D2A-D3A-C4A
;          |
;         PL2-C1B-C2B-C3B-C4B
;
;  1 - 2 - 3 - 5 - 6 - 7 - 8 
;          |
;          4 - 9 - 10- 11- 12
;
;@INSANE alhead=E P, allink=G L, altail=CDDC CCCC, alname=SLLE, charge=0.0
;@RESNTEST SLL==SLLE if: atoms[0]==NH3
;@BEADS NH3 PO4 GL1 PL2 C1A D2A D3A C4A C1B C2B C3B C4B 
;@BONDS NH3-PO4 PO4-GL1 PO4-PL2 GL1-PL2 GL1-C1A C1A-D2A D2A-D3A D3A-C4A PL2-C1B C1B-C2B C2B-C3B C3B-C4B 
;

[moleculetype]
; molname      nrexcl
  SLLE          1

[atoms]
; id 	type 	resnr 	residu 	atom 	cgnr 	charge    (mass)
   1    Q4p   1  SLLE  NH3   1 	1.0
   2     Q5   1  SLLE  PO4   2 	-1.0
   3   SN4a   1  SLLE  GL1   3 	0
   4  SN4ah   1  SLLE  PL2   4 	0
   5     C1   1  SLLE  C1A   5 	0
   6    C4h   1  SLLE  D2A   6 	0
   7    C4h   1  SLLE  D3A   7 	0
   8     C1   1  SLLE  C4A   8 	0
   9     C1   1  SLLE  C1B   9 	0
  10     C1   1  SLLE  C2B  10 	0
  11     C1   1  SLLE  C3B  11 	0
  12     C1   1  SLLE  C4B  12 	0

[bonds]
;  i  j 	name 	(using named bondtypes from martini_v3.0.0_ffbonded_v2.itp)
;  i  j 	funct 	force.c.
   1  2 	b_NH3_PO4_def
   2  3 	b_PO4_GL_def
   2  4 	b_PO4_ET_def_long
   3  4 	b_GL_ET_plasm
   3  5 	b_GL_C1_plasm_5long
   5  6 	b_C1_C4_mid_5long
   6  7 	b_C4_C4_mid
   7  8 	b_C4_C1_end
   4  9 	b_ET_C1_plasm_5long
   9 10 	b_C1_C1_mid_5long
  10 11 	b_C1_C1_mid
  11 12 	b_C1_C1_end

[angles]
;  i  j  k 	name 	(using named angletypes from martini_v3.0.0_ffbonded_v2.itp)
;  i  j  k 	funct 	angle 	force.c.
   1  2  3 	a_NH3_PO4_GL_def
   2  3  5 	a_PO4_GL_C_def
   4  3  5 	a_ET_GL_C_plasm
   3  4  9 	a_GL_ET_C_plasm
   3  5  6 	a_GL_C1_C4_plasm
   5  6  7 	a_C1_C4_C4_def
   6  7  8 	a_C4_C4_C1_def
   4  9 10 	a_ET_C1_C1_plasm
   9 10 11 	a_C1_C1_C1_def
  10 11 12 	a_C1_C1_C1_def


;;;;;; Martini lipid topology for C18:0/20:4 LE (SALE), generated using:
; The Martini lipid itp generator version M3.l01  Args are: -alname SALE -alhead 'E P' -allink 'G L' -altail 'cFFDC CCCC'
; WARNING: Autogenerated and not all lipid headgroup and tail combinations have been tested;
;          used with care and see K.B. Pedersen et al. 2024 for guidance.
;
; Description:
;   A general model plasmalogen phosphatidylethanolamine (LE) lipid corresponding to atomistic C16:0/20:4(5c;8c;11c;14c) 1-stearoyl-2-arachidonoyl tails.
; Parameterization:
;   This topology follows the standard Martini 3.0 lipid definitions and building block rules. 
;   Bonded parameters and mapping have been optimized as described in K.B. Pedersen et al. 2024.
; Reference(s): 
;   K.B. Pedersen et al. The Martini 3 Lipidome: Expanded and Refined Parameters Improve Lipid Phase Behaviour, TBD 2024 
;   P.C.T. Souza et al. Martini 3: a general purpose force field for coarse-grained molecular dynamics, 
;   Nat. Methods; 2021. doi: 10.1038/s41592-021-01098-3
; Created: 2024.07.12
;
; Molecular topology and mapping of indices:
; NH3-PO4-GL1-C1A-D2A-D3A-D4A-C5A
;          |
;         PL2-C1B-C2B-C3B-C4B
;
;  1 - 2 - 3 - 5 - 6 - 7 - 8 - 9 
;          |
;          4 - 10- 11- 12- 13
;
;@INSANE alhead=E P, allink=G L, altail=CDDDC CCCC, alname=SALE, charge=0.0
;@RESNTEST SAL==SALE if: atoms[0]==NH3
;@BEADS NH3 PO4 GL1 PL2 C1A D2A D3A D4A C5A C1B C2B C3B C4B 
;@BONDS NH3-PO4 PO4-GL1 PO4-PL2 GL1-PL2 GL1-C1A C1A-D2A D2A-D3A D3A-D4A D4A-C5A PL2-C1B C1B-C2B C2B-C3B C3B-C4B 
;

[moleculetype]
; molname      nrexcl
  SALE          1

[atoms]
; id 	type 	resnr 	residu 	atom 	cgnr 	charge    (mass)
   1    Q4p   1  SALE  NH3   1 	1.0
   2     Q5   1  SALE  PO4   2 	-1.0
   3   SN4a   1  SALE  GL1   3 	0
   4  SN4ah   1  SALE  PL2   4 	0
   5    SC1   1  SALE  C1A   5 	0
   6    C5h   1  SALE  D2A   6 	0
   7    C5h   1  SALE  D3A   7 	0
   8    C4h   1  SALE  D4A   8 	0
   9     C1   1  SALE  C5A   9 	0
  10     C1   1  SALE  C1B  10 	0
  11     C1   1  SALE  C2B  11 	0
  12     C1   1  SALE  C3B  12 	0
  13     C1   1  SALE  C4B  13 	0

[bonds]
;  i  j 	name 	(using named bondtypes from martini_v3.0.0_ffbonded_v2.itp)
;  i  j 	funct 	force.c.
   1  2 	b_NH3_PO4_def
   2  3 	b_PO4_GL_def
   2  4 	b_PO4_ET_def_long
   3  4 	b_GL_ET_plasm
   3  5 	b_GL_SC1_plasm
   5  6 	b_SC1_C4_mid
   6  7 	b_C4_C4_mid
   7  8 	b_C4_C4_mid
   8  9 	b_C4_C1_end
   4 10 	b_ET_C1_plasm_5long
  10 11 	b_C1_C1_mid_5long
  11 12 	b_C1_C1_mid
  12 13 	b_C1_C1_end

[angles]
;  i  j  k 	name 	(using named angletypes from martini_v3.0.0_ffbonded_v2.itp)
;  i  j  k 	funct 	angle 	force.c.
   1  2  3 	a_NH3_PO4_GL_def
   2  3  5 	a_PO4_GL_C_def
   4  3  5 	a_ET_GL_C_plasm
   3  4 10 	a_GL_ET_C_plasm
   3  5  6 	a_GL_C1_C4_plasm
   5  6  7 	a_C1_C4_C4_def
   6  7  8 	a_C4_C4_C4_def
   7  8  9 	a_C4_C4_C1_def
   4 10 11 	a_ET_C1_C1_plasm
  10 11 12 	a_C1_C1_C1_def
  11 12 13 	a_C1_C1_C1_def


;;;;;; Martini lipid topology for C18:0/22:6 LE (SDLE), generated using:
; The Martini lipid itp generator version M3.l01  Args are: -alname SDLE -alhead 'E P' -allink 'G L' -altail 'DFFDD CCCC'
; WARNING: Autogenerated and not all lipid headgroup and tail combinations have been tested;
;          used with care and see K.B. Pedersen et al. 2024 for guidance.
;
; Description:
;   A general model plasmalogen phosphatidylethanolamine (LE) lipid corresponding to atomistic C18:0/22:6(4c;7c;10c;13c;16c;19c) 1-stearoyl-2-docosahexaenoyl tails.
; Parameterization:
;   This topology follows the standard Martini 3.0 lipid definitions and building block rules. 
;   Bonded parameters and mapping have been optimized as described in K.B. Pedersen et al. 2024.
; Reference(s): 
;   K.B. Pedersen et al. The Martini 3 Lipidome: Expanded and Refined Parameters Improve Lipid Phase Behaviour, TBD 2024 
;   P.C.T. Souza et al. Martini 3: a general purpose force field for coarse-grained molecular dynamics, 
;   Nat. Methods; 2021. doi: 10.1038/s41592-021-01098-3
; Created: 2024.07.12
;
; Molecular topology and mapping of indices:
; NH3-PO4-GL1-D1A-D2A-D3A-D4A-D5A
;          |
;         PL2-C1B-C2B-C3B-C4B
;
;  1 - 2 - 3 - 5 - 6 - 7 - 8 - 9 
;          |
;          4 - 10- 11- 12- 13
;
;@INSANE alhead=E P, allink=G L, altail=DDDDD CCCC, alname=SDLE, charge=0.0
;@RESNTEST SDL==SDLE if: atoms[0]==NH3
;@BEADS NH3 PO4 GL1 PL2 D1A D2A D3A D4A D5A C1B C2B C3B C4B 
;@BONDS NH3-PO4 PO4-GL1 PO4-PL2 GL1-PL2 GL1-D1A D1A-D2A D2A-D3A D3A-D4A D4A-D5A PL2-C1B C1B-C2B C2B-C3B C3B-C4B 
;

[moleculetype]
; molname      nrexcl
  SDLE          1

[atoms]
; id 	type 	resnr 	residu 	atom 	cgnr 	charge    (mass)
   1    Q4p   1  SDLE  NH3   1 	1.0
   2     Q5   1  SDLE  PO4   2 	-1.0
   3   SN4a   1  SDLE  GL1   3 	0
   4  SN4ah   1  SDLE  PL2   4 	0
   5    C4h   1  SDLE  D1A   5 	0
   6    C5h   1  SDLE  D2A   6 	0
   7    C5h   1  SDLE  D3A   7 	0
   8    C4h   1  SDLE  D4A   8 	0
   9    C4h   1  SDLE  D5A   9 	0
  10     C1   1  SDLE  C1B  10 	0
  11     C1   1  SDLE  C2B  11 	0
  12     C1   1  SDLE  C3B  12 	0
  13     C1   1  SDLE  C4B  13 	0

[bonds]
;  i  j 	name 	(using named bondtypes from martini_v3.0.0_ffbonded_v2.itp)
;  i  j 	funct 	force.c.
   1  2 	b_NH3_PO4_def
   2  3 	b_PO4_GL_def
   2  4 	b_PO4_ET_def_long
   3  4 	b_GL_ET_plasm
   3  5 	b_GL_C4_plasm_5long
   5  6 	b_C4_C4_mid_5long
   6  7 	b_C4_C4_mid
   7  8 	b_C4_C4_mid
   8  9 	b_C4_C4_end
   4 10 	b_ET_C1_plasm_5long
  10 11 	b_C1_C1_mid_5long
  11 12 	b_C1_C1_mid
  12 13 	b_C1_C1_end

[angles]
;  i  j  k 	name 	(using named angletypes from martini_v3.0.0_ffbonded_v2.itp)
;  i  j  k 	funct 	angle 	force.c.
   1  2  3 	a_NH3_PO4_GL_def
   2  3  5 	a_PO4_GL_C_def
   4  3  5 	a_ET_GL_C_plasm
   3  4 10 	a_GL_ET_C_plasm
   3  5  6 	a_GL_C4_C4_plasm
   5  6  7 	a_C4_C4_C4_def
   6  7  8 	a_C4_C4_C4_def
   7  8  9 	a_C4_C4_C4_def
   4 10 11 	a_ET_C1_C1_plasm
  10 11 12 	a_C1_C1_C1_def
  11 12 13 	a_C1_C1_C1_def


;;;;;; Martini lipid topology for C18:1/18:2 LE (OLLE), generated using:
; The Martini lipid itp generator version M3.l01  Args are: -alname OLLE -alhead 'E P' -allink 'G L' -altail 'CDDC CDCC'
; WARNING: Autogenerated and not all lipid headgroup and tail combinations have been tested;
;          used with care and see K.B. Pedersen et al. 2024 for guidance.
;
; Description:
;   A general model plasmalogen phosphatidylethanolamine (LE) lipid corresponding to atomistic C18:1(9c)/18:2(9c;12c) 1-oleoyl-2-linoleoyl  tails.
; Parameterization:
;   This topology follows the standard Martini 3.0 lipid definitions and building block rules. 
;   Bonded parameters and mapping have been optimized as described in K.B. Pedersen et al. 2024.
; Reference(s): 
;   K.B. Pedersen et al. The Martini 3 Lipidome: Expanded and Refined Parameters Improve Lipid Phase Behaviour, TBD 2024 
;   P.C.T. Souza et al. Martini 3: a general purpose force field for coarse-grained molecular dynamics, 
;   Nat. Methods; 2021. doi: 10.1038/s41592-021-01098-3
; Created: 2024.07.12
;
; Molecular topology and mapping of indices:
; NH3-PO4-GL1-C1A-D2A-D3A-C4A
;          |
;         PL2-C1B-D2B-C3B-C4B
;
;  1 - 2 - 3 - 5 - 6 - 7 - 8 
;          |
;          4 - 9 - 10- 11- 12
;
;@INSANE alhead=E P, allink=G L, altail=CDDC CDCC, alname=OLLE, charge=0.0
;@RESNTEST OLL==OLLE if: atoms[0]==NH3
;@BEADS NH3 PO4 GL1 PL2 C1A D2A D3A C4A C1B D2B C3B C4B 
;@BONDS NH3-PO4 PO4-GL1 PO4-PL2 GL1-PL2 GL1-C1A C1A-D2A D2A-D3A D3A-C4A PL2-C1B C1B-D2B D2B-C3B C3B-C4B 
;

[moleculetype]
; molname      nrexcl
  OLLE          1

[atoms]
; id 	type 	resnr 	residu 	atom 	cgnr 	charge    (mass)
   1    Q4p   1  OLLE  NH3   1 	1.0
   2     Q5   1  OLLE  PO4   2 	-1.0
   3   SN4a   1  OLLE  GL1   3 	0
   4  SN4ah   1  OLLE  PL2   4 	0
   5     C1   1  OLLE  C1A   5 	0
   6    C4h   1  OLLE  D2A   6 	0
   7    C4h   1  OLLE  D3A   7 	0
   8     C1   1  OLLE  C4A   8 	0
   9     C1   1  OLLE  C1B   9 	0
  10    C4h   1  OLLE  D2B  10 	0
  11     C1   1  OLLE  C3B  11 	0
  12     C1   1  OLLE  C4B  12 	0

[bonds]
;  i  j 	name 	(using named bondtypes from martini_v3.0.0_ffbonded_v2.itp)
;  i  j 	funct 	force.c.
   1  2 	b_NH3_PO4_def
   2  3 	b_PO4_GL_def
   2  4 	b_PO4_ET_def_long
   3  4 	b_GL_ET_plasm
   3  5 	b_GL_C1_plasm_5long
   5  6 	b_C1_C4_mid_5long
   6  7 	b_C4_C4_mid
   7  8 	b_C4_C1_end
   4  9 	b_ET_C1_plasm_5long
   9 10 	b_C1_C4_mid_5long
  10 11 	b_C4_C1_mid
  11 12 	b_C1_C1_end

[angles]
;  i  j  k 	name 	(using named angletypes from martini_v3.0.0_ffbonded_v2.itp)
;  i  j  k 	funct 	angle 	force.c.
   1  2  3 	a_NH3_PO4_GL_def
   2  3  5 	a_PO4_GL_C_def
   4  3  5 	a_ET_GL_C_plasm
   3  4  9 	a_GL_ET_C_plasm
   3  5  6 	a_GL_C1_C4_plasm
   5  6  7 	a_C1_C4_C4_def
   6  7  8 	a_C4_C4_C1_def
   4  9 10 	a_ET_C1_C4_plasm
   9 10 11 	a_C1_C4_C1_def
  10 11 12 	a_C4_C1_C1_def


;;;;;; Martini lipid topology for C18:1/22:1 LE (OELE), generated using:
; The Martini lipid itp generator version M3.l01  Args are: -alname OELE -alhead 'E P' -allink 'G L' -altail 'CCDCC CDCC'
; WARNING: Autogenerated and not all lipid headgroup and tail combinations have been tested;
;          used with care and see K.B. Pedersen et al. 2024 for guidance.
;
; Description:
;   A general model plasmalogen phosphatidylethanolamine (LE) lipid corresponding to atomistic C18:1(9c)/22:1(13c) 1-oleoyl-2-dierucoyl tails.
; Parameterization:
;   This topology follows the standard Martini 3.0 lipid definitions and building block rules. 
;   Bonded parameters and mapping have been optimized as described in K.B. Pedersen et al. 2024.
; Reference(s): 
;   K.B. Pedersen et al. The Martini 3 Lipidome: Expanded and Refined Parameters Improve Lipid Phase Behaviour, TBD 2024 
;   P.C.T. Souza et al. Martini 3: a general purpose force field for coarse-grained molecular dynamics, 
;   Nat. Methods; 2021. doi: 10.1038/s41592-021-01098-3
; Created: 2024.07.12
;
; Molecular topology and mapping of indices:
; NH3-PO4-GL1-C1A-C2A-D3A-C4A-C5A
;          |
;         PL2-C1B-D2B-C3B-C4B
;
;  1 - 2 - 3 - 5 - 6 - 7 - 8 - 9 
;          |
;          4 - 10- 11- 12- 13
;
;@INSANE alhead=E P, allink=G L, altail=CCDCC CDCC, alname=OELE, charge=0.0
;@RESNTEST OEL==OELE if: atoms[0]==NH3
;@BEADS NH3 PO4 GL1 PL2 C1A C2A D3A C4A C5A C1B D2B C3B C4B 
;@BONDS NH3-PO4 PO4-GL1 PO4-PL2 GL1-PL2 GL1-C1A C1A-C2A C2A-D3A D3A-C4A C4A-C5A PL2-C1B C1B-D2B D2B-C3B C3B-C4B 
;

[moleculetype]
; molname      nrexcl
  OELE          1

[atoms]
; id 	type 	resnr 	residu 	atom 	cgnr 	charge    (mass)
   1    Q4p   1  OELE  NH3   1 	1.0
   2     Q5   1  OELE  PO4   2 	-1.0
   3   SN4a   1  OELE  GL1   3 	0
   4  SN4ah   1  OELE  PL2   4 	0
   5     C1   1  OELE  C1A   5 	0
   6     C1   1  OELE  C2A   6 	0
   7    C4h   1  OELE  D3A   7 	0
   8     C1   1  OELE  C4A   8 	0
   9     C1   1  OELE  C5A   9 	0
  10     C1   1  OELE  C1B  10 	0
  11    C4h   1  OELE  D2B  11 	0
  12     C1   1  OELE  C3B  12 	0
  13     C1   1  OELE  C4B  13 	0

[bonds]
;  i  j 	name 	(using named bondtypes from martini_v3.0.0_ffbonded_v2.itp)
;  i  j 	funct 	force.c.
   1  2 	b_NH3_PO4_def
   2  3 	b_PO4_GL_def
   2  4 	b_PO4_ET_def_long
   3  4 	b_GL_ET_plasm
   3  5 	b_GL_C1_plasm_5long
   5  6 	b_C1_C1_mid_5long
   6  7 	b_C1_C4_mid
   7  8 	b_C4_C1_mid
   8  9 	b_C1_C1_end
   4 10 	b_ET_C1_plasm_5long
  10 11 	b_C1_C4_mid_5long
  11 12 	b_C4_C1_mid
  12 13 	b_C1_C1_end

[angles]
;  i  j  k 	name 	(using named angletypes from martini_v3.0.0_ffbonded_v2.itp)
;  i  j  k 	funct 	angle 	force.c.
   1  2  3 	a_NH3_PO4_GL_def
   2  3  5 	a_PO4_GL_C_def
   4  3  5 	a_ET_GL_C_plasm
   3  4 10 	a_GL_ET_C_plasm
   3  5  6 	a_GL_C1_C1_plasm
   5  6  7 	a_C1_C1_C4_def
   6  7  8 	a_C1_C4_C1_def
   7  8  9 	a_C4_C1_C1_def
   4 10 11 	a_ET_C1_C4_plasm
  10 11 12 	a_C1_C4_C1_def
  11 12 13 	a_C4_C1_C1_def


;;;;;; Martini lipid topology for C18:1/22:6 LE (ODLE), generated using:
; The Martini lipid itp generator version M3.l01  Args are: -alname ODLE -alhead 'E P' -allink 'G L' -altail 'DFFDD CDCC'
; WARNING: Autogenerated and not all lipid headgroup and tail combinations have been tested;
;          used with care and see K.B. Pedersen et al. 2024 for guidance.
;
; Description:
;   A general model plasmalogen phosphatidylethanolamine (LE) lipid corresponding to atomistic C18:1(9c)/22:6(4c;7c;10c;13c;16c;19c) 1-oleoyl-2-docosahexaenoic acid tails.
; Parameterization:
;   This topology follows the standard Martini 3.0 lipid definitions and building block rules. 
;   Bonded parameters and mapping have been optimized as described in K.B. Pedersen et al. 2024.
; Reference(s): 
;   K.B. Pedersen et al. The Martini 3 Lipidome: Expanded and Refined Parameters Improve Lipid Phase Behaviour, TBD 2024 
;   P.C.T. Souza et al. Martini 3: a general purpose force field for coarse-grained molecular dynamics, 
;   Nat. Methods; 2021. doi: 10.1038/s41592-021-01098-3
; Created: 2024.07.12
;
; Molecular topology and mapping of indices:
; NH3-PO4-GL1-D1A-D2A-D3A-D4A-D5A
;          |
;         PL2-C1B-D2B-C3B-C4B
;
;  1 - 2 - 3 - 5 - 6 - 7 - 8 - 9 
;          |
;          4 - 10- 11- 12- 13
;
;@INSANE alhead=E P, allink=G L, altail=DDDDD CDCC, alname=ODLE, charge=0.0
;@RESNTEST ODL==ODLE if: atoms[0]==NH3
;@BEADS NH3 PO4 GL1 PL2 D1A D2A D3A D4A D5A C1B D2B C3B C4B 
;@BONDS NH3-PO4 PO4-GL1 PO4-PL2 GL1-PL2 GL1-D1A D1A-D2A D2A-D3A D3A-D4A D4A-D5A PL2-C1B C1B-D2B D2B-C3B C3B-C4B 
;

[moleculetype]
; molname      nrexcl
  ODLE          1

[atoms]
; id 	type 	resnr 	residu 	atom 	cgnr 	charge    (mass)
   1    Q4p   1  ODLE  NH3   1 	1.0
   2     Q5   1  ODLE  PO4   2 	-1.0
   3   SN4a   1  ODLE  GL1   3 	0
   4  SN4ah   1  ODLE  PL2   4 	0
   5    C4h   1  ODLE  D1A   5 	0
   6    C5h   1  ODLE  D2A   6 	0
   7    C5h   1  ODLE  D3A   7 	0
   8    C4h   1  ODLE  D4A   8 	0
   9    C4h   1  ODLE  D5A   9 	0
  10     C1   1  ODLE  C1B  10 	0
  11    C4h   1  ODLE  D2B  11 	0
  12     C1   1  ODLE  C3B  12 	0
  13     C1   1  ODLE  C4B  13 	0

[bonds]
;  i  j 	name 	(using named bondtypes from martini_v3.0.0_ffbonded_v2.itp)
;  i  j 	funct 	force.c.
   1  2 	b_NH3_PO4_def
   2  3 	b_PO4_GL_def
   2  4 	b_PO4_ET_def_long
   3  4 	b_GL_ET_plasm
   3  5 	b_GL_C4_plasm_5long
   5  6 	b_C4_C4_mid_5long
   6  7 	b_C4_C4_mid
   7  8 	b_C4_C4_mid
   8  9 	b_C4_C4_end
   4 10 	b_ET_C1_plasm_5long
  10 11 	b_C1_C4_mid_5long
  11 12 	b_C4_C1_mid
  12 13 	b_C1_C1_end

[angles]
;  i  j  k 	name 	(using named angletypes from martini_v3.0.0_ffbonded_v2.itp)
;  i  j  k 	funct 	angle 	force.c.
   1  2  3 	a_NH3_PO4_GL_def
   2  3  5 	a_PO4_GL_C_def
   4  3  5 	a_ET_GL_C_plasm
   3  4 10 	a_GL_ET_C_plasm
   3  5  6 	a_GL_C4_C4_plasm
   5  6  7 	a_C4_C4_C4_def
   6  7  8 	a_C4_C4_C4_def
   7  8  9 	a_C4_C4_C4_def
   4 10 11 	a_ET_C1_C4_plasm
  10 11 12 	a_C1_C4_C1_def
  11 12 13 	a_C4_C1_C1_def


;;;;;; Martini lipid topology for C18:2/18:3 LE (LFLE), generated using:
; The Martini lipid itp generator version M3.l01  Args are: -alname LFLE -alhead 'E P' -allink 'G L' -altail 'CDDD CDDC'
; WARNING: Autogenerated and not all lipid headgroup and tail combinations have been tested;
;          used with care and see K.B. Pedersen et al. 2024 for guidance.
;
; Description:
;   A general model plasmalogen phosphatidylethanolamine (LE) lipid corresponding to atomistic C18:2(9c;12c)/18:3(9c;12c;15c) 1-dilinoleoyl-2-alpha-linolenic acid  tails.
; Parameterization:
;   This topology follows the standard Martini 3.0 lipid definitions and building block rules. 
;   Bonded parameters and mapping have been optimized as described in K.B. Pedersen et al. 2024.
; Reference(s): 
;   K.B. Pedersen et al. The Martini 3 Lipidome: Expanded and Refined Parameters Improve Lipid Phase Behaviour, TBD 2024 
;   P.C.T. Souza et al. Martini 3: a general purpose force field for coarse-grained molecular dynamics, 
;   Nat. Methods; 2021. doi: 10.1038/s41592-021-01098-3
; Created: 2024.07.12
;
; Molecular topology and mapping of indices:
; NH3-PO4-GL1-C1A-D2A-D3A-D4A
;          |
;         PL2-C1B-D2B-D3B-C4B
;
;  1 - 2 - 3 - 5 - 6 - 7 - 8 
;          |
;          4 - 9 - 10- 11- 12
;
;@INSANE alhead=E P, allink=G L, altail=CDDD CDDC, alname=LFLE, charge=0.0
;@RESNTEST LFL==LFLE if: atoms[0]==NH3
;@BEADS NH3 PO4 GL1 PL2 C1A D2A D3A D4A C1B D2B D3B C4B 
;@BONDS NH3-PO4 PO4-GL1 PO4-PL2 GL1-PL2 GL1-C1A C1A-D2A D2A-D3A D3A-D4A PL2-C1B C1B-D2B D2B-D3B D3B-C4B 
;

[moleculetype]
; molname      nrexcl
  LFLE          1

[atoms]
; id 	type 	resnr 	residu 	atom 	cgnr 	charge    (mass)
   1    Q4p   1  LFLE  NH3   1 	1.0
   2     Q5   1  LFLE  PO4   2 	-1.0
   3   SN4a   1  LFLE  GL1   3 	0
   4  SN4ah   1  LFLE  PL2   4 	0
   5     C1   1  LFLE  C1A   5 	0
   6    C4h   1  LFLE  D2A   6 	0
   7    C4h   1  LFLE  D3A   7 	0
   8    C4h   1  LFLE  D4A   8 	0
   9     C1   1  LFLE  C1B   9 	0
  10    C4h   1  LFLE  D2B  10 	0
  11    C4h   1  LFLE  D3B  11 	0
  12     C1   1  LFLE  C4B  12 	0

[bonds]
;  i  j 	name 	(using named bondtypes from martini_v3.0.0_ffbonded_v2.itp)
;  i  j 	funct 	force.c.
   1  2 	b_NH3_PO4_def
   2  3 	b_PO4_GL_def
   2  4 	b_PO4_ET_def_long
   3  4 	b_GL_ET_plasm
   3  5 	b_GL_C1_plasm_5long
   5  6 	b_C1_C4_mid_5long
   6  7 	b_C4_C4_mid
   7  8 	b_C4_C4_end
   4  9 	b_ET_C1_plasm_5long
   9 10 	b_C1_C4_mid_5long
  10 11 	b_C4_C4_mid
  11 12 	b_C4_C1_end

[angles]
;  i  j  k 	name 	(using named angletypes from martini_v3.0.0_ffbonded_v2.itp)
;  i  j  k 	funct 	angle 	force.c.
   1  2  3 	a_NH3_PO4_GL_def
   2  3  5 	a_PO4_GL_C_def
   4  3  5 	a_ET_GL_C_plasm
   3  4  9 	a_GL_ET_C_plasm
   3  5  6 	a_GL_C1_C4_plasm
   5  6  7 	a_C1_C4_C4_def
   6  7  8 	a_C4_C4_C4_def
   4  9 10 	a_ET_C1_C4_plasm
   9 10 11 	a_C1_C4_C4_def
  10 11 12 	a_C4_C4_C1_def
