# Supplementary material for: The Martini 3 Lipidome: Expanded and Refined Parameters Improve Lipid Phase Behavior
Source: ACS Cent Sci. 2025 Jul 31;11(9):1598–610. doi: 10.1021/acscentsci.5c00755 (PMC12464760; doi:10.1021/acscentsci.5c00755)
Supplement: Supplementary file 2 [file oc5c00755_si_002.zip › M3-Lipidome_Data/openbeta/martini_v3.0.0_plasmalogens_PG_v2_openbeta.itp]

;
; Plasmalogen - Phosphatidylglycerol - LG
; Collection of plasmalogen phosphatidylglycerol Martini 3 lipids
;
; Please cite:
; K.B. Pedersen et al. The Martini 3 Lipidome: Expanded and Refined Parameters Improve Lipid Phase Behaviour, TBD 2024 and 
;   P.C.T. Souza et al. Martini 3: a general purpose force field for coarse-grained molecular dynamics, 
;   Nat. Methods; 2021. doi: 10.1038/s41592-021-01098-3
;
; Last updated:  Dec-2024 by Kasper;
; Authors: Kasper B. Pedersen


;;;;;; Martini lipid topology for di-C08:0 LG (DTLG), generated using:
; The Martini lipid itp generator version M3.l01  Args are: -alname DTLG -alhead 'G P' -allink 'G L' -altail 'cC cC'
; WARNING: Autogenerated and not all lipid headgroup and tail combinations have been tested;
;          used with care and see K.B. Pedersen et al. 2024 for guidance.
;
; Description:
;   A general model plasmalogen phosphatidylglycerol (LG) lipid corresponding to atomistic C8:0 dioctanoyl tails.
; Parameterization:
;   This topology follows the standard Martini 3.0 lipid definitions and building block rules. 
;   Bonded parameters and mapping have been optimized as described in K.B. Pedersen et al. 2024.
; Reference(s): 
;   K.B. Pedersen et al. The Martini 3 Lipidome: Expanded and Refined Parameters Improve Lipid Phase Behaviour, TBD 2024 
;   P.C.T. Souza et al. Martini 3: a general purpose force field for coarse-grained molecular dynamics, 
;   Nat. Methods; 2021. doi: 10.1038/s41592-021-01098-3
; Created: 2024.07.12
;
; Molecular topology and mapping of indices:
; GL0-PO4-GL1-C1A-C2A
;          |
;         PL2-C1B-C2B
;
;  1 - 2 - 3 - 5 - 6 
;          |
;          4 - 7 - 8 
;
;@INSANE alhead=G P, allink=G L, altail=CC CC, alname=DTLG, charge=-1.0
;@RESNTEST DTL==DTLG if: atoms[0]==GL0
;@BEADS GL0 PO4 GL1 PL2 C1A C2A C1B C2B 
;@BONDS GL0-PO4 PO4-GL1 PO4-PL2 GL1-PL2 GL1-C1A C1A-C2A PL2-C1B C1B-C2B 
;

[moleculetype]
; molname      nrexcl
  DTLG          1

[atoms]
; id 	type 	resnr 	residu 	atom 	cgnr 	charge    (mass)
   1    P4r   1  DTLG  GL0   1 	0.0
   2     Q5   1  DTLG  PO4   2 	-1.0
   3   SN4a   1  DTLG  GL1   3 	0
   4  SN4ah   1  DTLG  PL2   4 	0
   5    SC1   1  DTLG  C1A   5 	0
   6     C1   1  DTLG  C2A   6 	0
   7    SC1   1  DTLG  C1B   7 	0
   8     C1   1  DTLG  C2B   8 	0

[bonds]
;  i  j 	name 	(using named bondtypes from martini_v3.0.0_ffbonded_v2.itp)
;  i  j 	funct 	force.c.
   1  2 	b_GL0_PO4_def
   2  3 	b_PO4_GL_def
   2  4 	b_PO4_ET_def_long
   3  4 	b_GL_ET_plasm
   3  5 	b_GL_SC1_plasm
   5  6 	b_SC1_C1_end
   4  7 	b_ET_SC1_plasm
   7  8 	b_SC1_C1_end

[angles]
;  i  j  k 	name 	(using named angletypes from martini_v3.0.0_ffbonded_v2.itp)
;  i  j  k 	funct 	angle 	force.c.
   1  2  3 	a_GL0_PO4_GL_def
   2  3  5 	a_PO4_GL_C_def
   4  3  5 	a_ET_GL_C_plasm
   3  4  7 	a_GL_ET_C_plasm
   3  5  6 	a_GL_C1_C1_plasm
   4  7  8 	a_ET_C1_C1_plasm


;;;;;; Martini lipid topology for di-C10:0 LG (DJLG), generated using:
; The Martini lipid itp generator version M3.l01  Args are: -alname DJLG -alhead 'G P' -allink 'G L' -altail 'CC CC'
; WARNING: Autogenerated and not all lipid headgroup and tail combinations have been tested;
;          used with care and see K.B. Pedersen et al. 2024 for guidance.
;
; Description:
;   A general model plasmalogen phosphatidylglycerol (LG) lipid corresponding to atomistic C10:0 didecanoyl tails.
; Parameterization:
;   This topology follows the standard Martini 3.0 lipid definitions and building block rules. 
;   Bonded parameters and mapping have been optimized as described in K.B. Pedersen et al. 2024.
; Reference(s): 
;   K.B. Pedersen et al. The Martini 3 Lipidome: Expanded and Refined Parameters Improve Lipid Phase Behaviour, TBD 2024 
;   P.C.T. Souza et al. Martini 3: a general purpose force field for coarse-grained molecular dynamics, 
;   Nat. Methods; 2021. doi: 10.1038/s41592-021-01098-3
; Created: 2024.07.12
;
; Molecular topology and mapping of indices:
; GL0-PO4-GL1-C1A-C2A
;          |
;         PL2-C1B-C2B
;
;  1 - 2 - 3 - 5 - 6 
;          |
;          4 - 7 - 8 
;
;@INSANE alhead=G P, allink=G L, altail=CC CC, alname=DJLG, charge=-1.0
;@RESNTEST DJL==DJLG if: atoms[0]==GL0
;@BEADS GL0 PO4 GL1 PL2 C1A C2A C1B C2B 
;@BONDS GL0-PO4 PO4-GL1 PO4-PL2 GL1-PL2 GL1-C1A C1A-C2A PL2-C1B C1B-C2B 
;

[moleculetype]
; molname      nrexcl
  DJLG          1

[atoms]
; id 	type 	resnr 	residu 	atom 	cgnr 	charge    (mass)
   1    P4r   1  DJLG  GL0   1 	0.0
   2     Q5   1  DJLG  PO4   2 	-1.0
   3   SN4a   1  DJLG  GL1   3 	0
   4  SN4ah   1  DJLG  PL2   4 	0
   5     C1   1  DJLG  C1A   5 	0
   6     C1   1  DJLG  C2A   6 	0
   7     C1   1  DJLG  C1B   7 	0
   8     C1   1  DJLG  C2B   8 	0

[bonds]
;  i  j 	name 	(using named bondtypes from martini_v3.0.0_ffbonded_v2.itp)
;  i  j 	funct 	force.c.
   1  2 	b_GL0_PO4_def
   2  3 	b_PO4_GL_def
   2  4 	b_PO4_ET_def_long
   3  4 	b_GL_ET_plasm
   3  5 	b_GL_C1_plasm_5long
   5  6 	b_C1_C1_mid_5long
   4  7 	b_ET_C1_plasm_5long
   7  8 	b_C1_C1_mid_5long

[angles]
;  i  j  k 	name 	(using named angletypes from martini_v3.0.0_ffbonded_v2.itp)
;  i  j  k 	funct 	angle 	force.c.
   1  2  3 	a_GL0_PO4_GL_def
   2  3  5 	a_PO4_GL_C_def
   4  3  5 	a_ET_GL_C_plasm
   3  4  7 	a_GL_ET_C_plasm
   3  5  6 	a_GL_C1_C1_plasm
   4  7  8 	a_ET_C1_C1_plasm


;;;;;; Martini lipid topology for di-C12:0 LG (DULG), generated using:
; The Martini lipid itp generator version M3.l01  Args are: -alname DULG -alhead 'G P' -allink 'G L' -altail 'cCC cCC'
; WARNING: Autogenerated and not all lipid headgroup and tail combinations have been tested;
;          used with care and see K.B. Pedersen et al. 2024 for guidance.
;
; Description:
;   A general model plasmalogen phosphatidylglycerol (LG) lipid corresponding to atomistic C12:0 dilauroyl tails.
; Parameterization:
;   This topology follows the standard Martini 3.0 lipid definitions and building block rules. 
;   Bonded parameters and mapping have been optimized as described in K.B. Pedersen et al. 2024.
; Reference(s): 
;   K.B. Pedersen et al. The Martini 3 Lipidome: Expanded and Refined Parameters Improve Lipid Phase Behaviour, TBD 2024 
;   P.C.T. Souza et al. Martini 3: a general purpose force field for coarse-grained molecular dynamics, 
;   Nat. Methods; 2021. doi: 10.1038/s41592-021-01098-3
; Created: 2024.07.12
;
; Molecular topology and mapping of indices:
; GL0-PO4-GL1-C1A-C2A-C3A
;          |
;         PL2-C1B-C2B-C3B
;
;  1 - 2 - 3 - 5 - 6 - 7 
;          |
;          4 - 8 - 9 - 10
;
;@INSANE alhead=G P, allink=G L, altail=CCC CCC, alname=DULG, charge=-1.0
;@RESNTEST DUL==DULG if: atoms[0]==GL0
;@BEADS GL0 PO4 GL1 PL2 C1A C2A C3A C1B C2B C3B 
;@BONDS GL0-PO4 PO4-GL1 PO4-PL2 GL1-PL2 GL1-C1A C1A-C2A C2A-C3A PL2-C1B C1B-C2B C2B-C3B 
;

[moleculetype]
; molname      nrexcl
  DULG          1

[atoms]
; id 	type 	resnr 	residu 	atom 	cgnr 	charge    (mass)
   1    P4r   1  DULG  GL0   1 	0.0
   2     Q5   1  DULG  PO4   2 	-1.0
   3   SN4a   1  DULG  GL1   3 	0
   4  SN4ah   1  DULG  PL2   4 	0
   5    SC1   1  DULG  C1A   5 	0
   6     C1   1  DULG  C2A   6 	0
   7     C1   1  DULG  C3A   7 	0
   8    SC1   1  DULG  C1B   8 	0
   9     C1   1  DULG  C2B   9 	0
  10     C1   1  DULG  C3B  10 	0

[bonds]
;  i  j 	name 	(using named bondtypes from martini_v3.0.0_ffbonded_v2.itp)
;  i  j 	funct 	force.c.
   1  2 	b_GL0_PO4_def
   2  3 	b_PO4_GL_def
   2  4 	b_PO4_ET_def_long
   3  4 	b_GL_ET_plasm
   3  5 	b_GL_SC1_plasm
   5  6 	b_SC1_C1_mid
   6  7 	b_C1_C1_end
   4  8 	b_ET_SC1_plasm
   8  9 	b_SC1_C1_mid
   9 10 	b_C1_C1_end

[angles]
;  i  j  k 	name 	(using named angletypes from martini_v3.0.0_ffbonded_v2.itp)
;  i  j  k 	funct 	angle 	force.c.
   1  2  3 	a_GL0_PO4_GL_def
   2  3  5 	a_PO4_GL_C_def
   4  3  5 	a_ET_GL_C_plasm
   3  4  8 	a_GL_ET_C_plasm
   3  5  6 	a_GL_C1_C1_plasm
   5  6  7 	a_C1_C1_C1_def
   4  8  9 	a_ET_C1_C1_plasm
   8  9 10 	a_C1_C1_C1_def


;;;;;; Martini lipid topology for di-C14:0 LG (DMLG), generated using:
; The Martini lipid itp generator version M3.l01  Args are: -alname DMLG -alhead 'G P' -allink 'G L' -altail 'CCC CCC'
; WARNING: Autogenerated and not all lipid headgroup and tail combinations have been tested;
;          used with care and see K.B. Pedersen et al. 2024 for guidance.
;
; Description:
;   A general model plasmalogen phosphatidylglycerol (LG) lipid corresponding to atomistic C14:0 dimyristoyl (DMLG) tails.
; Parameterization:
;   This topology follows the standard Martini 3.0 lipid definitions and building block rules. 
;   Bonded parameters and mapping have been optimized as described in K.B. Pedersen et al. 2024.
; Reference(s): 
;   K.B. Pedersen et al. The Martini 3 Lipidome: Expanded and Refined Parameters Improve Lipid Phase Behaviour, TBD 2024 
;   P.C.T. Souza et al. Martini 3: a general purpose force field for coarse-grained molecular dynamics, 
;   Nat. Methods; 2021. doi: 10.1038/s41592-021-01098-3
; Created: 2024.07.12
;
; Molecular topology and mapping of indices:
; GL0-PO4-GL1-C1A-C2A-C3A
;          |
;         PL2-C1B-C2B-C3B
;
;  1 - 2 - 3 - 5 - 6 - 7 
;          |
;          4 - 8 - 9 - 10
;
;@INSANE alhead=G P, allink=G L, altail=CCC CCC, alname=DMLG, charge=-1.0
;@RESNTEST DML==DMLG if: atoms[0]==GL0
;@BEADS GL0 PO4 GL1 PL2 C1A C2A C3A C1B C2B C3B 
;@BONDS GL0-PO4 PO4-GL1 PO4-PL2 GL1-PL2 GL1-C1A C1A-C2A C2A-C3A PL2-C1B C1B-C2B C2B-C3B 
;

[moleculetype]
; molname      nrexcl
  DMLG          1

[atoms]
; id 	type 	resnr 	residu 	atom 	cgnr 	charge    (mass)
   1    P4r   1  DMLG  GL0   1 	0.0
   2     Q5   1  DMLG  PO4   2 	-1.0
   3   SN4a   1  DMLG  GL1   3 	0
   4  SN4ah   1  DMLG  PL2   4 	0
   5     C1   1  DMLG  C1A   5 	0
   6     C1   1  DMLG  C2A   6 	0
   7     C1   1  DMLG  C3A   7 	0
   8     C1   1  DMLG  C1B   8 	0
   9     C1   1  DMLG  C2B   9 	0
  10     C1   1  DMLG  C3B  10 	0

[bonds]
;  i  j 	name 	(using named bondtypes from martini_v3.0.0_ffbonded_v2.itp)
;  i  j 	funct 	force.c.
   1  2 	b_GL0_PO4_def
   2  3 	b_PO4_GL_def
   2  4 	b_PO4_ET_def_long
   3  4 	b_GL_ET_plasm
   3  5 	b_GL_C1_plasm_5long
   5  6 	b_C1_C1_mid_5long
   6  7 	b_C1_C1_end
   4  8 	b_ET_C1_plasm_5long
   8  9 	b_C1_C1_mid_5long
   9 10 	b_C1_C1_end

[angles]
;  i  j  k 	name 	(using named angletypes from martini_v3.0.0_ffbonded_v2.itp)
;  i  j  k 	funct 	angle 	force.c.
   1  2  3 	a_GL0_PO4_GL_def
   2  3  5 	a_PO4_GL_C_def
   4  3  5 	a_ET_GL_C_plasm
   3  4  8 	a_GL_ET_C_plasm
   3  5  6 	a_GL_C1_C1_plasm
   5  6  7 	a_C1_C1_C1_def
   4  8  9 	a_ET_C1_C1_plasm
   8  9 10 	a_C1_C1_C1_def


;;;;;; Martini lipid topology for di-C16:0 LG (DPLG), generated using:
; The Martini lipid itp generator version M3.l01  Args are: -alname DPLG -alhead 'G P' -allink 'G L' -altail 'cCCC cCCC'
; WARNING: Autogenerated and not all lipid headgroup and tail combinations have been tested;
;          used with care and see K.B. Pedersen et al. 2024 for guidance.
;
; Description:
;   A general model plasmalogen phosphatidylglycerol (LG) lipid corresponding to atomistic C16:0 dipalmitoyl (DPLG) tails.
; Parameterization:
;   This topology follows the standard Martini 3.0 lipid definitions and building block rules. 
;   Bonded parameters and mapping have been optimized as described in K.B. Pedersen et al. 2024.
; Reference(s): 
;   K.B. Pedersen et al. The Martini 3 Lipidome: Expanded and Refined Parameters Improve Lipid Phase Behaviour, TBD 2024 
;   P.C.T. Souza et al. Martini 3: a general purpose force field for coarse-grained molecular dynamics, 
;   Nat. Methods; 2021. doi: 10.1038/s41592-021-01098-3
; Created: 2024.07.12
;
; Molecular topology and mapping of indices:
; GL0-PO4-GL1-C1A-C2A-C3A-C4A
;          |
;         PL2-C1B-C2B-C3B-C4B
;
;  1 - 2 - 3 - 5 - 6 - 7 - 8 
;          |
;          4 - 9 - 10- 11- 12
;
;@INSANE alhead=G P, allink=G L, altail=CCCC CCCC, alname=DPLG, charge=-1.0
;@RESNTEST DPL==DPLG if: atoms[0]==GL0
;@BEADS GL0 PO4 GL1 PL2 C1A C2A C3A C4A C1B C2B C3B C4B 
;@BONDS GL0-PO4 PO4-GL1 PO4-PL2 GL1-PL2 GL1-C1A C1A-C2A C2A-C3A C3A-C4A PL2-C1B C1B-C2B C2B-C3B C3B-C4B 
;

[moleculetype]
; molname      nrexcl
  DPLG          1

[atoms]
; id 	type 	resnr 	residu 	atom 	cgnr 	charge    (mass)
   1    P4r   1  DPLG  GL0   1 	0.0
   2     Q5   1  DPLG  PO4   2 	-1.0
   3   SN4a   1  DPLG  GL1   3 	0
   4  SN4ah   1  DPLG  PL2   4 	0
   5    SC1   1  DPLG  C1A   5 	0
   6     C1   1  DPLG  C2A   6 	0
   7     C1   1  DPLG  C3A   7 	0
   8     C1   1  DPLG  C4A   8 	0
   9    SC1   1  DPLG  C1B   9 	0
  10     C1   1  DPLG  C2B  10 	0
  11     C1   1  DPLG  C3B  11 	0
  12     C1   1  DPLG  C4B  12 	0

[bonds]
;  i  j 	name 	(using named bondtypes from martini_v3.0.0_ffbonded_v2.itp)
;  i  j 	funct 	force.c.
   1  2 	b_GL0_PO4_def
   2  3 	b_PO4_GL_def
   2  4 	b_PO4_ET_def_long
   3  4 	b_GL_ET_plasm
   3  5 	b_GL_SC1_plasm
   5  6 	b_SC1_C1_mid
   6  7 	b_C1_C1_mid
   7  8 	b_C1_C1_end
   4  9 	b_ET_SC1_plasm
   9 10 	b_SC1_C1_mid
  10 11 	b_C1_C1_mid
  11 12 	b_C1_C1_end

[angles]
;  i  j  k 	name 	(using named angletypes from martini_v3.0.0_ffbonded_v2.itp)
;  i  j  k 	funct 	angle 	force.c.
   1  2  3 	a_GL0_PO4_GL_def
   2  3  5 	a_PO4_GL_C_def
   4  3  5 	a_ET_GL_C_plasm
   3  4  9 	a_GL_ET_C_plasm
   3  5  6 	a_GL_C1_C1_plasm
   5  6  7 	a_C1_C1_C1_def
   6  7  8 	a_C1_C1_C1_def
   4  9 10 	a_ET_C1_C1_plasm
   9 10 11 	a_C1_C1_C1_def
  10 11 12 	a_C1_C1_C1_def


;;;;;; Martini lipid topology for di-C18:0 LG (DSLG), generated using:
; The Martini lipid itp generator version M3.l01  Args are: -alname DSLG -alhead 'G P' -allink 'G L' -altail 'CCCC CCCC'
; WARNING: Autogenerated and not all lipid headgroup and tail combinations have been tested;
;          used with care and see K.B. Pedersen et al. 2024 for guidance.
;
; Description:
;   A general model plasmalogen phosphatidylglycerol (LG) lipid corresponding to atomistic C18:0 distearoyl (DSLG) tails.
; Parameterization:
;   This topology follows the standard Martini 3.0 lipid definitions and building block rules. 
;   Bonded parameters and mapping have been optimized as described in K.B. Pedersen et al. 2024.
; Reference(s): 
;   K.B. Pedersen et al. The Martini 3 Lipidome: Expanded and Refined Parameters Improve Lipid Phase Behaviour, TBD 2024 
;   P.C.T. Souza et al. Martini 3: a general purpose force field for coarse-grained molecular dynamics, 
;   Nat. Methods; 2021. doi: 10.1038/s41592-021-01098-3
; Created: 2024.07.12
;
; Molecular topology and mapping of indices:
; GL0-PO4-GL1-C1A-C2A-C3A-C4A
;          |
;         PL2-C1B-C2B-C3B-C4B
;
;  1 - 2 - 3 - 5 - 6 - 7 - 8 
;          |
;          4 - 9 - 10- 11- 12
;
;@INSANE alhead=G P, allink=G L, altail=CCCC CCCC, alname=DSLG, charge=-1.0
;@RESNTEST DSL==DSLG if: atoms[0]==GL0
;@BEADS GL0 PO4 GL1 PL2 C1A C2A C3A C4A C1B C2B C3B C4B 
;@BONDS GL0-PO4 PO4-GL1 PO4-PL2 GL1-PL2 GL1-C1A C1A-C2A C2A-C3A C3A-C4A PL2-C1B C1B-C2B C2B-C3B C3B-C4B 
;

[moleculetype]
; molname      nrexcl
  DSLG          1

[atoms]
; id 	type 	resnr 	residu 	atom 	cgnr 	charge    (mass)
   1    P4r   1  DSLG  GL0   1 	0.0
   2     Q5   1  DSLG  PO4   2 	-1.0
   3   SN4a   1  DSLG  GL1   3 	0
   4  SN4ah   1  DSLG  PL2   4 	0
   5     C1   1  DSLG  C1A   5 	0
   6     C1   1  DSLG  C2A   6 	0
   7     C1   1  DSLG  C3A   7 	0
   8     C1   1  DSLG  C4A   8 	0
   9     C1   1  DSLG  C1B   9 	0
  10     C1   1  DSLG  C2B  10 	0
  11     C1   1  DSLG  C3B  11 	0
  12     C1   1  DSLG  C4B  12 	0

[bonds]
;  i  j 	name 	(using named bondtypes from martini_v3.0.0_ffbonded_v2.itp)
;  i  j 	funct 	force.c.
   1  2 	b_GL0_PO4_def
   2  3 	b_PO4_GL_def
   2  4 	b_PO4_ET_def_long
   3  4 	b_GL_ET_plasm
   3  5 	b_GL_C1_plasm_5long
   5  6 	b_C1_C1_mid_5long
   6  7 	b_C1_C1_mid
   7  8 	b_C1_C1_end
   4  9 	b_ET_C1_plasm_5long
   9 10 	b_C1_C1_mid_5long
  10 11 	b_C1_C1_mid
  11 12 	b_C1_C1_end

[angles]
;  i  j  k 	name 	(using named angletypes from martini_v3.0.0_ffbonded_v2.itp)
;  i  j  k 	funct 	angle 	force.c.
   1  2  3 	a_GL0_PO4_GL_def
   2  3  5 	a_PO4_GL_C_def
   4  3  5 	a_ET_GL_C_plasm
   3  4  9 	a_GL_ET_C_plasm
   3  5  6 	a_GL_C1_C1_plasm
   5  6  7 	a_C1_C1_C1_def
   6  7  8 	a_C1_C1_C1_def
   4  9 10 	a_ET_C1_C1_plasm
   9 10 11 	a_C1_C1_C1_def
  10 11 12 	a_C1_C1_C1_def


;;;;;; Martini lipid topology for di-C20:0 LG (DKLG), generated using:
; The Martini lipid itp generator version M3.l01  Args are: -alname DKLG -alhead 'G P' -allink 'G L' -altail 'cCCCC cCCCC'
; WARNING: Autogenerated and not all lipid headgroup and tail combinations have been tested;
;          used with care and see K.B. Pedersen et al. 2024 for guidance.
;
; Description:
;   A general model plasmalogen phosphatidylglycerol (LG) lipid corresponding to atomistic C20:0 diarachidoyl tails.
; Parameterization:
;   This topology follows the standard Martini 3.0 lipid definitions and building block rules. 
;   Bonded parameters and mapping have been optimized as described in K.B. Pedersen et al. 2024.
; Reference(s): 
;   K.B. Pedersen et al. The Martini 3 Lipidome: Expanded and Refined Parameters Improve Lipid Phase Behaviour, TBD 2024 
;   P.C.T. Souza et al. Martini 3: a general purpose force field for coarse-grained molecular dynamics, 
;   Nat. Methods; 2021. doi: 10.1038/s41592-021-01098-3
; Created: 2024.07.12
;
; Molecular topology and mapping of indices:
; GL0-PO4-GL1-C1A-C2A-C3A-C4A-C5A
;          |
;         PL2-C1B-C2B-C3B-C4B-C5B
;
;  1 - 2 - 3 - 5 - 6 - 7 - 8 - 9 
;          |
;          4 - 10- 11- 12- 13- 14
;
;@INSANE alhead=G P, allink=G L, altail=CCCCC CCCCC, alname=DKLG, charge=-1.0
;@RESNTEST DKL==DKLG if: atoms[0]==GL0
;@BEADS GL0 PO4 GL1 PL2 C1A C2A C3A C4A C5A C1B C2B C3B C4B C5B 
;@BONDS GL0-PO4 PO4-GL1 PO4-PL2 GL1-PL2 GL1-C1A C1A-C2A C2A-C3A C3A-C4A C4A-C5A PL2-C1B C1B-C2B C2B-C3B C3B-C4B C4B-C5B 
;

[moleculetype]
; molname      nrexcl
  DKLG          1

[atoms]
; id 	type 	resnr 	residu 	atom 	cgnr 	charge    (mass)
   1    P4r   1  DKLG  GL0   1 	0.0
   2     Q5   1  DKLG  PO4   2 	-1.0
   3   SN4a   1  DKLG  GL1   3 	0
   4  SN4ah   1  DKLG  PL2   4 	0
   5    SC1   1  DKLG  C1A   5 	0
   6     C1   1  DKLG  C2A   6 	0
   7     C1   1  DKLG  C3A   7 	0
   8     C1   1  DKLG  C4A   8 	0
   9     C1   1  DKLG  C5A   9 	0
  10    SC1   1  DKLG  C1B  10 	0
  11     C1   1  DKLG  C2B  11 	0
  12     C1   1  DKLG  C3B  12 	0
  13     C1   1  DKLG  C4B  13 	0
  14     C1   1  DKLG  C5B  14 	0

[bonds]
;  i  j 	name 	(using named bondtypes from martini_v3.0.0_ffbonded_v2.itp)
;  i  j 	funct 	force.c.
   1  2 	b_GL0_PO4_def
   2  3 	b_PO4_GL_def
   2  4 	b_PO4_ET_def_long
   3  4 	b_GL_ET_plasm
   3  5 	b_GL_SC1_plasm
   5  6 	b_SC1_C1_mid
   6  7 	b_C1_C1_mid
   7  8 	b_C1_C1_mid
   8  9 	b_C1_C1_end
   4 10 	b_ET_SC1_plasm
  10 11 	b_SC1_C1_mid
  11 12 	b_C1_C1_mid
  12 13 	b_C1_C1_mid
  13 14 	b_C1_C1_end

[angles]
;  i  j  k 	name 	(using named angletypes from martini_v3.0.0_ffbonded_v2.itp)
;  i  j  k 	funct 	angle 	force.c.
   1  2  3 	a_GL0_PO4_GL_def
   2  3  5 	a_PO4_GL_C_def
   4  3  5 	a_ET_GL_C_plasm
   3  4 10 	a_GL_ET_C_plasm
   3  5  6 	a_GL_C1_C1_plasm
   5  6  7 	a_C1_C1_C1_def
   6  7  8 	a_C1_C1_C1_def
   7  8  9 	a_C1_C1_C1_def
   4 10 11 	a_ET_C1_C1_plasm
  10 11 12 	a_C1_C1_C1_def
  11 12 13 	a_C1_C1_C1_def
  12 13 14 	a_C1_C1_C1_def


;;;;;; Martini lipid topology for di-C22:0 LG (DBLG), generated using:
; The Martini lipid itp generator version M3.l01  Args are: -alname DBLG -alhead 'G P' -allink 'G L' -altail 'CCCCC CCCCC'
; WARNING: Autogenerated and not all lipid headgroup and tail combinations have been tested;
;          used with care and see K.B. Pedersen et al. 2024 for guidance.
;
; Description:
;   A general model plasmalogen phosphatidylglycerol (LG) lipid corresponding to atomistic C22:0 dibehenoyl tails.
; Parameterization:
;   This topology follows the standard Martini 3.0 lipid definitions and building block rules. 
;   Bonded parameters and mapping have been optimized as described in K.B. Pedersen et al. 2024.
; Reference(s): 
;   K.B. Pedersen et al. The Martini 3 Lipidome: Expanded and Refined Parameters Improve Lipid Phase Behaviour, TBD 2024 
;   P.C.T. Souza et al. Martini 3: a general purpose force field for coarse-grained molecular dynamics, 
;   Nat. Methods; 2021. doi: 10.1038/s41592-021-01098-3
; Created: 2024.07.12
;
; Molecular topology and mapping of indices:
; GL0-PO4-GL1-C1A-C2A-C3A-C4A-C5A
;          |
;         PL2-C1B-C2B-C3B-C4B-C5B
;
;  1 - 2 - 3 - 5 - 6 - 7 - 8 - 9 
;          |
;          4 - 10- 11- 12- 13- 14
;
;@INSANE alhead=G P, allink=G L, altail=CCCCC CCCCC, alname=DBLG, charge=-1.0
;@RESNTEST DBL==DBLG if: atoms[0]==GL0
;@BEADS GL0 PO4 GL1 PL2 C1A C2A C3A C4A C5A C1B C2B C3B C4B C5B 
;@BONDS GL0-PO4 PO4-GL1 PO4-PL2 GL1-PL2 GL1-C1A C1A-C2A C2A-C3A C3A-C4A C4A-C5A PL2-C1B C1B-C2B C2B-C3B C3B-C4B C4B-C5B 
;

[moleculetype]
; molname      nrexcl
  DBLG          1

[atoms]
; id 	type 	resnr 	residu 	atom 	cgnr 	charge    (mass)
   1    P4r   1  DBLG  GL0   1 	0.0
   2     Q5   1  DBLG  PO4   2 	-1.0
   3   SN4a   1  DBLG  GL1   3 	0
   4  SN4ah   1  DBLG  PL2   4 	0
   5     C1   1  DBLG  C1A   5 	0
   6     C1   1  DBLG  C2A   6 	0
   7     C1   1  DBLG  C3A   7 	0
   8     C1   1  DBLG  C4A   8 	0
   9     C1   1  DBLG  C5A   9 	0
  10     C1   1  DBLG  C1B  10 	0
  11     C1   1  DBLG  C2B  11 	0
  12     C1   1  DBLG  C3B  12 	0
  13     C1   1  DBLG  C4B  13 	0
  14     C1   1  DBLG  C5B  14 	0

[bonds]
;  i  j 	name 	(using named bondtypes from martini_v3.0.0_ffbonded_v2.itp)
;  i  j 	funct 	force.c.
   1  2 	b_GL0_PO4_def
   2  3 	b_PO4_GL_def
   2  4 	b_PO4_ET_def_long
   3  4 	b_GL_ET_plasm
   3  5 	b_GL_C1_plasm_5long
   5  6 	b_C1_C1_mid_5long
   6  7 	b_C1_C1_mid
   7  8 	b_C1_C1_mid
   8  9 	b_C1_C1_end
   4 10 	b_ET_C1_plasm_5long
  10 11 	b_C1_C1_mid_5long
  11 12 	b_C1_C1_mid
  12 13 	b_C1_C1_mid
  13 14 	b_C1_C1_end

[angles]
;  i  j  k 	name 	(using named angletypes from martini_v3.0.0_ffbonded_v2.itp)
;  i  j  k 	funct 	angle 	force.c.
   1  2  3 	a_GL0_PO4_GL_def
   2  3  5 	a_PO4_GL_C_def
   4  3  5 	a_ET_GL_C_plasm
   3  4 10 	a_GL_ET_C_plasm
   3  5  6 	a_GL_C1_C1_plasm
   5  6  7 	a_C1_C1_C1_def
   6  7  8 	a_C1_C1_C1_def
   7  8  9 	a_C1_C1_C1_def
   4 10 11 	a_ET_C1_C1_plasm
  10 11 12 	a_C1_C1_C1_def
  11 12 13 	a_C1_C1_C1_def
  12 13 14 	a_C1_C1_C1_def


;;;;;; Martini lipid topology for di-C24:0 LG (DXLG), generated using:
; The Martini lipid itp generator version M3.l01  Args are: -alname DXLG -alhead 'G P' -allink 'G L' -altail 'cCCCCC cCCCCC'
; WARNING: Autogenerated and not all lipid headgroup and tail combinations have been tested;
;          used with care and see K.B. Pedersen et al. 2024 for guidance.
;
; Description:
;   A general model plasmalogen phosphatidylglycerol (LG) lipid corresponding to atomistic C24:0 dilignoceroyl tails.
; Parameterization:
;   This topology follows the standard Martini 3.0 lipid definitions and building block rules. 
;   Bonded parameters and mapping have been optimized as described in K.B. Pedersen et al. 2024.
; Reference(s): 
;   K.B. Pedersen et al. The Martini 3 Lipidome: Expanded and Refined Parameters Improve Lipid Phase Behaviour, TBD 2024 
;   P.C.T. Souza et al. Martini 3: a general purpose force field for coarse-grained molecular dynamics, 
;   Nat. Methods; 2021. doi: 10.1038/s41592-021-01098-3
; Created: 2024.07.12
;
; Molecular topology and mapping of indices:
; GL0-PO4-GL1-C1A-C2A-C3A-C4A-C5A-C6A
;          |
;         PL2-C1B-C2B-C3B-C4B-C5B-C6B
;
;  1 - 2 - 3 - 5 - 6 - 7 - 8 - 9 - 10
;          |
;          4 - 11- 12- 13- 14- 15- 16
;
;@INSANE alhead=G P, allink=G L, altail=CCCCCC CCCCCC, alname=DXLG, charge=-1.0
;@RESNTEST DXL==DXLG if: atoms[0]==GL0
;@BEADS GL0 PO4 GL1 PL2 C1A C2A C3A C4A C5A C6A C1B C2B C3B C4B C5B C6B 
;@BONDS GL0-PO4 PO4-GL1 PO4-PL2 GL1-PL2 GL1-C1A C1A-C2A C2A-C3A C3A-C4A C4A-C5A C5A-C6A PL2-C1B C1B-C2B C2B-C3B C3B-C4B C4B-C5B C5B-C6B 
;

[moleculetype]
; molname      nrexcl
  DXLG          1

[atoms]
; id 	type 	resnr 	residu 	atom 	cgnr 	charge    (mass)
   1    P4r   1  DXLG  GL0   1 	0.0
   2     Q5   1  DXLG  PO4   2 	-1.0
   3   SN4a   1  DXLG  GL1   3 	0
   4  SN4ah   1  DXLG  PL2   4 	0
   5    SC1   1  DXLG  C1A   5 	0
   6     C1   1  DXLG  C2A   6 	0
   7     C1   1  DXLG  C3A   7 	0
   8     C1   1  DXLG  C4A   8 	0
   9     C1   1  DXLG  C5A   9 	0
  10     C1   1  DXLG  C6A  10 	0
  11    SC1   1  DXLG  C1B  11 	0
  12     C1   1  DXLG  C2B  12 	0
  13     C1   1  DXLG  C3B  13 	0
  14     C1   1  DXLG  C4B  14 	0
  15     C1   1  DXLG  C5B  15 	0
  16     C1   1  DXLG  C6B  16 	0

[bonds]
;  i  j 	name 	(using named bondtypes from martini_v3.0.0_ffbonded_v2.itp)
;  i  j 	funct 	force.c.
   1  2 	b_GL0_PO4_def
   2  3 	b_PO4_GL_def
   2  4 	b_PO4_ET_def_long
   3  4 	b_GL_ET_plasm
   3  5 	b_GL_SC1_plasm
   5  6 	b_SC1_C1_mid
   6  7 	b_C1_C1_mid
   7  8 	b_C1_C1_mid
   8  9 	b_C1_C1_mid
   9 10 	b_C1_C1_end
   4 11 	b_ET_SC1_plasm
  11 12 	b_SC1_C1_mid
  12 13 	b_C1_C1_mid
  13 14 	b_C1_C1_mid
  14 15 	b_C1_C1_mid
  15 16 	b_C1_C1_end

[angles]
;  i  j  k 	name 	(using named angletypes from martini_v3.0.0_ffbonded_v2.itp)
;  i  j  k 	funct 	angle 	force.c.
   1  2  3 	a_GL0_PO4_GL_def
   2  3  5 	a_PO4_GL_C_def
   4  3  5 	a_ET_GL_C_plasm
   3  4 11 	a_GL_ET_C_plasm
   3  5  6 	a_GL_C1_C1_plasm
   5  6  7 	a_C1_C1_C1_def
   6  7  8 	a_C1_C1_C1_def
   7  8  9 	a_C1_C1_C1_def
   8  9 10 	a_C1_C1_C1_def
   4 11 12 	a_ET_C1_C1_plasm
  11 12 13 	a_C1_C1_C1_def
  12 13 14 	a_C1_C1_C1_def
  13 14 15 	a_C1_C1_C1_def
  14 15 16 	a_C1_C1_C1_def


;;;;;; Martini lipid topology for di-C26:0 LG (DCLG), generated using:
; The Martini lipid itp generator version M3.l01  Args are: -alname DCLG -alhead 'G P' -allink 'G L' -altail 'CCCCCC CCCCCC'
; WARNING: Autogenerated and not all lipid headgroup and tail combinations have been tested;
;          used with care and see K.B. Pedersen et al. 2024 for guidance.
;
; Description:
;   A general model plasmalogen phosphatidylglycerol (LG) lipid corresponding to atomistic C26:0 dihexacosanoyl tails.
; Parameterization:
;   This topology follows the standard Martini 3.0 lipid definitions and building block rules. 
;   Bonded parameters and mapping have been optimized as described in K.B. Pedersen et al. 2024.
; Reference(s): 
;   K.B. Pedersen et al. The Martini 3 Lipidome: Expanded and Refined Parameters Improve Lipid Phase Behaviour, TBD 2024 
;   P.C.T. Souza et al. Martini 3: a general purpose force field for coarse-grained molecular dynamics, 
;   Nat. Methods; 2021. doi: 10.1038/s41592-021-01098-3
; Created: 2024.07.12
;
; Molecular topology and mapping of indices:
; GL0-PO4-GL1-C1A-C2A-C3A-C4A-C5A-C6A
;          |
;         PL2-C1B-C2B-C3B-C4B-C5B-C6B
;
;  1 - 2 - 3 - 5 - 6 - 7 - 8 - 9 - 10
;          |
;          4 - 11- 12- 13- 14- 15- 16
;
;@INSANE alhead=G P, allink=G L, altail=CCCCCC CCCCCC, alname=DCLG, charge=-1.0
;@RESNTEST DCL==DCLG if: atoms[0]==GL0
;@BEADS GL0 PO4 GL1 PL2 C1A C2A C3A C4A C5A C6A C1B C2B C3B C4B C5B C6B 
;@BONDS GL0-PO4 PO4-GL1 PO4-PL2 GL1-PL2 GL1-C1A C1A-C2A C2A-C3A C3A-C4A C4A-C5A C5A-C6A PL2-C1B C1B-C2B C2B-C3B C3B-C4B C4B-C5B C5B-C6B 
;

[moleculetype]
; molname      nrexcl
  DCLG          1

[atoms]
; id 	type 	resnr 	residu 	atom 	cgnr 	charge    (mass)
   1    P4r   1  DCLG  GL0   1 	0.0
   2     Q5   1  DCLG  PO4   2 	-1.0
   3   SN4a   1  DCLG  GL1   3 	0
   4  SN4ah   1  DCLG  PL2   4 	0
   5     C1   1  DCLG  C1A   5 	0
   6     C1   1  DCLG  C2A   6 	0
   7     C1   1  DCLG  C3A   7 	0
   8     C1   1  DCLG  C4A   8 	0
   9     C1   1  DCLG  C5A   9 	0
  10     C1   1  DCLG  C6A  10 	0
  11     C1   1  DCLG  C1B  11 	0
  12     C1   1  DCLG  C2B  12 	0
  13     C1   1  DCLG  C3B  13 	0
  14     C1   1  DCLG  C4B  14 	0
  15     C1   1  DCLG  C5B  15 	0
  16     C1   1  DCLG  C6B  16 	0

[bonds]
;  i  j 	name 	(using named bondtypes from martini_v3.0.0_ffbonded_v2.itp)
;  i  j 	funct 	force.c.
   1  2 	b_GL0_PO4_def
   2  3 	b_PO4_GL_def
   2  4 	b_PO4_ET_def_long
   3  4 	b_GL_ET_plasm
   3  5 	b_GL_C1_plasm_5long
   5  6 	b_C1_C1_mid_5long
   6  7 	b_C1_C1_mid
   7  8 	b_C1_C1_mid
   8  9 	b_C1_C1_mid
   9 10 	b_C1_C1_end
   4 11 	b_ET_C1_plasm_5long
  11 12 	b_C1_C1_mid_5long
  12 13 	b_C1_C1_mid
  13 14 	b_C1_C1_mid
  14 15 	b_C1_C1_mid
  15 16 	b_C1_C1_end

[angles]
;  i  j  k 	name 	(using named angletypes from martini_v3.0.0_ffbonded_v2.itp)
;  i  j  k 	funct 	angle 	force.c.
   1  2  3 	a_GL0_PO4_GL_def
   2  3  5 	a_PO4_GL_C_def
   4  3  5 	a_ET_GL_C_plasm
   3  4 11 	a_GL_ET_C_plasm
   3  5  6 	a_GL_C1_C1_plasm
   5  6  7 	a_C1_C1_C1_def
   6  7  8 	a_C1_C1_C1_def
   7  8  9 	a_C1_C1_C1_def
   8  9 10 	a_C1_C1_C1_def
   4 11 12 	a_ET_C1_C1_plasm
  11 12 13 	a_C1_C1_C1_def
  12 13 14 	a_C1_C1_C1_def
  13 14 15 	a_C1_C1_C1_def
  14 15 16 	a_C1_C1_C1_def


;;;;;; Martini lipid topology for di-C14:1 LG (DRLG), generated using:
; The Martini lipid itp generator version M3.l01  Args are: -alname DRLG -alhead 'G P' -allink 'G L' -altail 'CDC CDC'
; WARNING: Autogenerated and not all lipid headgroup and tail combinations have been tested;
;          used with care and see K.B. Pedersen et al. 2024 for guidance.
;
; Description:
;   A general model plasmalogen phosphatidylglycerol (LG) lipid corresponding to atomistic C14:1(9c) dimyristoleoyl tails.
; Parameterization:
;   This topology follows the standard Martini 3.0 lipid definitions and building block rules. 
;   Bonded parameters and mapping have been optimized as described in K.B. Pedersen et al. 2024.
; Reference(s): 
;   K.B. Pedersen et al. The Martini 3 Lipidome: Expanded and Refined Parameters Improve Lipid Phase Behaviour, TBD 2024 
;   P.C.T. Souza et al. Martini 3: a general purpose force field for coarse-grained molecular dynamics, 
;   Nat. Methods; 2021. doi: 10.1038/s41592-021-01098-3
; Created: 2024.07.12
;
; Molecular topology and mapping of indices:
; GL0-PO4-GL1-C1A-D2A-C3A
;          |
;         PL2-C1B-D2B-C3B
;
;  1 - 2 - 3 - 5 - 6 - 7 
;          |
;          4 - 8 - 9 - 10
;
;@INSANE alhead=G P, allink=G L, altail=CDC CDC, alname=DRLG, charge=-1.0
;@RESNTEST DRL==DRLG if: atoms[0]==GL0
;@BEADS GL0 PO4 GL1 PL2 C1A D2A C3A C1B D2B C3B 
;@BONDS GL0-PO4 PO4-GL1 PO4-PL2 GL1-PL2 GL1-C1A C1A-D2A D2A-C3A PL2-C1B C1B-D2B D2B-C3B 
;

[moleculetype]
; molname      nrexcl
  DRLG          1

[atoms]
; id 	type 	resnr 	residu 	atom 	cgnr 	charge    (mass)
   1    P4r   1  DRLG  GL0   1 	0.0
   2     Q5   1  DRLG  PO4   2 	-1.0
   3   SN4a   1  DRLG  GL1   3 	0
   4  SN4ah   1  DRLG  PL2   4 	0
   5     C1   1  DRLG  C1A   5 	0
   6    C4h   1  DRLG  D2A   6 	0
   7     C1   1  DRLG  C3A   7 	0
   8     C1   1  DRLG  C1B   8 	0
   9    C4h   1  DRLG  D2B   9 	0
  10     C1   1  DRLG  C3B  10 	0

[bonds]
;  i  j 	name 	(using named bondtypes from martini_v3.0.0_ffbonded_v2.itp)
;  i  j 	funct 	force.c.
   1  2 	b_GL0_PO4_def
   2  3 	b_PO4_GL_def
   2  4 	b_PO4_ET_def_long
   3  4 	b_GL_ET_plasm
   3  5 	b_GL_C1_plasm_5long
   5  6 	b_C1_C4_mid_5long
   6  7 	b_C4_C1_end
   4  8 	b_ET_C1_plasm_5long
   8  9 	b_C1_C4_mid_5long
   9 10 	b_C4_C1_end

[angles]
;  i  j  k 	name 	(using named angletypes from martini_v3.0.0_ffbonded_v2.itp)
;  i  j  k 	funct 	angle 	force.c.
   1  2  3 	a_GL0_PO4_GL_def
   2  3  5 	a_PO4_GL_C_def
   4  3  5 	a_ET_GL_C_plasm
   3  4  8 	a_GL_ET_C_plasm
   3  5  6 	a_GL_C1_C4_plasm
   5  6  7 	a_C1_C4_C1_def
   4  8  9 	a_ET_C1_C4_plasm
   8  9 10 	a_C1_C4_C1_def


;;;;;; Martini lipid topology for di-C16:1 LG (DYLG), generated using:
; The Martini lipid itp generator version M3.l01  Args are: -alname DYLG -alhead 'G P' -allink 'G L' -altail 'cCDC cCDC'
; WARNING: Autogenerated and not all lipid headgroup and tail combinations have been tested;
;          used with care and see K.B. Pedersen et al. 2024 for guidance.
;
; Description:
;   A general model plasmalogen phosphatidylglycerol (LG) lipid corresponding to atomistic C16:1(9c) dipalmitoleoyl tails.
; Parameterization:
;   This topology follows the standard Martini 3.0 lipid definitions and building block rules. 
;   Bonded parameters and mapping have been optimized as described in K.B. Pedersen et al. 2024.
; Reference(s): 
;   K.B. Pedersen et al. The Martini 3 Lipidome: Expanded and Refined Parameters Improve Lipid Phase Behaviour, TBD 2024 
;   P.C.T. Souza et al. Martini 3: a general purpose force field for coarse-grained molecular dynamics, 
;   Nat. Methods; 2021. doi: 10.1038/s41592-021-01098-3
; Created: 2024.07.12
;
; Molecular topology and mapping of indices:
; GL0-PO4-GL1-C1A-C2A-D3A-C4A
;          |
;         PL2-C1B-C2B-D3B-C4B
;
;  1 - 2 - 3 - 5 - 6 - 7 - 8 
;          |
;          4 - 9 - 10- 11- 12
;
;@INSANE alhead=G P, allink=G L, altail=CCDC CCDC, alname=DYLG, charge=-1.0
;@RESNTEST DYL==DYLG if: atoms[0]==GL0
;@BEADS GL0 PO4 GL1 PL2 C1A C2A D3A C4A C1B C2B D3B C4B 
;@BONDS GL0-PO4 PO4-GL1 PO4-PL2 GL1-PL2 GL1-C1A C1A-C2A C2A-D3A D3A-C4A PL2-C1B C1B-C2B C2B-D3B D3B-C4B 
;

[moleculetype]
; molname      nrexcl
  DYLG          1

[atoms]
; id 	type 	resnr 	residu 	atom 	cgnr 	charge    (mass)
   1    P4r   1  DYLG  GL0   1 	0.0
   2     Q5   1  DYLG  PO4   2 	-1.0
   3   SN4a   1  DYLG  GL1   3 	0
   4  SN4ah   1  DYLG  PL2   4 	0
   5    SC1   1  DYLG  C1A   5 	0
   6     C1   1  DYLG  C2A   6 	0
   7    C4h   1  DYLG  D3A   7 	0
   8     C1   1  DYLG  C4A   8 	0
   9    SC1   1  DYLG  C1B   9 	0
  10     C1   1  DYLG  C2B  10 	0
  11    C4h   1  DYLG  D3B  11 	0
  12     C1   1  DYLG  C4B  12 	0

[bonds]
;  i  j 	name 	(using named bondtypes from martini_v3.0.0_ffbonded_v2.itp)
;  i  j 	funct 	force.c.
   1  2 	b_GL0_PO4_def
   2  3 	b_PO4_GL_def
   2  4 	b_PO4_ET_def_long
   3  4 	b_GL_ET_plasm
   3  5 	b_GL_SC1_plasm
   5  6 	b_SC1_C1_mid
   6  7 	b_C1_C4_mid
   7  8 	b_C4_C1_end
   4  9 	b_ET_SC1_plasm
   9 10 	b_SC1_C1_mid
  10 11 	b_C1_C4_mid
  11 12 	b_C4_C1_end

[angles]
;  i  j  k 	name 	(using named angletypes from martini_v3.0.0_ffbonded_v2.itp)
;  i  j  k 	funct 	angle 	force.c.
   1  2  3 	a_GL0_PO4_GL_def
   2  3  5 	a_PO4_GL_C_def
   4  3  5 	a_ET_GL_C_plasm
   3  4  9 	a_GL_ET_C_plasm
   3  5  6 	a_GL_C1_C1_plasm
   5  6  7 	a_C1_C1_C4_def
   6  7  8 	a_C1_C4_C1_def
   4  9 10 	a_ET_C1_C1_plasm
   9 10 11 	a_C1_C1_C4_def
  10 11 12 	a_C1_C4_C1_def


;;;;;; Martini lipid topology for di-C18:1 LG (DOLG), generated using:
; The Martini lipid itp generator version M3.l01  Args are: -alname DOLG -alhead 'G P' -allink 'G L' -altail 'CDCC CDCC'
; WARNING: Autogenerated and not all lipid headgroup and tail combinations have been tested;
;          used with care and see K.B. Pedersen et al. 2024 for guidance.
;
; Description:
;   A general model plasmalogen phosphatidylglycerol (LG) lipid corresponding to atomistic C18:1(9c) dioleoyl (DOLG) tails.
; Parameterization:
;   This topology follows the standard Martini 3.0 lipid definitions and building block rules. 
;   Bonded parameters and mapping have been optimized as described in K.B. Pedersen et al. 2024.
; Reference(s): 
;   K.B. Pedersen et al. The Martini 3 Lipidome: Expanded and Refined Parameters Improve Lipid Phase Behaviour, TBD 2024 
;   P.C.T. Souza et al. Martini 3: a general purpose force field for coarse-grained molecular dynamics, 
;   Nat. Methods; 2021. doi: 10.1038/s41592-021-01098-3
; Created: 2024.07.12
;
; Molecular topology and mapping of indices:
; GL0-PO4-GL1-C1A-D2A-C3A-C4A
;          |
;         PL2-C1B-D2B-C3B-C4B
;
;  1 - 2 - 3 - 5 - 6 - 7 - 8 
;          |
;          4 - 9 - 10- 11- 12
;
;@INSANE alhead=G P, allink=G L, altail=CDCC CDCC, alname=DOLG, charge=-1.0
;@RESNTEST DOL==DOLG if: atoms[0]==GL0
;@BEADS GL0 PO4 GL1 PL2 C1A D2A C3A C4A C1B D2B C3B C4B 
;@BONDS GL0-PO4 PO4-GL1 PO4-PL2 GL1-PL2 GL1-C1A C1A-D2A D2A-C3A C3A-C4A PL2-C1B C1B-D2B D2B-C3B C3B-C4B 
;

[moleculetype]
; molname      nrexcl
  DOLG          1

[atoms]
; id 	type 	resnr 	residu 	atom 	cgnr 	charge    (mass)
   1    P4r   1  DOLG  GL0   1 	0.0
   2     Q5   1  DOLG  PO4   2 	-1.0
   3   SN4a   1  DOLG  GL1   3 	0
   4  SN4ah   1  DOLG  PL2   4 	0
   5     C1   1  DOLG  C1A   5 	0
   6    C4h   1  DOLG  D2A   6 	0
   7     C1   1  DOLG  C3A   7 	0
   8     C1   1  DOLG  C4A   8 	0
   9     C1   1  DOLG  C1B   9 	0
  10    C4h   1  DOLG  D2B  10 	0
  11     C1   1  DOLG  C3B  11 	0
  12     C1   1  DOLG  C4B  12 	0

[bonds]
;  i  j 	name 	(using named bondtypes from martini_v3.0.0_ffbonded_v2.itp)
;  i  j 	funct 	force.c.
   1  2 	b_GL0_PO4_def
   2  3 	b_PO4_GL_def
   2  4 	b_PO4_ET_def_long
   3  4 	b_GL_ET_plasm
   3  5 	b_GL_C1_plasm_5long
   5  6 	b_C1_C4_mid_5long
   6  7 	b_C4_C1_mid
   7  8 	b_C1_C1_end
   4  9 	b_ET_C1_plasm_5long
   9 10 	b_C1_C4_mid_5long
  10 11 	b_C4_C1_mid
  11 12 	b_C1_C1_end

[angles]
;  i  j  k 	name 	(using named angletypes from martini_v3.0.0_ffbonded_v2.itp)
;  i  j  k 	funct 	angle 	force.c.
   1  2  3 	a_GL0_PO4_GL_def
   2  3  5 	a_PO4_GL_C_def
   4  3  5 	a_ET_GL_C_plasm
   3  4  9 	a_GL_ET_C_plasm
   3  5  6 	a_GL_C1_C4_plasm
   5  6  7 	a_C1_C4_C1_def
   6  7  8 	a_C4_C1_C1_def
   4  9 10 	a_ET_C1_C4_plasm
   9 10 11 	a_C1_C4_C1_def
  10 11 12 	a_C4_C1_C1_def


;;;;;; Martini lipid topology for di-C18:1 LG (DVLG), generated using:
; The Martini lipid itp generator version M3.l01  Args are: -alname DVLG -alhead 'G P' -allink 'G L' -altail 'CCDC CCDC'
; WARNING: Autogenerated and not all lipid headgroup and tail combinations have been tested;
;          used with care and see K.B. Pedersen et al. 2024 for guidance.
;
; Description:
;   A general model plasmalogen phosphatidylglycerol (LG) lipid corresponding to atomistic C18:1(11c) cis-vaccenic acid tails.
; Parameterization:
;   This topology follows the standard Martini 3.0 lipid definitions and building block rules. 
;   Bonded parameters and mapping have been optimized as described in K.B. Pedersen et al. 2024.
; Reference(s): 
;   K.B. Pedersen et al. The Martini 3 Lipidome: Expanded and Refined Parameters Improve Lipid Phase Behaviour, TBD 2024 
;   P.C.T. Souza et al. Martini 3: a general purpose force field for coarse-grained molecular dynamics, 
;   Nat. Methods; 2021. doi: 10.1038/s41592-021-01098-3
; Created: 2024.07.12
;
; Molecular topology and mapping of indices:
; GL0-PO4-GL1-C1A-C2A-D3A-C4A
;          |
;         PL2-C1B-C2B-D3B-C4B
;
;  1 - 2 - 3 - 5 - 6 - 7 - 8 
;          |
;          4 - 9 - 10- 11- 12
;
;@INSANE alhead=G P, allink=G L, altail=CCDC CCDC, alname=DVLG, charge=-1.0
;@RESNTEST DVL==DVLG if: atoms[0]==GL0
;@BEADS GL0 PO4 GL1 PL2 C1A C2A D3A C4A C1B C2B D3B C4B 
;@BONDS GL0-PO4 PO4-GL1 PO4-PL2 GL1-PL2 GL1-C1A C1A-C2A C2A-D3A D3A-C4A PL2-C1B C1B-C2B C2B-D3B D3B-C4B 
;

[moleculetype]
; molname      nrexcl
  DVLG          1

[atoms]
; id 	type 	resnr 	residu 	atom 	cgnr 	charge    (mass)
   1    P4r   1  DVLG  GL0   1 	0.0
   2     Q5   1  DVLG  PO4   2 	-1.0
   3   SN4a   1  DVLG  GL1   3 	0
   4  SN4ah   1  DVLG  PL2   4 	0
   5     C1   1  DVLG  C1A   5 	0
   6     C1   1  DVLG  C2A   6 	0
   7    C4h   1  DVLG  D3A   7 	0
   8     C1   1  DVLG  C4A   8 	0
   9     C1   1  DVLG  C1B   9 	0
  10     C1   1  DVLG  C2B  10 	0
  11    C4h   1  DVLG  D3B  11 	0
  12     C1   1  DVLG  C4B  12 	0

[bonds]
;  i  j 	name 	(using named bondtypes from martini_v3.0.0_ffbonded_v2.itp)
;  i  j 	funct 	force.c.
   1  2 	b_GL0_PO4_def
   2  3 	b_PO4_GL_def
   2  4 	b_PO4_ET_def_long
   3  4 	b_GL_ET_plasm
   3  5 	b_GL_C1_plasm_5long
   5  6 	b_C1_C1_mid_5long
   6  7 	b_C1_C4_mid
   7  8 	b_C4_C1_end
   4  9 	b_ET_C1_plasm_5long
   9 10 	b_C1_C1_mid_5long
  10 11 	b_C1_C4_mid
  11 12 	b_C4_C1_end

[angles]
;  i  j  k 	name 	(using named angletypes from martini_v3.0.0_ffbonded_v2.itp)
;  i  j  k 	funct 	angle 	force.c.
   1  2  3 	a_GL0_PO4_GL_def
   2  3  5 	a_PO4_GL_C_def
   4  3  5 	a_ET_GL_C_plasm
   3  4  9 	a_GL_ET_C_plasm
   3  5  6 	a_GL_C1_C1_plasm
   5  6  7 	a_C1_C1_C4_def
   6  7  8 	a_C1_C4_C1_def
   4  9 10 	a_ET_C1_C1_plasm
   9 10 11 	a_C1_C1_C4_def
  10 11 12 	a_C1_C4_C1_def


;;;;;; Martini lipid topology for di-C20:1 LG (DGLG), generated using:
; The Martini lipid itp generator version M3.l01  Args are: -alname DGLG -alhead 'G P' -allink 'G L' -altail 'cCDCC cCDCC'
; WARNING: Autogenerated and not all lipid headgroup and tail combinations have been tested;
;          used with care and see K.B. Pedersen et al. 2024 for guidance.
;
; Description:
;   A general model plasmalogen phosphatidylglycerol (LG) lipid corresponding to atomistic C20:1(11c) di-gondoic acid tails.
; Parameterization:
;   This topology follows the standard Martini 3.0 lipid definitions and building block rules. 
;   Bonded parameters and mapping have been optimized as described in K.B. Pedersen et al. 2024.
; Reference(s): 
;   K.B. Pedersen et al. The Martini 3 Lipidome: Expanded and Refined Parameters Improve Lipid Phase Behaviour, TBD 2024 
;   P.C.T. Souza et al. Martini 3: a general purpose force field for coarse-grained molecular dynamics, 
;   Nat. Methods; 2021. doi: 10.1038/s41592-021-01098-3
; Created: 2024.07.12
;
; Molecular topology and mapping of indices:
; GL0-PO4-GL1-C1A-C2A-D3A-C4A-C5A
;          |
;         PL2-C1B-C2B-D3B-C4B-C5B
;
;  1 - 2 - 3 - 5 - 6 - 7 - 8 - 9 
;          |
;          4 - 10- 11- 12- 13- 14
;
;@INSANE alhead=G P, allink=G L, altail=CCDCC CCDCC, alname=DGLG, charge=-1.0
;@RESNTEST DGL==DGLG if: atoms[0]==GL0
;@BEADS GL0 PO4 GL1 PL2 C1A C2A D3A C4A C5A C1B C2B D3B C4B C5B 
;@BONDS GL0-PO4 PO4-GL1 PO4-PL2 GL1-PL2 GL1-C1A C1A-C2A C2A-D3A D3A-C4A C4A-C5A PL2-C1B C1B-C2B C2B-D3B D3B-C4B C4B-C5B 
;

[moleculetype]
; molname      nrexcl
  DGLG          1

[atoms]
; id 	type 	resnr 	residu 	atom 	cgnr 	charge    (mass)
   1    P4r   1  DGLG  GL0   1 	0.0
   2     Q5   1  DGLG  PO4   2 	-1.0
   3   SN4a   1  DGLG  GL1   3 	0
   4  SN4ah   1  DGLG  PL2   4 	0
   5    SC1   1  DGLG  C1A   5 	0
   6     C1   1  DGLG  C2A   6 	0
   7    C4h   1  DGLG  D3A   7 	0
   8     C1   1  DGLG  C4A   8 	0
   9     C1   1  DGLG  C5A   9 	0
  10    SC1   1  DGLG  C1B  10 	0
  11     C1   1  DGLG  C2B  11 	0
  12    C4h   1  DGLG  D3B  12 	0
  13     C1   1  DGLG  C4B  13 	0
  14     C1   1  DGLG  C5B  14 	0

[bonds]
;  i  j 	name 	(using named bondtypes from martini_v3.0.0_ffbonded_v2.itp)
;  i  j 	funct 	force.c.
   1  2 	b_GL0_PO4_def
   2  3 	b_PO4_GL_def
   2  4 	b_PO4_ET_def_long
   3  4 	b_GL_ET_plasm
   3  5 	b_GL_SC1_plasm
   5  6 	b_SC1_C1_mid
   6  7 	b_C1_C4_mid
   7  8 	b_C4_C1_mid
   8  9 	b_C1_C1_end
   4 10 	b_ET_SC1_plasm
  10 11 	b_SC1_C1_mid
  11 12 	b_C1_C4_mid
  12 13 	b_C4_C1_mid
  13 14 	b_C1_C1_end

[angles]
;  i  j  k 	name 	(using named angletypes from martini_v3.0.0_ffbonded_v2.itp)
;  i  j  k 	funct 	angle 	force.c.
   1  2  3 	a_GL0_PO4_GL_def
   2  3  5 	a_PO4_GL_C_def
   4  3  5 	a_ET_GL_C_plasm
   3  4 10 	a_GL_ET_C_plasm
   3  5  6 	a_GL_C1_C1_plasm
   5  6  7 	a_C1_C1_C4_def
   6  7  8 	a_C1_C4_C1_def
   7  8  9 	a_C4_C1_C1_def
   4 10 11 	a_ET_C1_C1_plasm
  10 11 12 	a_C1_C1_C4_def
  11 12 13 	a_C1_C4_C1_def
  12 13 14 	a_C4_C1_C1_def


;;;;;; Martini lipid topology for di-C22:1 LG (DELG), generated using:
; The Martini lipid itp generator version M3.l01  Args are: -alname DELG -alhead 'G P' -allink 'G L' -altail 'CCDCC CCDCC'
; WARNING: Autogenerated and not all lipid headgroup and tail combinations have been tested;
;          used with care and see K.B. Pedersen et al. 2024 for guidance.
;
; Description:
;   A general model plasmalogen phosphatidylglycerol (LG) lipid corresponding to atomistic C22:1(11c) or C22:1(13c) dierucoyl tails.
; Parameterization:
;   This topology follows the standard Martini 3.0 lipid definitions and building block rules. 
;   Bonded parameters and mapping have been optimized as described in K.B. Pedersen et al. 2024.
; Reference(s): 
;   K.B. Pedersen et al. The Martini 3 Lipidome: Expanded and Refined Parameters Improve Lipid Phase Behaviour, TBD 2024 
;   P.C.T. Souza et al. Martini 3: a general purpose force field for coarse-grained molecular dynamics, 
;   Nat. Methods; 2021. doi: 10.1038/s41592-021-01098-3
; Created: 2024.07.12
;
; Molecular topology and mapping of indices:
; GL0-PO4-GL1-C1A-C2A-D3A-C4A-C5A
;          |
;         PL2-C1B-C2B-D3B-C4B-C5B
;
;  1 - 2 - 3 - 5 - 6 - 7 - 8 - 9 
;          |
;          4 - 10- 11- 12- 13- 14
;
;@INSANE alhead=G P, allink=G L, altail=CCDCC CCDCC, alname=DELG, charge=-1.0
;@RESNTEST DEL==DELG if: atoms[0]==GL0
;@BEADS GL0 PO4 GL1 PL2 C1A C2A D3A C4A C5A C1B C2B D3B C4B C5B 
;@BONDS GL0-PO4 PO4-GL1 PO4-PL2 GL1-PL2 GL1-C1A C1A-C2A C2A-D3A D3A-C4A C4A-C5A PL2-C1B C1B-C2B C2B-D3B D3B-C4B C4B-C5B 
;

[moleculetype]
; molname      nrexcl
  DELG          1

[atoms]
; id 	type 	resnr 	residu 	atom 	cgnr 	charge    (mass)
   1    P4r   1  DELG  GL0   1 	0.0
   2     Q5   1  DELG  PO4   2 	-1.0
   3   SN4a   1  DELG  GL1   3 	0
   4  SN4ah   1  DELG  PL2   4 	0
   5     C1   1  DELG  C1A   5 	0
   6     C1   1  DELG  C2A   6 	0
   7    C4h   1  DELG  D3A   7 	0
   8     C1   1  DELG  C4A   8 	0
   9     C1   1  DELG  C5A   9 	0
  10     C1   1  DELG  C1B  10 	0
  11     C1   1  DELG  C2B  11 	0
  12    C4h   1  DELG  D3B  12 	0
  13     C1   1  DELG  C4B  13 	0
  14     C1   1  DELG  C5B  14 	0

[bonds]
;  i  j 	name 	(using named bondtypes from martini_v3.0.0_ffbonded_v2.itp)
;  i  j 	funct 	force.c.
   1  2 	b_GL0_PO4_def
   2  3 	b_PO4_GL_def
   2  4 	b_PO4_ET_def_long
   3  4 	b_GL_ET_plasm
   3  5 	b_GL_C1_plasm_5long
   5  6 	b_C1_C1_mid_5long
   6  7 	b_C1_C4_mid
   7  8 	b_C4_C1_mid
   8  9 	b_C1_C1_end
   4 10 	b_ET_C1_plasm_5long
  10 11 	b_C1_C1_mid_5long
  11 12 	b_C1_C4_mid
  12 13 	b_C4_C1_mid
  13 14 	b_C1_C1_end

[angles]
;  i  j  k 	name 	(using named angletypes from martini_v3.0.0_ffbonded_v2.itp)
;  i  j  k 	funct 	angle 	force.c.
   1  2  3 	a_GL0_PO4_GL_def
   2  3  5 	a_PO4_GL_C_def
   4  3  5 	a_ET_GL_C_plasm
   3  4 10 	a_GL_ET_C_plasm
   3  5  6 	a_GL_C1_C1_plasm
   5  6  7 	a_C1_C1_C4_def
   6  7  8 	a_C1_C4_C1_def
   7  8  9 	a_C4_C1_C1_def
   4 10 11 	a_ET_C1_C1_plasm
  10 11 12 	a_C1_C1_C4_def
  11 12 13 	a_C1_C4_C1_def
  12 13 14 	a_C4_C1_C1_def


;;;;;; Martini lipid topology for di-C24:1 LG (DNLG), generated using:
; The Martini lipid itp generator version M3.l01  Args are: -alname DNLG -alhead 'G P' -allink 'G L' -altail 'cCCDCC cCCDCC'
; WARNING: Autogenerated and not all lipid headgroup and tail combinations have been tested;
;          used with care and see K.B. Pedersen et al. 2024 for guidance.
;
; Description:
;   A general model plasmalogen phosphatidylglycerol (LG) lipid corresponding to atomistic C24:1(15c) di-nervonic acid tails.
; Parameterization:
;   This topology follows the standard Martini 3.0 lipid definitions and building block rules. 
;   Bonded parameters and mapping have been optimized as described in K.B. Pedersen et al. 2024.
; Reference(s): 
;   K.B. Pedersen et al. The Martini 3 Lipidome: Expanded and Refined Parameters Improve Lipid Phase Behaviour, TBD 2024 
;   P.C.T. Souza et al. Martini 3: a general purpose force field for coarse-grained molecular dynamics, 
;   Nat. Methods; 2021. doi: 10.1038/s41592-021-01098-3
; Created: 2024.07.12
;
; Molecular topology and mapping of indices:
; GL0-PO4-GL1-C1A-C2A-C3A-D4A-C5A-C6A
;          |
;         PL2-C1B-C2B-C3B-D4B-C5B-C6B
;
;  1 - 2 - 3 - 5 - 6 - 7 - 8 - 9 - 10
;          |
;          4 - 11- 12- 13- 14- 15- 16
;
;@INSANE alhead=G P, allink=G L, altail=CCCDCC CCCDCC, alname=DNLG, charge=-1.0
;@RESNTEST DNL==DNLG if: atoms[0]==GL0
;@BEADS GL0 PO4 GL1 PL2 C1A C2A C3A D4A C5A C6A C1B C2B C3B D4B C5B C6B 
;@BONDS GL0-PO4 PO4-GL1 PO4-PL2 GL1-PL2 GL1-C1A C1A-C2A C2A-C3A C3A-D4A D4A-C5A C5A-C6A PL2-C1B C1B-C2B C2B-C3B C3B-D4B D4B-C5B C5B-C6B 
;

[moleculetype]
; molname      nrexcl
  DNLG          1

[atoms]
; id 	type 	resnr 	residu 	atom 	cgnr 	charge    (mass)
   1    P4r   1  DNLG  GL0   1 	0.0
   2     Q5   1  DNLG  PO4   2 	-1.0
   3   SN4a   1  DNLG  GL1   3 	0
   4  SN4ah   1  DNLG  PL2   4 	0
   5    SC1   1  DNLG  C1A   5 	0
   6     C1   1  DNLG  C2A   6 	0
   7     C1   1  DNLG  C3A   7 	0
   8    C4h   1  DNLG  D4A   8 	0
   9     C1   1  DNLG  C5A   9 	0
  10     C1   1  DNLG  C6A  10 	0
  11    SC1   1  DNLG  C1B  11 	0
  12     C1   1  DNLG  C2B  12 	0
  13     C1   1  DNLG  C3B  13 	0
  14    C4h   1  DNLG  D4B  14 	0
  15     C1   1  DNLG  C5B  15 	0
  16     C1   1  DNLG  C6B  16 	0

[bonds]
;  i  j 	name 	(using named bondtypes from martini_v3.0.0_ffbonded_v2.itp)
;  i  j 	funct 	force.c.
   1  2 	b_GL0_PO4_def
   2  3 	b_PO4_GL_def
   2  4 	b_PO4_ET_def_long
   3  4 	b_GL_ET_plasm
   3  5 	b_GL_SC1_plasm
   5  6 	b_SC1_C1_mid
   6  7 	b_C1_C1_mid
   7  8 	b_C1_C4_mid
   8  9 	b_C4_C1_mid
   9 10 	b_C1_C1_end
   4 11 	b_ET_SC1_plasm
  11 12 	b_SC1_C1_mid
  12 13 	b_C1_C1_mid
  13 14 	b_C1_C4_mid
  14 15 	b_C4_C1_mid
  15 16 	b_C1_C1_end

[angles]
;  i  j  k 	name 	(using named angletypes from martini_v3.0.0_ffbonded_v2.itp)
;  i  j  k 	funct 	angle 	force.c.
   1  2  3 	a_GL0_PO4_GL_def
   2  3  5 	a_PO4_GL_C_def
   4  3  5 	a_ET_GL_C_plasm
   3  4 11 	a_GL_ET_C_plasm
   3  5  6 	a_GL_C1_C1_plasm
   5  6  7 	a_C1_C1_C1_def
   6  7  8 	a_C1_C1_C4_def
   7  8  9 	a_C1_C4_C1_def
   8  9 10 	a_C4_C1_C1_def
   4 11 12 	a_ET_C1_C1_plasm
  11 12 13 	a_C1_C1_C1_def
  12 13 14 	a_C1_C1_C4_def
  13 14 15 	a_C1_C4_C1_def
  14 15 16 	a_C4_C1_C1_def


;;;;;; Martini lipid topology for di-C18:2 LG (DLLG), generated using:
; The Martini lipid itp generator version M3.l01  Args are: -alname DLLG -alhead 'G P' -allink 'G L' -altail 'CDDC CDDC'
; WARNING: Autogenerated and not all lipid headgroup and tail combinations have been tested;
;          used with care and see K.B. Pedersen et al. 2024 for guidance.
;
; Description:
;   A general model plasmalogen phosphatidylglycerol (LG) lipid corresponding to atomistic C18:2(9c;12c) dilinoleoyl (DLLG or DLiLG) tails.
; Parameterization:
;   This topology follows the standard Martini 3.0 lipid definitions and building block rules. 
;   Bonded parameters and mapping have been optimized as described in K.B. Pedersen et al. 2024.
; Reference(s): 
;   K.B. Pedersen et al. The Martini 3 Lipidome: Expanded and Refined Parameters Improve Lipid Phase Behaviour, TBD 2024 
;   P.C.T. Souza et al. Martini 3: a general purpose force field for coarse-grained molecular dynamics, 
;   Nat. Methods; 2021. doi: 10.1038/s41592-021-01098-3
; Created: 2024.07.12
;
; Molecular topology and mapping of indices:
; GL0-PO4-GL1-C1A-D2A-D3A-C4A
;          |
;         PL2-C1B-D2B-D3B-C4B
;
;  1 - 2 - 3 - 5 - 6 - 7 - 8 
;          |
;          4 - 9 - 10- 11- 12
;
;@INSANE alhead=G P, allink=G L, altail=CDDC CDDC, alname=DLLG, charge=-1.0
;@RESNTEST DLL==DLLG if: atoms[0]==GL0
;@BEADS GL0 PO4 GL1 PL2 C1A D2A D3A C4A C1B D2B D3B C4B 
;@BONDS GL0-PO4 PO4-GL1 PO4-PL2 GL1-PL2 GL1-C1A C1A-D2A D2A-D3A D3A-C4A PL2-C1B C1B-D2B D2B-D3B D3B-C4B 
;

[moleculetype]
; molname      nrexcl
  DLLG          1

[atoms]
; id 	type 	resnr 	residu 	atom 	cgnr 	charge    (mass)
   1    P4r   1  DLLG  GL0   1 	0.0
   2     Q5   1  DLLG  PO4   2 	-1.0
   3   SN4a   1  DLLG  GL1   3 	0
   4  SN4ah   1  DLLG  PL2   4 	0
   5     C1   1  DLLG  C1A   5 	0
   6    C4h   1  DLLG  D2A   6 	0
   7    C4h   1  DLLG  D3A   7 	0
   8     C1   1  DLLG  C4A   8 	0
   9     C1   1  DLLG  C1B   9 	0
  10    C4h   1  DLLG  D2B  10 	0
  11    C4h   1  DLLG  D3B  11 	0
  12     C1   1  DLLG  C4B  12 	0

[bonds]
;  i  j 	name 	(using named bondtypes from martini_v3.0.0_ffbonded_v2.itp)
;  i  j 	funct 	force.c.
   1  2 	b_GL0_PO4_def
   2  3 	b_PO4_GL_def
   2  4 	b_PO4_ET_def_long
   3  4 	b_GL_ET_plasm
   3  5 	b_GL_C1_plasm_5long
   5  6 	b_C1_C4_mid_5long
   6  7 	b_C4_C4_mid
   7  8 	b_C4_C1_end
   4  9 	b_ET_C1_plasm_5long
   9 10 	b_C1_C4_mid_5long
  10 11 	b_C4_C4_mid
  11 12 	b_C4_C1_end

[angles]
;  i  j  k 	name 	(using named angletypes from martini_v3.0.0_ffbonded_v2.itp)
;  i  j  k 	funct 	angle 	force.c.
   1  2  3 	a_GL0_PO4_GL_def
   2  3  5 	a_PO4_GL_C_def
   4  3  5 	a_ET_GL_C_plasm
   3  4  9 	a_GL_ET_C_plasm
   3  5  6 	a_GL_C1_C4_plasm
   5  6  7 	a_C1_C4_C4_def
   6  7  8 	a_C4_C4_C1_def
   4  9 10 	a_ET_C1_C4_plasm
   9 10 11 	a_C1_C4_C4_def
  10 11 12 	a_C4_C4_C1_def


;;;;;; Martini lipid topology for di-C18:3 LG (DFLG), generated using:
; The Martini lipid itp generator version M3.l01  Args are: -alname DFLG -alhead 'G P' -allink 'G L' -altail 'CDDD CDDD'
; WARNING: Autogenerated and not all lipid headgroup and tail combinations have been tested;
;          used with care and see K.B. Pedersen et al. 2024 for guidance.
;
; Description:
;   A general model plasmalogen phosphatidylglycerol (LG) lipid corresponding to atomistic C18:3(9c;12c;15c) di-alpha-linolenic acid tails.
; Parameterization:
;   This topology follows the standard Martini 3.0 lipid definitions and building block rules. 
;   Bonded parameters and mapping have been optimized as described in K.B. Pedersen et al. 2024.
; Reference(s): 
;   K.B. Pedersen et al. The Martini 3 Lipidome: Expanded and Refined Parameters Improve Lipid Phase Behaviour, TBD 2024 
;   P.C.T. Souza et al. Martini 3: a general purpose force field for coarse-grained molecular dynamics, 
;   Nat. Methods; 2021. doi: 10.1038/s41592-021-01098-3
; Created: 2024.07.12
;
; Molecular topology and mapping of indices:
; GL0-PO4-GL1-C1A-D2A-D3A-D4A
;          |
;         PL2-C1B-D2B-D3B-D4B
;
;  1 - 2 - 3 - 5 - 6 - 7 - 8 
;          |
;          4 - 9 - 10- 11- 12
;
;@INSANE alhead=G P, allink=G L, altail=CDDD CDDD, alname=DFLG, charge=-1.0
;@RESNTEST DFL==DFLG if: atoms[0]==GL0
;@BEADS GL0 PO4 GL1 PL2 C1A D2A D3A D4A C1B D2B D3B D4B 
;@BONDS GL0-PO4 PO4-GL1 PO4-PL2 GL1-PL2 GL1-C1A C1A-D2A D2A-D3A D3A-D4A PL2-C1B C1B-D2B D2B-D3B D3B-D4B 
;

[moleculetype]
; molname      nrexcl
  DFLG          1

[atoms]
; id 	type 	resnr 	residu 	atom 	cgnr 	charge    (mass)
   1    P4r   1  DFLG  GL0   1 	0.0
   2     Q5   1  DFLG  PO4   2 	-1.0
   3   SN4a   1  DFLG  GL1   3 	0
   4  SN4ah   1  DFLG  PL2   4 	0
   5     C1   1  DFLG  C1A   5 	0
   6    C4h   1  DFLG  D2A   6 	0
   7    C4h   1  DFLG  D3A   7 	0
   8    C4h   1  DFLG  D4A   8 	0
   9     C1   1  DFLG  C1B   9 	0
  10    C4h   1  DFLG  D2B  10 	0
  11    C4h   1  DFLG  D3B  11 	0
  12    C4h   1  DFLG  D4B  12 	0

[bonds]
;  i  j 	name 	(using named bondtypes from martini_v3.0.0_ffbonded_v2.itp)
;  i  j 	funct 	force.c.
   1  2 	b_GL0_PO4_def
   2  3 	b_PO4_GL_def
   2  4 	b_PO4_ET_def_long
   3  4 	b_GL_ET_plasm
   3  5 	b_GL_C1_plasm_5long
   5  6 	b_C1_C4_mid_5long
   6  7 	b_C4_C4_mid
   7  8 	b_C4_C4_end
   4  9 	b_ET_C1_plasm_5long
   9 10 	b_C1_C4_mid_5long
  10 11 	b_C4_C4_mid
  11 12 	b_C4_C4_end

[angles]
;  i  j  k 	name 	(using named angletypes from martini_v3.0.0_ffbonded_v2.itp)
;  i  j  k 	funct 	angle 	force.c.
   1  2  3 	a_GL0_PO4_GL_def
   2  3  5 	a_PO4_GL_C_def
   4  3  5 	a_ET_GL_C_plasm
   3  4  9 	a_GL_ET_C_plasm
   3  5  6 	a_GL_C1_C4_plasm
   5  6  7 	a_C1_C4_C4_def
   6  7  8 	a_C4_C4_C4_def
   4  9 10 	a_ET_C1_C4_plasm
   9 10 11 	a_C1_C4_C4_def
  10 11 12 	a_C4_C4_C4_def


;;;;;; Martini lipid topology for di-C20:4 LG (DALG), generated using:
; The Martini lipid itp generator version M3.l01  Args are: -alname DALG -alhead 'G P' -allink 'G L' -altail 'cFFDC cFFDC'
; WARNING: Autogenerated and not all lipid headgroup and tail combinations have been tested;
;          used with care and see K.B. Pedersen et al. 2024 for guidance.
;
; Description:
;   A general model plasmalogen phosphatidylglycerol (LG) lipid corresponding to atomistic C20:4(5c;8c;11c;14c) di-arachidonic acid (AA) tails.
; Parameterization:
;   This topology follows the standard Martini 3.0 lipid definitions and building block rules. 
;   Bonded parameters and mapping have been optimized as described in K.B. Pedersen et al. 2024.
; Reference(s): 
;   K.B. Pedersen et al. The Martini 3 Lipidome: Expanded and Refined Parameters Improve Lipid Phase Behaviour, TBD 2024 
;   P.C.T. Souza et al. Martini 3: a general purpose force field for coarse-grained molecular dynamics, 
;   Nat. Methods; 2021. doi: 10.1038/s41592-021-01098-3
; Created: 2024.07.12
;
; Molecular topology and mapping of indices:
; GL0-PO4-GL1-C1A-D2A-D3A-D4A-C5A
;          |
;         PL2-C1B-D2B-D3B-D4B-C5B
;
;  1 - 2 - 3 - 5 - 6 - 7 - 8 - 9 
;          |
;          4 - 10- 11- 12- 13- 14
;
;@INSANE alhead=G P, allink=G L, altail=CDDDC CDDDC, alname=DALG, charge=-1.0
;@RESNTEST DAL==DALG if: atoms[0]==GL0
;@BEADS GL0 PO4 GL1 PL2 C1A D2A D3A D4A C5A C1B D2B D3B D4B C5B 
;@BONDS GL0-PO4 PO4-GL1 PO4-PL2 GL1-PL2 GL1-C1A C1A-D2A D2A-D3A D3A-D4A D4A-C5A PL2-C1B C1B-D2B D2B-D3B D3B-D4B D4B-C5B 
;

[moleculetype]
; molname      nrexcl
  DALG          1

[atoms]
; id 	type 	resnr 	residu 	atom 	cgnr 	charge    (mass)
   1    P4r   1  DALG  GL0   1 	0.0
   2     Q5   1  DALG  PO4   2 	-1.0
   3   SN4a   1  DALG  GL1   3 	0
   4  SN4ah   1  DALG  PL2   4 	0
   5    SC1   1  DALG  C1A   5 	0
   6    C5h   1  DALG  D2A   6 	0
   7    C5h   1  DALG  D3A   7 	0
   8    C4h   1  DALG  D4A   8 	0
   9     C1   1  DALG  C5A   9 	0
  10    SC1   1  DALG  C1B  10 	0
  11    C5h   1  DALG  D2B  11 	0
  12    C5h   1  DALG  D3B  12 	0
  13    C4h   1  DALG  D4B  13 	0
  14     C1   1  DALG  C5B  14 	0

[bonds]
;  i  j 	name 	(using named bondtypes from martini_v3.0.0_ffbonded_v2.itp)
;  i  j 	funct 	force.c.
   1  2 	b_GL0_PO4_def
   2  3 	b_PO4_GL_def
   2  4 	b_PO4_ET_def_long
   3  4 	b_GL_ET_plasm
   3  5 	b_GL_SC1_plasm
   5  6 	b_SC1_C4_mid
   6  7 	b_C4_C4_mid
   7  8 	b_C4_C4_mid
   8  9 	b_C4_C1_end
   4 10 	b_ET_SC1_plasm
  10 11 	b_SC1_C4_mid
  11 12 	b_C4_C4_mid
  12 13 	b_C4_C4_mid
  13 14 	b_C4_C1_end

[angles]
;  i  j  k 	name 	(using named angletypes from martini_v3.0.0_ffbonded_v2.itp)
;  i  j  k 	funct 	angle 	force.c.
   1  2  3 	a_GL0_PO4_GL_def
   2  3  5 	a_PO4_GL_C_def
   4  3  5 	a_ET_GL_C_plasm
   3  4 10 	a_GL_ET_C_plasm
   3  5  6 	a_GL_C1_C4_plasm
   5  6  7 	a_C1_C4_C4_def
   6  7  8 	a_C4_C4_C4_def
   7  8  9 	a_C4_C4_C1_def
   4 10 11 	a_ET_C1_C4_plasm
  10 11 12 	a_C1_C4_C4_def
  11 12 13 	a_C4_C4_C4_def
  12 13 14 	a_C4_C4_C1_def


;;;;;; Martini lipid topology for di-C22:6 LG (DDLG), generated using:
; The Martini lipid itp generator version M3.l01  Args are: -alname DDLG -alhead 'G P' -allink 'G L' -altail 'DFFDD DFFDD'
; WARNING: Autogenerated and not all lipid headgroup and tail combinations have been tested;
;          used with care and see K.B. Pedersen et al. 2024 for guidance.
;
; Description:
;   A general model plasmalogen phosphatidylglycerol (LG) lipid corresponding to atomistic C22:6(4c;7c;10c;13c;16c;19c) di-docosahexaenoic acid tails.
; Parameterization:
;   This topology follows the standard Martini 3.0 lipid definitions and building block rules. 
;   Bonded parameters and mapping have been optimized as described in K.B. Pedersen et al. 2024.
; Reference(s): 
;   K.B. Pedersen et al. The Martini 3 Lipidome: Expanded and Refined Parameters Improve Lipid Phase Behaviour, TBD 2024 
;   P.C.T. Souza et al. Martini 3: a general purpose force field for coarse-grained molecular dynamics, 
;   Nat. Methods; 2021. doi: 10.1038/s41592-021-01098-3
; Created: 2024.07.12
;
; Molecular topology and mapping of indices:
; GL0-PO4-GL1-D1A-D2A-D3A-D4A-D5A
;          |
;         PL2-D1B-D2B-D3B-D4B-D5B
;
;  1 - 2 - 3 - 5 - 6 - 7 - 8 - 9 
;          |
;          4 - 10- 11- 12- 13- 14
;
;@INSANE alhead=G P, allink=G L, altail=DDDDD DDDDD, alname=DDLG, charge=-1.0
;@RESNTEST DDL==DDLG if: atoms[0]==GL0
;@BEADS GL0 PO4 GL1 PL2 D1A D2A D3A D4A D5A D1B D2B D3B D4B D5B 
;@BONDS GL0-PO4 PO4-GL1 PO4-PL2 GL1-PL2 GL1-D1A D1A-D2A D2A-D3A D3A-D4A D4A-D5A PL2-D1B D1B-D2B D2B-D3B D3B-D4B D4B-D5B 
;

[moleculetype]
; molname      nrexcl
  DDLG          1

[atoms]
; id 	type 	resnr 	residu 	atom 	cgnr 	charge    (mass)
   1    P4r   1  DDLG  GL0   1 	0.0
   2     Q5   1  DDLG  PO4   2 	-1.0
   3   SN4a   1  DDLG  GL1   3 	0
   4  SN4ah   1  DDLG  PL2   4 	0
   5    C4h   1  DDLG  D1A   5 	0
   6    C5h   1  DDLG  D2A   6 	0
   7    C5h   1  DDLG  D3A   7 	0
   8    C4h   1  DDLG  D4A   8 	0
   9    C4h   1  DDLG  D5A   9 	0
  10    C4h   1  DDLG  D1B  10 	0
  11    C5h   1  DDLG  D2B  11 	0
  12    C5h   1  DDLG  D3B  12 	0
  13    C4h   1  DDLG  D4B  13 	0
  14    C4h   1  DDLG  D5B  14 	0

[bonds]
;  i  j 	name 	(using named bondtypes from martini_v3.0.0_ffbonded_v2.itp)
;  i  j 	funct 	force.c.
   1  2 	b_GL0_PO4_def
   2  3 	b_PO4_GL_def
   2  4 	b_PO4_ET_def_long
   3  4 	b_GL_ET_plasm
   3  5 	b_GL_C4_plasm_5long
   5  6 	b_C4_C4_mid_5long
   6  7 	b_C4_C4_mid
   7  8 	b_C4_C4_mid
   8  9 	b_C4_C4_end
   4 10 	b_ET_C4_plasm_5long
  10 11 	b_C4_C4_mid_5long
  11 12 	b_C4_C4_mid
  12 13 	b_C4_C4_mid
  13 14 	b_C4_C4_end

[angles]
;  i  j  k 	name 	(using named angletypes from martini_v3.0.0_ffbonded_v2.itp)
;  i  j  k 	funct 	angle 	force.c.
   1  2  3 	a_GL0_PO4_GL_def
   2  3  5 	a_PO4_GL_C_def
   4  3  5 	a_ET_GL_C_plasm
   3  4 10 	a_GL_ET_C_plasm
   3  5  6 	a_GL_C4_C4_plasm
   5  6  7 	a_C4_C4_C4_def
   6  7  8 	a_C4_C4_C4_def
   7  8  9 	a_C4_C4_C4_def
   4 10 11 	a_ET_C4_C4_plasm
  10 11 12 	a_C4_C4_C4_def
  11 12 13 	a_C4_C4_C4_def
  12 13 14 	a_C4_C4_C4_def


;;;;;; Martini lipid topology for C16:0/16:1 LG (PYLG), generated using:
; The Martini lipid itp generator version M3.l01  Args are: -alname PYLG -alhead 'G P' -allink 'G L' -altail 'cCDC cCCC'
; WARNING: Autogenerated and not all lipid headgroup and tail combinations have been tested;
;          used with care and see K.B. Pedersen et al. 2024 for guidance.
;
; Description:
;   A general model plasmalogen phosphatidylglycerol (LG) lipid corresponding to atomistic C16:0/16:1(9c) 1-palmitoyl-2-palmitoleoyl tails.
; Parameterization:
;   This topology follows the standard Martini 3.0 lipid definitions and building block rules. 
;   Bonded parameters and mapping have been optimized as described in K.B. Pedersen et al. 2024.
; Reference(s): 
;   K.B. Pedersen et al. The Martini 3 Lipidome: Expanded and Refined Parameters Improve Lipid Phase Behaviour, TBD 2024 
;   P.C.T. Souza et al. Martini 3: a general purpose force field for coarse-grained molecular dynamics, 
;   Nat. Methods; 2021. doi: 10.1038/s41592-021-01098-3
; Created: 2024.07.12
;
; Molecular topology and mapping of indices:
; GL0-PO4-GL1-C1A-C2A-D3A-C4A
;          |
;         PL2-C1B-C2B-C3B-C4B
;
;  1 - 2 - 3 - 5 - 6 - 7 - 8 
;          |
;          4 - 9 - 10- 11- 12
;
;@INSANE alhead=G P, allink=G L, altail=CCDC CCCC, alname=PYLG, charge=-1.0
;@RESNTEST PYL==PYLG if: atoms[0]==GL0
;@BEADS GL0 PO4 GL1 PL2 C1A C2A D3A C4A C1B C2B C3B C4B 
;@BONDS GL0-PO4 PO4-GL1 PO4-PL2 GL1-PL2 GL1-C1A C1A-C2A C2A-D3A D3A-C4A PL2-C1B C1B-C2B C2B-C3B C3B-C4B 
;

[moleculetype]
; molname      nrexcl
  PYLG          1

[atoms]
; id 	type 	resnr 	residu 	atom 	cgnr 	charge    (mass)
   1    P4r   1  PYLG  GL0   1 	0.0
   2     Q5   1  PYLG  PO4   2 	-1.0
   3   SN4a   1  PYLG  GL1   3 	0
   4  SN4ah   1  PYLG  PL2   4 	0
   5    SC1   1  PYLG  C1A   5 	0
   6     C1   1  PYLG  C2A   6 	0
   7    C4h   1  PYLG  D3A   7 	0
   8     C1   1  PYLG  C4A   8 	0
   9    SC1   1  PYLG  C1B   9 	0
  10     C1   1  PYLG  C2B  10 	0
  11     C1   1  PYLG  C3B  11 	0
  12     C1   1  PYLG  C4B  12 	0

[bonds]
;  i  j 	name 	(using named bondtypes from martini_v3.0.0_ffbonded_v2.itp)
;  i  j 	funct 	force.c.
   1  2 	b_GL0_PO4_def
   2  3 	b_PO4_GL_def
   2  4 	b_PO4_ET_def_long
   3  4 	b_GL_ET_plasm
   3  5 	b_GL_SC1_plasm
   5  6 	b_SC1_C1_mid
   6  7 	b_C1_C4_mid
   7  8 	b_C4_C1_end
   4  9 	b_ET_SC1_plasm
   9 10 	b_SC1_C1_mid
  10 11 	b_C1_C1_mid
  11 12 	b_C1_C1_end

[angles]
;  i  j  k 	name 	(using named angletypes from martini_v3.0.0_ffbonded_v2.itp)
;  i  j  k 	funct 	angle 	force.c.
   1  2  3 	a_GL0_PO4_GL_def
   2  3  5 	a_PO4_GL_C_def
   4  3  5 	a_ET_GL_C_plasm
   3  4  9 	a_GL_ET_C_plasm
   3  5  6 	a_GL_C1_C1_plasm
   5  6  7 	a_C1_C1_C4_def
   6  7  8 	a_C1_C4_C1_def
   4  9 10 	a_ET_C1_C1_plasm
   9 10 11 	a_C1_C1_C1_def
  10 11 12 	a_C1_C1_C1_def


;;;;;; Martini lipid topology for C16:0/18:0 LG (PSLG), generated using:
; The Martini lipid itp generator version M3.l01  Args are: -alname PSLG -alhead 'G P' -allink 'G L' -altail 'CCCC cCCC'
; WARNING: Autogenerated and not all lipid headgroup and tail combinations have been tested;
;          used with care and see K.B. Pedersen et al. 2024 for guidance.
;
; Description:
;   A general model plasmalogen phosphatidylglycerol (LG) lipid corresponding to atomistic C16:0/18:0 1-palmitoyl-2-stearoyl tails.
; Parameterization:
;   This topology follows the standard Martini 3.0 lipid definitions and building block rules. 
;   Bonded parameters and mapping have been optimized as described in K.B. Pedersen et al. 2024.
; Reference(s): 
;   K.B. Pedersen et al. The Martini 3 Lipidome: Expanded and Refined Parameters Improve Lipid Phase Behaviour, TBD 2024 
;   P.C.T. Souza et al. Martini 3: a general purpose force field for coarse-grained molecular dynamics, 
;   Nat. Methods; 2021. doi: 10.1038/s41592-021-01098-3
; Created: 2024.07.12
;
; Molecular topology and mapping of indices:
; GL0-PO4-GL1-C1A-C2A-C3A-C4A
;          |
;         PL2-C1B-C2B-C3B-C4B
;
;  1 - 2 - 3 - 5 - 6 - 7 - 8 
;          |
;          4 - 9 - 10- 11- 12
;
;@INSANE alhead=G P, allink=G L, altail=CCCC CCCC, alname=PSLG, charge=-1.0
;@RESNTEST PSL==PSLG if: atoms[0]==GL0
;@BEADS GL0 PO4 GL1 PL2 C1A C2A C3A C4A C1B C2B C3B C4B 
;@BONDS GL0-PO4 PO4-GL1 PO4-PL2 GL1-PL2 GL1-C1A C1A-C2A C2A-C3A C3A-C4A PL2-C1B C1B-C2B C2B-C3B C3B-C4B 
;

[moleculetype]
; molname      nrexcl
  PSLG          1

[atoms]
; id 	type 	resnr 	residu 	atom 	cgnr 	charge    (mass)
   1    P4r   1  PSLG  GL0   1 	0.0
   2     Q5   1  PSLG  PO4   2 	-1.0
   3   SN4a   1  PSLG  GL1   3 	0
   4  SN4ah   1  PSLG  PL2   4 	0
   5     C1   1  PSLG  C1A   5 	0
   6     C1   1  PSLG  C2A   6 	0
   7     C1   1  PSLG  C3A   7 	0
   8     C1   1  PSLG  C4A   8 	0
   9    SC1   1  PSLG  C1B   9 	0
  10     C1   1  PSLG  C2B  10 	0
  11     C1   1  PSLG  C3B  11 	0
  12     C1   1  PSLG  C4B  12 	0

[bonds]
;  i  j 	name 	(using named bondtypes from martini_v3.0.0_ffbonded_v2.itp)
;  i  j 	funct 	force.c.
   1  2 	b_GL0_PO4_def
   2  3 	b_PO4_GL_def
   2  4 	b_PO4_ET_def_long
   3  4 	b_GL_ET_plasm
   3  5 	b_GL_C1_plasm_5long
   5  6 	b_C1_C1_mid_5long
   6  7 	b_C1_C1_mid
   7  8 	b_C1_C1_end
   4  9 	b_ET_SC1_plasm
   9 10 	b_SC1_C1_mid
  10 11 	b_C1_C1_mid
  11 12 	b_C1_C1_end

[angles]
;  i  j  k 	name 	(using named angletypes from martini_v3.0.0_ffbonded_v2.itp)
;  i  j  k 	funct 	angle 	force.c.
   1  2  3 	a_GL0_PO4_GL_def
   2  3  5 	a_PO4_GL_C_def
   4  3  5 	a_ET_GL_C_plasm
   3  4  9 	a_GL_ET_C_plasm
   3  5  6 	a_GL_C1_C1_plasm
   5  6  7 	a_C1_C1_C1_def
   6  7  8 	a_C1_C1_C1_def
   4  9 10 	a_ET_C1_C1_plasm
   9 10 11 	a_C1_C1_C1_def
  10 11 12 	a_C1_C1_C1_def


;;;;;; Martini lipid topology for C16:0/18:1 LG (POLG), generated using:
; The Martini lipid itp generator version M3.l01  Args are: -alname POLG -alhead 'G P' -allink 'G L' -altail 'CDCC cCCC'
; WARNING: Autogenerated and not all lipid headgroup and tail combinations have been tested;
;          used with care and see K.B. Pedersen et al. 2024 for guidance.
;
; Description:
;   A general model plasmalogen phosphatidylglycerol (LG) lipid corresponding to atomistic C16:0/18:1(9c) 1-palmitoyl-2-oleoyl (POLG) tails.
; Parameterization:
;   This topology follows the standard Martini 3.0 lipid definitions and building block rules. 
;   Bonded parameters and mapping have been optimized as described in K.B. Pedersen et al. 2024.
; Reference(s): 
;   K.B. Pedersen et al. The Martini 3 Lipidome: Expanded and Refined Parameters Improve Lipid Phase Behaviour, TBD 2024 
;   P.C.T. Souza et al. Martini 3: a general purpose force field for coarse-grained molecular dynamics, 
;   Nat. Methods; 2021. doi: 10.1038/s41592-021-01098-3
; Created: 2024.07.12
;
; Molecular topology and mapping of indices:
; GL0-PO4-GL1-C1A-D2A-C3A-C4A
;          |
;         PL2-C1B-C2B-C3B-C4B
;
;  1 - 2 - 3 - 5 - 6 - 7 - 8 
;          |
;          4 - 9 - 10- 11- 12
;
;@INSANE alhead=G P, allink=G L, altail=CDCC CCCC, alname=POLG, charge=-1.0
;@RESNTEST POL==POLG if: atoms[0]==GL0
;@BEADS GL0 PO4 GL1 PL2 C1A D2A C3A C4A C1B C2B C3B C4B 
;@BONDS GL0-PO4 PO4-GL1 PO4-PL2 GL1-PL2 GL1-C1A C1A-D2A D2A-C3A C3A-C4A PL2-C1B C1B-C2B C2B-C3B C3B-C4B 
;

[moleculetype]
; molname      nrexcl
  POLG          1

[atoms]
; id 	type 	resnr 	residu 	atom 	cgnr 	charge    (mass)
   1    P4r   1  POLG  GL0   1 	0.0
   2     Q5   1  POLG  PO4   2 	-1.0
   3   SN4a   1  POLG  GL1   3 	0
   4  SN4ah   1  POLG  PL2   4 	0
   5     C1   1  POLG  C1A   5 	0
   6    C4h   1  POLG  D2A   6 	0
   7     C1   1  POLG  C3A   7 	0
   8     C1   1  POLG  C4A   8 	0
   9    SC1   1  POLG  C1B   9 	0
  10     C1   1  POLG  C2B  10 	0
  11     C1   1  POLG  C3B  11 	0
  12     C1   1  POLG  C4B  12 	0

[bonds]
;  i  j 	name 	(using named bondtypes from martini_v3.0.0_ffbonded_v2.itp)
;  i  j 	funct 	force.c.
   1  2 	b_GL0_PO4_def
   2  3 	b_PO4_GL_def
   2  4 	b_PO4_ET_def_long
   3  4 	b_GL_ET_plasm
   3  5 	b_GL_C1_plasm_5long
   5  6 	b_C1_C4_mid_5long
   6  7 	b_C4_C1_mid
   7  8 	b_C1_C1_end
   4  9 	b_ET_SC1_plasm
   9 10 	b_SC1_C1_mid
  10 11 	b_C1_C1_mid
  11 12 	b_C1_C1_end

[angles]
;  i  j  k 	name 	(using named angletypes from martini_v3.0.0_ffbonded_v2.itp)
;  i  j  k 	funct 	angle 	force.c.
   1  2  3 	a_GL0_PO4_GL_def
   2  3  5 	a_PO4_GL_C_def
   4  3  5 	a_ET_GL_C_plasm
   3  4  9 	a_GL_ET_C_plasm
   3  5  6 	a_GL_C1_C4_plasm
   5  6  7 	a_C1_C4_C1_def
   6  7  8 	a_C4_C1_C1_def
   4  9 10 	a_ET_C1_C1_plasm
   9 10 11 	a_C1_C1_C1_def
  10 11 12 	a_C1_C1_C1_def


;;;;;; Martini lipid topology for C16:0/18:2 LG (PLLG), generated using:
; The Martini lipid itp generator version M3.l01  Args are: -alname PLLG -alhead 'G P' -allink 'G L' -altail 'CDDC cCCC'
; WARNING: Autogenerated and not all lipid headgroup and tail combinations have been tested;
;          used with care and see K.B. Pedersen et al. 2024 for guidance.
;
; Description:
;   A general model plasmalogen phosphatidylglycerol (LG) lipid corresponding to atomistic C16:0/18:2(9c;12c) 1-palmitoyl-2-linoleoyl tails.
; Parameterization:
;   This topology follows the standard Martini 3.0 lipid definitions and building block rules. 
;   Bonded parameters and mapping have been optimized as described in K.B. Pedersen et al. 2024.
; Reference(s): 
;   K.B. Pedersen et al. The Martini 3 Lipidome: Expanded and Refined Parameters Improve Lipid Phase Behaviour, TBD 2024 
;   P.C.T. Souza et al. Martini 3: a general purpose force field for coarse-grained molecular dynamics, 
;   Nat. Methods; 2021. doi: 10.1038/s41592-021-01098-3
; Created: 2024.07.12
;
; Molecular topology and mapping of indices:
; GL0-PO4-GL1-C1A-D2A-D3A-C4A
;          |
;         PL2-C1B-C2B-C3B-C4B
;
;  1 - 2 - 3 - 5 - 6 - 7 - 8 
;          |
;          4 - 9 - 10- 11- 12
;
;@INSANE alhead=G P, allink=G L, altail=CDDC CCCC, alname=PLLG, charge=-1.0
;@RESNTEST PLL==PLLG if: atoms[0]==GL0
;@BEADS GL0 PO4 GL1 PL2 C1A D2A D3A C4A C1B C2B C3B C4B 
;@BONDS GL0-PO4 PO4-GL1 PO4-PL2 GL1-PL2 GL1-C1A C1A-D2A D2A-D3A D3A-C4A PL2-C1B C1B-C2B C2B-C3B C3B-C4B 
;

[moleculetype]
; molname      nrexcl
  PLLG          1

[atoms]
; id 	type 	resnr 	residu 	atom 	cgnr 	charge    (mass)
   1    P4r   1  PLLG  GL0   1 	0.0
   2     Q5   1  PLLG  PO4   2 	-1.0
   3   SN4a   1  PLLG  GL1   3 	0
   4  SN4ah   1  PLLG  PL2   4 	0
   5     C1   1  PLLG  C1A   5 	0
   6    C4h   1  PLLG  D2A   6 	0
   7    C4h   1  PLLG  D3A   7 	0
   8     C1   1  PLLG  C4A   8 	0
   9    SC1   1  PLLG  C1B   9 	0
  10     C1   1  PLLG  C2B  10 	0
  11     C1   1  PLLG  C3B  11 	0
  12     C1   1  PLLG  C4B  12 	0

[bonds]
;  i  j 	name 	(using named bondtypes from martini_v3.0.0_ffbonded_v2.itp)
;  i  j 	funct 	force.c.
   1  2 	b_GL0_PO4_def
   2  3 	b_PO4_GL_def
   2  4 	b_PO4_ET_def_long
   3  4 	b_GL_ET_plasm
   3  5 	b_GL_C1_plasm_5long
   5  6 	b_C1_C4_mid_5long
   6  7 	b_C4_C4_mid
   7  8 	b_C4_C1_end
   4  9 	b_ET_SC1_plasm
   9 10 	b_SC1_C1_mid
  10 11 	b_C1_C1_mid
  11 12 	b_C1_C1_end

[angles]
;  i  j  k 	name 	(using named angletypes from martini_v3.0.0_ffbonded_v2.itp)
;  i  j  k 	funct 	angle 	force.c.
   1  2  3 	a_GL0_PO4_GL_def
   2  3  5 	a_PO4_GL_C_def
   4  3  5 	a_ET_GL_C_plasm
   3  4  9 	a_GL_ET_C_plasm
   3  5  6 	a_GL_C1_C4_plasm
   5  6  7 	a_C1_C4_C4_def
   6  7  8 	a_C4_C4_C1_def
   4  9 10 	a_ET_C1_C1_plasm
   9 10 11 	a_C1_C1_C1_def
  10 11 12 	a_C1_C1_C1_def


;;;;;; Martini lipid topology for C16:0/18:3 LG (PFLG), generated using:
; The Martini lipid itp generator version M3.l01  Args are: -alname PFLG -alhead 'G P' -allink 'G L' -altail 'CDDD cCCC'
; WARNING: Autogenerated and not all lipid headgroup and tail combinations have been tested;
;          used with care and see K.B. Pedersen et al. 2024 for guidance.
;
; Description:
;   A general model plasmalogen phosphatidylglycerol (LG) lipid corresponding to atomistic C16:0/18:3(9c;12c;15c) 1-palmitoyl-2-alpha-linolenic acid tails.
; Parameterization:
;   This topology follows the standard Martini 3.0 lipid definitions and building block rules. 
;   Bonded parameters and mapping have been optimized as described in K.B. Pedersen et al. 2024.
; Reference(s): 
;   K.B. Pedersen et al. The Martini 3 Lipidome: Expanded and Refined Parameters Improve Lipid Phase Behaviour, TBD 2024 
;   P.C.T. Souza et al. Martini 3: a general purpose force field for coarse-grained molecular dynamics, 
;   Nat. Methods; 2021. doi: 10.1038/s41592-021-01098-3
; Created: 2024.07.12
;
; Molecular topology and mapping of indices:
; GL0-PO4-GL1-C1A-D2A-D3A-D4A
;          |
;         PL2-C1B-C2B-C3B-C4B
;
;  1 - 2 - 3 - 5 - 6 - 7 - 8 
;          |
;          4 - 9 - 10- 11- 12
;
;@INSANE alhead=G P, allink=G L, altail=CDDD CCCC, alname=PFLG, charge=-1.0
;@RESNTEST PFL==PFLG if: atoms[0]==GL0
;@BEADS GL0 PO4 GL1 PL2 C1A D2A D3A D4A C1B C2B C3B C4B 
;@BONDS GL0-PO4 PO4-GL1 PO4-PL2 GL1-PL2 GL1-C1A C1A-D2A D2A-D3A D3A-D4A PL2-C1B C1B-C2B C2B-C3B C3B-C4B 
;

[moleculetype]
; molname      nrexcl
  PFLG          1

[atoms]
; id 	type 	resnr 	residu 	atom 	cgnr 	charge    (mass)
   1    P4r   1  PFLG  GL0   1 	0.0
   2     Q5   1  PFLG  PO4   2 	-1.0
   3   SN4a   1  PFLG  GL1   3 	0
   4  SN4ah   1  PFLG  PL2   4 	0
   5     C1   1  PFLG  C1A   5 	0
   6    C4h   1  PFLG  D2A   6 	0
   7    C4h   1  PFLG  D3A   7 	0
   8    C4h   1  PFLG  D4A   8 	0
   9    SC1   1  PFLG  C1B   9 	0
  10     C1   1  PFLG  C2B  10 	0
  11     C1   1  PFLG  C3B  11 	0
  12     C1   1  PFLG  C4B  12 	0

[bonds]
;  i  j 	name 	(using named bondtypes from martini_v3.0.0_ffbonded_v2.itp)
;  i  j 	funct 	force.c.
   1  2 	b_GL0_PO4_def
   2  3 	b_PO4_GL_def
   2  4 	b_PO4_ET_def_long
   3  4 	b_GL_ET_plasm
   3  5 	b_GL_C1_plasm_5long
   5  6 	b_C1_C4_mid_5long
   6  7 	b_C4_C4_mid
   7  8 	b_C4_C4_end
   4  9 	b_ET_SC1_plasm
   9 10 	b_SC1_C1_mid
  10 11 	b_C1_C1_mid
  11 12 	b_C1_C1_end

[angles]
;  i  j  k 	name 	(using named angletypes from martini_v3.0.0_ffbonded_v2.itp)
;  i  j  k 	funct 	angle 	force.c.
   1  2  3 	a_GL0_PO4_GL_def
   2  3  5 	a_PO4_GL_C_def
   4  3  5 	a_ET_GL_C_plasm
   3  4  9 	a_GL_ET_C_plasm
   3  5  6 	a_GL_C1_C4_plasm
   5  6  7 	a_C1_C4_C4_def
   6  7  8 	a_C4_C4_C4_def
   4  9 10 	a_ET_C1_C1_plasm
   9 10 11 	a_C1_C1_C1_def
  10 11 12 	a_C1_C1_C1_def


;;;;;; Martini lipid topology for C16:0/20:2 LG (PILG), generated using:
; The Martini lipid itp generator version M3.l01  Args are: -alname PILG -alhead 'G P' -allink 'G L' -altail 'cCDDC cCCC'
; WARNING: Autogenerated and not all lipid headgroup and tail combinations have been tested;
;          used with care and see K.B. Pedersen et al. 2024 for guidance.
;
; Description:
;   A general model plasmalogen phosphatidylglycerol (LG) lipid corresponding to atomistic C16:0/20:2(11c;14c) 1-palmitoyl-2-eicosadienoyl tails.
; Parameterization:
;   This topology follows the standard Martini 3.0 lipid definitions and building block rules. 
;   Bonded parameters and mapping have been optimized as described in K.B. Pedersen et al. 2024.
; Reference(s): 
;   K.B. Pedersen et al. The Martini 3 Lipidome: Expanded and Refined Parameters Improve Lipid Phase Behaviour, TBD 2024 
;   P.C.T. Souza et al. Martini 3: a general purpose force field for coarse-grained molecular dynamics, 
;   Nat. Methods; 2021. doi: 10.1038/s41592-021-01098-3
; Created: 2024.07.12
;
; Molecular topology and mapping of indices:
; GL0-PO4-GL1-C1A-C2A-D3A-D4A-C5A
;          |
;         PL2-C1B-C2B-C3B-C4B
;
;  1 - 2 - 3 - 5 - 6 - 7 - 8 - 9 
;          |
;          4 - 10- 11- 12- 13
;
;@INSANE alhead=G P, allink=G L, altail=CCDDC CCCC, alname=PILG, charge=-1.0
;@RESNTEST PIL==PILG if: atoms[0]==GL0
;@BEADS GL0 PO4 GL1 PL2 C1A C2A D3A D4A C5A C1B C2B C3B C4B 
;@BONDS GL0-PO4 PO4-GL1 PO4-PL2 GL1-PL2 GL1-C1A C1A-C2A C2A-D3A D3A-D4A D4A-C5A PL2-C1B C1B-C2B C2B-C3B C3B-C4B 
;

[moleculetype]
; molname      nrexcl
  PILG          1

[atoms]
; id 	type 	resnr 	residu 	atom 	cgnr 	charge    (mass)
   1    P4r   1  PILG  GL0   1 	0.0
   2     Q5   1  PILG  PO4   2 	-1.0
   3   SN4a   1  PILG  GL1   3 	0
   4  SN4ah   1  PILG  PL2   4 	0
   5    SC1   1  PILG  C1A   5 	0
   6     C1   1  PILG  C2A   6 	0
   7    C4h   1  PILG  D3A   7 	0
   8    C4h   1  PILG  D4A   8 	0
   9     C1   1  PILG  C5A   9 	0
  10    SC1   1  PILG  C1B  10 	0
  11     C1   1  PILG  C2B  11 	0
  12     C1   1  PILG  C3B  12 	0
  13     C1   1  PILG  C4B  13 	0

[bonds]
;  i  j 	name 	(using named bondtypes from martini_v3.0.0_ffbonded_v2.itp)
;  i  j 	funct 	force.c.
   1  2 	b_GL0_PO4_def
   2  3 	b_PO4_GL_def
   2  4 	b_PO4_ET_def_long
   3  4 	b_GL_ET_plasm
   3  5 	b_GL_SC1_plasm
   5  6 	b_SC1_C1_mid
   6  7 	b_C1_C4_mid
   7  8 	b_C4_C4_mid
   8  9 	b_C4_C1_end
   4 10 	b_ET_SC1_plasm
  10 11 	b_SC1_C1_mid
  11 12 	b_C1_C1_mid
  12 13 	b_C1_C1_end

[angles]
;  i  j  k 	name 	(using named angletypes from martini_v3.0.0_ffbonded_v2.itp)
;  i  j  k 	funct 	angle 	force.c.
   1  2  3 	a_GL0_PO4_GL_def
   2  3  5 	a_PO4_GL_C_def
   4  3  5 	a_ET_GL_C_plasm
   3  4 10 	a_GL_ET_C_plasm
   3  5  6 	a_GL_C1_C1_plasm
   5  6  7 	a_C1_C1_C4_def
   6  7  8 	a_C1_C4_C4_def
   7  8  9 	a_C4_C4_C1_def
   4 10 11 	a_ET_C1_C1_plasm
  10 11 12 	a_C1_C1_C1_def
  11 12 13 	a_C1_C1_C1_def


;;;;;; Martini lipid topology for C16:0/20:3 LG (PQLG), generated using:
; The Martini lipid itp generator version M3.l01  Args are: -alname PQLG -alhead 'G P' -allink 'G L' -altail 'cDDDC cCCC'
; WARNING: Autogenerated and not all lipid headgroup and tail combinations have been tested;
;          used with care and see K.B. Pedersen et al. 2024 for guidance.
;
; Description:
;   A general model plasmalogen phosphatidylglycerol (LG) lipid corresponding to atomistic C18:0/20:2(8c;11c;14c) 1-palmitoyl-2-eicosatrienoyl tails.
; Parameterization:
;   This topology follows the standard Martini 3.0 lipid definitions and building block rules. 
;   Bonded parameters and mapping have been optimized as described in K.B. Pedersen et al. 2024.
; Reference(s): 
;   K.B. Pedersen et al. The Martini 3 Lipidome: Expanded and Refined Parameters Improve Lipid Phase Behaviour, TBD 2024 
;   P.C.T. Souza et al. Martini 3: a general purpose force field for coarse-grained molecular dynamics, 
;   Nat. Methods; 2021. doi: 10.1038/s41592-021-01098-3
; Created: 2024.07.12
;
; Molecular topology and mapping of indices:
; GL0-PO4-GL1-C1A-D2A-D3A-D4A-C5A
;          |
;         PL2-C1B-C2B-C3B-C4B
;
;  1 - 2 - 3 - 5 - 6 - 7 - 8 - 9 
;          |
;          4 - 10- 11- 12- 13
;
;@INSANE alhead=G P, allink=G L, altail=CDDDC CCCC, alname=PQLG, charge=-1.0
;@RESNTEST PQL==PQLG if: atoms[0]==GL0
;@BEADS GL0 PO4 GL1 PL2 C1A D2A D3A D4A C5A C1B C2B C3B C4B 
;@BONDS GL0-PO4 PO4-GL1 PO4-PL2 GL1-PL2 GL1-C1A C1A-D2A D2A-D3A D3A-D4A D4A-C5A PL2-C1B C1B-C2B C2B-C3B C3B-C4B 
;

[moleculetype]
; molname      nrexcl
  PQLG          1

[atoms]
; id 	type 	resnr 	residu 	atom 	cgnr 	charge    (mass)
   1    P4r   1  PQLG  GL0   1 	0.0
   2     Q5   1  PQLG  PO4   2 	-1.0
   3   SN4a   1  PQLG  GL1   3 	0
   4  SN4ah   1  PQLG  PL2   4 	0
   5    SC1   1  PQLG  C1A   5 	0
   6    C4h   1  PQLG  D2A   6 	0
   7    C4h   1  PQLG  D3A   7 	0
   8    C4h   1  PQLG  D4A   8 	0
   9     C1   1  PQLG  C5A   9 	0
  10    SC1   1  PQLG  C1B  10 	0
  11     C1   1  PQLG  C2B  11 	0
  12     C1   1  PQLG  C3B  12 	0
  13     C1   1  PQLG  C4B  13 	0

[bonds]
;  i  j 	name 	(using named bondtypes from martini_v3.0.0_ffbonded_v2.itp)
;  i  j 	funct 	force.c.
   1  2 	b_GL0_PO4_def
   2  3 	b_PO4_GL_def
   2  4 	b_PO4_ET_def_long
   3  4 	b_GL_ET_plasm
   3  5 	b_GL_SC1_plasm
   5  6 	b_SC1_C4_mid
   6  7 	b_C4_C4_mid
   7  8 	b_C4_C4_mid
   8  9 	b_C4_C1_end
   4 10 	b_ET_SC1_plasm
  10 11 	b_SC1_C1_mid
  11 12 	b_C1_C1_mid
  12 13 	b_C1_C1_end

[angles]
;  i  j  k 	name 	(using named angletypes from martini_v3.0.0_ffbonded_v2.itp)
;  i  j  k 	funct 	angle 	force.c.
   1  2  3 	a_GL0_PO4_GL_def
   2  3  5 	a_PO4_GL_C_def
   4  3  5 	a_ET_GL_C_plasm
   3  4 10 	a_GL_ET_C_plasm
   3  5  6 	a_GL_C1_C4_plasm
   5  6  7 	a_C1_C4_C4_def
   6  7  8 	a_C4_C4_C4_def
   7  8  9 	a_C4_C4_C1_def
   4 10 11 	a_ET_C1_C1_plasm
  10 11 12 	a_C1_C1_C1_def
  11 12 13 	a_C1_C1_C1_def


;;;;;; Martini lipid topology for C16:0/20:4 LG (PALG), generated using:
; The Martini lipid itp generator version M3.l01  Args are: -alname PALG -alhead 'G P' -allink 'G L' -altail 'cFFDC cCCC'
; WARNING: Autogenerated and not all lipid headgroup and tail combinations have been tested;
;          used with care and see K.B. Pedersen et al. 2024 for guidance.
;
; Description:
;   A general model plasmalogen phosphatidylglycerol (LG) lipid corresponding to atomistic C16:0/20:4(5c;8c;11c;14c) 1-palmitoyl-2-arachidonoyl tails.
; Parameterization:
;   This topology follows the standard Martini 3.0 lipid definitions and building block rules. 
;   Bonded parameters and mapping have been optimized as described in K.B. Pedersen et al. 2024.
; Reference(s): 
;   K.B. Pedersen et al. The Martini 3 Lipidome: Expanded and Refined Parameters Improve Lipid Phase Behaviour, TBD 2024 
;   P.C.T. Souza et al. Martini 3: a general purpose force field for coarse-grained molecular dynamics, 
;   Nat. Methods; 2021. doi: 10.1038/s41592-021-01098-3
; Created: 2024.07.12
;
; Molecular topology and mapping of indices:
; GL0-PO4-GL1-C1A-D2A-D3A-D4A-C5A
;          |
;         PL2-C1B-C2B-C3B-C4B
;
;  1 - 2 - 3 - 5 - 6 - 7 - 8 - 9 
;          |
;          4 - 10- 11- 12- 13
;
;@INSANE alhead=G P, allink=G L, altail=CDDDC CCCC, alname=PALG, charge=-1.0
;@RESNTEST PAL==PALG if: atoms[0]==GL0
;@BEADS GL0 PO4 GL1 PL2 C1A D2A D3A D4A C5A C1B C2B C3B C4B 
;@BONDS GL0-PO4 PO4-GL1 PO4-PL2 GL1-PL2 GL1-C1A C1A-D2A D2A-D3A D3A-D4A D4A-C5A PL2-C1B C1B-C2B C2B-C3B C3B-C4B 
;

[moleculetype]
; molname      nrexcl
  PALG          1

[atoms]
; id 	type 	resnr 	residu 	atom 	cgnr 	charge    (mass)
   1    P4r   1  PALG  GL0   1 	0.0
   2     Q5   1  PALG  PO4   2 	-1.0
   3   SN4a   1  PALG  GL1   3 	0
   4  SN4ah   1  PALG  PL2   4 	0
   5    SC1   1  PALG  C1A   5 	0
   6    C5h   1  PALG  D2A   6 	0
   7    C5h   1  PALG  D3A   7 	0
   8    C4h   1  PALG  D4A   8 	0
   9     C1   1  PALG  C5A   9 	0
  10    SC1   1  PALG  C1B  10 	0
  11     C1   1  PALG  C2B  11 	0
  12     C1   1  PALG  C3B  12 	0
  13     C1   1  PALG  C4B  13 	0

[bonds]
;  i  j 	name 	(using named bondtypes from martini_v3.0.0_ffbonded_v2.itp)
;  i  j 	funct 	force.c.
   1  2 	b_GL0_PO4_def
   2  3 	b_PO4_GL_def
   2  4 	b_PO4_ET_def_long
   3  4 	b_GL_ET_plasm
   3  5 	b_GL_SC1_plasm
   5  6 	b_SC1_C4_mid
   6  7 	b_C4_C4_mid
   7  8 	b_C4_C4_mid
   8  9 	b_C4_C1_end
   4 10 	b_ET_SC1_plasm
  10 11 	b_SC1_C1_mid
  11 12 	b_C1_C1_mid
  12 13 	b_C1_C1_end

[angles]
;  i  j  k 	name 	(using named angletypes from martini_v3.0.0_ffbonded_v2.itp)
;  i  j  k 	funct 	angle 	force.c.
   1  2  3 	a_GL0_PO4_GL_def
   2  3  5 	a_PO4_GL_C_def
   4  3  5 	a_ET_GL_C_plasm
   3  4 10 	a_GL_ET_C_plasm
   3  5  6 	a_GL_C1_C4_plasm
   5  6  7 	a_C1_C4_C4_def
   6  7  8 	a_C4_C4_C4_def
   7  8  9 	a_C4_C4_C1_def
   4 10 11 	a_ET_C1_C1_plasm
  10 11 12 	a_C1_C1_C1_def
  11 12 13 	a_C1_C1_C1_def


;;;;;; Martini lipid topology for C16:0/22:1 LG (PELG), generated using:
; The Martini lipid itp generator version M3.l01  Args are: -alname PELG -alhead 'G P' -allink 'G L' -altail 'CCDCC cCCC'
; WARNING: Autogenerated and not all lipid headgroup and tail combinations have been tested;
;          used with care and see K.B. Pedersen et al. 2024 for guidance.
;
; Description:
;   A general model plasmalogen phosphatidylglycerol (LG) lipid corresponding to atomistic C16:0/22:1 1-palmitoyl-2-erucoyl tails.
; Parameterization:
;   This topology follows the standard Martini 3.0 lipid definitions and building block rules. 
;   Bonded parameters and mapping have been optimized as described in K.B. Pedersen et al. 2024.
; Reference(s): 
;   K.B. Pedersen et al. The Martini 3 Lipidome: Expanded and Refined Parameters Improve Lipid Phase Behaviour, TBD 2024 
;   P.C.T. Souza et al. Martini 3: a general purpose force field for coarse-grained molecular dynamics, 
;   Nat. Methods; 2021. doi: 10.1038/s41592-021-01098-3
; Created: 2024.07.12
;
; Molecular topology and mapping of indices:
; GL0-PO4-GL1-C1A-C2A-D3A-C4A-C5A
;          |
;         PL2-C1B-C2B-C3B-C4B
;
;  1 - 2 - 3 - 5 - 6 - 7 - 8 - 9 
;          |
;          4 - 10- 11- 12- 13
;
;@INSANE alhead=G P, allink=G L, altail=CCDCC CCCC, alname=PELG, charge=-1.0
;@RESNTEST PEL==PELG if: atoms[0]==GL0
;@BEADS GL0 PO4 GL1 PL2 C1A C2A D3A C4A C5A C1B C2B C3B C4B 
;@BONDS GL0-PO4 PO4-GL1 PO4-PL2 GL1-PL2 GL1-C1A C1A-C2A C2A-D3A D3A-C4A C4A-C5A PL2-C1B C1B-C2B C2B-C3B C3B-C4B 
;

[moleculetype]
; molname      nrexcl
  PELG          1

[atoms]
; id 	type 	resnr 	residu 	atom 	cgnr 	charge    (mass)
   1    P4r   1  PELG  GL0   1 	0.0
   2     Q5   1  PELG  PO4   2 	-1.0
   3   SN4a   1  PELG  GL1   3 	0
   4  SN4ah   1  PELG  PL2   4 	0
   5     C1   1  PELG  C1A   5 	0
   6     C1   1  PELG  C2A   6 	0
   7    C4h   1  PELG  D3A   7 	0
   8     C1   1  PELG  C4A   8 	0
   9     C1   1  PELG  C5A   9 	0
  10    SC1   1  PELG  C1B  10 	0
  11     C1   1  PELG  C2B  11 	0
  12     C1   1  PELG  C3B  12 	0
  13     C1   1  PELG  C4B  13 	0

[bonds]
;  i  j 	name 	(using named bondtypes from martini_v3.0.0_ffbonded_v2.itp)
;  i  j 	funct 	force.c.
   1  2 	b_GL0_PO4_def
   2  3 	b_PO4_GL_def
   2  4 	b_PO4_ET_def_long
   3  4 	b_GL_ET_plasm
   3  5 	b_GL_C1_plasm_5long
   5  6 	b_C1_C1_mid_5long
   6  7 	b_C1_C4_mid
   7  8 	b_C4_C1_mid
   8  9 	b_C1_C1_end
   4 10 	b_ET_SC1_plasm
  10 11 	b_SC1_C1_mid
  11 12 	b_C1_C1_mid
  12 13 	b_C1_C1_end

[angles]
;  i  j  k 	name 	(using named angletypes from martini_v3.0.0_ffbonded_v2.itp)
;  i  j  k 	funct 	angle 	force.c.
   1  2  3 	a_GL0_PO4_GL_def
   2  3  5 	a_PO4_GL_C_def
   4  3  5 	a_ET_GL_C_plasm
   3  4 10 	a_GL_ET_C_plasm
   3  5  6 	a_GL_C1_C1_plasm
   5  6  7 	a_C1_C1_C4_def
   6  7  8 	a_C1_C4_C1_def
   7  8  9 	a_C4_C1_C1_def
   4 10 11 	a_ET_C1_C1_plasm
  10 11 12 	a_C1_C1_C1_def
  11 12 13 	a_C1_C1_C1_def


;;;;;; Martini lipid topology for C16:0/22:6 LG (PDLG), generated using:
; The Martini lipid itp generator version M3.l01  Args are: -alname PDLG -alhead 'G P' -allink 'G L' -altail 'DFFDD cCCC'
; WARNING: Autogenerated and not all lipid headgroup and tail combinations have been tested;
;          used with care and see K.B. Pedersen et al. 2024 for guidance.
;
; Description:
;   A general model plasmalogen phosphatidylglycerol (LG) lipid corresponding to atomistic C16:0/22:6(4c;7c;10c;13c;16c;19c) 1-palmitoyl-2-docosahexaenoyl tails.
; Parameterization:
;   This topology follows the standard Martini 3.0 lipid definitions and building block rules. 
;   Bonded parameters and mapping have been optimized as described in K.B. Pedersen et al. 2024.
; Reference(s): 
;   K.B. Pedersen et al. The Martini 3 Lipidome: Expanded and Refined Parameters Improve Lipid Phase Behaviour, TBD 2024 
;   P.C.T. Souza et al. Martini 3: a general purpose force field for coarse-grained molecular dynamics, 
;   Nat. Methods; 2021. doi: 10.1038/s41592-021-01098-3
; Created: 2024.07.12
;
; Molecular topology and mapping of indices:
; GL0-PO4-GL1-D1A-D2A-D3A-D4A-D5A
;          |
;         PL2-C1B-C2B-C3B-C4B
;
;  1 - 2 - 3 - 5 - 6 - 7 - 8 - 9 
;          |
;          4 - 10- 11- 12- 13
;
;@INSANE alhead=G P, allink=G L, altail=DDDDD CCCC, alname=PDLG, charge=-1.0
;@RESNTEST PDL==PDLG if: atoms[0]==GL0
;@BEADS GL0 PO4 GL1 PL2 D1A D2A D3A D4A D5A C1B C2B C3B C4B 
;@BONDS GL0-PO4 PO4-GL1 PO4-PL2 GL1-PL2 GL1-D1A D1A-D2A D2A-D3A D3A-D4A D4A-D5A PL2-C1B C1B-C2B C2B-C3B C3B-C4B 
;

[moleculetype]
; molname      nrexcl
  PDLG          1

[atoms]
; id 	type 	resnr 	residu 	atom 	cgnr 	charge    (mass)
   1    P4r   1  PDLG  GL0   1 	0.0
   2     Q5   1  PDLG  PO4   2 	-1.0
   3   SN4a   1  PDLG  GL1   3 	0
   4  SN4ah   1  PDLG  PL2   4 	0
   5    C4h   1  PDLG  D1A   5 	0
   6    C5h   1  PDLG  D2A   6 	0
   7    C5h   1  PDLG  D3A   7 	0
   8    C4h   1  PDLG  D4A   8 	0
   9    C4h   1  PDLG  D5A   9 	0
  10    SC1   1  PDLG  C1B  10 	0
  11     C1   1  PDLG  C2B  11 	0
  12     C1   1  PDLG  C3B  12 	0
  13     C1   1  PDLG  C4B  13 	0

[bonds]
;  i  j 	name 	(using named bondtypes from martini_v3.0.0_ffbonded_v2.itp)
;  i  j 	funct 	force.c.
   1  2 	b_GL0_PO4_def
   2  3 	b_PO4_GL_def
   2  4 	b_PO4_ET_def_long
   3  4 	b_GL_ET_plasm
   3  5 	b_GL_C4_plasm_5long
   5  6 	b_C4_C4_mid_5long
   6  7 	b_C4_C4_mid
   7  8 	b_C4_C4_mid
   8  9 	b_C4_C4_end
   4 10 	b_ET_SC1_plasm
  10 11 	b_SC1_C1_mid
  11 12 	b_C1_C1_mid
  12 13 	b_C1_C1_end

[angles]
;  i  j  k 	name 	(using named angletypes from martini_v3.0.0_ffbonded_v2.itp)
;  i  j  k 	funct 	angle 	force.c.
   1  2  3 	a_GL0_PO4_GL_def
   2  3  5 	a_PO4_GL_C_def
   4  3  5 	a_ET_GL_C_plasm
   3  4 10 	a_GL_ET_C_plasm
   3  5  6 	a_GL_C4_C4_plasm
   5  6  7 	a_C4_C4_C4_def
   6  7  8 	a_C4_C4_C4_def
   7  8  9 	a_C4_C4_C4_def
   4 10 11 	a_ET_C1_C1_plasm
  10 11 12 	a_C1_C1_C1_def
  11 12 13 	a_C1_C1_C1_def


;;;;;; Martini lipid topology for C16:1/18:1 LG (YOLG), generated using:
; The Martini lipid itp generator version M3.l01  Args are: -alname YOLG -alhead 'G P' -allink 'G L' -altail 'CDCC cCDC'
; WARNING: Autogenerated and not all lipid headgroup and tail combinations have been tested;
;          used with care and see K.B. Pedersen et al. 2024 for guidance.
;
; Description:
;   A general model plasmalogen phosphatidylglycerol (LG) lipid corresponding to atomistic C16:1(9c)/18:1(9c) 1-palmitoleoyl-2-oleoyl tails.
; Parameterization:
;   This topology follows the standard Martini 3.0 lipid definitions and building block rules. 
;   Bonded parameters and mapping have been optimized as described in K.B. Pedersen et al. 2024.
; Reference(s): 
;   K.B. Pedersen et al. The Martini 3 Lipidome: Expanded and Refined Parameters Improve Lipid Phase Behaviour, TBD 2024 
;   P.C.T. Souza et al. Martini 3: a general purpose force field for coarse-grained molecular dynamics, 
;   Nat. Methods; 2021. doi: 10.1038/s41592-021-01098-3
; Created: 2024.07.12
;
; Molecular topology and mapping of indices:
; GL0-PO4-GL1-C1A-D2A-C3A-C4A
;          |
;         PL2-C1B-C2B-D3B-C4B
;
;  1 - 2 - 3 - 5 - 6 - 7 - 8 
;          |
;          4 - 9 - 10- 11- 12
;
;@INSANE alhead=G P, allink=G L, altail=CDCC CCDC, alname=YOLG, charge=-1.0
;@RESNTEST YOL==YOLG if: atoms[0]==GL0
;@BEADS GL0 PO4 GL1 PL2 C1A D2A C3A C4A C1B C2B D3B C4B 
;@BONDS GL0-PO4 PO4-GL1 PO4-PL2 GL1-PL2 GL1-C1A C1A-D2A D2A-C3A C3A-C4A PL2-C1B C1B-C2B C2B-D3B D3B-C4B 
;

[moleculetype]
; molname      nrexcl
  YOLG          1

[atoms]
; id 	type 	resnr 	residu 	atom 	cgnr 	charge    (mass)
   1    P4r   1  YOLG  GL0   1 	0.0
   2     Q5   1  YOLG  PO4   2 	-1.0
   3   SN4a   1  YOLG  GL1   3 	0
   4  SN4ah   1  YOLG  PL2   4 	0
   5     C1   1  YOLG  C1A   5 	0
   6    C4h   1  YOLG  D2A   6 	0
   7     C1   1  YOLG  C3A   7 	0
   8     C1   1  YOLG  C4A   8 	0
   9    SC1   1  YOLG  C1B   9 	0
  10     C1   1  YOLG  C2B  10 	0
  11    C4h   1  YOLG  D3B  11 	0
  12     C1   1  YOLG  C4B  12 	0

[bonds]
;  i  j 	name 	(using named bondtypes from martini_v3.0.0_ffbonded_v2.itp)
;  i  j 	funct 	force.c.
   1  2 	b_GL0_PO4_def
   2  3 	b_PO4_GL_def
   2  4 	b_PO4_ET_def_long
   3  4 	b_GL_ET_plasm
   3  5 	b_GL_C1_plasm_5long
   5  6 	b_C1_C4_mid_5long
   6  7 	b_C4_C1_mid
   7  8 	b_C1_C1_end
   4  9 	b_ET_SC1_plasm
   9 10 	b_SC1_C1_mid
  10 11 	b_C1_C4_mid
  11 12 	b_C4_C1_end

[angles]
;  i  j  k 	name 	(using named angletypes from martini_v3.0.0_ffbonded_v2.itp)
;  i  j  k 	funct 	angle 	force.c.
   1  2  3 	a_GL0_PO4_GL_def
   2  3  5 	a_PO4_GL_C_def
   4  3  5 	a_ET_GL_C_plasm
   3  4  9 	a_GL_ET_C_plasm
   3  5  6 	a_GL_C1_C4_plasm
   5  6  7 	a_C1_C4_C1_def
   6  7  8 	a_C4_C1_C1_def
   4  9 10 	a_ET_C1_C1_plasm
   9 10 11 	a_C1_C1_C4_def
  10 11 12 	a_C1_C4_C1_def


;;;;;; Martini lipid topology for C18:0/18:1 LG (SOLG), generated using:
; The Martini lipid itp generator version M3.l01  Args are: -alname SOLG -alhead 'G P' -allink 'G L' -altail 'CDCC CCCC'
; WARNING: Autogenerated and not all lipid headgroup and tail combinations have been tested;
;          used with care and see K.B. Pedersen et al. 2024 for guidance.
;
; Description:
;   A general model plasmalogen phosphatidylglycerol (LG) lipid corresponding to atomistic C18:0/18:1(9c) 1-stearoyl-2-oleoyl (SOLG) tails.
; Parameterization:
;   This topology follows the standard Martini 3.0 lipid definitions and building block rules. 
;   Bonded parameters and mapping have been optimized as described in K.B. Pedersen et al. 2024.
; Reference(s): 
;   K.B. Pedersen et al. The Martini 3 Lipidome: Expanded and Refined Parameters Improve Lipid Phase Behaviour, TBD 2024 
;   P.C.T. Souza et al. Martini 3: a general purpose force field for coarse-grained molecular dynamics, 
;   Nat. Methods; 2021. doi: 10.1038/s41592-021-01098-3
; Created: 2024.07.12
;
; Molecular topology and mapping of indices:
; GL0-PO4-GL1-C1A-D2A-C3A-C4A
;          |
;         PL2-C1B-C2B-C3B-C4B
;
;  1 - 2 - 3 - 5 - 6 - 7 - 8 
;          |
;          4 - 9 - 10- 11- 12
;
;@INSANE alhead=G P, allink=G L, altail=CDCC CCCC, alname=SOLG, charge=-1.0
;@RESNTEST SOL==SOLG if: atoms[0]==GL0
;@BEADS GL0 PO4 GL1 PL2 C1A D2A C3A C4A C1B C2B C3B C4B 
;@BONDS GL0-PO4 PO4-GL1 PO4-PL2 GL1-PL2 GL1-C1A C1A-D2A D2A-C3A C3A-C4A PL2-C1B C1B-C2B C2B-C3B C3B-C4B 
;

[moleculetype]
; molname      nrexcl
  SOLG          1

[atoms]
; id 	type 	resnr 	residu 	atom 	cgnr 	charge    (mass)
   1    P4r   1  SOLG  GL0   1 	0.0
   2     Q5   1  SOLG  PO4   2 	-1.0
   3   SN4a   1  SOLG  GL1   3 	0
   4  SN4ah   1  SOLG  PL2   4 	0
   5     C1   1  SOLG  C1A   5 	0
   6    C4h   1  SOLG  D2A   6 	0
   7     C1   1  SOLG  C3A   7 	0
   8     C1   1  SOLG  C4A   8 	0
   9     C1   1  SOLG  C1B   9 	0
  10     C1   1  SOLG  C2B  10 	0
  11     C1   1  SOLG  C3B  11 	0
  12     C1   1  SOLG  C4B  12 	0

[bonds]
;  i  j 	name 	(using named bondtypes from martini_v3.0.0_ffbonded_v2.itp)
;  i  j 	funct 	force.c.
   1  2 	b_GL0_PO4_def
   2  3 	b_PO4_GL_def
   2  4 	b_PO4_ET_def_long
   3  4 	b_GL_ET_plasm
   3  5 	b_GL_C1_plasm_5long
   5  6 	b_C1_C4_mid_5long
   6  7 	b_C4_C1_mid
   7  8 	b_C1_C1_end
   4  9 	b_ET_C1_plasm_5long
   9 10 	b_C1_C1_mid_5long
  10 11 	b_C1_C1_mid
  11 12 	b_C1_C1_end

[angles]
;  i  j  k 	name 	(using named angletypes from martini_v3.0.0_ffbonded_v2.itp)
;  i  j  k 	funct 	angle 	force.c.
   1  2  3 	a_GL0_PO4_GL_def
   2  3  5 	a_PO4_GL_C_def
   4  3  5 	a_ET_GL_C_plasm
   3  4  9 	a_GL_ET_C_plasm
   3  5  6 	a_GL_C1_C4_plasm
   5  6  7 	a_C1_C4_C1_def
   6  7  8 	a_C4_C1_C1_def
   4  9 10 	a_ET_C1_C1_plasm
   9 10 11 	a_C1_C1_C1_def
  10 11 12 	a_C1_C1_C1_def


;;;;;; Martini lipid topology for C18:0/18:2 LG (SLLG), generated using:
; The Martini lipid itp generator version M3.l01  Args are: -alname SLLG -alhead 'G P' -allink 'G L' -altail 'CDDC CCCC'
; WARNING: Autogenerated and not all lipid headgroup and tail combinations have been tested;
;          used with care and see K.B. Pedersen et al. 2024 for guidance.
;
; Description:
;   A general model plasmalogen phosphatidylglycerol (LG) lipid corresponding to atomistic C18:0/18:2(9c;12c) 1-stearoyl-2-linoleoyl tails.
; Parameterization:
;   This topology follows the standard Martini 3.0 lipid definitions and building block rules. 
;   Bonded parameters and mapping have been optimized as described in K.B. Pedersen et al. 2024.
; Reference(s): 
;   K.B. Pedersen et al. The Martini 3 Lipidome: Expanded and Refined Parameters Improve Lipid Phase Behaviour, TBD 2024 
;   P.C.T. Souza et al. Martini 3: a general purpose force field for coarse-grained molecular dynamics, 
;   Nat. Methods; 2021. doi: 10.1038/s41592-021-01098-3
; Created: 2024.07.12
;
; Molecular topology and mapping of indices:
; GL0-PO4-GL1-C1A-D2A-D3A-C4A
;          |
;         PL2-C1B-C2B-C3B-C4B
;
;  1 - 2 - 3 - 5 - 6 - 7 - 8 
;          |
;          4 - 9 - 10- 11- 12
;
;@INSANE alhead=G P, allink=G L, altail=CDDC CCCC, alname=SLLG, charge=-1.0
;@RESNTEST SLL==SLLG if: atoms[0]==GL0
;@BEADS GL0 PO4 GL1 PL2 C1A D2A D3A C4A C1B C2B C3B C4B 
;@BONDS GL0-PO4 PO4-GL1 PO4-PL2 GL1-PL2 GL1-C1A C1A-D2A D2A-D3A D3A-C4A PL2-C1B C1B-C2B C2B-C3B C3B-C4B 
;

[moleculetype]
; molname      nrexcl
  SLLG          1

[atoms]
; id 	type 	resnr 	residu 	atom 	cgnr 	charge    (mass)
   1    P4r   1  SLLG  GL0   1 	0.0
   2     Q5   1  SLLG  PO4   2 	-1.0
   3   SN4a   1  SLLG  GL1   3 	0
   4  SN4ah   1  SLLG  PL2   4 	0
   5     C1   1  SLLG  C1A   5 	0
   6    C4h   1  SLLG  D2A   6 	0
   7    C4h   1  SLLG  D3A   7 	0
   8     C1   1  SLLG  C4A   8 	0
   9     C1   1  SLLG  C1B   9 	0
  10     C1   1  SLLG  C2B  10 	0
  11     C1   1  SLLG  C3B  11 	0
  12     C1   1  SLLG  C4B  12 	0

[bonds]
;  i  j 	name 	(using named bondtypes from martini_v3.0.0_ffbonded_v2.itp)
;  i  j 	funct 	force.c.
   1  2 	b_GL0_PO4_def
   2  3 	b_PO4_GL_def
   2  4 	b_PO4_ET_def_long
   3  4 	b_GL_ET_plasm
   3  5 	b_GL_C1_plasm_5long
   5  6 	b_C1_C4_mid_5long
   6  7 	b_C4_C4_mid
   7  8 	b_C4_C1_end
   4  9 	b_ET_C1_plasm_5long
   9 10 	b_C1_C1_mid_5long
  10 11 	b_C1_C1_mid
  11 12 	b_C1_C1_end

[angles]
;  i  j  k 	name 	(using named angletypes from martini_v3.0.0_ffbonded_v2.itp)
;  i  j  k 	funct 	angle 	force.c.
   1  2  3 	a_GL0_PO4_GL_def
   2  3  5 	a_PO4_GL_C_def
   4  3  5 	a_ET_GL_C_plasm
   3  4  9 	a_GL_ET_C_plasm
   3  5  6 	a_GL_C1_C4_plasm
   5  6  7 	a_C1_C4_C4_def
   6  7  8 	a_C4_C4_C1_def
   4  9 10 	a_ET_C1_C1_plasm
   9 10 11 	a_C1_C1_C1_def
  10 11 12 	a_C1_C1_C1_def


;;;;;; Martini lipid topology for C18:0/20:4 LG (SALG), generated using:
; The Martini lipid itp generator version M3.l01  Args are: -alname SALG -alhead 'G P' -allink 'G L' -altail 'cFFDC CCCC'
; WARNING: Autogenerated and not all lipid headgroup and tail combinations have been tested;
;          used with care and see K.B. Pedersen et al. 2024 for guidance.
;
; Description:
;   A general model plasmalogen phosphatidylglycerol (LG) lipid corresponding to atomistic C16:0/20:4(5c;8c;11c;14c) 1-stearoyl-2-arachidonoyl tails.
; Parameterization:
;   This topology follows the standard Martini 3.0 lipid definitions and building block rules. 
;   Bonded parameters and mapping have been optimized as described in K.B. Pedersen et al. 2024.
; Reference(s): 
;   K.B. Pedersen et al. The Martini 3 Lipidome: Expanded and Refined Parameters Improve Lipid Phase Behaviour, TBD 2024 
;   P.C.T. Souza et al. Martini 3: a general purpose force field for coarse-grained molecular dynamics, 
;   Nat. Methods; 2021. doi: 10.1038/s41592-021-01098-3
; Created: 2024.07.12
;
; Molecular topology and mapping of indices:
; GL0-PO4-GL1-C1A-D2A-D3A-D4A-C5A
;          |
;         PL2-C1B-C2B-C3B-C4B
;
;  1 - 2 - 3 - 5 - 6 - 7 - 8 - 9 
;          |
;          4 - 10- 11- 12- 13
;
;@INSANE alhead=G P, allink=G L, altail=CDDDC CCCC, alname=SALG, charge=-1.0
;@RESNTEST SAL==SALG if: atoms[0]==GL0
;@BEADS GL0 PO4 GL1 PL2 C1A D2A D3A D4A C5A C1B C2B C3B C4B 
;@BONDS GL0-PO4 PO4-GL1 PO4-PL2 GL1-PL2 GL1-C1A C1A-D2A D2A-D3A D3A-D4A D4A-C5A PL2-C1B C1B-C2B C2B-C3B C3B-C4B 
;

[moleculetype]
; molname      nrexcl
  SALG          1

[atoms]
; id 	type 	resnr 	residu 	atom 	cgnr 	charge    (mass)
   1    P4r   1  SALG  GL0   1 	0.0
   2     Q5   1  SALG  PO4   2 	-1.0
   3   SN4a   1  SALG  GL1   3 	0
   4  SN4ah   1  SALG  PL2   4 	0
   5    SC1   1  SALG  C1A   5 	0
   6    C5h   1  SALG  D2A   6 	0
   7    C5h   1  SALG  D3A   7 	0
   8    C4h   1  SALG  D4A   8 	0
   9     C1   1  SALG  C5A   9 	0
  10     C1   1  SALG  C1B  10 	0
  11     C1   1  SALG  C2B  11 	0
  12     C1   1  SALG  C3B  12 	0
  13     C1   1  SALG  C4B  13 	0

[bonds]
;  i  j 	name 	(using named bondtypes from martini_v3.0.0_ffbonded_v2.itp)
;  i  j 	funct 	force.c.
   1  2 	b_GL0_PO4_def
   2  3 	b_PO4_GL_def
   2  4 	b_PO4_ET_def_long
   3  4 	b_GL_ET_plasm
   3  5 	b_GL_SC1_plasm
   5  6 	b_SC1_C4_mid
   6  7 	b_C4_C4_mid
   7  8 	b_C4_C4_mid
   8  9 	b_C4_C1_end
   4 10 	b_ET_C1_plasm_5long
  10 11 	b_C1_C1_mid_5long
  11 12 	b_C1_C1_mid
  12 13 	b_C1_C1_end

[angles]
;  i  j  k 	name 	(using named angletypes from martini_v3.0.0_ffbonded_v2.itp)
;  i  j  k 	funct 	angle 	force.c.
   1  2  3 	a_GL0_PO4_GL_def
   2  3  5 	a_PO4_GL_C_def
   4  3  5 	a_ET_GL_C_plasm
   3  4 10 	a_GL_ET_C_plasm
   3  5  6 	a_GL_C1_C4_plasm
   5  6  7 	a_C1_C4_C4_def
   6  7  8 	a_C4_C4_C4_def
   7  8  9 	a_C4_C4_C1_def
   4 10 11 	a_ET_C1_C1_plasm
  10 11 12 	a_C1_C1_C1_def
  11 12 13 	a_C1_C1_C1_def


;;;;;; Martini lipid topology for C18:0/22:6 LG (SDLG), generated using:
; The Martini lipid itp generator version M3.l01  Args are: -alname SDLG -alhead 'G P' -allink 'G L' -altail 'DFFDD CCCC'
; WARNING: Autogenerated and not all lipid headgroup and tail combinations have been tested;
;          used with care and see K.B. Pedersen et al. 2024 for guidance.
;
; Description:
;   A general model plasmalogen phosphatidylglycerol (LG) lipid corresponding to atomistic C18:0/22:6(4c;7c;10c;13c;16c;19c) 1-stearoyl-2-docosahexaenoyl tails.
; Parameterization:
;   This topology follows the standard Martini 3.0 lipid definitions and building block rules. 
;   Bonded parameters and mapping have been optimized as described in K.B. Pedersen et al. 2024.
; Reference(s): 
;   K.B. Pedersen et al. The Martini 3 Lipidome: Expanded and Refined Parameters Improve Lipid Phase Behaviour, TBD 2024 
;   P.C.T. Souza et al. Martini 3: a general purpose force field for coarse-grained molecular dynamics, 
;   Nat. Methods; 2021. doi: 10.1038/s41592-021-01098-3
; Created: 2024.07.12
;
; Molecular topology and mapping of indices:
; GL0-PO4-GL1-D1A-D2A-D3A-D4A-D5A
;          |
;         PL2-C1B-C2B-C3B-C4B
;
;  1 - 2 - 3 - 5 - 6 - 7 - 8 - 9 
;          |
;          4 - 10- 11- 12- 13
;
;@INSANE alhead=G P, allink=G L, altail=DDDDD CCCC, alname=SDLG, charge=-1.0
;@RESNTEST SDL==SDLG if: atoms[0]==GL0
;@BEADS GL0 PO4 GL1 PL2 D1A D2A D3A D4A D5A C1B C2B C3B C4B 
;@BONDS GL0-PO4 PO4-GL1 PO4-PL2 GL1-PL2 GL1-D1A D1A-D2A D2A-D3A D3A-D4A D4A-D5A PL2-C1B C1B-C2B C2B-C3B C3B-C4B 
;

[moleculetype]
; molname      nrexcl
  SDLG          1

[atoms]
; id 	type 	resnr 	residu 	atom 	cgnr 	charge    (mass)
   1    P4r   1  SDLG  GL0   1 	0.0
   2     Q5   1  SDLG  PO4   2 	-1.0
   3   SN4a   1  SDLG  GL1   3 	0
   4  SN4ah   1  SDLG  PL2   4 	0
   5    C4h   1  SDLG  D1A   5 	0
   6    C5h   1  SDLG  D2A   6 	0
   7    C5h   1  SDLG  D3A   7 	0
   8    C4h   1  SDLG  D4A   8 	0
   9    C4h   1  SDLG  D5A   9 	0
  10     C1   1  SDLG  C1B  10 	0
  11     C1   1  SDLG  C2B  11 	0
  12     C1   1  SDLG  C3B  12 	0
  13     C1   1  SDLG  C4B  13 	0

[bonds]
;  i  j 	name 	(using named bondtypes from martini_v3.0.0_ffbonded_v2.itp)
;  i  j 	funct 	force.c.
   1  2 	b_GL0_PO4_def
   2  3 	b_PO4_GL_def
   2  4 	b_PO4_ET_def_long
   3  4 	b_GL_ET_plasm
   3  5 	b_GL_C4_plasm_5long
   5  6 	b_C4_C4_mid_5long
   6  7 	b_C4_C4_mid
   7  8 	b_C4_C4_mid
   8  9 	b_C4_C4_end
   4 10 	b_ET_C1_plasm_5long
  10 11 	b_C1_C1_mid_5long
  11 12 	b_C1_C1_mid
  12 13 	b_C1_C1_end

[angles]
;  i  j  k 	name 	(using named angletypes from martini_v3.0.0_ffbonded_v2.itp)
;  i  j  k 	funct 	angle 	force.c.
   1  2  3 	a_GL0_PO4_GL_def
   2  3  5 	a_PO4_GL_C_def
   4  3  5 	a_ET_GL_C_plasm
   3  4 10 	a_GL_ET_C_plasm
   3  5  6 	a_GL_C4_C4_plasm
   5  6  7 	a_C4_C4_C4_def
   6  7  8 	a_C4_C4_C4_def
   7  8  9 	a_C4_C4_C4_def
   4 10 11 	a_ET_C1_C1_plasm
  10 11 12 	a_C1_C1_C1_def
  11 12 13 	a_C1_C1_C1_def


;;;;;; Martini lipid topology for C18:1/18:2 LG (OLLG), generated using:
; The Martini lipid itp generator version M3.l01  Args are: -alname OLLG -alhead 'G P' -allink 'G L' -altail 'CDDC CDCC'
; WARNING: Autogenerated and not all lipid headgroup and tail combinations have been tested;
;          used with care and see K.B. Pedersen et al. 2024 for guidance.
;
; Description:
;   A general model plasmalogen phosphatidylglycerol (LG) lipid corresponding to atomistic C18:1(9c)/18:2(9c;12c) 1-oleoyl-2-linoleoyl  tails.
; Parameterization:
;   This topology follows the standard Martini 3.0 lipid definitions and building block rules. 
;   Bonded parameters and mapping have been optimized as described in K.B. Pedersen et al. 2024.
; Reference(s): 
;   K.B. Pedersen et al. The Martini 3 Lipidome: Expanded and Refined Parameters Improve Lipid Phase Behaviour, TBD 2024 
;   P.C.T. Souza et al. Martini 3: a general purpose force field for coarse-grained molecular dynamics, 
;   Nat. Methods; 2021. doi: 10.1038/s41592-021-01098-3
; Created: 2024.07.12
;
; Molecular topology and mapping of indices:
; GL0-PO4-GL1-C1A-D2A-D3A-C4A
;          |
;         PL2-C1B-D2B-C3B-C4B
;
;  1 - 2 - 3 - 5 - 6 - 7 - 8 
;          |
;          4 - 9 - 10- 11- 12
;
;@INSANE alhead=G P, allink=G L, altail=CDDC CDCC, alname=OLLG, charge=-1.0
;@RESNTEST OLL==OLLG if: atoms[0]==GL0
;@BEADS GL0 PO4 GL1 PL2 C1A D2A D3A C4A C1B D2B C3B C4B 
;@BONDS GL0-PO4 PO4-GL1 PO4-PL2 GL1-PL2 GL1-C1A C1A-D2A D2A-D3A D3A-C4A PL2-C1B C1B-D2B D2B-C3B C3B-C4B 
;

[moleculetype]
; molname      nrexcl
  OLLG          1

[atoms]
; id 	type 	resnr 	residu 	atom 	cgnr 	charge    (mass)
   1    P4r   1  OLLG  GL0   1 	0.0
   2     Q5   1  OLLG  PO4   2 	-1.0
   3   SN4a   1  OLLG  GL1   3 	0
   4  SN4ah   1  OLLG  PL2   4 	0
   5     C1   1  OLLG  C1A   5 	0
   6    C4h   1  OLLG  D2A   6 	0
   7    C4h   1  OLLG  D3A   7 	0
   8     C1   1  OLLG  C4A   8 	0
   9     C1   1  OLLG  C1B   9 	0
  10    C4h   1  OLLG  D2B  10 	0
  11     C1   1  OLLG  C3B  11 	0
  12     C1   1  OLLG  C4B  12 	0

[bonds]
;  i  j 	name 	(using named bondtypes from martini_v3.0.0_ffbonded_v2.itp)
;  i  j 	funct 	force.c.
   1  2 	b_GL0_PO4_def
   2  3 	b_PO4_GL_def
   2  4 	b_PO4_ET_def_long
   3  4 	b_GL_ET_plasm
   3  5 	b_GL_C1_plasm_5long
   5  6 	b_C1_C4_mid_5long
   6  7 	b_C4_C4_mid
   7  8 	b_C4_C1_end
   4  9 	b_ET_C1_plasm_5long
   9 10 	b_C1_C4_mid_5long
  10 11 	b_C4_C1_mid
  11 12 	b_C1_C1_end

[angles]
;  i  j  k 	name 	(using named angletypes from martini_v3.0.0_ffbonded_v2.itp)
;  i  j  k 	funct 	angle 	force.c.
   1  2  3 	a_GL0_PO4_GL_def
   2  3  5 	a_PO4_GL_C_def
   4  3  5 	a_ET_GL_C_plasm
   3  4  9 	a_GL_ET_C_plasm
   3  5  6 	a_GL_C1_C4_plasm
   5  6  7 	a_C1_C4_C4_def
   6  7  8 	a_C4_C4_C1_def
   4  9 10 	a_ET_C1_C4_plasm
   9 10 11 	a_C1_C4_C1_def
  10 11 12 	a_C4_C1_C1_def


;;;;;; Martini lipid topology for C18:1/22:1 LG (OELG), generated using:
; The Martini lipid itp generator version M3.l01  Args are: -alname OELG -alhead 'G P' -allink 'G L' -altail 'CCDCC CDCC'
; WARNING: Autogenerated and not all lipid headgroup and tail combinations have been tested;
;          used with care and see K.B. Pedersen et al. 2024 for guidance.
;
; Description:
;   A general model plasmalogen phosphatidylglycerol (LG) lipid corresponding to atomistic C18:1(9c)/22:1(13c) 1-oleoyl-2-dierucoyl tails.
; Parameterization:
;   This topology follows the standard Martini 3.0 lipid definitions and building block rules. 
;   Bonded parameters and mapping have been optimized as described in K.B. Pedersen et al. 2024.
; Reference(s): 
;   K.B. Pedersen et al. The Martini 3 Lipidome: Expanded and Refined Parameters Improve Lipid Phase Behaviour, TBD 2024 
;   P.C.T. Souza et al. Martini 3: a general purpose force field for coarse-grained molecular dynamics, 
;   Nat. Methods; 2021. doi: 10.1038/s41592-021-01098-3
; Created: 2024.07.12
;
; Molecular topology and mapping of indices:
; GL0-PO4-GL1-C1A-C2A-D3A-C4A-C5A
;          |
;         PL2-C1B-D2B-C3B-C4B
;
;  1 - 2 - 3 - 5 - 6 - 7 - 8 - 9 
;          |
;          4 - 10- 11- 12- 13
;
;@INSANE alhead=G P, allink=G L, altail=CCDCC CDCC, alname=OELG, charge=-1.0
;@RESNTEST OEL==OELG if: atoms[0]==GL0
;@BEADS GL0 PO4 GL1 PL2 C1A C2A D3A C4A C5A C1B D2B C3B C4B 
;@BONDS GL0-PO4 PO4-GL1 PO4-PL2 GL1-PL2 GL1-C1A C1A-C2A C2A-D3A D3A-C4A C4A-C5A PL2-C1B C1B-D2B D2B-C3B C3B-C4B 
;

[moleculetype]
; molname      nrexcl
  OELG          1

[atoms]
; id 	type 	resnr 	residu 	atom 	cgnr 	charge    (mass)
   1    P4r   1  OELG  GL0   1 	0.0
   2     Q5   1  OELG  PO4   2 	-1.0
   3   SN4a   1  OELG  GL1   3 	0
   4  SN4ah   1  OELG  PL2   4 	0
   5     C1   1  OELG  C1A   5 	0
   6     C1   1  OELG  C2A   6 	0
   7    C4h   1  OELG  D3A   7 	0
   8     C1   1  OELG  C4A   8 	0
   9     C1   1  OELG  C5A   9 	0
  10     C1   1  OELG  C1B  10 	0
  11    C4h   1  OELG  D2B  11 	0
  12     C1   1  OELG  C3B  12 	0
  13     C1   1  OELG  C4B  13 	0

[bonds]
;  i  j 	name 	(using named bondtypes from martini_v3.0.0_ffbonded_v2.itp)
;  i  j 	funct 	force.c.
   1  2 	b_GL0_PO4_def
   2  3 	b_PO4_GL_def
   2  4 	b_PO4_ET_def_long
   3  4 	b_GL_ET_plasm
   3  5 	b_GL_C1_plasm_5long
   5  6 	b_C1_C1_mid_5long
   6  7 	b_C1_C4_mid
   7  8 	b_C4_C1_mid
   8  9 	b_C1_C1_end
   4 10 	b_ET_C1_plasm_5long
  10 11 	b_C1_C4_mid_5long
  11 12 	b_C4_C1_mid
  12 13 	b_C1_C1_end

[angles]
;  i  j  k 	name 	(using named angletypes from martini_v3.0.0_ffbonded_v2.itp)
;  i  j  k 	funct 	angle 	force.c.
   1  2  3 	a_GL0_PO4_GL_def
   2  3  5 	a_PO4_GL_C_def
   4  3  5 	a_ET_GL_C_plasm
   3  4 10 	a_GL_ET_C_plasm
   3  5  6 	a_GL_C1_C1_plasm
   5  6  7 	a_C1_C1_C4_def
   6  7  8 	a_C1_C4_C1_def
   7  8  9 	a_C4_C1_C1_def
   4 10 11 	a_ET_C1_C4_plasm
  10 11 12 	a_C1_C4_C1_def
  11 12 13 	a_C4_C1_C1_def


;;;;;; Martini lipid topology for C18:1/22:6 LG (ODLG), generated using:
; The Martini lipid itp generator version M3.l01  Args are: -alname ODLG -alhead 'G P' -allink 'G L' -altail 'DFFDD CDCC'
; WARNING: Autogenerated and not all lipid headgroup and tail combinations have been tested;
;          used with care and see K.B. Pedersen et al. 2024 for guidance.
;
; Description:
;   A general model plasmalogen phosphatidylglycerol (LG) lipid corresponding to atomistic C18:1(9c)/22:6(4c;7c;10c;13c;16c;19c) 1-oleoyl-2-docosahexaenoic acid tails.
; Parameterization:
;   This topology follows the standard Martini 3.0 lipid definitions and building block rules. 
;   Bonded parameters and mapping have been optimized as described in K.B. Pedersen et al. 2024.
; Reference(s): 
;   K.B. Pedersen et al. The Martini 3 Lipidome: Expanded and Refined Parameters Improve Lipid Phase Behaviour, TBD 2024 
;   P.C.T. Souza et al. Martini 3: a general purpose force field for coarse-grained molecular dynamics, 
;   Nat. Methods; 2021. doi: 10.1038/s41592-021-01098-3
; Created: 2024.07.12
;
; Molecular topology and mapping of indices:
; GL0-PO4-GL1-D1A-D2A-D3A-D4A-D5A
;          |
;         PL2-C1B-D2B-C3B-C4B
;
;  1 - 2 - 3 - 5 - 6 - 7 - 8 - 9 
;          |
;          4 - 10- 11- 12- 13
;
;@INSANE alhead=G P, allink=G L, altail=DDDDD CDCC, alname=ODLG, charge=-1.0
;@RESNTEST ODL==ODLG if: atoms[0]==GL0
;@BEADS GL0 PO4 GL1 PL2 D1A D2A D3A D4A D5A C1B D2B C3B C4B 
;@BONDS GL0-PO4 PO4-GL1 PO4-PL2 GL1-PL2 GL1-D1A D1A-D2A D2A-D3A D3A-D4A D4A-D5A PL2-C1B C1B-D2B D2B-C3B C3B-C4B 
;

[moleculetype]
; molname      nrexcl
  ODLG          1

[atoms]
; id 	type 	resnr 	residu 	atom 	cgnr 	charge    (mass)
   1    P4r   1  ODLG  GL0   1 	0.0
   2     Q5   1  ODLG  PO4   2 	-1.0
   3   SN4a   1  ODLG  GL1   3 	0
   4  SN4ah   1  ODLG  PL2   4 	0
   5    C4h   1  ODLG  D1A   5 	0
   6    C5h   1  ODLG  D2A   6 	0
   7    C5h   1  ODLG  D3A   7 	0
   8    C4h   1  ODLG  D4A   8 	0
   9    C4h   1  ODLG  D5A   9 	0
  10     C1   1  ODLG  C1B  10 	0
  11    C4h   1  ODLG  D2B  11 	0
  12     C1   1  ODLG  C3B  12 	0
  13     C1   1  ODLG  C4B  13 	0

[bonds]
;  i  j 	name 	(using named bondtypes from martini_v3.0.0_ffbonded_v2.itp)
;  i  j 	funct 	force.c.
   1  2 	b_GL0_PO4_def
   2  3 	b_PO4_GL_def
   2  4 	b_PO4_ET_def_long
   3  4 	b_GL_ET_plasm
   3  5 	b_GL_C4_plasm_5long
   5  6 	b_C4_C4_mid_5long
   6  7 	b_C4_C4_mid
   7  8 	b_C4_C4_mid
   8  9 	b_C4_C4_end
   4 10 	b_ET_C1_plasm_5long
  10 11 	b_C1_C4_mid_5long
  11 12 	b_C4_C1_mid
  12 13 	b_C1_C1_end

[angles]
;  i  j  k 	name 	(using named angletypes from martini_v3.0.0_ffbonded_v2.itp)
;  i  j  k 	funct 	angle 	force.c.
   1  2  3 	a_GL0_PO4_GL_def
   2  3  5 	a_PO4_GL_C_def
   4  3  5 	a_ET_GL_C_plasm
   3  4 10 	a_GL_ET_C_plasm
   3  5  6 	a_GL_C4_C4_plasm
   5  6  7 	a_C4_C4_C4_def
   6  7  8 	a_C4_C4_C4_def
   7  8  9 	a_C4_C4_C4_def
   4 10 11 	a_ET_C1_C4_plasm
  10 11 12 	a_C1_C4_C1_def
  11 12 13 	a_C4_C1_C1_def


;;;;;; Martini lipid topology for C18:2/18:3 LG (LFLG), generated using:
; The Martini lipid itp generator version M3.l01  Args are: -alname LFLG -alhead 'G P' -allink 'G L' -altail 'CDDD CDDC'
; WARNING: Autogenerated and not all lipid headgroup and tail combinations have been tested;
;          used with care and see K.B. Pedersen et al. 2024 for guidance.
;
; Description:
;   A general model plasmalogen phosphatidylglycerol (LG) lipid corresponding to atomistic C18:2(9c;12c)/18:3(9c;12c;15c) 1-dilinoleoyl-2-alpha-linolenic acid  tails.
; Parameterization:
;   This topology follows the standard Martini 3.0 lipid definitions and building block rules. 
;   Bonded parameters and mapping have been optimized as described in K.B. Pedersen et al. 2024.
; Reference(s): 
;   K.B. Pedersen et al. The Martini 3 Lipidome: Expanded and Refined Parameters Improve Lipid Phase Behaviour, TBD 2024 
;   P.C.T. Souza et al. Martini 3: a general purpose force field for coarse-grained molecular dynamics, 
;   Nat. Methods; 2021. doi: 10.1038/s41592-021-01098-3
; Created: 2024.07.12
;
; Molecular topology and mapping of indices:
; GL0-PO4-GL1-C1A-D2A-D3A-D4A
;          |
;         PL2-C1B-D2B-D3B-C4B
;
;  1 - 2 - 3 - 5 - 6 - 7 - 8 
;          |
;          4 - 9 - 10- 11- 12
;
;@INSANE alhead=G P, allink=G L, altail=CDDD CDDC, alname=LFLG, charge=-1.0
;@RESNTEST LFL==LFLG if: atoms[0]==GL0
;@BEADS GL0 PO4 GL1 PL2 C1A D2A D3A D4A C1B D2B D3B C4B 
;@BONDS GL0-PO4 PO4-GL1 PO4-PL2 GL1-PL2 GL1-C1A C1A-D2A D2A-D3A D3A-D4A PL2-C1B C1B-D2B D2B-D3B D3B-C4B 
;

[moleculetype]
; molname      nrexcl
  LFLG          1

[atoms]
; id 	type 	resnr 	residu 	atom 	cgnr 	charge    (mass)
   1    P4r   1  LFLG  GL0   1 	0.0
   2     Q5   1  LFLG  PO4   2 	-1.0
   3   SN4a   1  LFLG  GL1   3 	0
   4  SN4ah   1  LFLG  PL2   4 	0
   5     C1   1  LFLG  C1A   5 	0
   6    C4h   1  LFLG  D2A   6 	0
   7    C4h   1  LFLG  D3A   7 	0
   8    C4h   1  LFLG  D4A   8 	0
   9     C1   1  LFLG  C1B   9 	0
  10    C4h   1  LFLG  D2B  10 	0
  11    C4h   1  LFLG  D3B  11 	0
  12     C1   1  LFLG  C4B  12 	0

[bonds]
;  i  j 	name 	(using named bondtypes from martini_v3.0.0_ffbonded_v2.itp)
;  i  j 	funct 	force.c.
   1  2 	b_GL0_PO4_def
   2  3 	b_PO4_GL_def
   2  4 	b_PO4_ET_def_long
   3  4 	b_GL_ET_plasm
   3  5 	b_GL_C1_plasm_5long
   5  6 	b_C1_C4_mid_5long
   6  7 	b_C4_C4_mid
   7  8 	b_C4_C4_end
   4  9 	b_ET_C1_plasm_5long
   9 10 	b_C1_C4_mid_5long
  10 11 	b_C4_C4_mid
  11 12 	b_C4_C1_end

[angles]
;  i  j  k 	name 	(using named angletypes from martini_v3.0.0_ffbonded_v2.itp)
;  i  j  k 	funct 	angle 	force.c.
   1  2  3 	a_GL0_PO4_GL_def
   2  3  5 	a_PO4_GL_C_def
   4  3  5 	a_ET_GL_C_plasm
   3  4  9 	a_GL_ET_C_plasm
   3  5  6 	a_GL_C1_C4_plasm
   5  6  7 	a_C1_C4_C4_def
   6  7  8 	a_C4_C4_C4_def
   4  9 10 	a_ET_C1_C4_plasm
   9 10 11 	a_C1_C4_C4_def
  10 11 12 	a_C4_C4_C1_def
