# Supplementary material for: The Martini 3 Lipidome: Expanded and Refined Parameters Improve Lipid Phase Behavior
Source: ACS Cent Sci. 2025 Jul 31;11(9):1598–610. doi: 10.1021/acscentsci.5c00755 (PMC12464760; doi:10.1021/acscentsci.5c00755)
Supplement: Supplementary file 2 [file oc5c00755_si_002.zip › M3-Lipidome_Data/openbeta/martini_v3.0.0_plasmalogens_PS_v2_openbeta.itp]

;
; Plasmalogen - Phosphatidylserine - LS
; Collection of plasmalogen phosphatidylserine Martini 3 lipids
;
; Please cite:
; K.B. Pedersen et al. The Martini 3 Lipidome: Expanded and Refined Parameters Improve Lipid Phase Behaviour, TBD 2024 and 
;   P.C.T. Souza et al. Martini 3: a general purpose force field for coarse-grained molecular dynamics, 
;   Nat. Methods; 2021. doi: 10.1038/s41592-021-01098-3
;
; Last updated:  Dec-2024 by Kasper;
; Authors: Kasper B. Pedersen


;;;;;; Martini lipid topology for di-C08:0 LS (DTLS), generated using:
; The Martini lipid itp generator version M3.l01  Args are: -alname DTLS -alhead 'S P' -allink 'G L' -altail 'cC cC'
; WARNING: Autogenerated and not all lipid headgroup and tail combinations have been tested;
;          used with care and see K.B. Pedersen et al. 2024 for guidance.
;
; Description:
;   A general model plasmalogen phosphatidylserine (LS) lipid corresponding to atomistic C8:0 dioctanoyl tails.
; Parameterization:
;   This topology follows the standard Martini 3.0 lipid definitions and building block rules. 
;   Bonded parameters and mapping have been optimized as described in K.B. Pedersen et al. 2024.
; Reference(s): 
;   K.B. Pedersen et al. The Martini 3 Lipidome: Expanded and Refined Parameters Improve Lipid Phase Behaviour, TBD 2024 
;   P.C.T. Souza et al. Martini 3: a general purpose force field for coarse-grained molecular dynamics, 
;   Nat. Methods; 2021. doi: 10.1038/s41592-021-01098-3
; Created: 2024.07.12
;
; Molecular topology and mapping of indices:
; CNO-PO4-GL1-C1A-C2A
;          |
;         PL2-C1B-C2B
;
;  1 - 2 - 3 - 5 - 6 
;          |
;          4 - 7 - 8 
;
;@INSANE alhead=S P, allink=G L, altail=CC CC, alname=DTLS, charge=-1.0
;@RESNTEST DTL==DTLS if: atoms[0]==CNO
;@BEADS CNO PO4 GL1 PL2 C1A C2A C1B C2B 
;@BONDS CNO-PO4 PO4-GL1 PO4-PL2 GL1-PL2 GL1-C1A C1A-C2A PL2-C1B C1B-C2B 
;

[moleculetype]
; molname      nrexcl
  DTLS          1

[atoms]
; id 	type 	resnr 	residu 	atom 	cgnr 	charge    (mass)
   1     P6   1  DTLS  CNO   1 	0.0
   2     Q5   1  DTLS  PO4   2 	-1.0
   3   SN4a   1  DTLS  GL1   3 	0
   4  SN4ah   1  DTLS  PL2   4 	0
   5    SC1   1  DTLS  C1A   5 	0
   6     C1   1  DTLS  C2A   6 	0
   7    SC1   1  DTLS  C1B   7 	0
   8     C1   1  DTLS  C2B   8 	0

[bonds]
;  i  j 	name 	(using named bondtypes from martini_v3.0.0_ffbonded_v2.itp)
;  i  j 	funct 	force.c.
   1  2 	b_CNO_PO4_def
   2  3 	b_PO4_GL_def
   2  4 	b_PO4_ET_def_long
   3  4 	b_GL_ET_plasm
   3  5 	b_GL_SC1_plasm
   5  6 	b_SC1_C1_end
   4  7 	b_ET_SC1_plasm
   7  8 	b_SC1_C1_end

[angles]
;  i  j  k 	name 	(using named angletypes from martini_v3.0.0_ffbonded_v2.itp)
;  i  j  k 	funct 	angle 	force.c.
   1  2  3 	a_CNO_PO4_GL_def
   2  3  5 	a_PO4_GL_C_def
   4  3  5 	a_ET_GL_C_plasm
   3  4  7 	a_GL_ET_C_plasm
   3  5  6 	a_GL_C1_C1_plasm
   4  7  8 	a_ET_C1_C1_plasm


;;;;;; Martini lipid topology for di-C10:0 LS (DJLS), generated using:
; The Martini lipid itp generator version M3.l01  Args are: -alname DJLS -alhead 'S P' -allink 'G L' -altail 'CC CC'
; WARNING: Autogenerated and not all lipid headgroup and tail combinations have been tested;
;          used with care and see K.B. Pedersen et al. 2024 for guidance.
;
; Description:
;   A general model plasmalogen phosphatidylserine (LS) lipid corresponding to atomistic C10:0 didecanoyl tails.
; Parameterization:
;   This topology follows the standard Martini 3.0 lipid definitions and building block rules. 
;   Bonded parameters and mapping have been optimized as described in K.B. Pedersen et al. 2024.
; Reference(s): 
;   K.B. Pedersen et al. The Martini 3 Lipidome: Expanded and Refined Parameters Improve Lipid Phase Behaviour, TBD 2024 
;   P.C.T. Souza et al. Martini 3: a general purpose force field for coarse-grained molecular dynamics, 
;   Nat. Methods; 2021. doi: 10.1038/s41592-021-01098-3
; Created: 2024.07.12
;
; Molecular topology and mapping of indices:
; CNO-PO4-GL1-C1A-C2A
;          |
;         PL2-C1B-C2B
;
;  1 - 2 - 3 - 5 - 6 
;          |
;          4 - 7 - 8 
;
;@INSANE alhead=S P, allink=G L, altail=CC CC, alname=DJLS, charge=-1.0
;@RESNTEST DJL==DJLS if: atoms[0]==CNO
;@BEADS CNO PO4 GL1 PL2 C1A C2A C1B C2B 
;@BONDS CNO-PO4 PO4-GL1 PO4-PL2 GL1-PL2 GL1-C1A C1A-C2A PL2-C1B C1B-C2B 
;

[moleculetype]
; molname      nrexcl
  DJLS          1

[atoms]
; id 	type 	resnr 	residu 	atom 	cgnr 	charge    (mass)
   1     P6   1  DJLS  CNO   1 	0.0
   2     Q5   1  DJLS  PO4   2 	-1.0
   3   SN4a   1  DJLS  GL1   3 	0
   4  SN4ah   1  DJLS  PL2   4 	0
   5     C1   1  DJLS  C1A   5 	0
   6     C1   1  DJLS  C2A   6 	0
   7     C1   1  DJLS  C1B   7 	0
   8     C1   1  DJLS  C2B   8 	0

[bonds]
;  i  j 	name 	(using named bondtypes from martini_v3.0.0_ffbonded_v2.itp)
;  i  j 	funct 	force.c.
   1  2 	b_CNO_PO4_def
   2  3 	b_PO4_GL_def
   2  4 	b_PO4_ET_def_long
   3  4 	b_GL_ET_plasm
   3  5 	b_GL_C1_plasm_5long
   5  6 	b_C1_C1_mid_5long
   4  7 	b_ET_C1_plasm_5long
   7  8 	b_C1_C1_mid_5long

[angles]
;  i  j  k 	name 	(using named angletypes from martini_v3.0.0_ffbonded_v2.itp)
;  i  j  k 	funct 	angle 	force.c.
   1  2  3 	a_CNO_PO4_GL_def
   2  3  5 	a_PO4_GL_C_def
   4  3  5 	a_ET_GL_C_plasm
   3  4  7 	a_GL_ET_C_plasm
   3  5  6 	a_GL_C1_C1_plasm
   4  7  8 	a_ET_C1_C1_plasm


;;;;;; Martini lipid topology for di-C12:0 LS (DULS), generated using:
; The Martini lipid itp generator version M3.l01  Args are: -alname DULS -alhead 'S P' -allink 'G L' -altail 'cCC cCC'
; WARNING: Autogenerated and not all lipid headgroup and tail combinations have been tested;
;          used with care and see K.B. Pedersen et al. 2024 for guidance.
;
; Description:
;   A general model plasmalogen phosphatidylserine (LS) lipid corresponding to atomistic C12:0 dilauroyl tails.
; Parameterization:
;   This topology follows the standard Martini 3.0 lipid definitions and building block rules. 
;   Bonded parameters and mapping have been optimized as described in K.B. Pedersen et al. 2024.
; Reference(s): 
;   K.B. Pedersen et al. The Martini 3 Lipidome: Expanded and Refined Parameters Improve Lipid Phase Behaviour, TBD 2024 
;   P.C.T. Souza et al. Martini 3: a general purpose force field for coarse-grained molecular dynamics, 
;   Nat. Methods; 2021. doi: 10.1038/s41592-021-01098-3
; Created: 2024.07.12
;
; Molecular topology and mapping of indices:
; CNO-PO4-GL1-C1A-C2A-C3A
;          |
;         PL2-C1B-C2B-C3B
;
;  1 - 2 - 3 - 5 - 6 - 7 
;          |
;          4 - 8 - 9 - 10
;
;@INSANE alhead=S P, allink=G L, altail=CCC CCC, alname=DULS, charge=-1.0
;@RESNTEST DUL==DULS if: atoms[0]==CNO
;@BEADS CNO PO4 GL1 PL2 C1A C2A C3A C1B C2B C3B 
;@BONDS CNO-PO4 PO4-GL1 PO4-PL2 GL1-PL2 GL1-C1A C1A-C2A C2A-C3A PL2-C1B C1B-C2B C2B-C3B 
;

[moleculetype]
; molname      nrexcl
  DULS          1

[atoms]
; id 	type 	resnr 	residu 	atom 	cgnr 	charge    (mass)
   1     P6   1  DULS  CNO   1 	0.0
   2     Q5   1  DULS  PO4   2 	-1.0
   3   SN4a   1  DULS  GL1   3 	0
   4  SN4ah   1  DULS  PL2   4 	0
   5    SC1   1  DULS  C1A   5 	0
   6     C1   1  DULS  C2A   6 	0
   7     C1   1  DULS  C3A   7 	0
   8    SC1   1  DULS  C1B   8 	0
   9     C1   1  DULS  C2B   9 	0
  10     C1   1  DULS  C3B  10 	0

[bonds]
;  i  j 	name 	(using named bondtypes from martini_v3.0.0_ffbonded_v2.itp)
;  i  j 	funct 	force.c.
   1  2 	b_CNO_PO4_def
   2  3 	b_PO4_GL_def
   2  4 	b_PO4_ET_def_long
   3  4 	b_GL_ET_plasm
   3  5 	b_GL_SC1_plasm
   5  6 	b_SC1_C1_mid
   6  7 	b_C1_C1_end
   4  8 	b_ET_SC1_plasm
   8  9 	b_SC1_C1_mid
   9 10 	b_C1_C1_end

[angles]
;  i  j  k 	name 	(using named angletypes from martini_v3.0.0_ffbonded_v2.itp)
;  i  j  k 	funct 	angle 	force.c.
   1  2  3 	a_CNO_PO4_GL_def
   2  3  5 	a_PO4_GL_C_def
   4  3  5 	a_ET_GL_C_plasm
   3  4  8 	a_GL_ET_C_plasm
   3  5  6 	a_GL_C1_C1_plasm
   5  6  7 	a_C1_C1_C1_def
   4  8  9 	a_ET_C1_C1_plasm
   8  9 10 	a_C1_C1_C1_def


;;;;;; Martini lipid topology for di-C14:0 LS (DMLS), generated using:
; The Martini lipid itp generator version M3.l01  Args are: -alname DMLS -alhead 'S P' -allink 'G L' -altail 'CCC CCC'
; WARNING: Autogenerated and not all lipid headgroup and tail combinations have been tested;
;          used with care and see K.B. Pedersen et al. 2024 for guidance.
;
; Description:
;   A general model plasmalogen phosphatidylserine (LS) lipid corresponding to atomistic C14:0 dimyristoyl (DMLS) tails.
; Parameterization:
;   This topology follows the standard Martini 3.0 lipid definitions and building block rules. 
;   Bonded parameters and mapping have been optimized as described in K.B. Pedersen et al. 2024.
; Reference(s): 
;   K.B. Pedersen et al. The Martini 3 Lipidome: Expanded and Refined Parameters Improve Lipid Phase Behaviour, TBD 2024 
;   P.C.T. Souza et al. Martini 3: a general purpose force field for coarse-grained molecular dynamics, 
;   Nat. Methods; 2021. doi: 10.1038/s41592-021-01098-3
; Created: 2024.07.12
;
; Molecular topology and mapping of indices:
; CNO-PO4-GL1-C1A-C2A-C3A
;          |
;         PL2-C1B-C2B-C3B
;
;  1 - 2 - 3 - 5 - 6 - 7 
;          |
;          4 - 8 - 9 - 10
;
;@INSANE alhead=S P, allink=G L, altail=CCC CCC, alname=DMLS, charge=-1.0
;@RESNTEST DML==DMLS if: atoms[0]==CNO
;@BEADS CNO PO4 GL1 PL2 C1A C2A C3A C1B C2B C3B 
;@BONDS CNO-PO4 PO4-GL1 PO4-PL2 GL1-PL2 GL1-C1A C1A-C2A C2A-C3A PL2-C1B C1B-C2B C2B-C3B 
;

[moleculetype]
; molname      nrexcl
  DMLS          1

[atoms]
; id 	type 	resnr 	residu 	atom 	cgnr 	charge    (mass)
   1     P6   1  DMLS  CNO   1 	0.0
   2     Q5   1  DMLS  PO4   2 	-1.0
   3   SN4a   1  DMLS  GL1   3 	0
   4  SN4ah   1  DMLS  PL2   4 	0
   5     C1   1  DMLS  C1A   5 	0
   6     C1   1  DMLS  C2A   6 	0
   7     C1   1  DMLS  C3A   7 	0
   8     C1   1  DMLS  C1B   8 	0
   9     C1   1  DMLS  C2B   9 	0
  10     C1   1  DMLS  C3B  10 	0

[bonds]
;  i  j 	name 	(using named bondtypes from martini_v3.0.0_ffbonded_v2.itp)
;  i  j 	funct 	force.c.
   1  2 	b_CNO_PO4_def
   2  3 	b_PO4_GL_def
   2  4 	b_PO4_ET_def_long
   3  4 	b_GL_ET_plasm
   3  5 	b_GL_C1_plasm_5long
   5  6 	b_C1_C1_mid_5long
   6  7 	b_C1_C1_end
   4  8 	b_ET_C1_plasm_5long
   8  9 	b_C1_C1_mid_5long
   9 10 	b_C1_C1_end

[angles]
;  i  j  k 	name 	(using named angletypes from martini_v3.0.0_ffbonded_v2.itp)
;  i  j  k 	funct 	angle 	force.c.
   1  2  3 	a_CNO_PO4_GL_def
   2  3  5 	a_PO4_GL_C_def
   4  3  5 	a_ET_GL_C_plasm
   3  4  8 	a_GL_ET_C_plasm
   3  5  6 	a_GL_C1_C1_plasm
   5  6  7 	a_C1_C1_C1_def
   4  8  9 	a_ET_C1_C1_plasm
   8  9 10 	a_C1_C1_C1_def


;;;;;; Martini lipid topology for di-C16:0 LS (DPLS), generated using:
; The Martini lipid itp generator version M3.l01  Args are: -alname DPLS -alhead 'S P' -allink 'G L' -altail 'cCCC cCCC'
; WARNING: Autogenerated and not all lipid headgroup and tail combinations have been tested;
;          used with care and see K.B. Pedersen et al. 2024 for guidance.
;
; Description:
;   A general model plasmalogen phosphatidylserine (LS) lipid corresponding to atomistic C16:0 dipalmitoyl (DPLS) tails.
; Parameterization:
;   This topology follows the standard Martini 3.0 lipid definitions and building block rules. 
;   Bonded parameters and mapping have been optimized as described in K.B. Pedersen et al. 2024.
; Reference(s): 
;   K.B. Pedersen et al. The Martini 3 Lipidome: Expanded and Refined Parameters Improve Lipid Phase Behaviour, TBD 2024 
;   P.C.T. Souza et al. Martini 3: a general purpose force field for coarse-grained molecular dynamics, 
;   Nat. Methods; 2021. doi: 10.1038/s41592-021-01098-3
; Created: 2024.07.12
;
; Molecular topology and mapping of indices:
; CNO-PO4-GL1-C1A-C2A-C3A-C4A
;          |
;         PL2-C1B-C2B-C3B-C4B
;
;  1 - 2 - 3 - 5 - 6 - 7 - 8 
;          |
;          4 - 9 - 10- 11- 12
;
;@INSANE alhead=S P, allink=G L, altail=CCCC CCCC, alname=DPLS, charge=-1.0
;@RESNTEST DPL==DPLS if: atoms[0]==CNO
;@BEADS CNO PO4 GL1 PL2 C1A C2A C3A C4A C1B C2B C3B C4B 
;@BONDS CNO-PO4 PO4-GL1 PO4-PL2 GL1-PL2 GL1-C1A C1A-C2A C2A-C3A C3A-C4A PL2-C1B C1B-C2B C2B-C3B C3B-C4B 
;

[moleculetype]
; molname      nrexcl
  DPLS          1

[atoms]
; id 	type 	resnr 	residu 	atom 	cgnr 	charge    (mass)
   1     P6   1  DPLS  CNO   1 	0.0
   2     Q5   1  DPLS  PO4   2 	-1.0
   3   SN4a   1  DPLS  GL1   3 	0
   4  SN4ah   1  DPLS  PL2   4 	0
   5    SC1   1  DPLS  C1A   5 	0
   6     C1   1  DPLS  C2A   6 	0
   7     C1   1  DPLS  C3A   7 	0
   8     C1   1  DPLS  C4A   8 	0
   9    SC1   1  DPLS  C1B   9 	0
  10     C1   1  DPLS  C2B  10 	0
  11     C1   1  DPLS  C3B  11 	0
  12     C1   1  DPLS  C4B  12 	0

[bonds]
;  i  j 	name 	(using named bondtypes from martini_v3.0.0_ffbonded_v2.itp)
;  i  j 	funct 	force.c.
   1  2 	b_CNO_PO4_def
   2  3 	b_PO4_GL_def
   2  4 	b_PO4_ET_def_long
   3  4 	b_GL_ET_plasm
   3  5 	b_GL_SC1_plasm
   5  6 	b_SC1_C1_mid
   6  7 	b_C1_C1_mid
   7  8 	b_C1_C1_end
   4  9 	b_ET_SC1_plasm
   9 10 	b_SC1_C1_mid
  10 11 	b_C1_C1_mid
  11 12 	b_C1_C1_end

[angles]
;  i  j  k 	name 	(using named angletypes from martini_v3.0.0_ffbonded_v2.itp)
;  i  j  k 	funct 	angle 	force.c.
   1  2  3 	a_CNO_PO4_GL_def
   2  3  5 	a_PO4_GL_C_def
   4  3  5 	a_ET_GL_C_plasm
   3  4  9 	a_GL_ET_C_plasm
   3  5  6 	a_GL_C1_C1_plasm
   5  6  7 	a_C1_C1_C1_def
   6  7  8 	a_C1_C1_C1_def
   4  9 10 	a_ET_C1_C1_plasm
   9 10 11 	a_C1_C1_C1_def
  10 11 12 	a_C1_C1_C1_def


;;;;;; Martini lipid topology for di-C18:0 LS (DSLS), generated using:
; The Martini lipid itp generator version M3.l01  Args are: -alname DSLS -alhead 'S P' -allink 'G L' -altail 'CCCC CCCC'
; WARNING: Autogenerated and not all lipid headgroup and tail combinations have been tested;
;          used with care and see K.B. Pedersen et al. 2024 for guidance.
;
; Description:
;   A general model plasmalogen phosphatidylserine (LS) lipid corresponding to atomistic C18:0 distearoyl (DSLS) tails.
; Parameterization:
;   This topology follows the standard Martini 3.0 lipid definitions and building block rules. 
;   Bonded parameters and mapping have been optimized as described in K.B. Pedersen et al. 2024.
; Reference(s): 
;   K.B. Pedersen et al. The Martini 3 Lipidome: Expanded and Refined Parameters Improve Lipid Phase Behaviour, TBD 2024 
;   P.C.T. Souza et al. Martini 3: a general purpose force field for coarse-grained molecular dynamics, 
;   Nat. Methods; 2021. doi: 10.1038/s41592-021-01098-3
; Created: 2024.07.12
;
; Molecular topology and mapping of indices:
; CNO-PO4-GL1-C1A-C2A-C3A-C4A
;          |
;         PL2-C1B-C2B-C3B-C4B
;
;  1 - 2 - 3 - 5 - 6 - 7 - 8 
;          |
;          4 - 9 - 10- 11- 12
;
;@INSANE alhead=S P, allink=G L, altail=CCCC CCCC, alname=DSLS, charge=-1.0
;@RESNTEST DSL==DSLS if: atoms[0]==CNO
;@BEADS CNO PO4 GL1 PL2 C1A C2A C3A C4A C1B C2B C3B C4B 
;@BONDS CNO-PO4 PO4-GL1 PO4-PL2 GL1-PL2 GL1-C1A C1A-C2A C2A-C3A C3A-C4A PL2-C1B C1B-C2B C2B-C3B C3B-C4B 
;

[moleculetype]
; molname      nrexcl
  DSLS          1

[atoms]
; id 	type 	resnr 	residu 	atom 	cgnr 	charge    (mass)
   1     P6   1  DSLS  CNO   1 	0.0
   2     Q5   1  DSLS  PO4   2 	-1.0
   3   SN4a   1  DSLS  GL1   3 	0
   4  SN4ah   1  DSLS  PL2   4 	0
   5     C1   1  DSLS  C1A   5 	0
   6     C1   1  DSLS  C2A   6 	0
   7     C1   1  DSLS  C3A   7 	0
   8     C1   1  DSLS  C4A   8 	0
   9     C1   1  DSLS  C1B   9 	0
  10     C1   1  DSLS  C2B  10 	0
  11     C1   1  DSLS  C3B  11 	0
  12     C1   1  DSLS  C4B  12 	0

[bonds]
;  i  j 	name 	(using named bondtypes from martini_v3.0.0_ffbonded_v2.itp)
;  i  j 	funct 	force.c.
   1  2 	b_CNO_PO4_def
   2  3 	b_PO4_GL_def
   2  4 	b_PO4_ET_def_long
   3  4 	b_GL_ET_plasm
   3  5 	b_GL_C1_plasm_5long
   5  6 	b_C1_C1_mid_5long
   6  7 	b_C1_C1_mid
   7  8 	b_C1_C1_end
   4  9 	b_ET_C1_plasm_5long
   9 10 	b_C1_C1_mid_5long
  10 11 	b_C1_C1_mid
  11 12 	b_C1_C1_end

[angles]
;  i  j  k 	name 	(using named angletypes from martini_v3.0.0_ffbonded_v2.itp)
;  i  j  k 	funct 	angle 	force.c.
   1  2  3 	a_CNO_PO4_GL_def
   2  3  5 	a_PO4_GL_C_def
   4  3  5 	a_ET_GL_C_plasm
   3  4  9 	a_GL_ET_C_plasm
   3  5  6 	a_GL_C1_C1_plasm
   5  6  7 	a_C1_C1_C1_def
   6  7  8 	a_C1_C1_C1_def
   4  9 10 	a_ET_C1_C1_plasm
   9 10 11 	a_C1_C1_C1_def
  10 11 12 	a_C1_C1_C1_def


;;;;;; Martini lipid topology for di-C20:0 LS (DKLS), generated using:
; The Martini lipid itp generator version M3.l01  Args are: -alname DKLS -alhead 'S P' -allink 'G L' -altail 'cCCCC cCCCC'
; WARNING: Autogenerated and not all lipid headgroup and tail combinations have been tested;
;          used with care and see K.B. Pedersen et al. 2024 for guidance.
;
; Description:
;   A general model plasmalogen phosphatidylserine (LS) lipid corresponding to atomistic C20:0 diarachidoyl tails.
; Parameterization:
;   This topology follows the standard Martini 3.0 lipid definitions and building block rules. 
;   Bonded parameters and mapping have been optimized as described in K.B. Pedersen et al. 2024.
; Reference(s): 
;   K.B. Pedersen et al. The Martini 3 Lipidome: Expanded and Refined Parameters Improve Lipid Phase Behaviour, TBD 2024 
;   P.C.T. Souza et al. Martini 3: a general purpose force field for coarse-grained molecular dynamics, 
;   Nat. Methods; 2021. doi: 10.1038/s41592-021-01098-3
; Created: 2024.07.12
;
; Molecular topology and mapping of indices:
; CNO-PO4-GL1-C1A-C2A-C3A-C4A-C5A
;          |
;         PL2-C1B-C2B-C3B-C4B-C5B
;
;  1 - 2 - 3 - 5 - 6 - 7 - 8 - 9 
;          |
;          4 - 10- 11- 12- 13- 14
;
;@INSANE alhead=S P, allink=G L, altail=CCCCC CCCCC, alname=DKLS, charge=-1.0
;@RESNTEST DKL==DKLS if: atoms[0]==CNO
;@BEADS CNO PO4 GL1 PL2 C1A C2A C3A C4A C5A C1B C2B C3B C4B C5B 
;@BONDS CNO-PO4 PO4-GL1 PO4-PL2 GL1-PL2 GL1-C1A C1A-C2A C2A-C3A C3A-C4A C4A-C5A PL2-C1B C1B-C2B C2B-C3B C3B-C4B C4B-C5B 
;

[moleculetype]
; molname      nrexcl
  DKLS          1

[atoms]
; id 	type 	resnr 	residu 	atom 	cgnr 	charge    (mass)
   1     P6   1  DKLS  CNO   1 	0.0
   2     Q5   1  DKLS  PO4   2 	-1.0
   3   SN4a   1  DKLS  GL1   3 	0
   4  SN4ah   1  DKLS  PL2   4 	0
   5    SC1   1  DKLS  C1A   5 	0
   6     C1   1  DKLS  C2A   6 	0
   7     C1   1  DKLS  C3A   7 	0
   8     C1   1  DKLS  C4A   8 	0
   9     C1   1  DKLS  C5A   9 	0
  10    SC1   1  DKLS  C1B  10 	0
  11     C1   1  DKLS  C2B  11 	0
  12     C1   1  DKLS  C3B  12 	0
  13     C1   1  DKLS  C4B  13 	0
  14     C1   1  DKLS  C5B  14 	0

[bonds]
;  i  j 	name 	(using named bondtypes from martini_v3.0.0_ffbonded_v2.itp)
;  i  j 	funct 	force.c.
   1  2 	b_CNO_PO4_def
   2  3 	b_PO4_GL_def
   2  4 	b_PO4_ET_def_long
   3  4 	b_GL_ET_plasm
   3  5 	b_GL_SC1_plasm
   5  6 	b_SC1_C1_mid
   6  7 	b_C1_C1_mid
   7  8 	b_C1_C1_mid
   8  9 	b_C1_C1_end
   4 10 	b_ET_SC1_plasm
  10 11 	b_SC1_C1_mid
  11 12 	b_C1_C1_mid
  12 13 	b_C1_C1_mid
  13 14 	b_C1_C1_end

[angles]
;  i  j  k 	name 	(using named angletypes from martini_v3.0.0_ffbonded_v2.itp)
;  i  j  k 	funct 	angle 	force.c.
   1  2  3 	a_CNO_PO4_GL_def
   2  3  5 	a_PO4_GL_C_def
   4  3  5 	a_ET_GL_C_plasm
   3  4 10 	a_GL_ET_C_plasm
   3  5  6 	a_GL_C1_C1_plasm
   5  6  7 	a_C1_C1_C1_def
   6  7  8 	a_C1_C1_C1_def
   7  8  9 	a_C1_C1_C1_def
   4 10 11 	a_ET_C1_C1_plasm
  10 11 12 	a_C1_C1_C1_def
  11 12 13 	a_C1_C1_C1_def
  12 13 14 	a_C1_C1_C1_def


;;;;;; Martini lipid topology for di-C22:0 LS (DBLS), generated using:
; The Martini lipid itp generator version M3.l01  Args are: -alname DBLS -alhead 'S P' -allink 'G L' -altail 'CCCCC CCCCC'
; WARNING: Autogenerated and not all lipid headgroup and tail combinations have been tested;
;          used with care and see K.B. Pedersen et al. 2024 for guidance.
;
; Description:
;   A general model plasmalogen phosphatidylserine (LS) lipid corresponding to atomistic C22:0 dibehenoyl tails.
; Parameterization:
;   This topology follows the standard Martini 3.0 lipid definitions and building block rules. 
;   Bonded parameters and mapping have been optimized as described in K.B. Pedersen et al. 2024.
; Reference(s): 
;   K.B. Pedersen et al. The Martini 3 Lipidome: Expanded and Refined Parameters Improve Lipid Phase Behaviour, TBD 2024 
;   P.C.T. Souza et al. Martini 3: a general purpose force field for coarse-grained molecular dynamics, 
;   Nat. Methods; 2021. doi: 10.1038/s41592-021-01098-3
; Created: 2024.07.12
;
; Molecular topology and mapping of indices:
; CNO-PO4-GL1-C1A-C2A-C3A-C4A-C5A
;          |
;         PL2-C1B-C2B-C3B-C4B-C5B
;
;  1 - 2 - 3 - 5 - 6 - 7 - 8 - 9 
;          |
;          4 - 10- 11- 12- 13- 14
;
;@INSANE alhead=S P, allink=G L, altail=CCCCC CCCCC, alname=DBLS, charge=-1.0
;@RESNTEST DBL==DBLS if: atoms[0]==CNO
;@BEADS CNO PO4 GL1 PL2 C1A C2A C3A C4A C5A C1B C2B C3B C4B C5B 
;@BONDS CNO-PO4 PO4-GL1 PO4-PL2 GL1-PL2 GL1-C1A C1A-C2A C2A-C3A C3A-C4A C4A-C5A PL2-C1B C1B-C2B C2B-C3B C3B-C4B C4B-C5B 
;

[moleculetype]
; molname      nrexcl
  DBLS          1

[atoms]
; id 	type 	resnr 	residu 	atom 	cgnr 	charge    (mass)
   1     P6   1  DBLS  CNO   1 	0.0
   2     Q5   1  DBLS  PO4   2 	-1.0
   3   SN4a   1  DBLS  GL1   3 	0
   4  SN4ah   1  DBLS  PL2   4 	0
   5     C1   1  DBLS  C1A   5 	0
   6     C1   1  DBLS  C2A   6 	0
   7     C1   1  DBLS  C3A   7 	0
   8     C1   1  DBLS  C4A   8 	0
   9     C1   1  DBLS  C5A   9 	0
  10     C1   1  DBLS  C1B  10 	0
  11     C1   1  DBLS  C2B  11 	0
  12     C1   1  DBLS  C3B  12 	0
  13     C1   1  DBLS  C4B  13 	0
  14     C1   1  DBLS  C5B  14 	0

[bonds]
;  i  j 	name 	(using named bondtypes from martini_v3.0.0_ffbonded_v2.itp)
;  i  j 	funct 	force.c.
   1  2 	b_CNO_PO4_def
   2  3 	b_PO4_GL_def
   2  4 	b_PO4_ET_def_long
   3  4 	b_GL_ET_plasm
   3  5 	b_GL_C1_plasm_5long
   5  6 	b_C1_C1_mid_5long
   6  7 	b_C1_C1_mid
   7  8 	b_C1_C1_mid
   8  9 	b_C1_C1_end
   4 10 	b_ET_C1_plasm_5long
  10 11 	b_C1_C1_mid_5long
  11 12 	b_C1_C1_mid
  12 13 	b_C1_C1_mid
  13 14 	b_C1_C1_end

[angles]
;  i  j  k 	name 	(using named angletypes from martini_v3.0.0_ffbonded_v2.itp)
;  i  j  k 	funct 	angle 	force.c.
   1  2  3 	a_CNO_PO4_GL_def
   2  3  5 	a_PO4_GL_C_def
   4  3  5 	a_ET_GL_C_plasm
   3  4 10 	a_GL_ET_C_plasm
   3  5  6 	a_GL_C1_C1_plasm
   5  6  7 	a_C1_C1_C1_def
   6  7  8 	a_C1_C1_C1_def
   7  8  9 	a_C1_C1_C1_def
   4 10 11 	a_ET_C1_C1_plasm
  10 11 12 	a_C1_C1_C1_def
  11 12 13 	a_C1_C1_C1_def
  12 13 14 	a_C1_C1_C1_def


;;;;;; Martini lipid topology for di-C24:0 LS (DXLS), generated using:
; The Martini lipid itp generator version M3.l01  Args are: -alname DXLS -alhead 'S P' -allink 'G L' -altail 'cCCCCC cCCCCC'
; WARNING: Autogenerated and not all lipid headgroup and tail combinations have been tested;
;          used with care and see K.B. Pedersen et al. 2024 for guidance.
;
; Description:
;   A general model plasmalogen phosphatidylserine (LS) lipid corresponding to atomistic C24:0 dilignoceroyl tails.
; Parameterization:
;   This topology follows the standard Martini 3.0 lipid definitions and building block rules. 
;   Bonded parameters and mapping have been optimized as described in K.B. Pedersen et al. 2024.
; Reference(s): 
;   K.B. Pedersen et al. The Martini 3 Lipidome: Expanded and Refined Parameters Improve Lipid Phase Behaviour, TBD 2024 
;   P.C.T. Souza et al. Martini 3: a general purpose force field for coarse-grained molecular dynamics, 
;   Nat. Methods; 2021. doi: 10.1038/s41592-021-01098-3
; Created: 2024.07.12
;
; Molecular topology and mapping of indices:
; CNO-PO4-GL1-C1A-C2A-C3A-C4A-C5A-C6A
;          |
;         PL2-C1B-C2B-C3B-C4B-C5B-C6B
;
;  1 - 2 - 3 - 5 - 6 - 7 - 8 - 9 - 10
;          |
;          4 - 11- 12- 13- 14- 15- 16
;
;@INSANE alhead=S P, allink=G L, altail=CCCCCC CCCCCC, alname=DXLS, charge=-1.0
;@RESNTEST DXL==DXLS if: atoms[0]==CNO
;@BEADS CNO PO4 GL1 PL2 C1A C2A C3A C4A C5A C6A C1B C2B C3B C4B C5B C6B 
;@BONDS CNO-PO4 PO4-GL1 PO4-PL2 GL1-PL2 GL1-C1A C1A-C2A C2A-C3A C3A-C4A C4A-C5A C5A-C6A PL2-C1B C1B-C2B C2B-C3B C3B-C4B C4B-C5B C5B-C6B 
;

[moleculetype]
; molname      nrexcl
  DXLS          1

[atoms]
; id 	type 	resnr 	residu 	atom 	cgnr 	charge    (mass)
   1     P6   1  DXLS  CNO   1 	0.0
   2     Q5   1  DXLS  PO4   2 	-1.0
   3   SN4a   1  DXLS  GL1   3 	0
   4  SN4ah   1  DXLS  PL2   4 	0
   5    SC1   1  DXLS  C1A   5 	0
   6     C1   1  DXLS  C2A   6 	0
   7     C1   1  DXLS  C3A   7 	0
   8     C1   1  DXLS  C4A   8 	0
   9     C1   1  DXLS  C5A   9 	0
  10     C1   1  DXLS  C6A  10 	0
  11    SC1   1  DXLS  C1B  11 	0
  12     C1   1  DXLS  C2B  12 	0
  13     C1   1  DXLS  C3B  13 	0
  14     C1   1  DXLS  C4B  14 	0
  15     C1   1  DXLS  C5B  15 	0
  16     C1   1  DXLS  C6B  16 	0

[bonds]
;  i  j 	name 	(using named bondtypes from martini_v3.0.0_ffbonded_v2.itp)
;  i  j 	funct 	force.c.
   1  2 	b_CNO_PO4_def
   2  3 	b_PO4_GL_def
   2  4 	b_PO4_ET_def_long
   3  4 	b_GL_ET_plasm
   3  5 	b_GL_SC1_plasm
   5  6 	b_SC1_C1_mid
   6  7 	b_C1_C1_mid
   7  8 	b_C1_C1_mid
   8  9 	b_C1_C1_mid
   9 10 	b_C1_C1_end
   4 11 	b_ET_SC1_plasm
  11 12 	b_SC1_C1_mid
  12 13 	b_C1_C1_mid
  13 14 	b_C1_C1_mid
  14 15 	b_C1_C1_mid
  15 16 	b_C1_C1_end

[angles]
;  i  j  k 	name 	(using named angletypes from martini_v3.0.0_ffbonded_v2.itp)
;  i  j  k 	funct 	angle 	force.c.
   1  2  3 	a_CNO_PO4_GL_def
   2  3  5 	a_PO4_GL_C_def
   4  3  5 	a_ET_GL_C_plasm
   3  4 11 	a_GL_ET_C_plasm
   3  5  6 	a_GL_C1_C1_plasm
   5  6  7 	a_C1_C1_C1_def
   6  7  8 	a_C1_C1_C1_def
   7  8  9 	a_C1_C1_C1_def
   8  9 10 	a_C1_C1_C1_def
   4 11 12 	a_ET_C1_C1_plasm
  11 12 13 	a_C1_C1_C1_def
  12 13 14 	a_C1_C1_C1_def
  13 14 15 	a_C1_C1_C1_def
  14 15 16 	a_C1_C1_C1_def


;;;;;; Martini lipid topology for di-C26:0 LS (DCLS), generated using:
; The Martini lipid itp generator version M3.l01  Args are: -alname DCLS -alhead 'S P' -allink 'G L' -altail 'CCCCCC CCCCCC'
; WARNING: Autogenerated and not all lipid headgroup and tail combinations have been tested;
;          used with care and see K.B. Pedersen et al. 2024 for guidance.
;
; Description:
;   A general model plasmalogen phosphatidylserine (LS) lipid corresponding to atomistic C26:0 dihexacosanoyl tails.
; Parameterization:
;   This topology follows the standard Martini 3.0 lipid definitions and building block rules. 
;   Bonded parameters and mapping have been optimized as described in K.B. Pedersen et al. 2024.
; Reference(s): 
;   K.B. Pedersen et al. The Martini 3 Lipidome: Expanded and Refined Parameters Improve Lipid Phase Behaviour, TBD 2024 
;   P.C.T. Souza et al. Martini 3: a general purpose force field for coarse-grained molecular dynamics, 
;   Nat. Methods; 2021. doi: 10.1038/s41592-021-01098-3
; Created: 2024.07.12
;
; Molecular topology and mapping of indices:
; CNO-PO4-GL1-C1A-C2A-C3A-C4A-C5A-C6A
;          |
;         PL2-C1B-C2B-C3B-C4B-C5B-C6B
;
;  1 - 2 - 3 - 5 - 6 - 7 - 8 - 9 - 10
;          |
;          4 - 11- 12- 13- 14- 15- 16
;
;@INSANE alhead=S P, allink=G L, altail=CCCCCC CCCCCC, alname=DCLS, charge=-1.0
;@RESNTEST DCL==DCLS if: atoms[0]==CNO
;@BEADS CNO PO4 GL1 PL2 C1A C2A C3A C4A C5A C6A C1B C2B C3B C4B C5B C6B 
;@BONDS CNO-PO4 PO4-GL1 PO4-PL2 GL1-PL2 GL1-C1A C1A-C2A C2A-C3A C3A-C4A C4A-C5A C5A-C6A PL2-C1B C1B-C2B C2B-C3B C3B-C4B C4B-C5B C5B-C6B 
;

[moleculetype]
; molname      nrexcl
  DCLS          1

[atoms]
; id 	type 	resnr 	residu 	atom 	cgnr 	charge    (mass)
   1     P6   1  DCLS  CNO   1 	0.0
   2     Q5   1  DCLS  PO4   2 	-1.0
   3   SN4a   1  DCLS  GL1   3 	0
   4  SN4ah   1  DCLS  PL2   4 	0
   5     C1   1  DCLS  C1A   5 	0
   6     C1   1  DCLS  C2A   6 	0
   7     C1   1  DCLS  C3A   7 	0
   8     C1   1  DCLS  C4A   8 	0
   9     C1   1  DCLS  C5A   9 	0
  10     C1   1  DCLS  C6A  10 	0
  11     C1   1  DCLS  C1B  11 	0
  12     C1   1  DCLS  C2B  12 	0
  13     C1   1  DCLS  C3B  13 	0
  14     C1   1  DCLS  C4B  14 	0
  15     C1   1  DCLS  C5B  15 	0
  16     C1   1  DCLS  C6B  16 	0

[bonds]
;  i  j 	name 	(using named bondtypes from martini_v3.0.0_ffbonded_v2.itp)
;  i  j 	funct 	force.c.
   1  2 	b_CNO_PO4_def
   2  3 	b_PO4_GL_def
   2  4 	b_PO4_ET_def_long
   3  4 	b_GL_ET_plasm
   3  5 	b_GL_C1_plasm_5long
   5  6 	b_C1_C1_mid_5long
   6  7 	b_C1_C1_mid
   7  8 	b_C1_C1_mid
   8  9 	b_C1_C1_mid
   9 10 	b_C1_C1_end
   4 11 	b_ET_C1_plasm_5long
  11 12 	b_C1_C1_mid_5long
  12 13 	b_C1_C1_mid
  13 14 	b_C1_C1_mid
  14 15 	b_C1_C1_mid
  15 16 	b_C1_C1_end

[angles]
;  i  j  k 	name 	(using named angletypes from martini_v3.0.0_ffbonded_v2.itp)
;  i  j  k 	funct 	angle 	force.c.
   1  2  3 	a_CNO_PO4_GL_def
   2  3  5 	a_PO4_GL_C_def
   4  3  5 	a_ET_GL_C_plasm
   3  4 11 	a_GL_ET_C_plasm
   3  5  6 	a_GL_C1_C1_plasm
   5  6  7 	a_C1_C1_C1_def
   6  7  8 	a_C1_C1_C1_def
   7  8  9 	a_C1_C1_C1_def
   8  9 10 	a_C1_C1_C1_def
   4 11 12 	a_ET_C1_C1_plasm
  11 12 13 	a_C1_C1_C1_def
  12 13 14 	a_C1_C1_C1_def
  13 14 15 	a_C1_C1_C1_def
  14 15 16 	a_C1_C1_C1_def


;;;;;; Martini lipid topology for di-C14:1 LS (DRLS), generated using:
; The Martini lipid itp generator version M3.l01  Args are: -alname DRLS -alhead 'S P' -allink 'G L' -altail 'CDC CDC'
; WARNING: Autogenerated and not all lipid headgroup and tail combinations have been tested;
;          used with care and see K.B. Pedersen et al. 2024 for guidance.
;
; Description:
;   A general model plasmalogen phosphatidylserine (LS) lipid corresponding to atomistic C14:1(9c) dimyristoleoyl tails.
; Parameterization:
;   This topology follows the standard Martini 3.0 lipid definitions and building block rules. 
;   Bonded parameters and mapping have been optimized as described in K.B. Pedersen et al. 2024.
; Reference(s): 
;   K.B. Pedersen et al. The Martini 3 Lipidome: Expanded and Refined Parameters Improve Lipid Phase Behaviour, TBD 2024 
;   P.C.T. Souza et al. Martini 3: a general purpose force field for coarse-grained molecular dynamics, 
;   Nat. Methods; 2021. doi: 10.1038/s41592-021-01098-3
; Created: 2024.07.12
;
; Molecular topology and mapping of indices:
; CNO-PO4-GL1-C1A-D2A-C3A
;          |
;         PL2-C1B-D2B-C3B
;
;  1 - 2 - 3 - 5 - 6 - 7 
;          |
;          4 - 8 - 9 - 10
;
;@INSANE alhead=S P, allink=G L, altail=CDC CDC, alname=DRLS, charge=-1.0
;@RESNTEST DRL==DRLS if: atoms[0]==CNO
;@BEADS CNO PO4 GL1 PL2 C1A D2A C3A C1B D2B C3B 
;@BONDS CNO-PO4 PO4-GL1 PO4-PL2 GL1-PL2 GL1-C1A C1A-D2A D2A-C3A PL2-C1B C1B-D2B D2B-C3B 
;

[moleculetype]
; molname      nrexcl
  DRLS          1

[atoms]
; id 	type 	resnr 	residu 	atom 	cgnr 	charge    (mass)
   1     P6   1  DRLS  CNO   1 	0.0
   2     Q5   1  DRLS  PO4   2 	-1.0
   3   SN4a   1  DRLS  GL1   3 	0
   4  SN4ah   1  DRLS  PL2   4 	0
   5     C1   1  DRLS  C1A   5 	0
   6    C4h   1  DRLS  D2A   6 	0
   7     C1   1  DRLS  C3A   7 	0
   8     C1   1  DRLS  C1B   8 	0
   9    C4h   1  DRLS  D2B   9 	0
  10     C1   1  DRLS  C3B  10 	0

[bonds]
;  i  j 	name 	(using named bondtypes from martini_v3.0.0_ffbonded_v2.itp)
;  i  j 	funct 	force.c.
   1  2 	b_CNO_PO4_def
   2  3 	b_PO4_GL_def
   2  4 	b_PO4_ET_def_long
   3  4 	b_GL_ET_plasm
   3  5 	b_GL_C1_plasm_5long
   5  6 	b_C1_C4_mid_5long
   6  7 	b_C4_C1_end
   4  8 	b_ET_C1_plasm_5long
   8  9 	b_C1_C4_mid_5long
   9 10 	b_C4_C1_end

[angles]
;  i  j  k 	name 	(using named angletypes from martini_v3.0.0_ffbonded_v2.itp)
;  i  j  k 	funct 	angle 	force.c.
   1  2  3 	a_CNO_PO4_GL_def
   2  3  5 	a_PO4_GL_C_def
   4  3  5 	a_ET_GL_C_plasm
   3  4  8 	a_GL_ET_C_plasm
   3  5  6 	a_GL_C1_C4_plasm
   5  6  7 	a_C1_C4_C1_def
   4  8  9 	a_ET_C1_C4_plasm
   8  9 10 	a_C1_C4_C1_def


;;;;;; Martini lipid topology for di-C16:1 LS (DYLS), generated using:
; The Martini lipid itp generator version M3.l01  Args are: -alname DYLS -alhead 'S P' -allink 'G L' -altail 'cCDC cCDC'
; WARNING: Autogenerated and not all lipid headgroup and tail combinations have been tested;
;          used with care and see K.B. Pedersen et al. 2024 for guidance.
;
; Description:
;   A general model plasmalogen phosphatidylserine (LS) lipid corresponding to atomistic C16:1(9c) dipalmitoleoyl tails.
; Parameterization:
;   This topology follows the standard Martini 3.0 lipid definitions and building block rules. 
;   Bonded parameters and mapping have been optimized as described in K.B. Pedersen et al. 2024.
; Reference(s): 
;   K.B. Pedersen et al. The Martini 3 Lipidome: Expanded and Refined Parameters Improve Lipid Phase Behaviour, TBD 2024 
;   P.C.T. Souza et al. Martini 3: a general purpose force field for coarse-grained molecular dynamics, 
;   Nat. Methods; 2021. doi: 10.1038/s41592-021-01098-3
; Created: 2024.07.12
;
; Molecular topology and mapping of indices:
; CNO-PO4-GL1-C1A-C2A-D3A-C4A
;          |
;         PL2-C1B-C2B-D3B-C4B
;
;  1 - 2 - 3 - 5 - 6 - 7 - 8 
;          |
;          4 - 9 - 10- 11- 12
;
;@INSANE alhead=S P, allink=G L, altail=CCDC CCDC, alname=DYLS, charge=-1.0
;@RESNTEST DYL==DYLS if: atoms[0]==CNO
;@BEADS CNO PO4 GL1 PL2 C1A C2A D3A C4A C1B C2B D3B C4B 
;@BONDS CNO-PO4 PO4-GL1 PO4-PL2 GL1-PL2 GL1-C1A C1A-C2A C2A-D3A D3A-C4A PL2-C1B C1B-C2B C2B-D3B D3B-C4B 
;

[moleculetype]
; molname      nrexcl
  DYLS          1

[atoms]
; id 	type 	resnr 	residu 	atom 	cgnr 	charge    (mass)
   1     P6   1  DYLS  CNO   1 	0.0
   2     Q5   1  DYLS  PO4   2 	-1.0
   3   SN4a   1  DYLS  GL1   3 	0
   4  SN4ah   1  DYLS  PL2   4 	0
   5    SC1   1  DYLS  C1A   5 	0
   6     C1   1  DYLS  C2A   6 	0
   7    C4h   1  DYLS  D3A   7 	0
   8     C1   1  DYLS  C4A   8 	0
   9    SC1   1  DYLS  C1B   9 	0
  10     C1   1  DYLS  C2B  10 	0
  11    C4h   1  DYLS  D3B  11 	0
  12     C1   1  DYLS  C4B  12 	0

[bonds]
;  i  j 	name 	(using named bondtypes from martini_v3.0.0_ffbonded_v2.itp)
;  i  j 	funct 	force.c.
   1  2 	b_CNO_PO4_def
   2  3 	b_PO4_GL_def
   2  4 	b_PO4_ET_def_long
   3  4 	b_GL_ET_plasm
   3  5 	b_GL_SC1_plasm
   5  6 	b_SC1_C1_mid
   6  7 	b_C1_C4_mid
   7  8 	b_C4_C1_end
   4  9 	b_ET_SC1_plasm
   9 10 	b_SC1_C1_mid
  10 11 	b_C1_C4_mid
  11 12 	b_C4_C1_end

[angles]
;  i  j  k 	name 	(using named angletypes from martini_v3.0.0_ffbonded_v2.itp)
;  i  j  k 	funct 	angle 	force.c.
   1  2  3 	a_CNO_PO4_GL_def
   2  3  5 	a_PO4_GL_C_def
   4  3  5 	a_ET_GL_C_plasm
   3  4  9 	a_GL_ET_C_plasm
   3  5  6 	a_GL_C1_C1_plasm
   5  6  7 	a_C1_C1_C4_def
   6  7  8 	a_C1_C4_C1_def
   4  9 10 	a_ET_C1_C1_plasm
   9 10 11 	a_C1_C1_C4_def
  10 11 12 	a_C1_C4_C1_def


;;;;;; Martini lipid topology for di-C18:1 LS (DOLS), generated using:
; The Martini lipid itp generator version M3.l01  Args are: -alname DOLS -alhead 'S P' -allink 'G L' -altail 'CDCC CDCC'
; WARNING: Autogenerated and not all lipid headgroup and tail combinations have been tested;
;          used with care and see K.B. Pedersen et al. 2024 for guidance.
;
; Description:
;   A general model plasmalogen phosphatidylserine (LS) lipid corresponding to atomistic C18:1(9c) dioleoyl (DOLS) tails.
; Parameterization:
;   This topology follows the standard Martini 3.0 lipid definitions and building block rules. 
;   Bonded parameters and mapping have been optimized as described in K.B. Pedersen et al. 2024.
; Reference(s): 
;   K.B. Pedersen et al. The Martini 3 Lipidome: Expanded and Refined Parameters Improve Lipid Phase Behaviour, TBD 2024 
;   P.C.T. Souza et al. Martini 3: a general purpose force field for coarse-grained molecular dynamics, 
;   Nat. Methods; 2021. doi: 10.1038/s41592-021-01098-3
; Created: 2024.07.12
;
; Molecular topology and mapping of indices:
; CNO-PO4-GL1-C1A-D2A-C3A-C4A
;          |
;         PL2-C1B-D2B-C3B-C4B
;
;  1 - 2 - 3 - 5 - 6 - 7 - 8 
;          |
;          4 - 9 - 10- 11- 12
;
;@INSANE alhead=S P, allink=G L, altail=CDCC CDCC, alname=DOLS, charge=-1.0
;@RESNTEST DOL==DOLS if: atoms[0]==CNO
;@BEADS CNO PO4 GL1 PL2 C1A D2A C3A C4A C1B D2B C3B C4B 
;@BONDS CNO-PO4 PO4-GL1 PO4-PL2 GL1-PL2 GL1-C1A C1A-D2A D2A-C3A C3A-C4A PL2-C1B C1B-D2B D2B-C3B C3B-C4B 
;

[moleculetype]
; molname      nrexcl
  DOLS          1

[atoms]
; id 	type 	resnr 	residu 	atom 	cgnr 	charge    (mass)
   1     P6   1  DOLS  CNO   1 	0.0
   2     Q5   1  DOLS  PO4   2 	-1.0
   3   SN4a   1  DOLS  GL1   3 	0
   4  SN4ah   1  DOLS  PL2   4 	0
   5     C1   1  DOLS  C1A   5 	0
   6    C4h   1  DOLS  D2A   6 	0
   7     C1   1  DOLS  C3A   7 	0
   8     C1   1  DOLS  C4A   8 	0
   9     C1   1  DOLS  C1B   9 	0
  10    C4h   1  DOLS  D2B  10 	0
  11     C1   1  DOLS  C3B  11 	0
  12     C1   1  DOLS  C4B  12 	0

[bonds]
;  i  j 	name 	(using named bondtypes from martini_v3.0.0_ffbonded_v2.itp)
;  i  j 	funct 	force.c.
   1  2 	b_CNO_PO4_def
   2  3 	b_PO4_GL_def
   2  4 	b_PO4_ET_def_long
   3  4 	b_GL_ET_plasm
   3  5 	b_GL_C1_plasm_5long
   5  6 	b_C1_C4_mid_5long
   6  7 	b_C4_C1_mid
   7  8 	b_C1_C1_end
   4  9 	b_ET_C1_plasm_5long
   9 10 	b_C1_C4_mid_5long
  10 11 	b_C4_C1_mid
  11 12 	b_C1_C1_end

[angles]
;  i  j  k 	name 	(using named angletypes from martini_v3.0.0_ffbonded_v2.itp)
;  i  j  k 	funct 	angle 	force.c.
   1  2  3 	a_CNO_PO4_GL_def
   2  3  5 	a_PO4_GL_C_def
   4  3  5 	a_ET_GL_C_plasm
   3  4  9 	a_GL_ET_C_plasm
   3  5  6 	a_GL_C1_C4_plasm
   5  6  7 	a_C1_C4_C1_def
   6  7  8 	a_C4_C1_C1_def
   4  9 10 	a_ET_C1_C4_plasm
   9 10 11 	a_C1_C4_C1_def
  10 11 12 	a_C4_C1_C1_def


;;;;;; Martini lipid topology for di-C18:1 LS (DVLS), generated using:
; The Martini lipid itp generator version M3.l01  Args are: -alname DVLS -alhead 'S P' -allink 'G L' -altail 'CCDC CCDC'
; WARNING: Autogenerated and not all lipid headgroup and tail combinations have been tested;
;          used with care and see K.B. Pedersen et al. 2024 for guidance.
;
; Description:
;   A general model plasmalogen phosphatidylserine (LS) lipid corresponding to atomistic C18:1(11c) cis-vaccenic acid tails.
; Parameterization:
;   This topology follows the standard Martini 3.0 lipid definitions and building block rules. 
;   Bonded parameters and mapping have been optimized as described in K.B. Pedersen et al. 2024.
; Reference(s): 
;   K.B. Pedersen et al. The Martini 3 Lipidome: Expanded and Refined Parameters Improve Lipid Phase Behaviour, TBD 2024 
;   P.C.T. Souza et al. Martini 3: a general purpose force field for coarse-grained molecular dynamics, 
;   Nat. Methods; 2021. doi: 10.1038/s41592-021-01098-3
; Created: 2024.07.12
;
; Molecular topology and mapping of indices:
; CNO-PO4-GL1-C1A-C2A-D3A-C4A
;          |
;         PL2-C1B-C2B-D3B-C4B
;
;  1 - 2 - 3 - 5 - 6 - 7 - 8 
;          |
;          4 - 9 - 10- 11- 12
;
;@INSANE alhead=S P, allink=G L, altail=CCDC CCDC, alname=DVLS, charge=-1.0
;@RESNTEST DVL==DVLS if: atoms[0]==CNO
;@BEADS CNO PO4 GL1 PL2 C1A C2A D3A C4A C1B C2B D3B C4B 
;@BONDS CNO-PO4 PO4-GL1 PO4-PL2 GL1-PL2 GL1-C1A C1A-C2A C2A-D3A D3A-C4A PL2-C1B C1B-C2B C2B-D3B D3B-C4B 
;

[moleculetype]
; molname      nrexcl
  DVLS          1

[atoms]
; id 	type 	resnr 	residu 	atom 	cgnr 	charge    (mass)
   1     P6   1  DVLS  CNO   1 	0.0
   2     Q5   1  DVLS  PO4   2 	-1.0
   3   SN4a   1  DVLS  GL1   3 	0
   4  SN4ah   1  DVLS  PL2   4 	0
   5     C1   1  DVLS  C1A   5 	0
   6     C1   1  DVLS  C2A   6 	0
   7    C4h   1  DVLS  D3A   7 	0
   8     C1   1  DVLS  C4A   8 	0
   9     C1   1  DVLS  C1B   9 	0
  10     C1   1  DVLS  C2B  10 	0
  11    C4h   1  DVLS  D3B  11 	0
  12     C1   1  DVLS  C4B  12 	0

[bonds]
;  i  j 	name 	(using named bondtypes from martini_v3.0.0_ffbonded_v2.itp)
;  i  j 	funct 	force.c.
   1  2 	b_CNO_PO4_def
   2  3 	b_PO4_GL_def
   2  4 	b_PO4_ET_def_long
   3  4 	b_GL_ET_plasm
   3  5 	b_GL_C1_plasm_5long
   5  6 	b_C1_C1_mid_5long
   6  7 	b_C1_C4_mid
   7  8 	b_C4_C1_end
   4  9 	b_ET_C1_plasm_5long
   9 10 	b_C1_C1_mid_5long
  10 11 	b_C1_C4_mid
  11 12 	b_C4_C1_end

[angles]
;  i  j  k 	name 	(using named angletypes from martini_v3.0.0_ffbonded_v2.itp)
;  i  j  k 	funct 	angle 	force.c.
   1  2  3 	a_CNO_PO4_GL_def
   2  3  5 	a_PO4_GL_C_def
   4  3  5 	a_ET_GL_C_plasm
   3  4  9 	a_GL_ET_C_plasm
   3  5  6 	a_GL_C1_C1_plasm
   5  6  7 	a_C1_C1_C4_def
   6  7  8 	a_C1_C4_C1_def
   4  9 10 	a_ET_C1_C1_plasm
   9 10 11 	a_C1_C1_C4_def
  10 11 12 	a_C1_C4_C1_def


;;;;;; Martini lipid topology for di-C20:1 LS (DGLS), generated using:
; The Martini lipid itp generator version M3.l01  Args are: -alname DGLS -alhead 'S P' -allink 'G L' -altail 'cCDCC cCDCC'
; WARNING: Autogenerated and not all lipid headgroup and tail combinations have been tested;
;          used with care and see K.B. Pedersen et al. 2024 for guidance.
;
; Description:
;   A general model plasmalogen phosphatidylserine (LS) lipid corresponding to atomistic C20:1(11c) di-gondoic acid tails.
; Parameterization:
;   This topology follows the standard Martini 3.0 lipid definitions and building block rules. 
;   Bonded parameters and mapping have been optimized as described in K.B. Pedersen et al. 2024.
; Reference(s): 
;   K.B. Pedersen et al. The Martini 3 Lipidome: Expanded and Refined Parameters Improve Lipid Phase Behaviour, TBD 2024 
;   P.C.T. Souza et al. Martini 3: a general purpose force field for coarse-grained molecular dynamics, 
;   Nat. Methods; 2021. doi: 10.1038/s41592-021-01098-3
; Created: 2024.07.12
;
; Molecular topology and mapping of indices:
; CNO-PO4-GL1-C1A-C2A-D3A-C4A-C5A
;          |
;         PL2-C1B-C2B-D3B-C4B-C5B
;
;  1 - 2 - 3 - 5 - 6 - 7 - 8 - 9 
;          |
;          4 - 10- 11- 12- 13- 14
;
;@INSANE alhead=S P, allink=G L, altail=CCDCC CCDCC, alname=DGLS, charge=-1.0
;@RESNTEST DGL==DGLS if: atoms[0]==CNO
;@BEADS CNO PO4 GL1 PL2 C1A C2A D3A C4A C5A C1B C2B D3B C4B C5B 
;@BONDS CNO-PO4 PO4-GL1 PO4-PL2 GL1-PL2 GL1-C1A C1A-C2A C2A-D3A D3A-C4A C4A-C5A PL2-C1B C1B-C2B C2B-D3B D3B-C4B C4B-C5B 
;

[moleculetype]
; molname      nrexcl
  DGLS          1

[atoms]
; id 	type 	resnr 	residu 	atom 	cgnr 	charge    (mass)
   1     P6   1  DGLS  CNO   1 	0.0
   2     Q5   1  DGLS  PO4   2 	-1.0
   3   SN4a   1  DGLS  GL1   3 	0
   4  SN4ah   1  DGLS  PL2   4 	0
   5    SC1   1  DGLS  C1A   5 	0
   6     C1   1  DGLS  C2A   6 	0
   7    C4h   1  DGLS  D3A   7 	0
   8     C1   1  DGLS  C4A   8 	0
   9     C1   1  DGLS  C5A   9 	0
  10    SC1   1  DGLS  C1B  10 	0
  11     C1   1  DGLS  C2B  11 	0
  12    C4h   1  DGLS  D3B  12 	0
  13     C1   1  DGLS  C4B  13 	0
  14     C1   1  DGLS  C5B  14 	0

[bonds]
;  i  j 	name 	(using named bondtypes from martini_v3.0.0_ffbonded_v2.itp)
;  i  j 	funct 	force.c.
   1  2 	b_CNO_PO4_def
   2  3 	b_PO4_GL_def
   2  4 	b_PO4_ET_def_long
   3  4 	b_GL_ET_plasm
   3  5 	b_GL_SC1_plasm
   5  6 	b_SC1_C1_mid
   6  7 	b_C1_C4_mid
   7  8 	b_C4_C1_mid
   8  9 	b_C1_C1_end
   4 10 	b_ET_SC1_plasm
  10 11 	b_SC1_C1_mid
  11 12 	b_C1_C4_mid
  12 13 	b_C4_C1_mid
  13 14 	b_C1_C1_end

[angles]
;  i  j  k 	name 	(using named angletypes from martini_v3.0.0_ffbonded_v2.itp)
;  i  j  k 	funct 	angle 	force.c.
   1  2  3 	a_CNO_PO4_GL_def
   2  3  5 	a_PO4_GL_C_def
   4  3  5 	a_ET_GL_C_plasm
   3  4 10 	a_GL_ET_C_plasm
   3  5  6 	a_GL_C1_C1_plasm
   5  6  7 	a_C1_C1_C4_def
   6  7  8 	a_C1_C4_C1_def
   7  8  9 	a_C4_C1_C1_def
   4 10 11 	a_ET_C1_C1_plasm
  10 11 12 	a_C1_C1_C4_def
  11 12 13 	a_C1_C4_C1_def
  12 13 14 	a_C4_C1_C1_def


;;;;;; Martini lipid topology for di-C22:1 LS (DELS), generated using:
; The Martini lipid itp generator version M3.l01  Args are: -alname DELS -alhead 'S P' -allink 'G L' -altail 'CCDCC CCDCC'
; WARNING: Autogenerated and not all lipid headgroup and tail combinations have been tested;
;          used with care and see K.B. Pedersen et al. 2024 for guidance.
;
; Description:
;   A general model plasmalogen phosphatidylserine (LS) lipid corresponding to atomistic C22:1(11c) or C22:1(13c) dierucoyl tails.
; Parameterization:
;   This topology follows the standard Martini 3.0 lipid definitions and building block rules. 
;   Bonded parameters and mapping have been optimized as described in K.B. Pedersen et al. 2024.
; Reference(s): 
;   K.B. Pedersen et al. The Martini 3 Lipidome: Expanded and Refined Parameters Improve Lipid Phase Behaviour, TBD 2024 
;   P.C.T. Souza et al. Martini 3: a general purpose force field for coarse-grained molecular dynamics, 
;   Nat. Methods; 2021. doi: 10.1038/s41592-021-01098-3
; Created: 2024.07.12
;
; Molecular topology and mapping of indices:
; CNO-PO4-GL1-C1A-C2A-D3A-C4A-C5A
;          |
;         PL2-C1B-C2B-D3B-C4B-C5B
;
;  1 - 2 - 3 - 5 - 6 - 7 - 8 - 9 
;          |
;          4 - 10- 11- 12- 13- 14
;
;@INSANE alhead=S P, allink=G L, altail=CCDCC CCDCC, alname=DELS, charge=-1.0
;@RESNTEST DEL==DELS if: atoms[0]==CNO
;@BEADS CNO PO4 GL1 PL2 C1A C2A D3A C4A C5A C1B C2B D3B C4B C5B 
;@BONDS CNO-PO4 PO4-GL1 PO4-PL2 GL1-PL2 GL1-C1A C1A-C2A C2A-D3A D3A-C4A C4A-C5A PL2-C1B C1B-C2B C2B-D3B D3B-C4B C4B-C5B 
;

[moleculetype]
; molname      nrexcl
  DELS          1

[atoms]
; id 	type 	resnr 	residu 	atom 	cgnr 	charge    (mass)
   1     P6   1  DELS  CNO   1 	0.0
   2     Q5   1  DELS  PO4   2 	-1.0
   3   SN4a   1  DELS  GL1   3 	0
   4  SN4ah   1  DELS  PL2   4 	0
   5     C1   1  DELS  C1A   5 	0
   6     C1   1  DELS  C2A   6 	0
   7    C4h   1  DELS  D3A   7 	0
   8     C1   1  DELS  C4A   8 	0
   9     C1   1  DELS  C5A   9 	0
  10     C1   1  DELS  C1B  10 	0
  11     C1   1  DELS  C2B  11 	0
  12    C4h   1  DELS  D3B  12 	0
  13     C1   1  DELS  C4B  13 	0
  14     C1   1  DELS  C5B  14 	0

[bonds]
;  i  j 	name 	(using named bondtypes from martini_v3.0.0_ffbonded_v2.itp)
;  i  j 	funct 	force.c.
   1  2 	b_CNO_PO4_def
   2  3 	b_PO4_GL_def
   2  4 	b_PO4_ET_def_long
   3  4 	b_GL_ET_plasm
   3  5 	b_GL_C1_plasm_5long
   5  6 	b_C1_C1_mid_5long
   6  7 	b_C1_C4_mid
   7  8 	b_C4_C1_mid
   8  9 	b_C1_C1_end
   4 10 	b_ET_C1_plasm_5long
  10 11 	b_C1_C1_mid_5long
  11 12 	b_C1_C4_mid
  12 13 	b_C4_C1_mid
  13 14 	b_C1_C1_end

[angles]
;  i  j  k 	name 	(using named angletypes from martini_v3.0.0_ffbonded_v2.itp)
;  i  j  k 	funct 	angle 	force.c.
   1  2  3 	a_CNO_PO4_GL_def
   2  3  5 	a_PO4_GL_C_def
   4  3  5 	a_ET_GL_C_plasm
   3  4 10 	a_GL_ET_C_plasm
   3  5  6 	a_GL_C1_C1_plasm
   5  6  7 	a_C1_C1_C4_def
   6  7  8 	a_C1_C4_C1_def
   7  8  9 	a_C4_C1_C1_def
   4 10 11 	a_ET_C1_C1_plasm
  10 11 12 	a_C1_C1_C4_def
  11 12 13 	a_C1_C4_C1_def
  12 13 14 	a_C4_C1_C1_def


;;;;;; Martini lipid topology for di-C24:1 LS (DNLS), generated using:
; The Martini lipid itp generator version M3.l01  Args are: -alname DNLS -alhead 'S P' -allink 'G L' -altail 'cCCDCC cCCDCC'
; WARNING: Autogenerated and not all lipid headgroup and tail combinations have been tested;
;          used with care and see K.B. Pedersen et al. 2024 for guidance.
;
; Description:
;   A general model plasmalogen phosphatidylserine (LS) lipid corresponding to atomistic C24:1(15c) di-nervonic acid tails.
; Parameterization:
;   This topology follows the standard Martini 3.0 lipid definitions and building block rules. 
;   Bonded parameters and mapping have been optimized as described in K.B. Pedersen et al. 2024.
; Reference(s): 
;   K.B. Pedersen et al. The Martini 3 Lipidome: Expanded and Refined Parameters Improve Lipid Phase Behaviour, TBD 2024 
;   P.C.T. Souza et al. Martini 3: a general purpose force field for coarse-grained molecular dynamics, 
;   Nat. Methods; 2021. doi: 10.1038/s41592-021-01098-3
; Created: 2024.07.12
;
; Molecular topology and mapping of indices:
; CNO-PO4-GL1-C1A-C2A-C3A-D4A-C5A-C6A
;          |
;         PL2-C1B-C2B-C3B-D4B-C5B-C6B
;
;  1 - 2 - 3 - 5 - 6 - 7 - 8 - 9 - 10
;          |
;          4 - 11- 12- 13- 14- 15- 16
;
;@INSANE alhead=S P, allink=G L, altail=CCCDCC CCCDCC, alname=DNLS, charge=-1.0
;@RESNTEST DNL==DNLS if: atoms[0]==CNO
;@BEADS CNO PO4 GL1 PL2 C1A C2A C3A D4A C5A C6A C1B C2B C3B D4B C5B C6B 
;@BONDS CNO-PO4 PO4-GL1 PO4-PL2 GL1-PL2 GL1-C1A C1A-C2A C2A-C3A C3A-D4A D4A-C5A C5A-C6A PL2-C1B C1B-C2B C2B-C3B C3B-D4B D4B-C5B C5B-C6B 
;

[moleculetype]
; molname      nrexcl
  DNLS          1

[atoms]
; id 	type 	resnr 	residu 	atom 	cgnr 	charge    (mass)
   1     P6   1  DNLS  CNO   1 	0.0
   2     Q5   1  DNLS  PO4   2 	-1.0
   3   SN4a   1  DNLS  GL1   3 	0
   4  SN4ah   1  DNLS  PL2   4 	0
   5    SC1   1  DNLS  C1A   5 	0
   6     C1   1  DNLS  C2A   6 	0
   7     C1   1  DNLS  C3A   7 	0
   8    C4h   1  DNLS  D4A   8 	0
   9     C1   1  DNLS  C5A   9 	0
  10     C1   1  DNLS  C6A  10 	0
  11    SC1   1  DNLS  C1B  11 	0
  12     C1   1  DNLS  C2B  12 	0
  13     C1   1  DNLS  C3B  13 	0
  14    C4h   1  DNLS  D4B  14 	0
  15     C1   1  DNLS  C5B  15 	0
  16     C1   1  DNLS  C6B  16 	0

[bonds]
;  i  j 	name 	(using named bondtypes from martini_v3.0.0_ffbonded_v2.itp)
;  i  j 	funct 	force.c.
   1  2 	b_CNO_PO4_def
   2  3 	b_PO4_GL_def
   2  4 	b_PO4_ET_def_long
   3  4 	b_GL_ET_plasm
   3  5 	b_GL_SC1_plasm
   5  6 	b_SC1_C1_mid
   6  7 	b_C1_C1_mid
   7  8 	b_C1_C4_mid
   8  9 	b_C4_C1_mid
   9 10 	b_C1_C1_end
   4 11 	b_ET_SC1_plasm
  11 12 	b_SC1_C1_mid
  12 13 	b_C1_C1_mid
  13 14 	b_C1_C4_mid
  14 15 	b_C4_C1_mid
  15 16 	b_C1_C1_end

[angles]
;  i  j  k 	name 	(using named angletypes from martini_v3.0.0_ffbonded_v2.itp)
;  i  j  k 	funct 	angle 	force.c.
   1  2  3 	a_CNO_PO4_GL_def
   2  3  5 	a_PO4_GL_C_def
   4  3  5 	a_ET_GL_C_plasm
   3  4 11 	a_GL_ET_C_plasm
   3  5  6 	a_GL_C1_C1_plasm
   5  6  7 	a_C1_C1_C1_def
   6  7  8 	a_C1_C1_C4_def
   7  8  9 	a_C1_C4_C1_def
   8  9 10 	a_C4_C1_C1_def
   4 11 12 	a_ET_C1_C1_plasm
  11 12 13 	a_C1_C1_C1_def
  12 13 14 	a_C1_C1_C4_def
  13 14 15 	a_C1_C4_C1_def
  14 15 16 	a_C4_C1_C1_def


;;;;;; Martini lipid topology for di-C18:2 LS (DLLS), generated using:
; The Martini lipid itp generator version M3.l01  Args are: -alname DLLS -alhead 'S P' -allink 'G L' -altail 'CDDC CDDC'
; WARNING: Autogenerated and not all lipid headgroup and tail combinations have been tested;
;          used with care and see K.B. Pedersen et al. 2024 for guidance.
;
; Description:
;   A general model plasmalogen phosphatidylserine (LS) lipid corresponding to atomistic C18:2(9c;12c) dilinoleoyl (DLLS or DLiLS) tails.
; Parameterization:
;   This topology follows the standard Martini 3.0 lipid definitions and building block rules. 
;   Bonded parameters and mapping have been optimized as described in K.B. Pedersen et al. 2024.
; Reference(s): 
;   K.B. Pedersen et al. The Martini 3 Lipidome: Expanded and Refined Parameters Improve Lipid Phase Behaviour, TBD 2024 
;   P.C.T. Souza et al. Martini 3: a general purpose force field for coarse-grained molecular dynamics, 
;   Nat. Methods; 2021. doi: 10.1038/s41592-021-01098-3
; Created: 2024.07.12
;
; Molecular topology and mapping of indices:
; CNO-PO4-GL1-C1A-D2A-D3A-C4A
;          |
;         PL2-C1B-D2B-D3B-C4B
;
;  1 - 2 - 3 - 5 - 6 - 7 - 8 
;          |
;          4 - 9 - 10- 11- 12
;
;@INSANE alhead=S P, allink=G L, altail=CDDC CDDC, alname=DLLS, charge=-1.0
;@RESNTEST DLL==DLLS if: atoms[0]==CNO
;@BEADS CNO PO4 GL1 PL2 C1A D2A D3A C4A C1B D2B D3B C4B 
;@BONDS CNO-PO4 PO4-GL1 PO4-PL2 GL1-PL2 GL1-C1A C1A-D2A D2A-D3A D3A-C4A PL2-C1B C1B-D2B D2B-D3B D3B-C4B 
;

[moleculetype]
; molname      nrexcl
  DLLS          1

[atoms]
; id 	type 	resnr 	residu 	atom 	cgnr 	charge    (mass)
   1     P6   1  DLLS  CNO   1 	0.0
   2     Q5   1  DLLS  PO4   2 	-1.0
   3   SN4a   1  DLLS  GL1   3 	0
   4  SN4ah   1  DLLS  PL2   4 	0
   5     C1   1  DLLS  C1A   5 	0
   6    C4h   1  DLLS  D2A   6 	0
   7    C4h   1  DLLS  D3A   7 	0
   8     C1   1  DLLS  C4A   8 	0
   9     C1   1  DLLS  C1B   9 	0
  10    C4h   1  DLLS  D2B  10 	0
  11    C4h   1  DLLS  D3B  11 	0
  12     C1   1  DLLS  C4B  12 	0

[bonds]
;  i  j 	name 	(using named bondtypes from martini_v3.0.0_ffbonded_v2.itp)
;  i  j 	funct 	force.c.
   1  2 	b_CNO_PO4_def
   2  3 	b_PO4_GL_def
   2  4 	b_PO4_ET_def_long
   3  4 	b_GL_ET_plasm
   3  5 	b_GL_C1_plasm_5long
   5  6 	b_C1_C4_mid_5long
   6  7 	b_C4_C4_mid
   7  8 	b_C4_C1_end
   4  9 	b_ET_C1_plasm_5long
   9 10 	b_C1_C4_mid_5long
  10 11 	b_C4_C4_mid
  11 12 	b_C4_C1_end

[angles]
;  i  j  k 	name 	(using named angletypes from martini_v3.0.0_ffbonded_v2.itp)
;  i  j  k 	funct 	angle 	force.c.
   1  2  3 	a_CNO_PO4_GL_def
   2  3  5 	a_PO4_GL_C_def
   4  3  5 	a_ET_GL_C_plasm
   3  4  9 	a_GL_ET_C_plasm
   3  5  6 	a_GL_C1_C4_plasm
   5  6  7 	a_C1_C4_C4_def
   6  7  8 	a_C4_C4_C1_def
   4  9 10 	a_ET_C1_C4_plasm
   9 10 11 	a_C1_C4_C4_def
  10 11 12 	a_C4_C4_C1_def


;;;;;; Martini lipid topology for di-C18:3 LS (DFLS), generated using:
; The Martini lipid itp generator version M3.l01  Args are: -alname DFLS -alhead 'S P' -allink 'G L' -altail 'CDDD CDDD'
; WARNING: Autogenerated and not all lipid headgroup and tail combinations have been tested;
;          used with care and see K.B. Pedersen et al. 2024 for guidance.
;
; Description:
;   A general model plasmalogen phosphatidylserine (LS) lipid corresponding to atomistic C18:3(9c;12c;15c) di-alpha-linolenic acid tails.
; Parameterization:
;   This topology follows the standard Martini 3.0 lipid definitions and building block rules. 
;   Bonded parameters and mapping have been optimized as described in K.B. Pedersen et al. 2024.
; Reference(s): 
;   K.B. Pedersen et al. The Martini 3 Lipidome: Expanded and Refined Parameters Improve Lipid Phase Behaviour, TBD 2024 
;   P.C.T. Souza et al. Martini 3: a general purpose force field for coarse-grained molecular dynamics, 
;   Nat. Methods; 2021. doi: 10.1038/s41592-021-01098-3
; Created: 2024.07.12
;
; Molecular topology and mapping of indices:
; CNO-PO4-GL1-C1A-D2A-D3A-D4A
;          |
;         PL2-C1B-D2B-D3B-D4B
;
;  1 - 2 - 3 - 5 - 6 - 7 - 8 
;          |
;          4 - 9 - 10- 11- 12
;
;@INSANE alhead=S P, allink=G L, altail=CDDD CDDD, alname=DFLS, charge=-1.0
;@RESNTEST DFL==DFLS if: atoms[0]==CNO
;@BEADS CNO PO4 GL1 PL2 C1A D2A D3A D4A C1B D2B D3B D4B 
;@BONDS CNO-PO4 PO4-GL1 PO4-PL2 GL1-PL2 GL1-C1A C1A-D2A D2A-D3A D3A-D4A PL2-C1B C1B-D2B D2B-D3B D3B-D4B 
;

[moleculetype]
; molname      nrexcl
  DFLS          1

[atoms]
; id 	type 	resnr 	residu 	atom 	cgnr 	charge    (mass)
   1     P6   1  DFLS  CNO   1 	0.0
   2     Q5   1  DFLS  PO4   2 	-1.0
   3   SN4a   1  DFLS  GL1   3 	0
   4  SN4ah   1  DFLS  PL2   4 	0
   5     C1   1  DFLS  C1A   5 	0
   6    C4h   1  DFLS  D2A   6 	0
   7    C4h   1  DFLS  D3A   7 	0
   8    C4h   1  DFLS  D4A   8 	0
   9     C1   1  DFLS  C1B   9 	0
  10    C4h   1  DFLS  D2B  10 	0
  11    C4h   1  DFLS  D3B  11 	0
  12    C4h   1  DFLS  D4B  12 	0

[bonds]
;  i  j 	name 	(using named bondtypes from martini_v3.0.0_ffbonded_v2.itp)
;  i  j 	funct 	force.c.
   1  2 	b_CNO_PO4_def
   2  3 	b_PO4_GL_def
   2  4 	b_PO4_ET_def_long
   3  4 	b_GL_ET_plasm
   3  5 	b_GL_C1_plasm_5long
   5  6 	b_C1_C4_mid_5long
   6  7 	b_C4_C4_mid
   7  8 	b_C4_C4_end
   4  9 	b_ET_C1_plasm_5long
   9 10 	b_C1_C4_mid_5long
  10 11 	b_C4_C4_mid
  11 12 	b_C4_C4_end

[angles]
;  i  j  k 	name 	(using named angletypes from martini_v3.0.0_ffbonded_v2.itp)
;  i  j  k 	funct 	angle 	force.c.
   1  2  3 	a_CNO_PO4_GL_def
   2  3  5 	a_PO4_GL_C_def
   4  3  5 	a_ET_GL_C_plasm
   3  4  9 	a_GL_ET_C_plasm
   3  5  6 	a_GL_C1_C4_plasm
   5  6  7 	a_C1_C4_C4_def
   6  7  8 	a_C4_C4_C4_def
   4  9 10 	a_ET_C1_C4_plasm
   9 10 11 	a_C1_C4_C4_def
  10 11 12 	a_C4_C4_C4_def


;;;;;; Martini lipid topology for di-C20:4 LS (DALS), generated using:
; The Martini lipid itp generator version M3.l01  Args are: -alname DALS -alhead 'S P' -allink 'G L' -altail 'cFFDC cFFDC'
; WARNING: Autogenerated and not all lipid headgroup and tail combinations have been tested;
;          used with care and see K.B. Pedersen et al. 2024 for guidance.
;
; Description:
;   A general model plasmalogen phosphatidylserine (LS) lipid corresponding to atomistic C20:4(5c;8c;11c;14c) di-arachidonic acid (AA) tails.
; Parameterization:
;   This topology follows the standard Martini 3.0 lipid definitions and building block rules. 
;   Bonded parameters and mapping have been optimized as described in K.B. Pedersen et al. 2024.
; Reference(s): 
;   K.B. Pedersen et al. The Martini 3 Lipidome: Expanded and Refined Parameters Improve Lipid Phase Behaviour, TBD 2024 
;   P.C.T. Souza et al. Martini 3: a general purpose force field for coarse-grained molecular dynamics, 
;   Nat. Methods; 2021. doi: 10.1038/s41592-021-01098-3
; Created: 2024.07.12
;
; Molecular topology and mapping of indices:
; CNO-PO4-GL1-C1A-D2A-D3A-D4A-C5A
;          |
;         PL2-C1B-D2B-D3B-D4B-C5B
;
;  1 - 2 - 3 - 5 - 6 - 7 - 8 - 9 
;          |
;          4 - 10- 11- 12- 13- 14
;
;@INSANE alhead=S P, allink=G L, altail=CDDDC CDDDC, alname=DALS, charge=-1.0
;@RESNTEST DAL==DALS if: atoms[0]==CNO
;@BEADS CNO PO4 GL1 PL2 C1A D2A D3A D4A C5A C1B D2B D3B D4B C5B 
;@BONDS CNO-PO4 PO4-GL1 PO4-PL2 GL1-PL2 GL1-C1A C1A-D2A D2A-D3A D3A-D4A D4A-C5A PL2-C1B C1B-D2B D2B-D3B D3B-D4B D4B-C5B 
;

[moleculetype]
; molname      nrexcl
  DALS          1

[atoms]
; id 	type 	resnr 	residu 	atom 	cgnr 	charge    (mass)
   1     P6   1  DALS  CNO   1 	0.0
   2     Q5   1  DALS  PO4   2 	-1.0
   3   SN4a   1  DALS  GL1   3 	0
   4  SN4ah   1  DALS  PL2   4 	0
   5    SC1   1  DALS  C1A   5 	0
   6    C5h   1  DALS  D2A   6 	0
   7    C5h   1  DALS  D3A   7 	0
   8    C4h   1  DALS  D4A   8 	0
   9     C1   1  DALS  C5A   9 	0
  10    SC1   1  DALS  C1B  10 	0
  11    C5h   1  DALS  D2B  11 	0
  12    C5h   1  DALS  D3B  12 	0
  13    C4h   1  DALS  D4B  13 	0
  14     C1   1  DALS  C5B  14 	0

[bonds]
;  i  j 	name 	(using named bondtypes from martini_v3.0.0_ffbonded_v2.itp)
;  i  j 	funct 	force.c.
   1  2 	b_CNO_PO4_def
   2  3 	b_PO4_GL_def
   2  4 	b_PO4_ET_def_long
   3  4 	b_GL_ET_plasm
   3  5 	b_GL_SC1_plasm
   5  6 	b_SC1_C4_mid
   6  7 	b_C4_C4_mid
   7  8 	b_C4_C4_mid
   8  9 	b_C4_C1_end
   4 10 	b_ET_SC1_plasm
  10 11 	b_SC1_C4_mid
  11 12 	b_C4_C4_mid
  12 13 	b_C4_C4_mid
  13 14 	b_C4_C1_end

[angles]
;  i  j  k 	name 	(using named angletypes from martini_v3.0.0_ffbonded_v2.itp)
;  i  j  k 	funct 	angle 	force.c.
   1  2  3 	a_CNO_PO4_GL_def
   2  3  5 	a_PO4_GL_C_def
   4  3  5 	a_ET_GL_C_plasm
   3  4 10 	a_GL_ET_C_plasm
   3  5  6 	a_GL_C1_C4_plasm
   5  6  7 	a_C1_C4_C4_def
   6  7  8 	a_C4_C4_C4_def
   7  8  9 	a_C4_C4_C1_def
   4 10 11 	a_ET_C1_C4_plasm
  10 11 12 	a_C1_C4_C4_def
  11 12 13 	a_C4_C4_C4_def
  12 13 14 	a_C4_C4_C1_def


;;;;;; Martini lipid topology for di-C22:6 LS (DDLS), generated using:
; The Martini lipid itp generator version M3.l01  Args are: -alname DDLS -alhead 'S P' -allink 'G L' -altail 'DFFDD DFFDD'
; WARNING: Autogenerated and not all lipid headgroup and tail combinations have been tested;
;          used with care and see K.B. Pedersen et al. 2024 for guidance.
;
; Description:
;   A general model plasmalogen phosphatidylserine (LS) lipid corresponding to atomistic C22:6(4c;7c;10c;13c;16c;19c) di-docosahexaenoic acid tails.
; Parameterization:
;   This topology follows the standard Martini 3.0 lipid definitions and building block rules. 
;   Bonded parameters and mapping have been optimized as described in K.B. Pedersen et al. 2024.
; Reference(s): 
;   K.B. Pedersen et al. The Martini 3 Lipidome: Expanded and Refined Parameters Improve Lipid Phase Behaviour, TBD 2024 
;   P.C.T. Souza et al. Martini 3: a general purpose force field for coarse-grained molecular dynamics, 
;   Nat. Methods; 2021. doi: 10.1038/s41592-021-01098-3
; Created: 2024.07.12
;
; Molecular topology and mapping of indices:
; CNO-PO4-GL1-D1A-D2A-D3A-D4A-D5A
;          |
;         PL2-D1B-D2B-D3B-D4B-D5B
;
;  1 - 2 - 3 - 5 - 6 - 7 - 8 - 9 
;          |
;          4 - 10- 11- 12- 13- 14
;
;@INSANE alhead=S P, allink=G L, altail=DDDDD DDDDD, alname=DDLS, charge=-1.0
;@RESNTEST DDL==DDLS if: atoms[0]==CNO
;@BEADS CNO PO4 GL1 PL2 D1A D2A D3A D4A D5A D1B D2B D3B D4B D5B 
;@BONDS CNO-PO4 PO4-GL1 PO4-PL2 GL1-PL2 GL1-D1A D1A-D2A D2A-D3A D3A-D4A D4A-D5A PL2-D1B D1B-D2B D2B-D3B D3B-D4B D4B-D5B 
;

[moleculetype]
; molname      nrexcl
  DDLS          1

[atoms]
; id 	type 	resnr 	residu 	atom 	cgnr 	charge    (mass)
   1     P6   1  DDLS  CNO   1 	0.0
   2     Q5   1  DDLS  PO4   2 	-1.0
   3   SN4a   1  DDLS  GL1   3 	0
   4  SN4ah   1  DDLS  PL2   4 	0
   5    C4h   1  DDLS  D1A   5 	0
   6    C5h   1  DDLS  D2A   6 	0
   7    C5h   1  DDLS  D3A   7 	0
   8    C4h   1  DDLS  D4A   8 	0
   9    C4h   1  DDLS  D5A   9 	0
  10    C4h   1  DDLS  D1B  10 	0
  11    C5h   1  DDLS  D2B  11 	0
  12    C5h   1  DDLS  D3B  12 	0
  13    C4h   1  DDLS  D4B  13 	0
  14    C4h   1  DDLS  D5B  14 	0

[bonds]
;  i  j 	name 	(using named bondtypes from martini_v3.0.0_ffbonded_v2.itp)
;  i  j 	funct 	force.c.
   1  2 	b_CNO_PO4_def
   2  3 	b_PO4_GL_def
   2  4 	b_PO4_ET_def_long
   3  4 	b_GL_ET_plasm
   3  5 	b_GL_C4_plasm_5long
   5  6 	b_C4_C4_mid_5long
   6  7 	b_C4_C4_mid
   7  8 	b_C4_C4_mid
   8  9 	b_C4_C4_end
   4 10 	b_ET_C4_plasm_5long
  10 11 	b_C4_C4_mid_5long
  11 12 	b_C4_C4_mid
  12 13 	b_C4_C4_mid
  13 14 	b_C4_C4_end

[angles]
;  i  j  k 	name 	(using named angletypes from martini_v3.0.0_ffbonded_v2.itp)
;  i  j  k 	funct 	angle 	force.c.
   1  2  3 	a_CNO_PO4_GL_def
   2  3  5 	a_PO4_GL_C_def
   4  3  5 	a_ET_GL_C_plasm
   3  4 10 	a_GL_ET_C_plasm
   3  5  6 	a_GL_C4_C4_plasm
   5  6  7 	a_C4_C4_C4_def
   6  7  8 	a_C4_C4_C4_def
   7  8  9 	a_C4_C4_C4_def
   4 10 11 	a_ET_C4_C4_plasm
  10 11 12 	a_C4_C4_C4_def
  11 12 13 	a_C4_C4_C4_def
  12 13 14 	a_C4_C4_C4_def


;;;;;; Martini lipid topology for C16:0/16:1 LS (PYLS), generated using:
; The Martini lipid itp generator version M3.l01  Args are: -alname PYLS -alhead 'S P' -allink 'G L' -altail 'cCDC cCCC'
; WARNING: Autogenerated and not all lipid headgroup and tail combinations have been tested;
;          used with care and see K.B. Pedersen et al. 2024 for guidance.
;
; Description:
;   A general model plasmalogen phosphatidylserine (LS) lipid corresponding to atomistic C16:0/16:1(9c) 1-palmitoyl-2-palmitoleoyl tails.
; Parameterization:
;   This topology follows the standard Martini 3.0 lipid definitions and building block rules. 
;   Bonded parameters and mapping have been optimized as described in K.B. Pedersen et al. 2024.
; Reference(s): 
;   K.B. Pedersen et al. The Martini 3 Lipidome: Expanded and Refined Parameters Improve Lipid Phase Behaviour, TBD 2024 
;   P.C.T. Souza et al. Martini 3: a general purpose force field for coarse-grained molecular dynamics, 
;   Nat. Methods; 2021. doi: 10.1038/s41592-021-01098-3
; Created: 2024.07.12
;
; Molecular topology and mapping of indices:
; CNO-PO4-GL1-C1A-C2A-D3A-C4A
;          |
;         PL2-C1B-C2B-C3B-C4B
;
;  1 - 2 - 3 - 5 - 6 - 7 - 8 
;          |
;          4 - 9 - 10- 11- 12
;
;@INSANE alhead=S P, allink=G L, altail=CCDC CCCC, alname=PYLS, charge=-1.0
;@RESNTEST PYL==PYLS if: atoms[0]==CNO
;@BEADS CNO PO4 GL1 PL2 C1A C2A D3A C4A C1B C2B C3B C4B 
;@BONDS CNO-PO4 PO4-GL1 PO4-PL2 GL1-PL2 GL1-C1A C1A-C2A C2A-D3A D3A-C4A PL2-C1B C1B-C2B C2B-C3B C3B-C4B 
;

[moleculetype]
; molname      nrexcl
  PYLS          1

[atoms]
; id 	type 	resnr 	residu 	atom 	cgnr 	charge    (mass)
   1     P6   1  PYLS  CNO   1 	0.0
   2     Q5   1  PYLS  PO4   2 	-1.0
   3   SN4a   1  PYLS  GL1   3 	0
   4  SN4ah   1  PYLS  PL2   4 	0
   5    SC1   1  PYLS  C1A   5 	0
   6     C1   1  PYLS  C2A   6 	0
   7    C4h   1  PYLS  D3A   7 	0
   8     C1   1  PYLS  C4A   8 	0
   9    SC1   1  PYLS  C1B   9 	0
  10     C1   1  PYLS  C2B  10 	0
  11     C1   1  PYLS  C3B  11 	0
  12     C1   1  PYLS  C4B  12 	0

[bonds]
;  i  j 	name 	(using named bondtypes from martini_v3.0.0_ffbonded_v2.itp)
;  i  j 	funct 	force.c.
   1  2 	b_CNO_PO4_def
   2  3 	b_PO4_GL_def
   2  4 	b_PO4_ET_def_long
   3  4 	b_GL_ET_plasm
   3  5 	b_GL_SC1_plasm
   5  6 	b_SC1_C1_mid
   6  7 	b_C1_C4_mid
   7  8 	b_C4_C1_end
   4  9 	b_ET_SC1_plasm
   9 10 	b_SC1_C1_mid
  10 11 	b_C1_C1_mid
  11 12 	b_C1_C1_end

[angles]
;  i  j  k 	name 	(using named angletypes from martini_v3.0.0_ffbonded_v2.itp)
;  i  j  k 	funct 	angle 	force.c.
   1  2  3 	a_CNO_PO4_GL_def
   2  3  5 	a_PO4_GL_C_def
   4  3  5 	a_ET_GL_C_plasm
   3  4  9 	a_GL_ET_C_plasm
   3  5  6 	a_GL_C1_C1_plasm
   5  6  7 	a_C1_C1_C4_def
   6  7  8 	a_C1_C4_C1_def
   4  9 10 	a_ET_C1_C1_plasm
   9 10 11 	a_C1_C1_C1_def
  10 11 12 	a_C1_C1_C1_def


;;;;;; Martini lipid topology for C16:0/18:0 LS (PSLS), generated using:
; The Martini lipid itp generator version M3.l01  Args are: -alname PSLS -alhead 'S P' -allink 'G L' -altail 'CCCC cCCC'
; WARNING: Autogenerated and not all lipid headgroup and tail combinations have been tested;
;          used with care and see K.B. Pedersen et al. 2024 for guidance.
;
; Description:
;   A general model plasmalogen phosphatidylserine (LS) lipid corresponding to atomistic C16:0/18:0 1-palmitoyl-2-stearoyl tails.
; Parameterization:
;   This topology follows the standard Martini 3.0 lipid definitions and building block rules. 
;   Bonded parameters and mapping have been optimized as described in K.B. Pedersen et al. 2024.
; Reference(s): 
;   K.B. Pedersen et al. The Martini 3 Lipidome: Expanded and Refined Parameters Improve Lipid Phase Behaviour, TBD 2024 
;   P.C.T. Souza et al. Martini 3: a general purpose force field for coarse-grained molecular dynamics, 
;   Nat. Methods; 2021. doi: 10.1038/s41592-021-01098-3
; Created: 2024.07.12
;
; Molecular topology and mapping of indices:
; CNO-PO4-GL1-C1A-C2A-C3A-C4A
;          |
;         PL2-C1B-C2B-C3B-C4B
;
;  1 - 2 - 3 - 5 - 6 - 7 - 8 
;          |
;          4 - 9 - 10- 11- 12
;
;@INSANE alhead=S P, allink=G L, altail=CCCC CCCC, alname=PSLS, charge=-1.0
;@RESNTEST PSL==PSLS if: atoms[0]==CNO
;@BEADS CNO PO4 GL1 PL2 C1A C2A C3A C4A C1B C2B C3B C4B 
;@BONDS CNO-PO4 PO4-GL1 PO4-PL2 GL1-PL2 GL1-C1A C1A-C2A C2A-C3A C3A-C4A PL2-C1B C1B-C2B C2B-C3B C3B-C4B 
;

[moleculetype]
; molname      nrexcl
  PSLS          1

[atoms]
; id 	type 	resnr 	residu 	atom 	cgnr 	charge    (mass)
   1     P6   1  PSLS  CNO   1 	0.0
   2     Q5   1  PSLS  PO4   2 	-1.0
   3   SN4a   1  PSLS  GL1   3 	0
   4  SN4ah   1  PSLS  PL2   4 	0
   5     C1   1  PSLS  C1A   5 	0
   6     C1   1  PSLS  C2A   6 	0
   7     C1   1  PSLS  C3A   7 	0
   8     C1   1  PSLS  C4A   8 	0
   9    SC1   1  PSLS  C1B   9 	0
  10     C1   1  PSLS  C2B  10 	0
  11     C1   1  PSLS  C3B  11 	0
  12     C1   1  PSLS  C4B  12 	0

[bonds]
;  i  j 	name 	(using named bondtypes from martini_v3.0.0_ffbonded_v2.itp)
;  i  j 	funct 	force.c.
   1  2 	b_CNO_PO4_def
   2  3 	b_PO4_GL_def
   2  4 	b_PO4_ET_def_long
   3  4 	b_GL_ET_plasm
   3  5 	b_GL_C1_plasm_5long
   5  6 	b_C1_C1_mid_5long
   6  7 	b_C1_C1_mid
   7  8 	b_C1_C1_end
   4  9 	b_ET_SC1_plasm
   9 10 	b_SC1_C1_mid
  10 11 	b_C1_C1_mid
  11 12 	b_C1_C1_end

[angles]
;  i  j  k 	name 	(using named angletypes from martini_v3.0.0_ffbonded_v2.itp)
;  i  j  k 	funct 	angle 	force.c.
   1  2  3 	a_CNO_PO4_GL_def
   2  3  5 	a_PO4_GL_C_def
   4  3  5 	a_ET_GL_C_plasm
   3  4  9 	a_GL_ET_C_plasm
   3  5  6 	a_GL_C1_C1_plasm
   5  6  7 	a_C1_C1_C1_def
   6  7  8 	a_C1_C1_C1_def
   4  9 10 	a_ET_C1_C1_plasm
   9 10 11 	a_C1_C1_C1_def
  10 11 12 	a_C1_C1_C1_def


;;;;;; Martini lipid topology for C16:0/18:1 LS (POLS), generated using:
; The Martini lipid itp generator version M3.l01  Args are: -alname POLS -alhead 'S P' -allink 'G L' -altail 'CDCC cCCC'
; WARNING: Autogenerated and not all lipid headgroup and tail combinations have been tested;
;          used with care and see K.B. Pedersen et al. 2024 for guidance.
;
; Description:
;   A general model plasmalogen phosphatidylserine (LS) lipid corresponding to atomistic C16:0/18:1(9c) 1-palmitoyl-2-oleoyl (POLS) tails.
; Parameterization:
;   This topology follows the standard Martini 3.0 lipid definitions and building block rules. 
;   Bonded parameters and mapping have been optimized as described in K.B. Pedersen et al. 2024.
; Reference(s): 
;   K.B. Pedersen et al. The Martini 3 Lipidome: Expanded and Refined Parameters Improve Lipid Phase Behaviour, TBD 2024 
;   P.C.T. Souza et al. Martini 3: a general purpose force field for coarse-grained molecular dynamics, 
;   Nat. Methods; 2021. doi: 10.1038/s41592-021-01098-3
; Created: 2024.07.12
;
; Molecular topology and mapping of indices:
; CNO-PO4-GL1-C1A-D2A-C3A-C4A
;          |
;         PL2-C1B-C2B-C3B-C4B
;
;  1 - 2 - 3 - 5 - 6 - 7 - 8 
;          |
;          4 - 9 - 10- 11- 12
;
;@INSANE alhead=S P, allink=G L, altail=CDCC CCCC, alname=POLS, charge=-1.0
;@RESNTEST POL==POLS if: atoms[0]==CNO
;@BEADS CNO PO4 GL1 PL2 C1A D2A C3A C4A C1B C2B C3B C4B 
;@BONDS CNO-PO4 PO4-GL1 PO4-PL2 GL1-PL2 GL1-C1A C1A-D2A D2A-C3A C3A-C4A PL2-C1B C1B-C2B C2B-C3B C3B-C4B 
;

[moleculetype]
; molname      nrexcl
  POLS          1

[atoms]
; id 	type 	resnr 	residu 	atom 	cgnr 	charge    (mass)
   1     P6   1  POLS  CNO   1 	0.0
   2     Q5   1  POLS  PO4   2 	-1.0
   3   SN4a   1  POLS  GL1   3 	0
   4  SN4ah   1  POLS  PL2   4 	0
   5     C1   1  POLS  C1A   5 	0
   6    C4h   1  POLS  D2A   6 	0
   7     C1   1  POLS  C3A   7 	0
   8     C1   1  POLS  C4A   8 	0
   9    SC1   1  POLS  C1B   9 	0
  10     C1   1  POLS  C2B  10 	0
  11     C1   1  POLS  C3B  11 	0
  12     C1   1  POLS  C4B  12 	0

[bonds]
;  i  j 	name 	(using named bondtypes from martini_v3.0.0_ffbonded_v2.itp)
;  i  j 	funct 	force.c.
   1  2 	b_CNO_PO4_def
   2  3 	b_PO4_GL_def
   2  4 	b_PO4_ET_def_long
   3  4 	b_GL_ET_plasm
   3  5 	b_GL_C1_plasm_5long
   5  6 	b_C1_C4_mid_5long
   6  7 	b_C4_C1_mid
   7  8 	b_C1_C1_end
   4  9 	b_ET_SC1_plasm
   9 10 	b_SC1_C1_mid
  10 11 	b_C1_C1_mid
  11 12 	b_C1_C1_end

[angles]
;  i  j  k 	name 	(using named angletypes from martini_v3.0.0_ffbonded_v2.itp)
;  i  j  k 	funct 	angle 	force.c.
   1  2  3 	a_CNO_PO4_GL_def
   2  3  5 	a_PO4_GL_C_def
   4  3  5 	a_ET_GL_C_plasm
   3  4  9 	a_GL_ET_C_plasm
   3  5  6 	a_GL_C1_C4_plasm
   5  6  7 	a_C1_C4_C1_def
   6  7  8 	a_C4_C1_C1_def
   4  9 10 	a_ET_C1_C1_plasm
   9 10 11 	a_C1_C1_C1_def
  10 11 12 	a_C1_C1_C1_def


;;;;;; Martini lipid topology for C16:0/18:2 LS (PLLS), generated using:
; The Martini lipid itp generator version M3.l01  Args are: -alname PLLS -alhead 'S P' -allink 'G L' -altail 'CDDC cCCC'
; WARNING: Autogenerated and not all lipid headgroup and tail combinations have been tested;
;          used with care and see K.B. Pedersen et al. 2024 for guidance.
;
; Description:
;   A general model plasmalogen phosphatidylserine (LS) lipid corresponding to atomistic C16:0/18:2(9c;12c) 1-palmitoyl-2-linoleoyl tails.
; Parameterization:
;   This topology follows the standard Martini 3.0 lipid definitions and building block rules. 
;   Bonded parameters and mapping have been optimized as described in K.B. Pedersen et al. 2024.
; Reference(s): 
;   K.B. Pedersen et al. The Martini 3 Lipidome: Expanded and Refined Parameters Improve Lipid Phase Behaviour, TBD 2024 
;   P.C.T. Souza et al. Martini 3: a general purpose force field for coarse-grained molecular dynamics, 
;   Nat. Methods; 2021. doi: 10.1038/s41592-021-01098-3
; Created: 2024.07.12
;
; Molecular topology and mapping of indices:
; CNO-PO4-GL1-C1A-D2A-D3A-C4A
;          |
;         PL2-C1B-C2B-C3B-C4B
;
;  1 - 2 - 3 - 5 - 6 - 7 - 8 
;          |
;          4 - 9 - 10- 11- 12
;
;@INSANE alhead=S P, allink=G L, altail=CDDC CCCC, alname=PLLS, charge=-1.0
;@RESNTEST PLL==PLLS if: atoms[0]==CNO
;@BEADS CNO PO4 GL1 PL2 C1A D2A D3A C4A C1B C2B C3B C4B 
;@BONDS CNO-PO4 PO4-GL1 PO4-PL2 GL1-PL2 GL1-C1A C1A-D2A D2A-D3A D3A-C4A PL2-C1B C1B-C2B C2B-C3B C3B-C4B 
;

[moleculetype]
; molname      nrexcl
  PLLS          1

[atoms]
; id 	type 	resnr 	residu 	atom 	cgnr 	charge    (mass)
   1     P6   1  PLLS  CNO   1 	0.0
   2     Q5   1  PLLS  PO4   2 	-1.0
   3   SN4a   1  PLLS  GL1   3 	0
   4  SN4ah   1  PLLS  PL2   4 	0
   5     C1   1  PLLS  C1A   5 	0
   6    C4h   1  PLLS  D2A   6 	0
   7    C4h   1  PLLS  D3A   7 	0
   8     C1   1  PLLS  C4A   8 	0
   9    SC1   1  PLLS  C1B   9 	0
  10     C1   1  PLLS  C2B  10 	0
  11     C1   1  PLLS  C3B  11 	0
  12     C1   1  PLLS  C4B  12 	0

[bonds]
;  i  j 	name 	(using named bondtypes from martini_v3.0.0_ffbonded_v2.itp)
;  i  j 	funct 	force.c.
   1  2 	b_CNO_PO4_def
   2  3 	b_PO4_GL_def
   2  4 	b_PO4_ET_def_long
   3  4 	b_GL_ET_plasm
   3  5 	b_GL_C1_plasm_5long
   5  6 	b_C1_C4_mid_5long
   6  7 	b_C4_C4_mid
   7  8 	b_C4_C1_end
   4  9 	b_ET_SC1_plasm
   9 10 	b_SC1_C1_mid
  10 11 	b_C1_C1_mid
  11 12 	b_C1_C1_end

[angles]
;  i  j  k 	name 	(using named angletypes from martini_v3.0.0_ffbonded_v2.itp)
;  i  j  k 	funct 	angle 	force.c.
   1  2  3 	a_CNO_PO4_GL_def
   2  3  5 	a_PO4_GL_C_def
   4  3  5 	a_ET_GL_C_plasm
   3  4  9 	a_GL_ET_C_plasm
   3  5  6 	a_GL_C1_C4_plasm
   5  6  7 	a_C1_C4_C4_def
   6  7  8 	a_C4_C4_C1_def
   4  9 10 	a_ET_C1_C1_plasm
   9 10 11 	a_C1_C1_C1_def
  10 11 12 	a_C1_C1_C1_def


;;;;;; Martini lipid topology for C16:0/18:3 LS (PFLS), generated using:
; The Martini lipid itp generator version M3.l01  Args are: -alname PFLS -alhead 'S P' -allink 'G L' -altail 'CDDD cCCC'
; WARNING: Autogenerated and not all lipid headgroup and tail combinations have been tested;
;          used with care and see K.B. Pedersen et al. 2024 for guidance.
;
; Description:
;   A general model plasmalogen phosphatidylserine (LS) lipid corresponding to atomistic C16:0/18:3(9c;12c;15c) 1-palmitoyl-2-alpha-linolenic acid tails.
; Parameterization:
;   This topology follows the standard Martini 3.0 lipid definitions and building block rules. 
;   Bonded parameters and mapping have been optimized as described in K.B. Pedersen et al. 2024.
; Reference(s): 
;   K.B. Pedersen et al. The Martini 3 Lipidome: Expanded and Refined Parameters Improve Lipid Phase Behaviour, TBD 2024 
;   P.C.T. Souza et al. Martini 3: a general purpose force field for coarse-grained molecular dynamics, 
;   Nat. Methods; 2021. doi: 10.1038/s41592-021-01098-3
; Created: 2024.07.12
;
; Molecular topology and mapping of indices:
; CNO-PO4-GL1-C1A-D2A-D3A-D4A
;          |
;         PL2-C1B-C2B-C3B-C4B
;
;  1 - 2 - 3 - 5 - 6 - 7 - 8 
;          |
;          4 - 9 - 10- 11- 12
;
;@INSANE alhead=S P, allink=G L, altail=CDDD CCCC, alname=PFLS, charge=-1.0
;@RESNTEST PFL==PFLS if: atoms[0]==CNO
;@BEADS CNO PO4 GL1 PL2 C1A D2A D3A D4A C1B C2B C3B C4B 
;@BONDS CNO-PO4 PO4-GL1 PO4-PL2 GL1-PL2 GL1-C1A C1A-D2A D2A-D3A D3A-D4A PL2-C1B C1B-C2B C2B-C3B C3B-C4B 
;

[moleculetype]
; molname      nrexcl
  PFLS          1

[atoms]
; id 	type 	resnr 	residu 	atom 	cgnr 	charge    (mass)
   1     P6   1  PFLS  CNO   1 	0.0
   2     Q5   1  PFLS  PO4   2 	-1.0
   3   SN4a   1  PFLS  GL1   3 	0
   4  SN4ah   1  PFLS  PL2   4 	0
   5     C1   1  PFLS  C1A   5 	0
   6    C4h   1  PFLS  D2A   6 	0
   7    C4h   1  PFLS  D3A   7 	0
   8    C4h   1  PFLS  D4A   8 	0
   9    SC1   1  PFLS  C1B   9 	0
  10     C1   1  PFLS  C2B  10 	0
  11     C1   1  PFLS  C3B  11 	0
  12     C1   1  PFLS  C4B  12 	0

[bonds]
;  i  j 	name 	(using named bondtypes from martini_v3.0.0_ffbonded_v2.itp)
;  i  j 	funct 	force.c.
   1  2 	b_CNO_PO4_def
   2  3 	b_PO4_GL_def
   2  4 	b_PO4_ET_def_long
   3  4 	b_GL_ET_plasm
   3  5 	b_GL_C1_plasm_5long
   5  6 	b_C1_C4_mid_5long
   6  7 	b_C4_C4_mid
   7  8 	b_C4_C4_end
   4  9 	b_ET_SC1_plasm
   9 10 	b_SC1_C1_mid
  10 11 	b_C1_C1_mid
  11 12 	b_C1_C1_end

[angles]
;  i  j  k 	name 	(using named angletypes from martini_v3.0.0_ffbonded_v2.itp)
;  i  j  k 	funct 	angle 	force.c.
   1  2  3 	a_CNO_PO4_GL_def
   2  3  5 	a_PO4_GL_C_def
   4  3  5 	a_ET_GL_C_plasm
   3  4  9 	a_GL_ET_C_plasm
   3  5  6 	a_GL_C1_C4_plasm
   5  6  7 	a_C1_C4_C4_def
   6  7  8 	a_C4_C4_C4_def
   4  9 10 	a_ET_C1_C1_plasm
   9 10 11 	a_C1_C1_C1_def
  10 11 12 	a_C1_C1_C1_def


;;;;;; Martini lipid topology for C16:0/20:2 LS (PILS), generated using:
; The Martini lipid itp generator version M3.l01  Args are: -alname PILS -alhead 'S P' -allink 'G L' -altail 'cCDDC cCCC'
; WARNING: Autogenerated and not all lipid headgroup and tail combinations have been tested;
;          used with care and see K.B. Pedersen et al. 2024 for guidance.
;
; Description:
;   A general model plasmalogen phosphatidylserine (LS) lipid corresponding to atomistic C16:0/20:2(11c;14c) 1-palmitoyl-2-eicosadienoyl tails.
; Parameterization:
;   This topology follows the standard Martini 3.0 lipid definitions and building block rules. 
;   Bonded parameters and mapping have been optimized as described in K.B. Pedersen et al. 2024.
; Reference(s): 
;   K.B. Pedersen et al. The Martini 3 Lipidome: Expanded and Refined Parameters Improve Lipid Phase Behaviour, TBD 2024 
;   P.C.T. Souza et al. Martini 3: a general purpose force field for coarse-grained molecular dynamics, 
;   Nat. Methods; 2021. doi: 10.1038/s41592-021-01098-3
; Created: 2024.07.12
;
; Molecular topology and mapping of indices:
; CNO-PO4-GL1-C1A-C2A-D3A-D4A-C5A
;          |
;         PL2-C1B-C2B-C3B-C4B
;
;  1 - 2 - 3 - 5 - 6 - 7 - 8 - 9 
;          |
;          4 - 10- 11- 12- 13
;
;@INSANE alhead=S P, allink=G L, altail=CCDDC CCCC, alname=PILS, charge=-1.0
;@RESNTEST PIL==PILS if: atoms[0]==CNO
;@BEADS CNO PO4 GL1 PL2 C1A C2A D3A D4A C5A C1B C2B C3B C4B 
;@BONDS CNO-PO4 PO4-GL1 PO4-PL2 GL1-PL2 GL1-C1A C1A-C2A C2A-D3A D3A-D4A D4A-C5A PL2-C1B C1B-C2B C2B-C3B C3B-C4B 
;

[moleculetype]
; molname      nrexcl
  PILS          1

[atoms]
; id 	type 	resnr 	residu 	atom 	cgnr 	charge    (mass)
   1     P6   1  PILS  CNO   1 	0.0
   2     Q5   1  PILS  PO4   2 	-1.0
   3   SN4a   1  PILS  GL1   3 	0
   4  SN4ah   1  PILS  PL2   4 	0
   5    SC1   1  PILS  C1A   5 	0
   6     C1   1  PILS  C2A   6 	0
   7    C4h   1  PILS  D3A   7 	0
   8    C4h   1  PILS  D4A   8 	0
   9     C1   1  PILS  C5A   9 	0
  10    SC1   1  PILS  C1B  10 	0
  11     C1   1  PILS  C2B  11 	0
  12     C1   1  PILS  C3B  12 	0
  13     C1   1  PILS  C4B  13 	0

[bonds]
;  i  j 	name 	(using named bondtypes from martini_v3.0.0_ffbonded_v2.itp)
;  i  j 	funct 	force.c.
   1  2 	b_CNO_PO4_def
   2  3 	b_PO4_GL_def
   2  4 	b_PO4_ET_def_long
   3  4 	b_GL_ET_plasm
   3  5 	b_GL_SC1_plasm
   5  6 	b_SC1_C1_mid
   6  7 	b_C1_C4_mid
   7  8 	b_C4_C4_mid
   8  9 	b_C4_C1_end
   4 10 	b_ET_SC1_plasm
  10 11 	b_SC1_C1_mid
  11 12 	b_C1_C1_mid
  12 13 	b_C1_C1_end

[angles]
;  i  j  k 	name 	(using named angletypes from martini_v3.0.0_ffbonded_v2.itp)
;  i  j  k 	funct 	angle 	force.c.
   1  2  3 	a_CNO_PO4_GL_def
   2  3  5 	a_PO4_GL_C_def
   4  3  5 	a_ET_GL_C_plasm
   3  4 10 	a_GL_ET_C_plasm
   3  5  6 	a_GL_C1_C1_plasm
   5  6  7 	a_C1_C1_C4_def
   6  7  8 	a_C1_C4_C4_def
   7  8  9 	a_C4_C4_C1_def
   4 10 11 	a_ET_C1_C1_plasm
  10 11 12 	a_C1_C1_C1_def
  11 12 13 	a_C1_C1_C1_def


;;;;;; Martini lipid topology for C16:0/20:3 LS (PQLS), generated using:
; The Martini lipid itp generator version M3.l01  Args are: -alname PQLS -alhead 'S P' -allink 'G L' -altail 'cDDDC cCCC'
; WARNING: Autogenerated and not all lipid headgroup and tail combinations have been tested;
;          used with care and see K.B. Pedersen et al. 2024 for guidance.
;
; Description:
;   A general model plasmalogen phosphatidylserine (LS) lipid corresponding to atomistic C18:0/20:2(8c;11c;14c) 1-palmitoyl-2-eicosatrienoyl tails.
; Parameterization:
;   This topology follows the standard Martini 3.0 lipid definitions and building block rules. 
;   Bonded parameters and mapping have been optimized as described in K.B. Pedersen et al. 2024.
; Reference(s): 
;   K.B. Pedersen et al. The Martini 3 Lipidome: Expanded and Refined Parameters Improve Lipid Phase Behaviour, TBD 2024 
;   P.C.T. Souza et al. Martini 3: a general purpose force field for coarse-grained molecular dynamics, 
;   Nat. Methods; 2021. doi: 10.1038/s41592-021-01098-3
; Created: 2024.07.12
;
; Molecular topology and mapping of indices:
; CNO-PO4-GL1-C1A-D2A-D3A-D4A-C5A
;          |
;         PL2-C1B-C2B-C3B-C4B
;
;  1 - 2 - 3 - 5 - 6 - 7 - 8 - 9 
;          |
;          4 - 10- 11- 12- 13
;
;@INSANE alhead=S P, allink=G L, altail=CDDDC CCCC, alname=PQLS, charge=-1.0
;@RESNTEST PQL==PQLS if: atoms[0]==CNO
;@BEADS CNO PO4 GL1 PL2 C1A D2A D3A D4A C5A C1B C2B C3B C4B 
;@BONDS CNO-PO4 PO4-GL1 PO4-PL2 GL1-PL2 GL1-C1A C1A-D2A D2A-D3A D3A-D4A D4A-C5A PL2-C1B C1B-C2B C2B-C3B C3B-C4B 
;

[moleculetype]
; molname      nrexcl
  PQLS          1

[atoms]
; id 	type 	resnr 	residu 	atom 	cgnr 	charge    (mass)
   1     P6   1  PQLS  CNO   1 	0.0
   2     Q5   1  PQLS  PO4   2 	-1.0
   3   SN4a   1  PQLS  GL1   3 	0
   4  SN4ah   1  PQLS  PL2   4 	0
   5    SC1   1  PQLS  C1A   5 	0
   6    C4h   1  PQLS  D2A   6 	0
   7    C4h   1  PQLS  D3A   7 	0
   8    C4h   1  PQLS  D4A   8 	0
   9     C1   1  PQLS  C5A   9 	0
  10    SC1   1  PQLS  C1B  10 	0
  11     C1   1  PQLS  C2B  11 	0
  12     C1   1  PQLS  C3B  12 	0
  13     C1   1  PQLS  C4B  13 	0

[bonds]
;  i  j 	name 	(using named bondtypes from martini_v3.0.0_ffbonded_v2.itp)
;  i  j 	funct 	force.c.
   1  2 	b_CNO_PO4_def
   2  3 	b_PO4_GL_def
   2  4 	b_PO4_ET_def_long
   3  4 	b_GL_ET_plasm
   3  5 	b_GL_SC1_plasm
   5  6 	b_SC1_C4_mid
   6  7 	b_C4_C4_mid
   7  8 	b_C4_C4_mid
   8  9 	b_C4_C1_end
   4 10 	b_ET_SC1_plasm
  10 11 	b_SC1_C1_mid
  11 12 	b_C1_C1_mid
  12 13 	b_C1_C1_end

[angles]
;  i  j  k 	name 	(using named angletypes from martini_v3.0.0_ffbonded_v2.itp)
;  i  j  k 	funct 	angle 	force.c.
   1  2  3 	a_CNO_PO4_GL_def
   2  3  5 	a_PO4_GL_C_def
   4  3  5 	a_ET_GL_C_plasm
   3  4 10 	a_GL_ET_C_plasm
   3  5  6 	a_GL_C1_C4_plasm
   5  6  7 	a_C1_C4_C4_def
   6  7  8 	a_C4_C4_C4_def
   7  8  9 	a_C4_C4_C1_def
   4 10 11 	a_ET_C1_C1_plasm
  10 11 12 	a_C1_C1_C1_def
  11 12 13 	a_C1_C1_C1_def


;;;;;; Martini lipid topology for C16:0/20:4 LS (PALS), generated using:
; The Martini lipid itp generator version M3.l01  Args are: -alname PALS -alhead 'S P' -allink 'G L' -altail 'cFFDC cCCC'
; WARNING: Autogenerated and not all lipid headgroup and tail combinations have been tested;
;          used with care and see K.B. Pedersen et al. 2024 for guidance.
;
; Description:
;   A general model plasmalogen phosphatidylserine (LS) lipid corresponding to atomistic C16:0/20:4(5c;8c;11c;14c) 1-palmitoyl-2-arachidonoyl tails.
; Parameterization:
;   This topology follows the standard Martini 3.0 lipid definitions and building block rules. 
;   Bonded parameters and mapping have been optimized as described in K.B. Pedersen et al. 2024.
; Reference(s): 
;   K.B. Pedersen et al. The Martini 3 Lipidome: Expanded and Refined Parameters Improve Lipid Phase Behaviour, TBD 2024 
;   P.C.T. Souza et al. Martini 3: a general purpose force field for coarse-grained molecular dynamics, 
;   Nat. Methods; 2021. doi: 10.1038/s41592-021-01098-3
; Created: 2024.07.12
;
; Molecular topology and mapping of indices:
; CNO-PO4-GL1-C1A-D2A-D3A-D4A-C5A
;          |
;         PL2-C1B-C2B-C3B-C4B
;
;  1 - 2 - 3 - 5 - 6 - 7 - 8 - 9 
;          |
;          4 - 10- 11- 12- 13
;
;@INSANE alhead=S P, allink=G L, altail=CDDDC CCCC, alname=PALS, charge=-1.0
;@RESNTEST PAL==PALS if: atoms[0]==CNO
;@BEADS CNO PO4 GL1 PL2 C1A D2A D3A D4A C5A C1B C2B C3B C4B 
;@BONDS CNO-PO4 PO4-GL1 PO4-PL2 GL1-PL2 GL1-C1A C1A-D2A D2A-D3A D3A-D4A D4A-C5A PL2-C1B C1B-C2B C2B-C3B C3B-C4B 
;

[moleculetype]
; molname      nrexcl
  PALS          1

[atoms]
; id 	type 	resnr 	residu 	atom 	cgnr 	charge    (mass)
   1     P6   1  PALS  CNO   1 	0.0
   2     Q5   1  PALS  PO4   2 	-1.0
   3   SN4a   1  PALS  GL1   3 	0
   4  SN4ah   1  PALS  PL2   4 	0
   5    SC1   1  PALS  C1A   5 	0
   6    C5h   1  PALS  D2A   6 	0
   7    C5h   1  PALS  D3A   7 	0
   8    C4h   1  PALS  D4A   8 	0
   9     C1   1  PALS  C5A   9 	0
  10    SC1   1  PALS  C1B  10 	0
  11     C1   1  PALS  C2B  11 	0
  12     C1   1  PALS  C3B  12 	0
  13     C1   1  PALS  C4B  13 	0

[bonds]
;  i  j 	name 	(using named bondtypes from martini_v3.0.0_ffbonded_v2.itp)
;  i  j 	funct 	force.c.
   1  2 	b_CNO_PO4_def
   2  3 	b_PO4_GL_def
   2  4 	b_PO4_ET_def_long
   3  4 	b_GL_ET_plasm
   3  5 	b_GL_SC1_plasm
   5  6 	b_SC1_C4_mid
   6  7 	b_C4_C4_mid
   7  8 	b_C4_C4_mid
   8  9 	b_C4_C1_end
   4 10 	b_ET_SC1_plasm
  10 11 	b_SC1_C1_mid
  11 12 	b_C1_C1_mid
  12 13 	b_C1_C1_end

[angles]
;  i  j  k 	name 	(using named angletypes from martini_v3.0.0_ffbonded_v2.itp)
;  i  j  k 	funct 	angle 	force.c.
   1  2  3 	a_CNO_PO4_GL_def
   2  3  5 	a_PO4_GL_C_def
   4  3  5 	a_ET_GL_C_plasm
   3  4 10 	a_GL_ET_C_plasm
   3  5  6 	a_GL_C1_C4_plasm
   5  6  7 	a_C1_C4_C4_def
   6  7  8 	a_C4_C4_C4_def
   7  8  9 	a_C4_C4_C1_def
   4 10 11 	a_ET_C1_C1_plasm
  10 11 12 	a_C1_C1_C1_def
  11 12 13 	a_C1_C1_C1_def


;;;;;; Martini lipid topology for C16:0/22:1 LS (PELS), generated using:
; The Martini lipid itp generator version M3.l01  Args are: -alname PELS -alhead 'S P' -allink 'G L' -altail 'CCDCC cCCC'
; WARNING: Autogenerated and not all lipid headgroup and tail combinations have been tested;
;          used with care and see K.B. Pedersen et al. 2024 for guidance.
;
; Description:
;   A general model plasmalogen phosphatidylserine (LS) lipid corresponding to atomistic C16:0/22:1 1-palmitoyl-2-erucoyl tails.
; Parameterization:
;   This topology follows the standard Martini 3.0 lipid definitions and building block rules. 
;   Bonded parameters and mapping have been optimized as described in K.B. Pedersen et al. 2024.
; Reference(s): 
;   K.B. Pedersen et al. The Martini 3 Lipidome: Expanded and Refined Parameters Improve Lipid Phase Behaviour, TBD 2024 
;   P.C.T. Souza et al. Martini 3: a general purpose force field for coarse-grained molecular dynamics, 
;   Nat. Methods; 2021. doi: 10.1038/s41592-021-01098-3
; Created: 2024.07.12
;
; Molecular topology and mapping of indices:
; CNO-PO4-GL1-C1A-C2A-D3A-C4A-C5A
;          |
;         PL2-C1B-C2B-C3B-C4B
;
;  1 - 2 - 3 - 5 - 6 - 7 - 8 - 9 
;          |
;          4 - 10- 11- 12- 13
;
;@INSANE alhead=S P, allink=G L, altail=CCDCC CCCC, alname=PELS, charge=-1.0
;@RESNTEST PEL==PELS if: atoms[0]==CNO
;@BEADS CNO PO4 GL1 PL2 C1A C2A D3A C4A C5A C1B C2B C3B C4B 
;@BONDS CNO-PO4 PO4-GL1 PO4-PL2 GL1-PL2 GL1-C1A C1A-C2A C2A-D3A D3A-C4A C4A-C5A PL2-C1B C1B-C2B C2B-C3B C3B-C4B 
;

[moleculetype]
; molname      nrexcl
  PELS          1

[atoms]
; id 	type 	resnr 	residu 	atom 	cgnr 	charge    (mass)
   1     P6   1  PELS  CNO   1 	0.0
   2     Q5   1  PELS  PO4   2 	-1.0
   3   SN4a   1  PELS  GL1   3 	0
   4  SN4ah   1  PELS  PL2   4 	0
   5     C1   1  PELS  C1A   5 	0
   6     C1   1  PELS  C2A   6 	0
   7    C4h   1  PELS  D3A   7 	0
   8     C1   1  PELS  C4A   8 	0
   9     C1   1  PELS  C5A   9 	0
  10    SC1   1  PELS  C1B  10 	0
  11     C1   1  PELS  C2B  11 	0
  12     C1   1  PELS  C3B  12 	0
  13     C1   1  PELS  C4B  13 	0

[bonds]
;  i  j 	name 	(using named bondtypes from martini_v3.0.0_ffbonded_v2.itp)
;  i  j 	funct 	force.c.
   1  2 	b_CNO_PO4_def
   2  3 	b_PO4_GL_def
   2  4 	b_PO4_ET_def_long
   3  4 	b_GL_ET_plasm
   3  5 	b_GL_C1_plasm_5long
   5  6 	b_C1_C1_mid_5long
   6  7 	b_C1_C4_mid
   7  8 	b_C4_C1_mid
   8  9 	b_C1_C1_end
   4 10 	b_ET_SC1_plasm
  10 11 	b_SC1_C1_mid
  11 12 	b_C1_C1_mid
  12 13 	b_C1_C1_end

[angles]
;  i  j  k 	name 	(using named angletypes from martini_v3.0.0_ffbonded_v2.itp)
;  i  j  k 	funct 	angle 	force.c.
   1  2  3 	a_CNO_PO4_GL_def
   2  3  5 	a_PO4_GL_C_def
   4  3  5 	a_ET_GL_C_plasm
   3  4 10 	a_GL_ET_C_plasm
   3  5  6 	a_GL_C1_C1_plasm
   5  6  7 	a_C1_C1_C4_def
   6  7  8 	a_C1_C4_C1_def
   7  8  9 	a_C4_C1_C1_def
   4 10 11 	a_ET_C1_C1_plasm
  10 11 12 	a_C1_C1_C1_def
  11 12 13 	a_C1_C1_C1_def


;;;;;; Martini lipid topology for C16:0/22:6 LS (PDLS), generated using:
; The Martini lipid itp generator version M3.l01  Args are: -alname PDLS -alhead 'S P' -allink 'G L' -altail 'DFFDD cCCC'
; WARNING: Autogenerated and not all lipid headgroup and tail combinations have been tested;
;          used with care and see K.B. Pedersen et al. 2024 for guidance.
;
; Description:
;   A general model plasmalogen phosphatidylserine (LS) lipid corresponding to atomistic C16:0/22:6(4c;7c;10c;13c;16c;19c) 1-palmitoyl-2-docosahexaenoyl tails.
; Parameterization:
;   This topology follows the standard Martini 3.0 lipid definitions and building block rules. 
;   Bonded parameters and mapping have been optimized as described in K.B. Pedersen et al. 2024.
; Reference(s): 
;   K.B. Pedersen et al. The Martini 3 Lipidome: Expanded and Refined Parameters Improve Lipid Phase Behaviour, TBD 2024 
;   P.C.T. Souza et al. Martini 3: a general purpose force field for coarse-grained molecular dynamics, 
;   Nat. Methods; 2021. doi: 10.1038/s41592-021-01098-3
; Created: 2024.07.12
;
; Molecular topology and mapping of indices:
; CNO-PO4-GL1-D1A-D2A-D3A-D4A-D5A
;          |
;         PL2-C1B-C2B-C3B-C4B
;
;  1 - 2 - 3 - 5 - 6 - 7 - 8 - 9 
;          |
;          4 - 10- 11- 12- 13
;
;@INSANE alhead=S P, allink=G L, altail=DDDDD CCCC, alname=PDLS, charge=-1.0
;@RESNTEST PDL==PDLS if: atoms[0]==CNO
;@BEADS CNO PO4 GL1 PL2 D1A D2A D3A D4A D5A C1B C2B C3B C4B 
;@BONDS CNO-PO4 PO4-GL1 PO4-PL2 GL1-PL2 GL1-D1A D1A-D2A D2A-D3A D3A-D4A D4A-D5A PL2-C1B C1B-C2B C2B-C3B C3B-C4B 
;

[moleculetype]
; molname      nrexcl
  PDLS          1

[atoms]
; id 	type 	resnr 	residu 	atom 	cgnr 	charge    (mass)
   1     P6   1  PDLS  CNO   1 	0.0
   2     Q5   1  PDLS  PO4   2 	-1.0
   3   SN4a   1  PDLS  GL1   3 	0
   4  SN4ah   1  PDLS  PL2   4 	0
   5    C4h   1  PDLS  D1A   5 	0
   6    C5h   1  PDLS  D2A   6 	0
   7    C5h   1  PDLS  D3A   7 	0
   8    C4h   1  PDLS  D4A   8 	0
   9    C4h   1  PDLS  D5A   9 	0
  10    SC1   1  PDLS  C1B  10 	0
  11     C1   1  PDLS  C2B  11 	0
  12     C1   1  PDLS  C3B  12 	0
  13     C1   1  PDLS  C4B  13 	0

[bonds]
;  i  j 	name 	(using named bondtypes from martini_v3.0.0_ffbonded_v2.itp)
;  i  j 	funct 	force.c.
   1  2 	b_CNO_PO4_def
   2  3 	b_PO4_GL_def
   2  4 	b_PO4_ET_def_long
   3  4 	b_GL_ET_plasm
   3  5 	b_GL_C4_plasm_5long
   5  6 	b_C4_C4_mid_5long
   6  7 	b_C4_C4_mid
   7  8 	b_C4_C4_mid
   8  9 	b_C4_C4_end
   4 10 	b_ET_SC1_plasm
  10 11 	b_SC1_C1_mid
  11 12 	b_C1_C1_mid
  12 13 	b_C1_C1_end

[angles]
;  i  j  k 	name 	(using named angletypes from martini_v3.0.0_ffbonded_v2.itp)
;  i  j  k 	funct 	angle 	force.c.
   1  2  3 	a_CNO_PO4_GL_def
   2  3  5 	a_PO4_GL_C_def
   4  3  5 	a_ET_GL_C_plasm
   3  4 10 	a_GL_ET_C_plasm
   3  5  6 	a_GL_C4_C4_plasm
   5  6  7 	a_C4_C4_C4_def
   6  7  8 	a_C4_C4_C4_def
   7  8  9 	a_C4_C4_C4_def
   4 10 11 	a_ET_C1_C1_plasm
  10 11 12 	a_C1_C1_C1_def
  11 12 13 	a_C1_C1_C1_def


;;;;;; Martini lipid topology for C16:1/18:1 LS (YOLS), generated using:
; The Martini lipid itp generator version M3.l01  Args are: -alname YOLS -alhead 'S P' -allink 'G L' -altail 'CDCC cCDC'
; WARNING: Autogenerated and not all lipid headgroup and tail combinations have been tested;
;          used with care and see K.B. Pedersen et al. 2024 for guidance.
;
; Description:
;   A general model plasmalogen phosphatidylserine (LS) lipid corresponding to atomistic C16:1(9c)/18:1(9c) 1-palmitoleoyl-2-oleoyl tails.
; Parameterization:
;   This topology follows the standard Martini 3.0 lipid definitions and building block rules. 
;   Bonded parameters and mapping have been optimized as described in K.B. Pedersen et al. 2024.
; Reference(s): 
;   K.B. Pedersen et al. The Martini 3 Lipidome: Expanded and Refined Parameters Improve Lipid Phase Behaviour, TBD 2024 
;   P.C.T. Souza et al. Martini 3: a general purpose force field for coarse-grained molecular dynamics, 
;   Nat. Methods; 2021. doi: 10.1038/s41592-021-01098-3
; Created: 2024.07.12
;
; Molecular topology and mapping of indices:
; CNO-PO4-GL1-C1A-D2A-C3A-C4A
;          |
;         PL2-C1B-C2B-D3B-C4B
;
;  1 - 2 - 3 - 5 - 6 - 7 - 8 
;          |
;          4 - 9 - 10- 11- 12
;
;@INSANE alhead=S P, allink=G L, altail=CDCC CCDC, alname=YOLS, charge=-1.0
;@RESNTEST YOL==YOLS if: atoms[0]==CNO
;@BEADS CNO PO4 GL1 PL2 C1A D2A C3A C4A C1B C2B D3B C4B 
;@BONDS CNO-PO4 PO4-GL1 PO4-PL2 GL1-PL2 GL1-C1A C1A-D2A D2A-C3A C3A-C4A PL2-C1B C1B-C2B C2B-D3B D3B-C4B 
;

[moleculetype]
; molname      nrexcl
  YOLS          1

[atoms]
; id 	type 	resnr 	residu 	atom 	cgnr 	charge    (mass)
   1     P6   1  YOLS  CNO   1 	0.0
   2     Q5   1  YOLS  PO4   2 	-1.0
   3   SN4a   1  YOLS  GL1   3 	0
   4  SN4ah   1  YOLS  PL2   4 	0
   5     C1   1  YOLS  C1A   5 	0
   6    C4h   1  YOLS  D2A   6 	0
   7     C1   1  YOLS  C3A   7 	0
   8     C1   1  YOLS  C4A   8 	0
   9    SC1   1  YOLS  C1B   9 	0
  10     C1   1  YOLS  C2B  10 	0
  11    C4h   1  YOLS  D3B  11 	0
  12     C1   1  YOLS  C4B  12 	0

[bonds]
;  i  j 	name 	(using named bondtypes from martini_v3.0.0_ffbonded_v2.itp)
;  i  j 	funct 	force.c.
   1  2 	b_CNO_PO4_def
   2  3 	b_PO4_GL_def
   2  4 	b_PO4_ET_def_long
   3  4 	b_GL_ET_plasm
   3  5 	b_GL_C1_plasm_5long
   5  6 	b_C1_C4_mid_5long
   6  7 	b_C4_C1_mid
   7  8 	b_C1_C1_end
   4  9 	b_ET_SC1_plasm
   9 10 	b_SC1_C1_mid
  10 11 	b_C1_C4_mid
  11 12 	b_C4_C1_end

[angles]
;  i  j  k 	name 	(using named angletypes from martini_v3.0.0_ffbonded_v2.itp)
;  i  j  k 	funct 	angle 	force.c.
   1  2  3 	a_CNO_PO4_GL_def
   2  3  5 	a_PO4_GL_C_def
   4  3  5 	a_ET_GL_C_plasm
   3  4  9 	a_GL_ET_C_plasm
   3  5  6 	a_GL_C1_C4_plasm
   5  6  7 	a_C1_C4_C1_def
   6  7  8 	a_C4_C1_C1_def
   4  9 10 	a_ET_C1_C1_plasm
   9 10 11 	a_C1_C1_C4_def
  10 11 12 	a_C1_C4_C1_def


;;;;;; Martini lipid topology for C18:0/18:1 LS (SOLS), generated using:
; The Martini lipid itp generator version M3.l01  Args are: -alname SOLS -alhead 'S P' -allink 'G L' -altail 'CDCC CCCC'
; WARNING: Autogenerated and not all lipid headgroup and tail combinations have been tested;
;          used with care and see K.B. Pedersen et al. 2024 for guidance.
;
; Description:
;   A general model plasmalogen phosphatidylserine (LS) lipid corresponding to atomistic C18:0/18:1(9c) 1-stearoyl-2-oleoyl (SOLS) tails.
; Parameterization:
;   This topology follows the standard Martini 3.0 lipid definitions and building block rules. 
;   Bonded parameters and mapping have been optimized as described in K.B. Pedersen et al. 2024.
; Reference(s): 
;   K.B. Pedersen et al. The Martini 3 Lipidome: Expanded and Refined Parameters Improve Lipid Phase Behaviour, TBD 2024 
;   P.C.T. Souza et al. Martini 3: a general purpose force field for coarse-grained molecular dynamics, 
;   Nat. Methods; 2021. doi: 10.1038/s41592-021-01098-3
; Created: 2024.07.12
;
; Molecular topology and mapping of indices:
; CNO-PO4-GL1-C1A-D2A-C3A-C4A
;          |
;         PL2-C1B-C2B-C3B-C4B
;
;  1 - 2 - 3 - 5 - 6 - 7 - 8 
;          |
;          4 - 9 - 10- 11- 12
;
;@INSANE alhead=S P, allink=G L, altail=CDCC CCCC, alname=SOLS, charge=-1.0
;@RESNTEST SOL==SOLS if: atoms[0]==CNO
;@BEADS CNO PO4 GL1 PL2 C1A D2A C3A C4A C1B C2B C3B C4B 
;@BONDS CNO-PO4 PO4-GL1 PO4-PL2 GL1-PL2 GL1-C1A C1A-D2A D2A-C3A C3A-C4A PL2-C1B C1B-C2B C2B-C3B C3B-C4B 
;

[moleculetype]
; molname      nrexcl
  SOLS          1

[atoms]
; id 	type 	resnr 	residu 	atom 	cgnr 	charge    (mass)
   1     P6   1  SOLS  CNO   1 	0.0
   2     Q5   1  SOLS  PO4   2 	-1.0
   3   SN4a   1  SOLS  GL1   3 	0
   4  SN4ah   1  SOLS  PL2   4 	0
   5     C1   1  SOLS  C1A   5 	0
   6    C4h   1  SOLS  D2A   6 	0
   7     C1   1  SOLS  C3A   7 	0
   8     C1   1  SOLS  C4A   8 	0
   9     C1   1  SOLS  C1B   9 	0
  10     C1   1  SOLS  C2B  10 	0
  11     C1   1  SOLS  C3B  11 	0
  12     C1   1  SOLS  C4B  12 	0

[bonds]
;  i  j 	name 	(using named bondtypes from martini_v3.0.0_ffbonded_v2.itp)
;  i  j 	funct 	force.c.
   1  2 	b_CNO_PO4_def
   2  3 	b_PO4_GL_def
   2  4 	b_PO4_ET_def_long
   3  4 	b_GL_ET_plasm
   3  5 	b_GL_C1_plasm_5long
   5  6 	b_C1_C4_mid_5long
   6  7 	b_C4_C1_mid
   7  8 	b_C1_C1_end
   4  9 	b_ET_C1_plasm_5long
   9 10 	b_C1_C1_mid_5long
  10 11 	b_C1_C1_mid
  11 12 	b_C1_C1_end

[angles]
;  i  j  k 	name 	(using named angletypes from martini_v3.0.0_ffbonded_v2.itp)
;  i  j  k 	funct 	angle 	force.c.
   1  2  3 	a_CNO_PO4_GL_def
   2  3  5 	a_PO4_GL_C_def
   4  3  5 	a_ET_GL_C_plasm
   3  4  9 	a_GL_ET_C_plasm
   3  5  6 	a_GL_C1_C4_plasm
   5  6  7 	a_C1_C4_C1_def
   6  7  8 	a_C4_C1_C1_def
   4  9 10 	a_ET_C1_C1_plasm
   9 10 11 	a_C1_C1_C1_def
  10 11 12 	a_C1_C1_C1_def


;;;;;; Martini lipid topology for C18:0/18:2 LS (SLLS), generated using:
; The Martini lipid itp generator version M3.l01  Args are: -alname SLLS -alhead 'S P' -allink 'G L' -altail 'CDDC CCCC'
; WARNING: Autogenerated and not all lipid headgroup and tail combinations have been tested;
;          used with care and see K.B. Pedersen et al. 2024 for guidance.
;
; Description:
;   A general model plasmalogen phosphatidylserine (LS) lipid corresponding to atomistic C18:0/18:2(9c;12c) 1-stearoyl-2-linoleoyl tails.
; Parameterization:
;   This topology follows the standard Martini 3.0 lipid definitions and building block rules. 
;   Bonded parameters and mapping have been optimized as described in K.B. Pedersen et al. 2024.
; Reference(s): 
;   K.B. Pedersen et al. The Martini 3 Lipidome: Expanded and Refined Parameters Improve Lipid Phase Behaviour, TBD 2024 
;   P.C.T. Souza et al. Martini 3: a general purpose force field for coarse-grained molecular dynamics, 
;   Nat. Methods; 2021. doi: 10.1038/s41592-021-01098-3
; Created: 2024.07.12
;
; Molecular topology and mapping of indices:
; CNO-PO4-GL1-C1A-D2A-D3A-C4A
;          |
;         PL2-C1B-C2B-C3B-C4B
;
;  1 - 2 - 3 - 5 - 6 - 7 - 8 
;          |
;          4 - 9 - 10- 11- 12
;
;@INSANE alhead=S P, allink=G L, altail=CDDC CCCC, alname=SLLS, charge=-1.0
;@RESNTEST SLL==SLLS if: atoms[0]==CNO
;@BEADS CNO PO4 GL1 PL2 C1A D2A D3A C4A C1B C2B C3B C4B 
;@BONDS CNO-PO4 PO4-GL1 PO4-PL2 GL1-PL2 GL1-C1A C1A-D2A D2A-D3A D3A-C4A PL2-C1B C1B-C2B C2B-C3B C3B-C4B 
;

[moleculetype]
; molname      nrexcl
  SLLS          1

[atoms]
; id 	type 	resnr 	residu 	atom 	cgnr 	charge    (mass)
   1     P6   1  SLLS  CNO   1 	0.0
   2     Q5   1  SLLS  PO4   2 	-1.0
   3   SN4a   1  SLLS  GL1   3 	0
   4  SN4ah   1  SLLS  PL2   4 	0
   5     C1   1  SLLS  C1A   5 	0
   6    C4h   1  SLLS  D2A   6 	0
   7    C4h   1  SLLS  D3A   7 	0
   8     C1   1  SLLS  C4A   8 	0
   9     C1   1  SLLS  C1B   9 	0
  10     C1   1  SLLS  C2B  10 	0
  11     C1   1  SLLS  C3B  11 	0
  12     C1   1  SLLS  C4B  12 	0

[bonds]
;  i  j 	name 	(using named bondtypes from martini_v3.0.0_ffbonded_v2.itp)
;  i  j 	funct 	force.c.
   1  2 	b_CNO_PO4_def
   2  3 	b_PO4_GL_def
   2  4 	b_PO4_ET_def_long
   3  4 	b_GL_ET_plasm
   3  5 	b_GL_C1_plasm_5long
   5  6 	b_C1_C4_mid_5long
   6  7 	b_C4_C4_mid
   7  8 	b_C4_C1_end
   4  9 	b_ET_C1_plasm_5long
   9 10 	b_C1_C1_mid_5long
  10 11 	b_C1_C1_mid
  11 12 	b_C1_C1_end

[angles]
;  i  j  k 	name 	(using named angletypes from martini_v3.0.0_ffbonded_v2.itp)
;  i  j  k 	funct 	angle 	force.c.
   1  2  3 	a_CNO_PO4_GL_def
   2  3  5 	a_PO4_GL_C_def
   4  3  5 	a_ET_GL_C_plasm
   3  4  9 	a_GL_ET_C_plasm
   3  5  6 	a_GL_C1_C4_plasm
   5  6  7 	a_C1_C4_C4_def
   6  7  8 	a_C4_C4_C1_def
   4  9 10 	a_ET_C1_C1_plasm
   9 10 11 	a_C1_C1_C1_def
  10 11 12 	a_C1_C1_C1_def


;;;;;; Martini lipid topology for C18:0/20:4 LS (SALS), generated using:
; The Martini lipid itp generator version M3.l01  Args are: -alname SALS -alhead 'S P' -allink 'G L' -altail 'cFFDC CCCC'
; WARNING: Autogenerated and not all lipid headgroup and tail combinations have been tested;
;          used with care and see K.B. Pedersen et al. 2024 for guidance.
;
; Description:
;   A general model plasmalogen phosphatidylserine (LS) lipid corresponding to atomistic C16:0/20:4(5c;8c;11c;14c) 1-stearoyl-2-arachidonoyl tails.
; Parameterization:
;   This topology follows the standard Martini 3.0 lipid definitions and building block rules. 
;   Bonded parameters and mapping have been optimized as described in K.B. Pedersen et al. 2024.
; Reference(s): 
;   K.B. Pedersen et al. The Martini 3 Lipidome: Expanded and Refined Parameters Improve Lipid Phase Behaviour, TBD 2024 
;   P.C.T. Souza et al. Martini 3: a general purpose force field for coarse-grained molecular dynamics, 
;   Nat. Methods; 2021. doi: 10.1038/s41592-021-01098-3
; Created: 2024.07.12
;
; Molecular topology and mapping of indices:
; CNO-PO4-GL1-C1A-D2A-D3A-D4A-C5A
;          |
;         PL2-C1B-C2B-C3B-C4B
;
;  1 - 2 - 3 - 5 - 6 - 7 - 8 - 9 
;          |
;          4 - 10- 11- 12- 13
;
;@INSANE alhead=S P, allink=G L, altail=CDDDC CCCC, alname=SALS, charge=-1.0
;@RESNTEST SAL==SALS if: atoms[0]==CNO
;@BEADS CNO PO4 GL1 PL2 C1A D2A D3A D4A C5A C1B C2B C3B C4B 
;@BONDS CNO-PO4 PO4-GL1 PO4-PL2 GL1-PL2 GL1-C1A C1A-D2A D2A-D3A D3A-D4A D4A-C5A PL2-C1B C1B-C2B C2B-C3B C3B-C4B 
;

[moleculetype]
; molname      nrexcl
  SALS          1

[atoms]
; id 	type 	resnr 	residu 	atom 	cgnr 	charge    (mass)
   1     P6   1  SALS  CNO   1 	0.0
   2     Q5   1  SALS  PO4   2 	-1.0
   3   SN4a   1  SALS  GL1   3 	0
   4  SN4ah   1  SALS  PL2   4 	0
   5    SC1   1  SALS  C1A   5 	0
   6    C5h   1  SALS  D2A   6 	0
   7    C5h   1  SALS  D3A   7 	0
   8    C4h   1  SALS  D4A   8 	0
   9     C1   1  SALS  C5A   9 	0
  10     C1   1  SALS  C1B  10 	0
  11     C1   1  SALS  C2B  11 	0
  12     C1   1  SALS  C3B  12 	0
  13     C1   1  SALS  C4B  13 	0

[bonds]
;  i  j 	name 	(using named bondtypes from martini_v3.0.0_ffbonded_v2.itp)
;  i  j 	funct 	force.c.
   1  2 	b_CNO_PO4_def
   2  3 	b_PO4_GL_def
   2  4 	b_PO4_ET_def_long
   3  4 	b_GL_ET_plasm
   3  5 	b_GL_SC1_plasm
   5  6 	b_SC1_C4_mid
   6  7 	b_C4_C4_mid
   7  8 	b_C4_C4_mid
   8  9 	b_C4_C1_end
   4 10 	b_ET_C1_plasm_5long
  10 11 	b_C1_C1_mid_5long
  11 12 	b_C1_C1_mid
  12 13 	b_C1_C1_end

[angles]
;  i  j  k 	name 	(using named angletypes from martini_v3.0.0_ffbonded_v2.itp)
;  i  j  k 	funct 	angle 	force.c.
   1  2  3 	a_CNO_PO4_GL_def
   2  3  5 	a_PO4_GL_C_def
   4  3  5 	a_ET_GL_C_plasm
   3  4 10 	a_GL_ET_C_plasm
   3  5  6 	a_GL_C1_C4_plasm
   5  6  7 	a_C1_C4_C4_def
   6  7  8 	a_C4_C4_C4_def
   7  8  9 	a_C4_C4_C1_def
   4 10 11 	a_ET_C1_C1_plasm
  10 11 12 	a_C1_C1_C1_def
  11 12 13 	a_C1_C1_C1_def


;;;;;; Martini lipid topology for C18:0/22:6 LS (SDLS), generated using:
; The Martini lipid itp generator version M3.l01  Args are: -alname SDLS -alhead 'S P' -allink 'G L' -altail 'DFFDD CCCC'
; WARNING: Autogenerated and not all lipid headgroup and tail combinations have been tested;
;          used with care and see K.B. Pedersen et al. 2024 for guidance.
;
; Description:
;   A general model plasmalogen phosphatidylserine (LS) lipid corresponding to atomistic C18:0/22:6(4c;7c;10c;13c;16c;19c) 1-stearoyl-2-docosahexaenoyl tails.
; Parameterization:
;   This topology follows the standard Martini 3.0 lipid definitions and building block rules. 
;   Bonded parameters and mapping have been optimized as described in K.B. Pedersen et al. 2024.
; Reference(s): 
;   K.B. Pedersen et al. The Martini 3 Lipidome: Expanded and Refined Parameters Improve Lipid Phase Behaviour, TBD 2024 
;   P.C.T. Souza et al. Martini 3: a general purpose force field for coarse-grained molecular dynamics, 
;   Nat. Methods; 2021. doi: 10.1038/s41592-021-01098-3
; Created: 2024.07.12
;
; Molecular topology and mapping of indices:
; CNO-PO4-GL1-D1A-D2A-D3A-D4A-D5A
;          |
;         PL2-C1B-C2B-C3B-C4B
;
;  1 - 2 - 3 - 5 - 6 - 7 - 8 - 9 
;          |
;          4 - 10- 11- 12- 13
;
;@INSANE alhead=S P, allink=G L, altail=DDDDD CCCC, alname=SDLS, charge=-1.0
;@RESNTEST SDL==SDLS if: atoms[0]==CNO
;@BEADS CNO PO4 GL1 PL2 D1A D2A D3A D4A D5A C1B C2B C3B C4B 
;@BONDS CNO-PO4 PO4-GL1 PO4-PL2 GL1-PL2 GL1-D1A D1A-D2A D2A-D3A D3A-D4A D4A-D5A PL2-C1B C1B-C2B C2B-C3B C3B-C4B 
;

[moleculetype]
; molname      nrexcl
  SDLS          1

[atoms]
; id 	type 	resnr 	residu 	atom 	cgnr 	charge    (mass)
   1     P6   1  SDLS  CNO   1 	0.0
   2     Q5   1  SDLS  PO4   2 	-1.0
   3   SN4a   1  SDLS  GL1   3 	0
   4  SN4ah   1  SDLS  PL2   4 	0
   5    C4h   1  SDLS  D1A   5 	0
   6    C5h   1  SDLS  D2A   6 	0
   7    C5h   1  SDLS  D3A   7 	0
   8    C4h   1  SDLS  D4A   8 	0
   9    C4h   1  SDLS  D5A   9 	0
  10     C1   1  SDLS  C1B  10 	0
  11     C1   1  SDLS  C2B  11 	0
  12     C1   1  SDLS  C3B  12 	0
  13     C1   1  SDLS  C4B  13 	0

[bonds]
;  i  j 	name 	(using named bondtypes from martini_v3.0.0_ffbonded_v2.itp)
;  i  j 	funct 	force.c.
   1  2 	b_CNO_PO4_def
   2  3 	b_PO4_GL_def
   2  4 	b_PO4_ET_def_long
   3  4 	b_GL_ET_plasm
   3  5 	b_GL_C4_plasm_5long
   5  6 	b_C4_C4_mid_5long
   6  7 	b_C4_C4_mid
   7  8 	b_C4_C4_mid
   8  9 	b_C4_C4_end
   4 10 	b_ET_C1_plasm_5long
  10 11 	b_C1_C1_mid_5long
  11 12 	b_C1_C1_mid
  12 13 	b_C1_C1_end

[angles]
;  i  j  k 	name 	(using named angletypes from martini_v3.0.0_ffbonded_v2.itp)
;  i  j  k 	funct 	angle 	force.c.
   1  2  3 	a_CNO_PO4_GL_def
   2  3  5 	a_PO4_GL_C_def
   4  3  5 	a_ET_GL_C_plasm
   3  4 10 	a_GL_ET_C_plasm
   3  5  6 	a_GL_C4_C4_plasm
   5  6  7 	a_C4_C4_C4_def
   6  7  8 	a_C4_C4_C4_def
   7  8  9 	a_C4_C4_C4_def
   4 10 11 	a_ET_C1_C1_plasm
  10 11 12 	a_C1_C1_C1_def
  11 12 13 	a_C1_C1_C1_def


;;;;;; Martini lipid topology for C18:1/18:2 LS (OLLS), generated using:
; The Martini lipid itp generator version M3.l01  Args are: -alname OLLS -alhead 'S P' -allink 'G L' -altail 'CDDC CDCC'
; WARNING: Autogenerated and not all lipid headgroup and tail combinations have been tested;
;          used with care and see K.B. Pedersen et al. 2024 for guidance.
;
; Description:
;   A general model plasmalogen phosphatidylserine (LS) lipid corresponding to atomistic C18:1(9c)/18:2(9c;12c) 1-oleoyl-2-linoleoyl  tails.
; Parameterization:
;   This topology follows the standard Martini 3.0 lipid definitions and building block rules. 
;   Bonded parameters and mapping have been optimized as described in K.B. Pedersen et al. 2024.
; Reference(s): 
;   K.B. Pedersen et al. The Martini 3 Lipidome: Expanded and Refined Parameters Improve Lipid Phase Behaviour, TBD 2024 
;   P.C.T. Souza et al. Martini 3: a general purpose force field for coarse-grained molecular dynamics, 
;   Nat. Methods; 2021. doi: 10.1038/s41592-021-01098-3
; Created: 2024.07.12
;
; Molecular topology and mapping of indices:
; CNO-PO4-GL1-C1A-D2A-D3A-C4A
;          |
;         PL2-C1B-D2B-C3B-C4B
;
;  1 - 2 - 3 - 5 - 6 - 7 - 8 
;          |
;          4 - 9 - 10- 11- 12
;
;@INSANE alhead=S P, allink=G L, altail=CDDC CDCC, alname=OLLS, charge=-1.0
;@RESNTEST OLL==OLLS if: atoms[0]==CNO
;@BEADS CNO PO4 GL1 PL2 C1A D2A D3A C4A C1B D2B C3B C4B 
;@BONDS CNO-PO4 PO4-GL1 PO4-PL2 GL1-PL2 GL1-C1A C1A-D2A D2A-D3A D3A-C4A PL2-C1B C1B-D2B D2B-C3B C3B-C4B 
;

[moleculetype]
; molname      nrexcl
  OLLS          1

[atoms]
; id 	type 	resnr 	residu 	atom 	cgnr 	charge    (mass)
   1     P6   1  OLLS  CNO   1 	0.0
   2     Q5   1  OLLS  PO4   2 	-1.0
   3   SN4a   1  OLLS  GL1   3 	0
   4  SN4ah   1  OLLS  PL2   4 	0
   5     C1   1  OLLS  C1A   5 	0
   6    C4h   1  OLLS  D2A   6 	0
   7    C4h   1  OLLS  D3A   7 	0
   8     C1   1  OLLS  C4A   8 	0
   9     C1   1  OLLS  C1B   9 	0
  10    C4h   1  OLLS  D2B  10 	0
  11     C1   1  OLLS  C3B  11 	0
  12     C1   1  OLLS  C4B  12 	0

[bonds]
;  i  j 	name 	(using named bondtypes from martini_v3.0.0_ffbonded_v2.itp)
;  i  j 	funct 	force.c.
   1  2 	b_CNO_PO4_def
   2  3 	b_PO4_GL_def
   2  4 	b_PO4_ET_def_long
   3  4 	b_GL_ET_plasm
   3  5 	b_GL_C1_plasm_5long
   5  6 	b_C1_C4_mid_5long
   6  7 	b_C4_C4_mid
   7  8 	b_C4_C1_end
   4  9 	b_ET_C1_plasm_5long
   9 10 	b_C1_C4_mid_5long
  10 11 	b_C4_C1_mid
  11 12 	b_C1_C1_end

[angles]
;  i  j  k 	name 	(using named angletypes from martini_v3.0.0_ffbonded_v2.itp)
;  i  j  k 	funct 	angle 	force.c.
   1  2  3 	a_CNO_PO4_GL_def
   2  3  5 	a_PO4_GL_C_def
   4  3  5 	a_ET_GL_C_plasm
   3  4  9 	a_GL_ET_C_plasm
   3  5  6 	a_GL_C1_C4_plasm
   5  6  7 	a_C1_C4_C4_def
   6  7  8 	a_C4_C4_C1_def
   4  9 10 	a_ET_C1_C4_plasm
   9 10 11 	a_C1_C4_C1_def
  10 11 12 	a_C4_C1_C1_def


;;;;;; Martini lipid topology for C18:1/22:1 LS (OELS), generated using:
; The Martini lipid itp generator version M3.l01  Args are: -alname OELS -alhead 'S P' -allink 'G L' -altail 'CCDCC CDCC'
; WARNING: Autogenerated and not all lipid headgroup and tail combinations have been tested;
;          used with care and see K.B. Pedersen et al. 2024 for guidance.
;
; Description:
;   A general model plasmalogen phosphatidylserine (LS) lipid corresponding to atomistic C18:1(9c)/22:1(13c) 1-oleoyl-2-dierucoyl tails.
; Parameterization:
;   This topology follows the standard Martini 3.0 lipid definitions and building block rules. 
;   Bonded parameters and mapping have been optimized as described in K.B. Pedersen et al. 2024.
; Reference(s): 
;   K.B. Pedersen et al. The Martini 3 Lipidome: Expanded and Refined Parameters Improve Lipid Phase Behaviour, TBD 2024 
;   P.C.T. Souza et al. Martini 3: a general purpose force field for coarse-grained molecular dynamics, 
;   Nat. Methods; 2021. doi: 10.1038/s41592-021-01098-3
; Created: 2024.07.12
;
; Molecular topology and mapping of indices:
; CNO-PO4-GL1-C1A-C2A-D3A-C4A-C5A
;          |
;         PL2-C1B-D2B-C3B-C4B
;
;  1 - 2 - 3 - 5 - 6 - 7 - 8 - 9 
;          |
;          4 - 10- 11- 12- 13
;
;@INSANE alhead=S P, allink=G L, altail=CCDCC CDCC, alname=OELS, charge=-1.0
;@RESNTEST OEL==OELS if: atoms[0]==CNO
;@BEADS CNO PO4 GL1 PL2 C1A C2A D3A C4A C5A C1B D2B C3B C4B 
;@BONDS CNO-PO4 PO4-GL1 PO4-PL2 GL1-PL2 GL1-C1A C1A-C2A C2A-D3A D3A-C4A C4A-C5A PL2-C1B C1B-D2B D2B-C3B C3B-C4B 
;

[moleculetype]
; molname      nrexcl
  OELS          1

[atoms]
; id 	type 	resnr 	residu 	atom 	cgnr 	charge    (mass)
   1     P6   1  OELS  CNO   1 	0.0
   2     Q5   1  OELS  PO4   2 	-1.0
   3   SN4a   1  OELS  GL1   3 	0
   4  SN4ah   1  OELS  PL2   4 	0
   5     C1   1  OELS  C1A   5 	0
   6     C1   1  OELS  C2A   6 	0
   7    C4h   1  OELS  D3A   7 	0
   8     C1   1  OELS  C4A   8 	0
   9     C1   1  OELS  C5A   9 	0
  10     C1   1  OELS  C1B  10 	0
  11    C4h   1  OELS  D2B  11 	0
  12     C1   1  OELS  C3B  12 	0
  13     C1   1  OELS  C4B  13 	0

[bonds]
;  i  j 	name 	(using named bondtypes from martini_v3.0.0_ffbonded_v2.itp)
;  i  j 	funct 	force.c.
   1  2 	b_CNO_PO4_def
   2  3 	b_PO4_GL_def
   2  4 	b_PO4_ET_def_long
   3  4 	b_GL_ET_plasm
   3  5 	b_GL_C1_plasm_5long
   5  6 	b_C1_C1_mid_5long
   6  7 	b_C1_C4_mid
   7  8 	b_C4_C1_mid
   8  9 	b_C1_C1_end
   4 10 	b_ET_C1_plasm_5long
  10 11 	b_C1_C4_mid_5long
  11 12 	b_C4_C1_mid
  12 13 	b_C1_C1_end

[angles]
;  i  j  k 	name 	(using named angletypes from martini_v3.0.0_ffbonded_v2.itp)
;  i  j  k 	funct 	angle 	force.c.
   1  2  3 	a_CNO_PO4_GL_def
   2  3  5 	a_PO4_GL_C_def
   4  3  5 	a_ET_GL_C_plasm
   3  4 10 	a_GL_ET_C_plasm
   3  5  6 	a_GL_C1_C1_plasm
   5  6  7 	a_C1_C1_C4_def
   6  7  8 	a_C1_C4_C1_def
   7  8  9 	a_C4_C1_C1_def
   4 10 11 	a_ET_C1_C4_plasm
  10 11 12 	a_C1_C4_C1_def
  11 12 13 	a_C4_C1_C1_def


;;;;;; Martini lipid topology for C18:1/22:6 LS (ODLS), generated using:
; The Martini lipid itp generator version M3.l01  Args are: -alname ODLS -alhead 'S P' -allink 'G L' -altail 'DFFDD CDCC'
; WARNING: Autogenerated and not all lipid headgroup and tail combinations have been tested;
;          used with care and see K.B. Pedersen et al. 2024 for guidance.
;
; Description:
;   A general model plasmalogen phosphatidylserine (LS) lipid corresponding to atomistic C18:1(9c)/22:6(4c;7c;10c;13c;16c;19c) 1-oleoyl-2-docosahexaenoic acid tails.
; Parameterization:
;   This topology follows the standard Martini 3.0 lipid definitions and building block rules. 
;   Bonded parameters and mapping have been optimized as described in K.B. Pedersen et al. 2024.
; Reference(s): 
;   K.B. Pedersen et al. The Martini 3 Lipidome: Expanded and Refined Parameters Improve Lipid Phase Behaviour, TBD 2024 
;   P.C.T. Souza et al. Martini 3: a general purpose force field for coarse-grained molecular dynamics, 
;   Nat. Methods; 2021. doi: 10.1038/s41592-021-01098-3
; Created: 2024.07.12
;
; Molecular topology and mapping of indices:
; CNO-PO4-GL1-D1A-D2A-D3A-D4A-D5A
;          |
;         PL2-C1B-D2B-C3B-C4B
;
;  1 - 2 - 3 - 5 - 6 - 7 - 8 - 9 
;          |
;          4 - 10- 11- 12- 13
;
;@INSANE alhead=S P, allink=G L, altail=DDDDD CDCC, alname=ODLS, charge=-1.0
;@RESNTEST ODL==ODLS if: atoms[0]==CNO
;@BEADS CNO PO4 GL1 PL2 D1A D2A D3A D4A D5A C1B D2B C3B C4B 
;@BONDS CNO-PO4 PO4-GL1 PO4-PL2 GL1-PL2 GL1-D1A D1A-D2A D2A-D3A D3A-D4A D4A-D5A PL2-C1B C1B-D2B D2B-C3B C3B-C4B 
;

[moleculetype]
; molname      nrexcl
  ODLS          1

[atoms]
; id 	type 	resnr 	residu 	atom 	cgnr 	charge    (mass)
   1     P6   1  ODLS  CNO   1 	0.0
   2     Q5   1  ODLS  PO4   2 	-1.0
   3   SN4a   1  ODLS  GL1   3 	0
   4  SN4ah   1  ODLS  PL2   4 	0
   5    C4h   1  ODLS  D1A   5 	0
   6    C5h   1  ODLS  D2A   6 	0
   7    C5h   1  ODLS  D3A   7 	0
   8    C4h   1  ODLS  D4A   8 	0
   9    C4h   1  ODLS  D5A   9 	0
  10     C1   1  ODLS  C1B  10 	0
  11    C4h   1  ODLS  D2B  11 	0
  12     C1   1  ODLS  C3B  12 	0
  13     C1   1  ODLS  C4B  13 	0

[bonds]
;  i  j 	name 	(using named bondtypes from martini_v3.0.0_ffbonded_v2.itp)
;  i  j 	funct 	force.c.
   1  2 	b_CNO_PO4_def
   2  3 	b_PO4_GL_def
   2  4 	b_PO4_ET_def_long
   3  4 	b_GL_ET_plasm
   3  5 	b_GL_C4_plasm_5long
   5  6 	b_C4_C4_mid_5long
   6  7 	b_C4_C4_mid
   7  8 	b_C4_C4_mid
   8  9 	b_C4_C4_end
   4 10 	b_ET_C1_plasm_5long
  10 11 	b_C1_C4_mid_5long
  11 12 	b_C4_C1_mid
  12 13 	b_C1_C1_end

[angles]
;  i  j  k 	name 	(using named angletypes from martini_v3.0.0_ffbonded_v2.itp)
;  i  j  k 	funct 	angle 	force.c.
   1  2  3 	a_CNO_PO4_GL_def
   2  3  5 	a_PO4_GL_C_def
   4  3  5 	a_ET_GL_C_plasm
   3  4 10 	a_GL_ET_C_plasm
   3  5  6 	a_GL_C4_C4_plasm
   5  6  7 	a_C4_C4_C4_def
   6  7  8 	a_C4_C4_C4_def
   7  8  9 	a_C4_C4_C4_def
   4 10 11 	a_ET_C1_C4_plasm
  10 11 12 	a_C1_C4_C1_def
  11 12 13 	a_C4_C1_C1_def


;;;;;; Martini lipid topology for C18:2/18:3 LS (LFLS), generated using:
; The Martini lipid itp generator version M3.l01  Args are: -alname LFLS -alhead 'S P' -allink 'G L' -altail 'CDDD CDDC'
; WARNING: Autogenerated and not all lipid headgroup and tail combinations have been tested;
;          used with care and see K.B. Pedersen et al. 2024 for guidance.
;
; Description:
;   A general model plasmalogen phosphatidylserine (LS) lipid corresponding to atomistic C18:2(9c;12c)/18:3(9c;12c;15c) 1-dilinoleoyl-2-alpha-linolenic acid  tails.
; Parameterization:
;   This topology follows the standard Martini 3.0 lipid definitions and building block rules. 
;   Bonded parameters and mapping have been optimized as described in K.B. Pedersen et al. 2024.
; Reference(s): 
;   K.B. Pedersen et al. The Martini 3 Lipidome: Expanded and Refined Parameters Improve Lipid Phase Behaviour, TBD 2024 
;   P.C.T. Souza et al. Martini 3: a general purpose force field for coarse-grained molecular dynamics, 
;   Nat. Methods; 2021. doi: 10.1038/s41592-021-01098-3
; Created: 2024.07.12
;
; Molecular topology and mapping of indices:
; CNO-PO4-GL1-C1A-D2A-D3A-D4A
;          |
;         PL2-C1B-D2B-D3B-C4B
;
;  1 - 2 - 3 - 5 - 6 - 7 - 8 
;          |
;          4 - 9 - 10- 11- 12
;
;@INSANE alhead=S P, allink=G L, altail=CDDD CDDC, alname=LFLS, charge=-1.0
;@RESNTEST LFL==LFLS if: atoms[0]==CNO
;@BEADS CNO PO4 GL1 PL2 C1A D2A D3A D4A C1B D2B D3B C4B 
;@BONDS CNO-PO4 PO4-GL1 PO4-PL2 GL1-PL2 GL1-C1A C1A-D2A D2A-D3A D3A-D4A PL2-C1B C1B-D2B D2B-D3B D3B-C4B 
;

[moleculetype]
; molname      nrexcl
  LFLS          1

[atoms]
; id 	type 	resnr 	residu 	atom 	cgnr 	charge    (mass)
   1     P6   1  LFLS  CNO   1 	0.0
   2     Q5   1  LFLS  PO4   2 	-1.0
   3   SN4a   1  LFLS  GL1   3 	0
   4  SN4ah   1  LFLS  PL2   4 	0
   5     C1   1  LFLS  C1A   5 	0
   6    C4h   1  LFLS  D2A   6 	0
   7    C4h   1  LFLS  D3A   7 	0
   8    C4h   1  LFLS  D4A   8 	0
   9     C1   1  LFLS  C1B   9 	0
  10    C4h   1  LFLS  D2B  10 	0
  11    C4h   1  LFLS  D3B  11 	0
  12     C1   1  LFLS  C4B  12 	0

[bonds]
;  i  j 	name 	(using named bondtypes from martini_v3.0.0_ffbonded_v2.itp)
;  i  j 	funct 	force.c.
   1  2 	b_CNO_PO4_def
   2  3 	b_PO4_GL_def
   2  4 	b_PO4_ET_def_long
   3  4 	b_GL_ET_plasm
   3  5 	b_GL_C1_plasm_5long
   5  6 	b_C1_C4_mid_5long
   6  7 	b_C4_C4_mid
   7  8 	b_C4_C4_end
   4  9 	b_ET_C1_plasm_5long
   9 10 	b_C1_C4_mid_5long
  10 11 	b_C4_C4_mid
  11 12 	b_C4_C1_end

[angles]
;  i  j  k 	name 	(using named angletypes from martini_v3.0.0_ffbonded_v2.itp)
;  i  j  k 	funct 	angle 	force.c.
   1  2  3 	a_CNO_PO4_GL_def
   2  3  5 	a_PO4_GL_C_def
   4  3  5 	a_ET_GL_C_plasm
   3  4  9 	a_GL_ET_C_plasm
   3  5  6 	a_GL_C1_C4_plasm
   5  6  7 	a_C1_C4_C4_def
   6  7  8 	a_C4_C4_C4_def
   4  9 10 	a_ET_C1_C4_plasm
   9 10 11 	a_C1_C4_C4_def
  10 11 12 	a_C4_C4_C1_def
