# Supplementary material for: The Martini 3 Lipidome: Expanded and Refined Parameters Improve Lipid Phase Behavior
Source: ACS Cent Sci. 2025 Jul 31;11(9):1598–610. doi: 10.1021/acscentsci.5c00755 (PMC12464760; doi:10.1021/acscentsci.5c00755)
Supplement: Supplementary file 2 [file oc5c00755_si_002.zip › M3-Lipidome_Data/openbeta/martini_v3.0.0_triglycerides_v2_openbeta.itp]

;
; Collection with all triacylglycerols Martini 3 lipids
;
;;;;; MARTINI 3.0 - Triglycerides
;;;;; 
; cite KBP et al. TBD
; authors: Kasper B. Pedersen 
; last edit Jan-2025, Kasper
;;;;; 

;;;;; 
;;;;; Triolein 
;;;;; TO
;;;;; 

;;;;; BEAD-INDEX MAPPING
;;;;; topology description
;
; GL1-C1A-D2A-C3A-C4A    1-2-3-4-5
; |                      |
; GL2-C1B-D2B-C3B-C4B    6-7-8-9-10
; |                      | 
; GL3-C1C-D2C-C3C-C4C    11-12-13-14-15
;

[moleculetype]
TO 	1

[atoms]
; id type   resnr     residu   atom    cgnr charge
1   SN4a 	1 	TO 	GL1 	1  	0
2   C1  	1 	TO 	C1A 	2  	0 ; 5-1 mapping
3   C4h 	1 	TO 	D2A 	3  	0
4   C1  	1 	TO 	C3A 	4  	0
5   C1  	1 	TO 	C4A 	5  	0
6   SN4a 	1 	TO 	GL2 	6  	0
7   C1  	1 	TO 	C1B 	7  	0 ; 5-1 mapping
8   C4h 	1 	TO 	D2B 	8  	0
9   C1  	1 	TO 	C3B 	9  	0
10  C1  	1 	TO 	C4B 	10 	0
11  SN4a 	1 	TO 	GL3 	11 	0
12  C1  	1 	TO 	C1C 	12 	0 ; 5-1 mapping
13  C4h 	1 	TO 	D2C 	13 	0
14  C1  	1 	TO 	C3C 	14 	0
15  C1  	1 	TO 	C4C 	15 	0
		
[bonds]
; i j funct length force.c.
1 6 	b_GL_GL_glyc	; backbone 
6 11 	b_GL_GL_glyc	; backbone 
1 11 	b_GL_GL_glyc_long	; backbone 
1 2 	b_GL_C1_glyc_5long     ; glycerol+ester bead to hydrocarbon tail
2 3 	b_C1_C4_mid_5long ; represents 5 atoms => longer bond
3 4 	b_C4_C1_mid
4 5 	b_C1_C1_end
6 7 	b_GL_C1_glyc_5long
7 8 	b_C1_C4_mid_5long
8 9 	b_C4_C1_mid
9 10	b_C1_C1_end
11 12 	b_GL_C1_glyc_5long
12 13 	b_C1_C4_mid_5long
13 14	b_C4_C1_mid
14 15	b_C1_C1_end

[angles]
; i j k  
 2  1  6	a_GL_GL_C_glyc   ; backbone to tail 1
12 11  6	a_GL_GL_C_glyc   ; backbone to tail 3
 7  6  1	a_GL_GL_C_glyc   ; backbone to tail 2
 7  6 11	a_GL_GL_C_glyc   ; backbone to tail 2
; tails attached to glycerol
 1  2  3 	a_GL_C1_C1_glyc ; tail 1
 2  3  4 	a_C1_C4_C1_def ; cis double bond
 3  4  5 	a_C1_C1_C4_def
 6  7  8 	a_GL_C1_C1_glyc ; tail 2
 7  8  9 	a_C1_C4_C1_def ; cis double bond
 8  9 10 	a_C1_C1_C4_def
11 12 13 	a_GL_C1_C1_glyc ; tail 3
12 13 14 	a_C1_C4_C1_def ; cis double bond
13 14 15  	a_C1_C1_C4_def

;;;;; 
;;;;; Trilinolein 
;;;;; TL
;;;;; 

;;;;; BEAD-INDEX MAPPING
;;;;; topology description
;
; GL1-C1A-D2A-D3A-C4A    1-2-3-4-5
; |                      |
; GL2-C1B-D2B-D3B-C4B    6-7-8-9-10
; |                      | 
; GL3-C1C-D2C-D3C-C4C    11-12-13-14-15

[moleculetype]
TL 	1

[atoms]
; id type   resnr     residu   atom    cgnr charge
1   SN4a 	1 	TL 	GL1 	1  	0
2   C1  	1 	TL 	C1A 	2  	0
3   C4h 	1 	TL 	D2A 	3  	0 
4   C4h  	1 	TL 	D3A 	4  	0
5   C1  	1 	TL 	C4A 	5  	0
6   SN4a 	1 	TL 	GL2 	6  	0
7   C1  	1 	TL 	C1B 	7  	0
8   C4h 	1 	TL 	D2B 	8  	0
9   C4h  	1 	TL 	D3B 	9  	0
10  C1  	1 	TL 	C4B 	10 	0
11  SN4a 	1 	TL 	GL3 	11 	0
12  C1  	1 	TL 	C1C 	12 	0
13  C4h 	1 	TL 	D2C 	13 	0
14  C4h  	1 	TL 	D3C 	14 	0
15  C1  	1 	TL 	C4C 	15 	0
		
[bonds]
; i j funct length force.c.
1 6 	b_GL_GL_glyc	; backbone 
6 11 	b_GL_GL_glyc	; backbone 
1 11 	b_GL_GL_glyc_long	; backbone 
1 2 	b_GL_C1_glyc_5long     ; glycerol+ester bead to hydrocarbon tail
2 3 	b_C1_C4_mid_5long ; represents 5 atoms => longer bond
3 4 	b_C4_C4_mid
4 5 	b_C4_C1_end 
6 7 	b_GL_C1_glyc_5long
7 8 	b_C1_C4_mid_5long
8 9 	b_C4_C4_mid
9 10	b_C4_C1_end
11 12 	b_GL_C1_glyc_5long
12 13 	b_C1_C4_mid_5long
13 14	b_C4_C4_mid
14 15	b_C4_C1_end

[angles]
; i j k  
 2  1  6	a_GL_GL_C_glyc   ; backbone to tail 1
12 11  6	a_GL_GL_C_glyc   ; backbone to tail 3
 7  6  1	a_GL_GL_C_glyc   ; backbone to tail 2
 7  6 11	a_GL_GL_C_glyc   ; backbone to tail 2
; tails attached to glycerol
 1  2  3 	a_GL_C1_C1_glyc ; tail 1
 2  3  4 	a_C1_C4_C4_def
 3  4  5 	a_C4_C4_C1_def
 6  7  8 	a_GL_C1_C1_glyc ; tail 2
 7  8  9 	a_C1_C4_C4_def
 8  9 10 	a_C4_C4_C1_def
11 12 13 	a_GL_C1_C1_glyc ; tail 3
12 13 14 	a_C1_C4_C4_def
13 14 15  	a_C4_C4_C1_def

;;;;; 
;;;;; Trilinolenin (α-linolenic, omega-3) 
;;;;; TLN
;;;;; 

;;;;; BEAD-INDEX MAPPING
;;;;; topology description
;;;;; 
;
; GL1-C1A-D2A-D3A-D4A    1-2-3-4-5
; |                      |
; GL2-C1B-D2B-D3B-D4B    6-7-8-9-10
; |                      | 
; GL3-C1C-D2C-D3C-D4C    11-12-13-14-15

[moleculetype]
TLN	1

[atoms]
; id type   resnr     residu   atom    cgnr charge
1   SN4a 	1 	TLN	GL1 	1  	0
2   C1  	1 	TLN	C1A 	2  	0
3   C4h 	1 	TLN	D2A 	3  	0 
4   C4h  	1 	TLN	D3A 	4  	0
5   C4h  	1 	TLN	D4A 	5  	0
6   SN4a 	1 	TLN	GL2 	6  	0
7   C1  	1 	TLN	C1B 	7  	0
8   C4h 	1 	TLN	D2B 	8  	0
9   C4h  	1 	TLN	D3B 	9  	0
10  C4h  	1 	TLN	D4B 	10 	0
11  SN4a 	1 	TLN	GL3 	11 	0
12  C1  	1 	TLN	C1C 	12 	0
13  C4h 	1 	TLN	D2C 	13 	0
14  C4h  	1 	TLN	D3C 	14 	0
15  C4h  	1 	TLN	D4C 	15 	0
		
[bonds]
; i j funct length force.c.
1 6 	b_GL_GL_glyc	; backbone 
6 11 	b_GL_GL_glyc	; backbone 
1 11 	b_GL_GL_glyc_long	; backbone 
1 2 	b_GL_C1_glyc_5long     ; glycerol+ester bead to hydrocarbon tail
2 3 	b_C1_C4_mid_5long ; represents 5 atoms => longer bond
3 4 	b_C4_C4_mid
4 5 	b_C4_C4_end 
6 7 	b_GL_C1_glyc_5long
7 8 	b_C1_C4_mid_5long
8 9 	b_C4_C4_mid
9 10	b_C4_C4_end
11 12 	b_GL_C1_glyc_5long
12 13 	b_C1_C4_mid_5long
13 14	b_C4_C4_mid
14 15	b_C4_C4_end

[angles]
; i j k  
 2  1  6	a_GL_GL_C_glyc   ; backbone to tail 1
12 11  6	a_GL_GL_C_glyc   ; backbone to tail 3
 7  6  1	a_GL_GL_C_glyc   ; backbone to tail 2
 7  6 11	a_GL_GL_C_glyc   ; backbone to tail 2
; tails attached to glycerol
 1  2  3 	a_GL_C1_C1_glyc ; tail 1
 2  3  4 	a_C1_C4_C4_def
 3  4  5 	a_C4_C4_C4_def
 6  7  8 	a_GL_C1_C1_glyc ; tail 2
 7  8  9 	a_C1_C4_C4_def
 8  9 10 	a_C4_C4_C4_def
11 12 13 	a_GL_C1_C1_glyc ; tail 3
12 13 14 	a_C1_C4_C4_def
13 14 15  	a_C4_C4_C4_def

;;;;; 
;;;;; Tristearin
;;;;; TS
;;;;; 

;;;;; BEAD-INDEX MAPPING
;;;;; topology description
;
; GL1-C1A-C2A-C3A-C4A    1-2-3-4-5
; |                      |
; GL2-C1B-C2B-C3B-C4B    6-7-8-9-10
; |                      | 
; GL3-C1C-C2C-C3C-C4C    11-12-13-14-15

[moleculetype]
TS 	1

[atoms]
; id type   resnr     residu   atom    cgnr charge
1   SN4a 	1 	TS 	GL1 	1  	0
2   C1  	1 	TS 	C1A 	2  	0
3   C1	 	1 	TS 	C2A 	3  	0
4   C1  	1 	TS 	C3A 	4  	0
5   C1  	1 	TS 	C4A 	5  	0
6   SN4a 	1 	TS 	GL2 	6  	0
7   C1  	1 	TS 	C1B 	7  	0
8   C1	 	1 	TS 	C2B 	8  	0
9   C1  	1 	TS 	C3B 	9  	0
10  C1  	1 	TS 	C4B 	10 	0
11  SN4a 	1 	TS 	GL3 	11 	0
12  C1  	1 	TS 	C1C 	12 	0
13  C1	 	1 	TS 	C2C 	13 	0
14  C1  	1 	TS 	C3C 	14 	0
15  C1  	1 	TS 	C4C 	15 	0
		
[bonds]
; i j funct length force.c.
1 6 	b_GL_GL_glyc	; backbone 
6 11 	b_GL_GL_glyc	; backbone 
1 11 	b_GL_GL_glyc_long	; backbone 
1 2 	b_GL_C1_glyc_5long     ; glycerol+ester bead to hydrocarbon tail
2 3 	b_C1_C1_mid_5long ; represents 5 atoms => longer bond
3 4 	b_C1_C1_mid
4 5 	b_C1_C1_end
6 7 	b_GL_C1_glyc_5long
7 8 	b_C1_C1_mid_5long
8 9 	b_C1_C1_mid
9 10	b_C1_C1_end
11 12 	b_GL_C1_glyc_5long
12 13 	b_C1_C1_mid_5long
13 14	b_C1_C1_mid
14 15	b_C1_C1_end

[angles]
; i j k  
 2  1  6	a_GL_GL_C_glyc   ; backbone to tail 1
12 11  6	a_GL_GL_C_glyc   ; backbone to tail 3
 7  6  1	a_GL_GL_C_glyc   ; backbone to tail 2
 7  6 11	a_GL_GL_C_glyc   ; backbone to tail 2
; tails attached to glycerol
 1  2  3 	a_GL_C1_C1_glyc ; tail 1
 2  3  4 	a_C1_C1_C1_def
 3  4  5 	a_C1_C1_C1_def
 6  7  8 	a_GL_C1_C1_glyc ; tail 2
 7  8  9 	a_C1_C1_C1_def
 8  9 10 	a_C1_C1_C1_def
11 12 13 	a_GL_C1_C1_glyc ; tail 3
12 13 14 	a_C1_C1_C1_def
13 14 15  	a_C1_C1_C1_def

;;;;; 
;;;;; Tripalmitin
;;;;; TP
;;;;; 

;;;;; BEAD-INDEX MAPPING
;;;;; topology description
;
; GL1-C1A-C2A-C3A-C4A    1-2-3-4-5
; |                      |
; GL2-C1B-C2B-C3B-C4B    6-7-8-9-10
; |                      | 
; GL3-C1C-C2C-C3C-C4C    11-12-13-14-15

[moleculetype]
TP 	1

[atoms]
; id type   resnr     residu   atom    cgnr charge
1   SN4a 	1 	TP 	GL1 	1  	0
2   SC1  	1 	TP 	C1A 	2  	0
3   C1	 	1 	TP 	C2A 	3  	0
4   C1  	1 	TP 	C3A 	4  	0
5   C1  	1 	TP 	C4A 	5  	0
6   SN4a 	1 	TP 	GL2 	6  	0
7   SC1  	1 	TP 	C1B 	7  	0
8   C1	 	1 	TP 	C2B 	8  	0
9   C1  	1 	TP 	C3B 	9  	0
10  C1  	1 	TP 	C4B 	10 	0
11  SN4a 	1 	TP 	GL3 	11 	0
12  SC1  	1 	TP 	C1C 	12 	0
13  C1	 	1 	TP 	C2C 	13 	0
14  C1  	1 	TP 	C3C 	14 	0
15  C1  	1 	TP 	C4C 	15 	0
		
[bonds]
; i j funct length force.c.
1 6 	b_GL_GL_glyc	; backbone 
6 11 	b_GL_GL_glyc	; backbone 
1 11 	b_GL_GL_glyc_long	; backbone 
1 2 	b_GL_SC1_glyc     ; glycerol+ester bead to hydrocarbon tail
2 3 	b_SC1_C1_mid
3 4 	b_C1_C1_mid
4 5 	b_C1_C1_end
6 7 	b_GL_SC1_glyc
7 8 	b_SC1_C1_mid
8 9 	b_C1_C1_mid
9 10	b_C1_C1_end
11 12 	b_GL_SC1_glyc
12 13 	b_SC1_C1_mid
13 14	b_C1_C1_mid
14 15	b_C1_C1_end

[angles]
; i j k  
 2  1  6	a_GL_GL_C_glyc   ; backbone to tail 1
12 11  6	a_GL_GL_C_glyc   ; backbone to tail 3
 7  6  1	a_GL_GL_C_glyc   ; backbone to tail 2
 7  6 11	a_GL_GL_C_glyc   ; backbone to tail 2
; tails attached to glycerol
 1  2  3 	a_GL_C1_C1_glyc ; tail 1
 2  3  4 	a_C1_C1_C1_def
 3  4  5 	a_C1_C1_C1_def
 6  7  8 	a_GL_C1_C1_glyc ; tail 2
 7  8  9 	a_C1_C1_C1_def
 8  9 10 	a_C1_C1_C1_def
11 12 13 	a_GL_C1_C1_glyc ; tail 3
12 13 14 	a_C1_C1_C1_def
13 14 15  	a_C1_C1_C1_def

;;;;; 
;;;;; Trimyristin 
;;;;; TM
;;;;; 

;;;;; BEAD-INDEX MAPPING
;;;;; topology description
;
; GL1-C1A-C2A-C3A        1-2-3-4
; |                      |
; GL2-C1B-C2B-C3B        5-6-7-8
; |                      | 
; GL3-C1C-C2C-C3C        9-10-11-12

[moleculetype]
TM 	1

[atoms]
; id type   resnr     residu   atom    cgnr charge
1   SN4a 	1 	TM 	GL1 	1  	0
2   C1  	1 	TM 	C1A 	2  	0
3   C1	 	1 	TM 	C2A 	3  	0
4   C1  	1 	TM 	C3A 	4  	0
5   SN4a 	1 	TM 	GL2 	5  	0
6   C1  	1 	TM 	C1B 	6  	0
7   C1	 	1 	TM 	C2B 	7  	0
8   C1  	1 	TM 	C3B 	8  	0
9   SN4a 	1 	TM 	GL3 	9 	0
10  C1  	1 	TM 	C1C 	10 	0
11  C1	 	1 	TM 	C2C 	11 	0
12  C1  	1 	TM 	C3C 	12 	0
		
[bonds]
; i j funct length force.c.
1 5 	b_GL_GL_glyc ; backbone
5 9	b_GL_GL_glyc ; backbone
1 9 	b_GL_GL_glyc_long	; backbone 
1 2 	b_GL_C1_glyc_5long     ; glycerol+ester bead to hydrocarbon tail
2 3 	b_C1_C1_mid_5long ; represents 5 atoms => longer bond
3 4 	b_C1_C1_end
5 6 	b_GL_C1_glyc_5long     
6 7 	b_C1_C1_mid_5long 
7 8 	b_C1_C1_end
9 10 	b_GL_C1_glyc_5long     
10 11 	b_C1_C1_mid_5long 
11 12 	b_C1_C1_end

[angles]
; i j k  
 2  1  5	a_GL_GL_C_glyc   ; backbone to tail 1
10  9  5	a_GL_GL_C_glyc   ; backbone to tail 3
 6  5  1	a_GL_GL_C_glyc   ; backbone to tail 2
 6  5  9	a_GL_GL_C_glyc   ; backbone to tail 2
; tails attached to glycerol
 1  2  3 	a_GL_C1_C1_glyc ; tail 1
 2  3  4 	a_C1_C1_C1_def
 5  6  7 	a_GL_C1_C1_glyc ; tail 2
 6  7  8 	a_C1_C1_C1_def
 9 10 11 	a_GL_C1_C1_glyc ; tail 3
10 11 12 	a_C1_C1_C1_def

;;;;; 
;;;;; Trilaurin 
;;;;; TLA
;;;;; 

;;;;; BEAD-INDEX MAPPING
;;;;; topology description
;
; GL1-C1A-C2A-C3A        1-2-3-4
; |                      |
; GL2-C1B-C2B-C3B        5-6-7-8
; |                      | 
; GL3-C1C-C2C-C3C        9-10-11-12

[moleculetype]
TLA 	1

[atoms]
; id type   resnr     residu   atom    cgnr charge
1   SN4a 	1 	TLA 	GL1 	1  	0
2   SC1  	1 	TLA 	C1A 	2  	0
3   C1	 	1 	TLA 	C2A 	3  	0
4   C1  	1 	TLA 	C3A 	4  	0
5   SN4a 	1 	TLA 	GL2 	5  	0
6   SC1  	1 	TLA 	C1B 	6  	0
7   C1	 	1 	TLA 	C2B 	7  	0
8   C1  	1 	TLA 	C3B 	8  	0
9   SN4a 	1 	TLA 	GL3 	9 	0
10  SC1  	1 	TLA 	C1C 	10 	0
11  C1	 	1 	TLA 	C2C 	11 	0
12  C1  	1 	TLA 	C3C 	12 	0
		
[bonds]
; i j funct length force.c.
1 5 	b_GL_GL_glyc ; backbone
5 9	b_GL_GL_glyc ; backbone
1 9 	b_GL_GL_glyc_long	; backbone 
1 2 	b_GL_SC1_glyc     ; glycerol+ester bead to hydrocarbon tail
2 3 	b_SC1_C1_mid
3 4 	b_C1_C1_end
5 6 	b_GL_SC1_glyc     
6 7 	b_SC1_C1_mid 
7 8 	b_C1_C1_end
9 10 	b_GL_SC1_glyc     
10 11 	b_SC1_C1_mid 
11 12 	b_C1_C1_end

[angles]
; i j k  
 2  1  5	a_GL_GL_C_glyc   ; backbone to tail 1
10  9  5	a_GL_GL_C_glyc   ; backbone to tail 3
 6  5  1	a_GL_GL_C_glyc   ; backbone to tail 2
 6  5  9	a_GL_GL_C_glyc   ; backbone to tail 2
; tails attached to glycerol
 1  2  3 	a_GL_C1_C1_glyc ; tail 1
 2  3  4 	a_C1_C1_C1_def
 5  6  7 	a_GL_C1_C1_glyc ; tail 2
 6  7  8 	a_C1_C1_C1_def
 9 10 11 	a_GL_C1_C1_glyc ; tail 3
10 11 12 	a_C1_C1_C1_def
