# Supplementary material for: The Martini 3 Lipidome: Expanded and Refined Parameters Improve Lipid Phase Behavior
Source: ACS Cent Sci. 2025 Jul 31;11(9):1598–610. doi: 10.1021/acscentsci.5c00755 (PMC12464760; doi:10.1021/acscentsci.5c00755)
Supplement: Supplementary file 2 [file oc5c00755_si_002.zip › M3-Lipidome_Data/README.md]

# M3-Lipid-Parameters

Home of the Martini 3 lipid parameters. 

## Citation

Until official publication, please cite our preprint:

The Martini 3 Lipidome: Expanded and Refined Parameters Improve Lipid Phase Behavior

26 December 2024, Version 1

Pedersen et al.

DOI: 10.26434/chemrxiv-2024-8bjrr

https://chemrxiv.org/engage/chemrxiv/article-details/67652de681d2151a02594f8d

## License

The contents of this repository are distributed under the Apache 2.0 license.
The full text of the license is available in the source repository.

## Feedback and Contributions

The development of Martini lipids is done on [github]. If you encounter any problems please file an [issue].
Contributions are welcome as [pull requests]. Note however that the
decision of whether or not contributions can give authorship on resulting
academic work is left to our sole discretion.

[github]: https://github.com/Martini-Force-Field-Initiative/M3-Lipid-Parameters
[issue]: https://github.com/Martini-Force-Field-Initiative/M3-Lipid-Parameters/issues
[pull requests]: https://github.com/Martini-Force-Field-Initiative/M3-Lipid-Parameters/pulls
