# Supplementary material for: The Martini 3 Lipidome: Expanded and Refined Parameters Improve Lipid Phase Behavior
Source: ACS Cent Sci. 2025 Jul 31;11(9):1598–610. doi: 10.1021/acscentsci.5c00755 (PMC12464760; doi:10.1021/acscentsci.5c00755)
Supplement: Supplementary file 2 [file oc5c00755_si_002.zip › M3-Lipidome_Data/tools/analysis_pipeline/martini_electrons.dat]

48
NC3 = 50
NH3 = 25
GL0 = 41
PO4 = 55
GL1 = 29
GL2 = 30
OH1 = 22
AM1 = 22
AM2 = 23
T1A = 22
C1A = 32
C2A = 32
C3A = 32
C4A = 32
C5A = 32
C6A = 32
C1B = 32
C2B = 32
C3B = 32
C4B = 32
C5B = 32
C6B = 32
D1A = 30
D2A = 30
D3A = 30
D4A = 30
D5A = 30
D6A = 30
D1B = 30
D2B = 30
D3B = 30
D4B = 30
D5B = 30
D6B = 30
W = 40
WF = 40
NA = 10
CL = 18
CNO = 48
ROH = 32
R1 = 21
R2 = 22
R3 = 22
R4 = 22
R5 = 16
R6 = 16
C1 = 32
C2 = 33
