# Supplementary material for: The Martini 3 Lipidome: Expanded and Refined Parameters Improve Lipid Phase Behavior
Source: ACS Cent Sci. 2025 Jul 31;11(9):1598–610. doi: 10.1021/acscentsci.5c00755 (PMC12464760; doi:10.1021/acscentsci.5c00755)
Supplement: Supplementary file 2 [file oc5c00755_si_002.zip › M3-Lipidome_Data/tools/CG-Martini-lipids-naming.xlsx]

## Sheet: Martini 3 - All lipids
	Part of auto script																							This is not part of lipid generator
Notes	Auto (only x, y and -1 will be used)	Main catego	Sub catego name	sub gatego acrynom	Four letter name	Tail, chain B (GL2, sn-1)	Tail, chain A (GL1, sn-2)	Tail, chain C (only used in TAG)	tail name	Common name	Description (e.g. mapped structure, example of underlying AA names)	Keywords	Parameterization	Ref(s)	Created	Author(s)	Modified	Ref area per lipid (nm^2)	Warninigs/Notes		Generator -alhead	Generator -allink	Generator -altail	Sim setup -charge	General notes	Corresponding Martini 2 name	CHARMM36 name	Mapping notes
	0	1	2	3	4	5	6	7	8	9	10	11	12	13	14	15	16	17	18	19	20	21	22	23	24	25	26	27
		Phosphatidylcholine - PC
	-1	martini_v3.0.0_phospholipids_PC_v2.itp	Phosphatidylcholine - PC	Collection of phosphatidylcholine Martini 3 lipids										K.B. Pedersen et al. The Martini 3 Lipidome: Expanded and Refined Parameters Improve Lipid Phase Behaviour, TBD 2024 and \n P.C.T. Souza et al. Martini 3: a general purpose force field for coarse-grained molecular dynamics, \n Nat. Methods; 2021. doi: 10.1038/s41592-021-01098-3		Kasper B. Pedersen	Dec-2024 by Kasper
	x	PC	phosphatidylcholine	PC	DTPC	cC	cC		di-C08:0	di-C08:0 PC (DTPC)	A general model phosphatidylcholine (PC) lipid corresponding to atomistic C8:0 dioctanoyl tails.		This topology follows the standard Martini 3.0 lipid definitions and building block rules. \n Bonded parameters and mapping have been optimized as described in K.B. Pedersen et al. 2024.	K.B. Pedersen et al. The Martini 3 Lipidome: Expanded and Refined Parameters Improve Lipid Phase Behaviour, TBD 2024 \n P.C.T. Souza et al. Martini 3: a general purpose force field for coarse-grained molecular dynamics, \n Nat. Methods; 2021. doi: 10.1038/s41592-021-01098-3	2024.07.12						C P	G G	cC cC	0		DTPC
	x	PC	phosphatidylcholine	PC	DJPC	CC	CC		di-C10:0	di-C10:0 PC (DJPC)	A general model phosphatidylcholine (PC) lipid corresponding to atomistic C10:0 didecanoyl tails.		This topology follows the standard Martini 3.0 lipid definitions and building block rules. \n Bonded parameters and mapping have been optimized as described in K.B. Pedersen et al. 2024.	K.B. Pedersen et al. The Martini 3 Lipidome: Expanded and Refined Parameters Improve Lipid Phase Behaviour, TBD 2024 \n P.C.T. Souza et al. Martini 3: a general purpose force field for coarse-grained molecular dynamics, \n Nat. Methods; 2021. doi: 10.1038/s41592-021-01098-3	2024.07.12						C P	G G	CC CC	0		DTPC	DDPC
	x	PC	phosphatidylcholine	PC	DUPC	cCC	cCC		di-C12:0	di-C12:0 PC (DUPC)	A general model phosphatidylcholine (PC) lipid corresponding to atomistic C12:0 dilauroyl tails.		This topology follows the standard Martini 3.0 lipid definitions and building block rules. \n Bonded parameters and mapping have been optimized as described in K.B. Pedersen et al. 2024.	K.B. Pedersen et al. The Martini 3 Lipidome: Expanded and Refined Parameters Improve Lipid Phase Behaviour, TBD 2024 \n P.C.T. Souza et al. Martini 3: a general purpose force field for coarse-grained molecular dynamics, \n Nat. Methods; 2021. doi: 10.1038/s41592-021-01098-3	2024.07.12						C P	G G	cCC cCC	0		DLPC	DLPC
	x	PC	phosphatidylcholine	PC	DMPC	CCC	CCC		di-C14:0	di-C14:0 PC (DMPC)	A general model phosphatidylcholine (PC) lipid corresponding to atomistic C14:0 dimyristoyl (DMPC) tails.		This topology follows the standard Martini 3.0 lipid definitions and building block rules. \n Bonded parameters and mapping have been optimized as described in K.B. Pedersen et al. 2024.	K.B. Pedersen et al. The Martini 3 Lipidome: Expanded and Refined Parameters Improve Lipid Phase Behaviour, TBD 2024 \n P.C.T. Souza et al. Martini 3: a general purpose force field for coarse-grained molecular dynamics, \n Nat. Methods; 2021. doi: 10.1038/s41592-021-01098-3	2024.07.12						C P	G G	CCC CCC	0		DLPC	DMPC
	x	PC	phosphatidylcholine	PC	DPPC	cCCC	cCCC		di-C16:0	di-C16:0 PC (DPPC)	A general model phosphatidylcholine (PC) lipid corresponding to atomistic C16:0 dipalmitoyl (DPPC) tails.		This topology follows the standard Martini 3.0 lipid definitions and building block rules. \n Bonded parameters and mapping have been optimized as described in K.B. Pedersen et al. 2024.	K.B. Pedersen et al. The Martini 3 Lipidome: Expanded and Refined Parameters Improve Lipid Phase Behaviour, TBD 2024 \n P.C.T. Souza et al. Martini 3: a general purpose force field for coarse-grained molecular dynamics, \n Nat. Methods; 2021. doi: 10.1038/s41592-021-01098-3	2024.07.12						C P	G G	cCCC cCCC	0		DPPC	DPPC
	x	PC	phosphatidylcholine	PC	DSPC	CCCC	CCCC		di-C18:0	di-C18:0 PC (DSPC)	A general model phosphatidylcholine (PC) lipid corresponding to atomistic C18:0 distearoyl (DSPC) tails.		This topology follows the standard Martini 3.0 lipid definitions and building block rules. \n Bonded parameters and mapping have been optimized as described in K.B. Pedersen et al. 2024.	K.B. Pedersen et al. The Martini 3 Lipidome: Expanded and Refined Parameters Improve Lipid Phase Behaviour, TBD 2024 \n P.C.T. Souza et al. Martini 3: a general purpose force field for coarse-grained molecular dynamics, \n Nat. Methods; 2021. doi: 10.1038/s41592-021-01098-3	2024.07.12						C P	G G	CCCC CCCC	0		DPPC	DSPC
	x	PC	phosphatidylcholine	PC	DKPC	cCCCC	cCCCC		di-C20:0	di-C20:0 PC (DKPC)	A general model phosphatidylcholine (PC) lipid corresponding to atomistic C20:0 diarachidoyl tails.		This topology follows the standard Martini 3.0 lipid definitions and building block rules. \n Bonded parameters and mapping have been optimized as described in K.B. Pedersen et al. 2024.	K.B. Pedersen et al. The Martini 3 Lipidome: Expanded and Refined Parameters Improve Lipid Phase Behaviour, TBD 2024 \n P.C.T. Souza et al. Martini 3: a general purpose force field for coarse-grained molecular dynamics, \n Nat. Methods; 2021. doi: 10.1038/s41592-021-01098-3	2024.07.12						C P	G G	cCCCC cCCCC	0		DBPC
	x	PC	phosphatidylcholine	PC	DBPC	CCCCC	CCCCC		di-C22:0	di-C22:0 PC (DBPC)	A general model phosphatidylcholine (PC) lipid corresponding to atomistic C22:0 dibehenoyl tails.		This topology follows the standard Martini 3.0 lipid definitions and building block rules. \n Bonded parameters and mapping have been optimized as described in K.B. Pedersen et al. 2024.	K.B. Pedersen et al. The Martini 3 Lipidome: Expanded and Refined Parameters Improve Lipid Phase Behaviour, TBD 2024 \n P.C.T. Souza et al. Martini 3: a general purpose force field for coarse-grained molecular dynamics, \n Nat. Methods; 2021. doi: 10.1038/s41592-021-01098-3	2024.07.12						C P	G G	CCCCC CCCCC	0		DBPC
	x	PC	phosphatidylcholine	PC	DXPC	cCCCCC	cCCCCC		di-C24:0	di-C24:0 PC (DXPC)	A general model phosphatidylcholine (PC) lipid corresponding to atomistic C24:0 dilignoceroyl tails.		This topology follows the standard Martini 3.0 lipid definitions and building block rules. \n Bonded parameters and mapping have been optimized as described in K.B. Pedersen et al. 2024.	K.B. Pedersen et al. The Martini 3 Lipidome: Expanded and Refined Parameters Improve Lipid Phase Behaviour, TBD 2024 \n P.C.T. Souza et al. Martini 3: a general purpose force field for coarse-grained molecular dynamics, \n Nat. Methods; 2021. doi: 10.1038/s41592-021-01098-3	2024.07.12						C P	G G	cCCCCC cCCCCC	0		DXPC
	x	PC	phosphatidylcholine	PC	DCPC	CCCCCC	CCCCCC		di-C26:0	di-C26:0 PC (DCPC)	A general model phosphatidylcholine (PC) lipid corresponding to atomistic C26:0 dihexacosanoyl tails.		This topology follows the standard Martini 3.0 lipid definitions and building block rules. \n Bonded parameters and mapping have been optimized as described in K.B. Pedersen et al. 2024.	K.B. Pedersen et al. The Martini 3 Lipidome: Expanded and Refined Parameters Improve Lipid Phase Behaviour, TBD 2024 \n P.C.T. Souza et al. Martini 3: a general purpose force field for coarse-grained molecular dynamics, \n Nat. Methods; 2021. doi: 10.1038/s41592-021-01098-3	2024.07.12						C P	G G	CCCCCC CCCCCC	0		DXPC
	x	PC	phosphatidylcholine	PC	DRPC	CDC	CDC		di-C14:1	di-C14:1 PC (DRPC)	A general model phosphatidylcholine (PC) lipid corresponding to atomistic C14:1(9c) dimyristoleoyl tails.		This topology follows the standard Martini 3.0 lipid definitions and building block rules. \n Bonded parameters and mapping have been optimized as described in K.B. Pedersen et al. 2024.	K.B. Pedersen et al. The Martini 3 Lipidome: Expanded and Refined Parameters Improve Lipid Phase Behaviour, TBD 2024 \n P.C.T. Souza et al. Martini 3: a general purpose force field for coarse-grained molecular dynamics, \n Nat. Methods; 2021. doi: 10.1038/s41592-021-01098-3	2024.07.12						C P	G G	CDC CDC	0		DYPC	DRPC
	x	PC	phosphatidylcholine	PC	DYPC	cCDC	cCDC		di-C16:1	di-C16:1 PC (DYPC)	A general model phosphatidylcholine (PC) lipid corresponding to atomistic C16:1(9c) dipalmitoleoyl tails.		This topology follows the standard Martini 3.0 lipid definitions and building block rules. \n Bonded parameters and mapping have been optimized as described in K.B. Pedersen et al. 2024.	K.B. Pedersen et al. The Martini 3 Lipidome: Expanded and Refined Parameters Improve Lipid Phase Behaviour, TBD 2024 \n P.C.T. Souza et al. Martini 3: a general purpose force field for coarse-grained molecular dynamics, \n Nat. Methods; 2021. doi: 10.1038/s41592-021-01098-3	2024.07.12						C P	G G	cCDC cCDC	0		DVPC	DYPC
	x	PC	phosphatidylcholine	PC	DOPC	CDCC	CDCC		di-C18:1	di-C18:1 PC (DOPC)	A general model phosphatidylcholine (PC) lipid corresponding to atomistic C18:1(9c) dioleoyl (DOPC) tails.		This topology follows the standard Martini 3.0 lipid definitions and building block rules. \n Bonded parameters and mapping have been optimized as described in K.B. Pedersen et al. 2024.	K.B. Pedersen et al. The Martini 3 Lipidome: Expanded and Refined Parameters Improve Lipid Phase Behaviour, TBD 2024 \n P.C.T. Souza et al. Martini 3: a general purpose force field for coarse-grained molecular dynamics, \n Nat. Methods; 2021. doi: 10.1038/s41592-021-01098-3	2024.07.12						C P	G G	CDCC CDCC	0		DOPC	DOPC
	x	PC	phosphatidylcholine	PC	DVPC	CCDC	CCDC		di-C18:1	di-C18:1 PC (DVPC)	A general model phosphatidylcholine (PC) lipid corresponding to atomistic C18:1(11c) cis-vaccenic acid tails.		This topology follows the standard Martini 3.0 lipid definitions and building block rules. \n Bonded parameters and mapping have been optimized as described in K.B. Pedersen et al. 2024.	K.B. Pedersen et al. The Martini 3 Lipidome: Expanded and Refined Parameters Improve Lipid Phase Behaviour, TBD 2024 \n P.C.T. Souza et al. Martini 3: a general purpose force field for coarse-grained molecular dynamics, \n Nat. Methods; 2021. doi: 10.1038/s41592-021-01098-3	2024.07.12						C P	G G	CCDC CCDC	0		DVPC
	x	PC	phosphatidylcholine	PC	DGPC	cCDCC	cCDCC		di-C20:1	di-C20:1 PC (DGPC)	A general model phosphatidylcholine (PC) lipid corresponding to atomistic C20:1(11c) di-gondoic acid tails.		This topology follows the standard Martini 3.0 lipid definitions and building block rules. \n Bonded parameters and mapping have been optimized as described in K.B. Pedersen et al. 2024.	K.B. Pedersen et al. The Martini 3 Lipidome: Expanded and Refined Parameters Improve Lipid Phase Behaviour, TBD 2024 \n P.C.T. Souza et al. Martini 3: a general purpose force field for coarse-grained molecular dynamics, \n Nat. Methods; 2021. doi: 10.1038/s41592-021-01098-3	2024.07.12						C P	G G	cCDCC cCDCC	0		DGPC	DGPC
	x	PC	phosphatidylcholine	PC	DEPC	CCDCC	CCDCC		di-C22:1	di-C22:1 PC (DEPC)	A general model phosphatidylcholine (PC) lipid corresponding to atomistic C22:1(11c) or C22:1(13c) dierucoyl tails.		This topology follows the standard Martini 3.0 lipid definitions and building block rules. \n Bonded parameters and mapping have been optimized as described in K.B. Pedersen et al. 2024.	K.B. Pedersen et al. The Martini 3 Lipidome: Expanded and Refined Parameters Improve Lipid Phase Behaviour, TBD 2024 \n P.C.T. Souza et al. Martini 3: a general purpose force field for coarse-grained molecular dynamics, \n Nat. Methods; 2021. doi: 10.1038/s41592-021-01098-3	2024.07.12						C P	G G	CCDCC CCDCC	0		DGPC	DEPC
	x	PC	phosphatidylcholine	PC	DNPC	cCCDCC	cCCDCC		di-C24:1	di-C24:1 PC (DNPC)	A general model phosphatidylcholine (PC) lipid corresponding to atomistic C24:1(15c) di-nervonic acid tails.		This topology follows the standard Martini 3.0 lipid definitions and building block rules. \n Bonded parameters and mapping have been optimized as described in K.B. Pedersen et al. 2024.	K.B. Pedersen et al. The Martini 3 Lipidome: Expanded and Refined Parameters Improve Lipid Phase Behaviour, TBD 2024 \n P.C.T. Souza et al. Martini 3: a general purpose force field for coarse-grained molecular dynamics, \n Nat. Methods; 2021. doi: 10.1038/s41592-021-01098-3	2024.07.12						C P	G G	cCCDCC cCCDCC	0		DNPC	DNPC
	x	PC	phosphatidylcholine	PC	DLPC	CDDC	CDDC		di-C18:2	di-C18:2 PC (DLPC)	A general model phosphatidylcholine (PC) lipid corresponding to atomistic C18:2(9c;12c) dilinoleoyl (DLPC or DLiPC) tails.		This topology follows the standard Martini 3.0 lipid definitions and building block rules. \n Bonded parameters and mapping have been optimized as described in K.B. Pedersen et al. 2024.	K.B. Pedersen et al. The Martini 3 Lipidome: Expanded and Refined Parameters Improve Lipid Phase Behaviour, TBD 2024 \n P.C.T. Souza et al. Martini 3: a general purpose force field for coarse-grained molecular dynamics, \n Nat. Methods; 2021. doi: 10.1038/s41592-021-01098-3	2024.07.12						C P	G G	CDDC CDDC	0		DIPC	DUPC	Or DLiPC both look to be the same in CHARMM-GUI
	x	PC	phosphatidylcholine	PC	DFPC	CDDD	CDDD		di-C18:3	di-C18:3 PC (DFPC)	A general model phosphatidylcholine (PC) lipid corresponding to atomistic C18:3(9c;12c;15c) di-alpha-linolenic acid tails.		This topology follows the standard Martini 3.0 lipid definitions and building block rules. \n Bonded parameters and mapping have been optimized as described in K.B. Pedersen et al. 2024.	K.B. Pedersen et al. The Martini 3 Lipidome: Expanded and Refined Parameters Improve Lipid Phase Behaviour, TBD 2024 \n P.C.T. Souza et al. Martini 3: a general purpose force field for coarse-grained molecular dynamics, \n Nat. Methods; 2021. doi: 10.1038/s41592-021-01098-3	2024.07.12						C P	G G	CDDD CDDD	0		DFPC		CHARMM-GUI has DIPA
	x	PC	phosphatidylcholine	PC	DAPC	cFFDC	cFFDC		di-C20:4	di-C20:4 PC (DAPC)	A general model phosphatidylcholine (PC) lipid corresponding to atomistic C20:4(5c;8c;11c;14c) di-arachidonic acid (AA) tails.		This topology follows the standard Martini 3.0 lipid definitions and building block rules. \n Bonded parameters and mapping have been optimized as described in K.B. Pedersen et al. 2024.	K.B. Pedersen et al. The Martini 3 Lipidome: Expanded and Refined Parameters Improve Lipid Phase Behaviour, TBD 2024 \n P.C.T. Souza et al. Martini 3: a general purpose force field for coarse-grained molecular dynamics, \n Nat. Methods; 2021. doi: 10.1038/s41592-021-01098-3	2024.07.12						C P	G G	cFFDC cFFDC	0		DAPC	DAPC
	x	PC	phosphatidylcholine	PC	DDPC	DFFDD	DFFDD		di-C22:6	di-C22:6 PC (DDPC)	A general model phosphatidylcholine (PC) lipid corresponding to atomistic C22:6(4c;7c;10c;13c;16c;19c) di-docosahexaenoic acid tails.		This topology follows the standard Martini 3.0 lipid definitions and building block rules. \n Bonded parameters and mapping have been optimized as described in K.B. Pedersen et al. 2024.	K.B. Pedersen et al. The Martini 3 Lipidome: Expanded and Refined Parameters Improve Lipid Phase Behaviour, TBD 2024 \n P.C.T. Souza et al. Martini 3: a general purpose force field for coarse-grained molecular dynamics, \n Nat. Methods; 2021. doi: 10.1038/s41592-021-01098-3	2024.07.12						C P	G G	DFFDD DFFDD	0			DDoPC	M2 has DUPS and DUPE
	x	PC	phosphatidylcholine	PC	PYPC	cCCC	cCDC		C16:0/16:1	C16:0/16:1 PC (PYPC)	A general model phosphatidylcholine (PC) lipid corresponding to atomistic C16:0/16:1(9c) 1-palmitoyl-2-palmitoleoyl tails.		This topology follows the standard Martini 3.0 lipid definitions and building block rules. \n Bonded parameters and mapping have been optimized as described in K.B. Pedersen et al. 2024.	K.B. Pedersen et al. The Martini 3 Lipidome: Expanded and Refined Parameters Improve Lipid Phase Behaviour, TBD 2024 \n P.C.T. Souza et al. Martini 3: a general purpose force field for coarse-grained molecular dynamics, \n Nat. Methods; 2021. doi: 10.1038/s41592-021-01098-3	2024.07.12						C P	G G	cCDC cCCC	0		POPC	PYPC
	x	PC	phosphatidylcholine	PC	PSPC	cCCC	CCCC		C16:0/18:0	C16:0/18:0 PC (PSPC)	A general model phosphatidylcholine (PC) lipid corresponding to atomistic C16:0/18:0 1-palmitoyl-2-stearoyl tails.		This topology follows the standard Martini 3.0 lipid definitions and building block rules. \n Bonded parameters and mapping have been optimized as described in K.B. Pedersen et al. 2024.	K.B. Pedersen et al. The Martini 3 Lipidome: Expanded and Refined Parameters Improve Lipid Phase Behaviour, TBD 2024 \n P.C.T. Souza et al. Martini 3: a general purpose force field for coarse-grained molecular dynamics, \n Nat. Methods; 2021. doi: 10.1038/s41592-021-01098-3	2024.07.12						C P	G G	CCCC cCCC	0		DPPC	PSPC
	x	PC	phosphatidylcholine	PC	POPC	cCCC	CDCC		C16:0/18:1	C16:0/18:1 PC (POPC)	A general model phosphatidylcholine (PC) lipid corresponding to atomistic C16:0/18:1(9c) 1-palmitoyl-2-oleoyl (POPC) tails.		This topology follows the standard Martini 3.0 lipid definitions and building block rules. \n Bonded parameters and mapping have been optimized as described in K.B. Pedersen et al. 2024.	K.B. Pedersen et al. The Martini 3 Lipidome: Expanded and Refined Parameters Improve Lipid Phase Behaviour, TBD 2024 \n P.C.T. Souza et al. Martini 3: a general purpose force field for coarse-grained molecular dynamics, \n Nat. Methods; 2021. doi: 10.1038/s41592-021-01098-3	2024.07.12						C P	G G	CDCC cCCC	0		POPC	POPC
	x	PC	phosphatidylcholine	PC	PLPC	cCCC	CDDC		C16:0/18:2	C16:0/18:2 PC (PLPC)	A general model phosphatidylcholine (PC) lipid corresponding to atomistic C16:0/18:2(9c;12c) 1-palmitoyl-2-linoleoyl tails.		This topology follows the standard Martini 3.0 lipid definitions and building block rules. \n Bonded parameters and mapping have been optimized as described in K.B. Pedersen et al. 2024.	K.B. Pedersen et al. The Martini 3 Lipidome: Expanded and Refined Parameters Improve Lipid Phase Behaviour, TBD 2024 \n P.C.T. Souza et al. Martini 3: a general purpose force field for coarse-grained molecular dynamics, \n Nat. Methods; 2021. doi: 10.1038/s41592-021-01098-3	2024.07.12						C P	G G	CDDC cCCC	0		PIPC	PLPC
	x	PC	phosphatidylcholine	PC	PFPC	cCCC	CDDD		C16:0/18:3	C16:0/18:3 PC (PFPC)	A general model phosphatidylcholine (PC) lipid corresponding to atomistic C16:0/18:3(9c;12c;15c) 1-palmitoyl-2-alpha-linolenic acid tails.		This topology follows the standard Martini 3.0 lipid definitions and building block rules. \n Bonded parameters and mapping have been optimized as described in K.B. Pedersen et al. 2024.	K.B. Pedersen et al. The Martini 3 Lipidome: Expanded and Refined Parameters Improve Lipid Phase Behaviour, TBD 2024 \n P.C.T. Souza et al. Martini 3: a general purpose force field for coarse-grained molecular dynamics, \n Nat. Methods; 2021. doi: 10.1038/s41592-021-01098-3	2024.07.12						C P	G G	CDDD cCCC	0		PFPC	PLePC
	x	PC	phosphatidylcholine	PC	PIPC	cCCC	cCDDC		C16:0/20:2	C16:0/20:2 PC (PIPC)	A general model phosphatidylcholine (PC) lipid corresponding to atomistic C16:0/20:2(11c;14c) 1-palmitoyl-2-eicosadienoyl tails.		This topology follows the standard Martini 3.0 lipid definitions and building block rules. \n Bonded parameters and mapping have been optimized as described in K.B. Pedersen et al. 2024.	K.B. Pedersen et al. The Martini 3 Lipidome: Expanded and Refined Parameters Improve Lipid Phase Behaviour, TBD 2024 \n P.C.T. Souza et al. Martini 3: a general purpose force field for coarse-grained molecular dynamics, \n Nat. Methods; 2021. doi: 10.1038/s41592-021-01098-3	2024.07.12						C P	G G	cCDDC cCCC	0		PEPC
	x	PC	phosphatidylcholine	PC	PQPC	cCCC	cDDDC		C16:0/20:3	C16:0/20:3 PC (PQPC)	A general model phosphatidylcholine (PC) lipid corresponding to atomistic C18:0/20:2(8c;11c;14c) 1-palmitoyl-2-eicosatrienoyl tails.		This topology follows the standard Martini 3.0 lipid definitions and building block rules. \n Bonded parameters and mapping have been optimized as described in K.B. Pedersen et al. 2024.	K.B. Pedersen et al. The Martini 3 Lipidome: Expanded and Refined Parameters Improve Lipid Phase Behaviour, TBD 2024 \n P.C.T. Souza et al. Martini 3: a general purpose force field for coarse-grained molecular dynamics, \n Nat. Methods; 2021. doi: 10.1038/s41592-021-01098-3	2024.07.12						C P	G G	cDDDC cCCC	0
	x	PC	phosphatidylcholine	PC	PAPC	cCCC	cFFDC		C16:0/20:4	C16:0/20:4 PC (PAPC)	A general model phosphatidylcholine (PC) lipid corresponding to atomistic C16:0/20:4(5c;8c;11c;14c) 1-palmitoyl-2-arachidonoyl tails.		This topology follows the standard Martini 3.0 lipid definitions and building block rules. \n Bonded parameters and mapping have been optimized as described in K.B. Pedersen et al. 2024.	K.B. Pedersen et al. The Martini 3 Lipidome: Expanded and Refined Parameters Improve Lipid Phase Behaviour, TBD 2024 \n P.C.T. Souza et al. Martini 3: a general purpose force field for coarse-grained molecular dynamics, \n Nat. Methods; 2021. doi: 10.1038/s41592-021-01098-3	2024.07.12						C P	G G	cFFDC cCCC	0		PAPC	PAPC
	x	PC	phosphatidylcholine	PC	PEPC	cCCC	CCDCC		C16:0/22:1	C16:0/22:1 PC (PEPC)	A general model phosphatidylcholine (PC) lipid corresponding to atomistic C16:0/22:1 1-palmitoyl-2-erucoyl tails.		This topology follows the standard Martini 3.0 lipid definitions and building block rules. \n Bonded parameters and mapping have been optimized as described in K.B. Pedersen et al. 2024.	K.B. Pedersen et al. The Martini 3 Lipidome: Expanded and Refined Parameters Improve Lipid Phase Behaviour, TBD 2024 \n P.C.T. Souza et al. Martini 3: a general purpose force field for coarse-grained molecular dynamics, \n Nat. Methods; 2021. doi: 10.1038/s41592-021-01098-3	2024.07.12						C P	G G	CCDCC cCCC	0		PGPC	PEPC
	x	PC	phosphatidylcholine	PC	PDPC	cCCC	DFFDD		C16:0/22:6	C16:0/22:6 PC (PDPC)	A general model phosphatidylcholine (PC) lipid corresponding to atomistic C16:0/22:6(4c;7c;10c;13c;16c;19c) 1-palmitoyl-2-docosahexaenoyl tails.		This topology follows the standard Martini 3.0 lipid definitions and building block rules. \n Bonded parameters and mapping have been optimized as described in K.B. Pedersen et al. 2024.	K.B. Pedersen et al. The Martini 3 Lipidome: Expanded and Refined Parameters Improve Lipid Phase Behaviour, TBD 2024 \n P.C.T. Souza et al. Martini 3: a general purpose force field for coarse-grained molecular dynamics, \n Nat. Methods; 2021. doi: 10.1038/s41592-021-01098-3	2024.07.12						C P	G G	DFFDD cCCC	0		PUPC	PDoPC
	x	PC	phosphatidylcholine	PC	YOPC	cCDC	CDCC		C16:1/18:1	C16:1/18:1 PC (YOPC)	A general model phosphatidylcholine (PC) lipid corresponding to atomistic C16:1(9c)/18:1(9c) 1-palmitoleoyl-2-oleoyl tails.		This topology follows the standard Martini 3.0 lipid definitions and building block rules. \n Bonded parameters and mapping have been optimized as described in K.B. Pedersen et al. 2024.	K.B. Pedersen et al. The Martini 3 Lipidome: Expanded and Refined Parameters Improve Lipid Phase Behaviour, TBD 2024 \n P.C.T. Souza et al. Martini 3: a general purpose force field for coarse-grained molecular dynamics, \n Nat. Methods; 2021. doi: 10.1038/s41592-021-01098-3	2024.07.12						C P	G G	CDCC cCDC	0		DOPC	YOPC
	x	PC	phosphatidylcholine	PC	SOPC	CCCC	CDCC		C18:0/18:1	C18:0/18:1 PC (SOPC)	A general model phosphatidylcholine (PC) lipid corresponding to atomistic C18:0/18:1(9c) 1-stearoyl-2-oleoyl (SOPC) tails.		This topology follows the standard Martini 3.0 lipid definitions and building block rules. \n Bonded parameters and mapping have been optimized as described in K.B. Pedersen et al. 2024.	K.B. Pedersen et al. The Martini 3 Lipidome: Expanded and Refined Parameters Improve Lipid Phase Behaviour, TBD 2024 \n P.C.T. Souza et al. Martini 3: a general purpose force field for coarse-grained molecular dynamics, \n Nat. Methods; 2021. doi: 10.1038/s41592-021-01098-3	2024.07.12						C P	G G	CDCC CCCC	0		POPC	SOPC
	x	PC	phosphatidylcholine	PC	SLPC	CCCC	CDDC		C18:0/18:2	C18:0/18:2 PC (SLPC)	A general model phosphatidylcholine (PC) lipid corresponding to atomistic C18:0/18:2(9c;12c) 1-stearoyl-2-linoleoyl tails.		This topology follows the standard Martini 3.0 lipid definitions and building block rules. \n Bonded parameters and mapping have been optimized as described in K.B. Pedersen et al. 2024.	K.B. Pedersen et al. The Martini 3 Lipidome: Expanded and Refined Parameters Improve Lipid Phase Behaviour, TBD 2024 \n P.C.T. Souza et al. Martini 3: a general purpose force field for coarse-grained molecular dynamics, \n Nat. Methods; 2021. doi: 10.1038/s41592-021-01098-3	2024.07.12						C P	G G	CDDC CCCC	0		PIPC	SLPC
	x	PC	phosphatidylcholine	PC	SAPC	CCCC	cFFDC		C18:0/20:4	C18:0/20:4 PC (SAPC)	A general model phosphatidylcholine (PC) lipid corresponding to atomistic C16:0/20:4(5c;8c;11c;14c) 1-stearoyl-2-arachidonoyl tails.		This topology follows the standard Martini 3.0 lipid definitions and building block rules. \n Bonded parameters and mapping have been optimized as described in K.B. Pedersen et al. 2024.	K.B. Pedersen et al. The Martini 3 Lipidome: Expanded and Refined Parameters Improve Lipid Phase Behaviour, TBD 2024 \n P.C.T. Souza et al. Martini 3: a general purpose force field for coarse-grained molecular dynamics, \n Nat. Methods; 2021. doi: 10.1038/s41592-021-01098-3	2024.07.12						C P	G G	cFFDC CCCC	0		PAPC	SAPC
	x	PC	phosphatidylcholine	PC	SDPC	CCCC	DFFDD		C18:0/22:6	C18:0/22:6 PC (SDPC)	A general model phosphatidylcholine (PC) lipid corresponding to atomistic C18:0/22:6(4c;7c;10c;13c;16c;19c) 1-stearoyl-2-docosahexaenoyl tails.		This topology follows the standard Martini 3.0 lipid definitions and building block rules. \n Bonded parameters and mapping have been optimized as described in K.B. Pedersen et al. 2024.	K.B. Pedersen et al. The Martini 3 Lipidome: Expanded and Refined Parameters Improve Lipid Phase Behaviour, TBD 2024 \n P.C.T. Souza et al. Martini 3: a general purpose force field for coarse-grained molecular dynamics, \n Nat. Methods; 2021. doi: 10.1038/s41592-021-01098-3	2024.07.12						C P	G G	DFFDD CCCC	0		PUPC	SDPC
	x	PC	phosphatidylcholine	PC	OLPC	CDCC	CDDC		C18:1/18:2	C18:1/18:2 PC (OLPC)	A general model phosphatidylcholine (PC) lipid corresponding to atomistic C18:1(9c)/18:2(9c;12c) 1-oleoyl-2-linoleoyl tails.		This topology follows the standard Martini 3.0 lipid definitions and building block rules. \n Bonded parameters and mapping have been optimized as described in K.B. Pedersen et al. 2024.	K.B. Pedersen et al. The Martini 3 Lipidome: Expanded and Refined Parameters Improve Lipid Phase Behaviour, TBD 2024 \n P.C.T. Souza et al. Martini 3: a general purpose force field for coarse-grained molecular dynamics, \n Nat. Methods; 2021. doi: 10.1038/s41592-021-01098-3	2024.07.12						C P	G G	CDDC CDCC	0		OIPC
	x	PC	phosphatidylcholine	PC	OEPC	CDCC	CCDCC		C18:1/22:1	C18:1/22:1 PC (OEPC)	A general model phosphatidylcholine (PC) lipid corresponding to atomistic C18:1(9c)/22:1(13c) 1-oleoyl-2-dierucoyl tails.		This topology follows the standard Martini 3.0 lipid definitions and building block rules. \n Bonded parameters and mapping have been optimized as described in K.B. Pedersen et al. 2024.	K.B. Pedersen et al. The Martini 3 Lipidome: Expanded and Refined Parameters Improve Lipid Phase Behaviour, TBD 2024 \n P.C.T. Souza et al. Martini 3: a general purpose force field for coarse-grained molecular dynamics, \n Nat. Methods; 2021. doi: 10.1038/s41592-021-01098-3	2024.07.12						C P	G G	CCDCC CDCC	0			OEPC	M2 not awailable but would have been OGPC
	x	PC	phosphatidylcholine	PC	ODPC	CDCC	DFFDD		C18:1/22:6	C18:1/22:6 PC (ODPC)	A general model phosphatidylcholine (PC) lipid corresponding to atomistic C18:1(9c)/22:6(4c;7c;10c;13c;16c;19c) 1-oleoyl-2-docosahexaenoic acid tails.		This topology follows the standard Martini 3.0 lipid definitions and building block rules. \n Bonded parameters and mapping have been optimized as described in K.B. Pedersen et al. 2024.	K.B. Pedersen et al. The Martini 3 Lipidome: Expanded and Refined Parameters Improve Lipid Phase Behaviour, TBD 2024 \n P.C.T. Souza et al. Martini 3: a general purpose force field for coarse-grained molecular dynamics, \n Nat. Methods; 2021. doi: 10.1038/s41592-021-01098-3	2024.07.12						C P	G G	DFFDD CDCC	0		OUPC
	x	PC	phosphatidylcholine	PC	LFPC	CDDC	CDDD		C18:2/18:3	C18:2/18:3 PC (LFPC)	A general model phosphatidylcholine (PC) lipid corresponding to atomistic C18:2(9c;12c)/18:3(9c;12c;15c) 1-dilinoleoyl-2-alpha-linolenic acid tails.		This topology follows the standard Martini 3.0 lipid definitions and building block rules. \n Bonded parameters and mapping have been optimized as described in K.B. Pedersen et al. 2024.	K.B. Pedersen et al. The Martini 3 Lipidome: Expanded and Refined Parameters Improve Lipid Phase Behaviour, TBD 2024 \n P.C.T. Souza et al. Martini 3: a general purpose force field for coarse-grained molecular dynamics, \n Nat. Methods; 2021. doi: 10.1038/s41592-021-01098-3	2024.07.12						C P	G G	CDDD CDDC	0			LLPC	M2 not awaiiable but would have been OFPC
		Phosphatidylethanolamine - PE
	-1	martini_v3.0.0_phospholipids_PE_v2.itp	Phosphatidylethanolamine - PE	Collection fo phosphatidylethanolamine Martini 3 lipids										K.B. Pedersen et al. The Martini 3 Lipidome: Expanded and Refined Parameters Improve Lipid Phase Behaviour, TBD 2024 and \n P.C.T. Souza et al. Martini 3: a general purpose force field for coarse-grained molecular dynamics, \n Nat. Methods; 2021. doi: 10.1038/s41592-021-01098-3		Kasper B. Pedersen	Dec-2024 by Kasper
	x	PE	phosphatidylethanolamine	PE	DTPE	cC	cC		di-C08:0	di-C08:0 PE (DTPE)	A general model phosphatidylethanolamine (PE) lipid corresponding to atomistic C8:0 dioctanoyl tails.		This topology follows the standard Martini 3.0 lipid definitions and building block rules. \n Bonded parameters and mapping have been optimized as described in K.B. Pedersen et al. 2024.	K.B. Pedersen et al. The Martini 3 Lipidome: Expanded and Refined Parameters Improve Lipid Phase Behaviour, TBD 2024 \n P.C.T. Souza et al. Martini 3: a general purpose force field for coarse-grained molecular dynamics, \n Nat. Methods; 2021. doi: 10.1038/s41592-021-01098-3	2024.07.12						E P	G G	cC cC	0		DTPE
	x	PE	phosphatidylethanolamine	PE	DJPE	CC	CC		di-C10:0	di-C10:0 PE (DJPE)	A general model phosphatidylethanolamine (PE) lipid corresponding to atomistic C10:0 didecanoyl tails.		This topology follows the standard Martini 3.0 lipid definitions and building block rules. \n Bonded parameters and mapping have been optimized as described in K.B. Pedersen et al. 2024.	K.B. Pedersen et al. The Martini 3 Lipidome: Expanded and Refined Parameters Improve Lipid Phase Behaviour, TBD 2024 \n P.C.T. Souza et al. Martini 3: a general purpose force field for coarse-grained molecular dynamics, \n Nat. Methods; 2021. doi: 10.1038/s41592-021-01098-3	2024.07.12						E P	G G	CC CC	0		DTPE
	x	PE	phosphatidylethanolamine	PE	DUPE	cCC	cCC		di-C12:0	di-C12:0 PE (DUPE)	A general model phosphatidylethanolamine (PE) lipid corresponding to atomistic C12:0 dilauroyl tails.		This topology follows the standard Martini 3.0 lipid definitions and building block rules. \n Bonded parameters and mapping have been optimized as described in K.B. Pedersen et al. 2024.	K.B. Pedersen et al. The Martini 3 Lipidome: Expanded and Refined Parameters Improve Lipid Phase Behaviour, TBD 2024 \n P.C.T. Souza et al. Martini 3: a general purpose force field for coarse-grained molecular dynamics, \n Nat. Methods; 2021. doi: 10.1038/s41592-021-01098-3	2024.07.12						E P	G G	cCC cCC	0		DLPE	DLPE
	x	PE	phosphatidylethanolamine	PE	DMPE	CCC	CCC		di-C14:0	di-C14:0 PE (DMPE)	A general model phosphatidylethanolamine (PE) lipid corresponding to atomistic C14:0 dimyristoyl (DMPE) tails.		This topology follows the standard Martini 3.0 lipid definitions and building block rules. \n Bonded parameters and mapping have been optimized as described in K.B. Pedersen et al. 2024.	K.B. Pedersen et al. The Martini 3 Lipidome: Expanded and Refined Parameters Improve Lipid Phase Behaviour, TBD 2024 \n P.C.T. Souza et al. Martini 3: a general purpose force field for coarse-grained molecular dynamics, \n Nat. Methods; 2021. doi: 10.1038/s41592-021-01098-3	2024.07.12						E P	G G	CCC CCC	0		DLPE	DMPE
	x	PE	phosphatidylethanolamine	PE	DPPE	cCCC	cCCC		di-C16:0	di-C16:0 PE (DPPE)	A general model phosphatidylethanolamine (PE) lipid corresponding to atomistic C16:0 dipalmitoyl (DPPE) tails.		This topology follows the standard Martini 3.0 lipid definitions and building block rules. \n Bonded parameters and mapping have been optimized as described in K.B. Pedersen et al. 2024.	K.B. Pedersen et al. The Martini 3 Lipidome: Expanded and Refined Parameters Improve Lipid Phase Behaviour, TBD 2024 \n P.C.T. Souza et al. Martini 3: a general purpose force field for coarse-grained molecular dynamics, \n Nat. Methods; 2021. doi: 10.1038/s41592-021-01098-3	2024.07.12						E P	G G	cCCC cCCC	0		DPPE	DPPE
	x	PE	phosphatidylethanolamine	PE	DSPE	CCCC	CCCC		di-C18:0	di-C18:0 PE (DSPE)	A general model phosphatidylethanolamine (PE) lipid corresponding to atomistic C18:0 distearoyl (DSPE) tails.		This topology follows the standard Martini 3.0 lipid definitions and building block rules. \n Bonded parameters and mapping have been optimized as described in K.B. Pedersen et al. 2024.	K.B. Pedersen et al. The Martini 3 Lipidome: Expanded and Refined Parameters Improve Lipid Phase Behaviour, TBD 2024 \n P.C.T. Souza et al. Martini 3: a general purpose force field for coarse-grained molecular dynamics, \n Nat. Methods; 2021. doi: 10.1038/s41592-021-01098-3	2024.07.12						E P	G G	CCCC CCCC	0		DPPE	DSPE
	x	PE	phosphatidylethanolamine	PE	DKPE	cCCCC	cCCCC		di-C20:0	di-C20:0 PE (DKPE)	A general model phosphatidylethanolamine (PE) lipid corresponding to atomistic C20:0 diarachidoyl tails.		This topology follows the standard Martini 3.0 lipid definitions and building block rules. \n Bonded parameters and mapping have been optimized as described in K.B. Pedersen et al. 2024.	K.B. Pedersen et al. The Martini 3 Lipidome: Expanded and Refined Parameters Improve Lipid Phase Behaviour, TBD 2024 \n P.C.T. Souza et al. Martini 3: a general purpose force field for coarse-grained molecular dynamics, \n Nat. Methods; 2021. doi: 10.1038/s41592-021-01098-3	2024.07.12						E P	G G	cCCCC cCCCC	0		DBPE
	x	PE	phosphatidylethanolamine	PE	DBPE	CCCCC	CCCCC		di-C22:0	di-C22:0 PE (DBPE)	A general model phosphatidylethanolamine (PE) lipid corresponding to atomistic C22:0 dibehenoyl tails.		This topology follows the standard Martini 3.0 lipid definitions and building block rules. \n Bonded parameters and mapping have been optimized as described in K.B. Pedersen et al. 2024.	K.B. Pedersen et al. The Martini 3 Lipidome: Expanded and Refined Parameters Improve Lipid Phase Behaviour, TBD 2024 \n P.C.T. Souza et al. Martini 3: a general purpose force field for coarse-grained molecular dynamics, \n Nat. Methods; 2021. doi: 10.1038/s41592-021-01098-3	2024.07.12						E P	G G	CCCCC CCCCC	0		DBPE
	x	PE	phosphatidylethanolamine	PE	DXPE	cCCCCC	cCCCCC		di-C24:0	di-C24:0 PE (DXPE)	A general model phosphatidylethanolamine (PE) lipid corresponding to atomistic C24:0 dilignoceroyl tails.		This topology follows the standard Martini 3.0 lipid definitions and building block rules. \n Bonded parameters and mapping have been optimized as described in K.B. Pedersen et al. 2024.	K.B. Pedersen et al. The Martini 3 Lipidome: Expanded and Refined Parameters Improve Lipid Phase Behaviour, TBD 2024 \n P.C.T. Souza et al. Martini 3: a general purpose force field for coarse-grained molecular dynamics, \n Nat. Methods; 2021. doi: 10.1038/s41592-021-01098-3	2024.07.12						E P	G G	cCCCCC cCCCCC	0		DXPE
	x	PE	phosphatidylethanolamine	PE	DCPE	CCCCCC	CCCCCC		di-C26:0	di-C26:0 PE (DCPE)	A general model phosphatidylethanolamine (PE) lipid corresponding to atomistic C26:0 dihexacosanoyl tails.		This topology follows the standard Martini 3.0 lipid definitions and building block rules. \n Bonded parameters and mapping have been optimized as described in K.B. Pedersen et al. 2024.	K.B. Pedersen et al. The Martini 3 Lipidome: Expanded and Refined Parameters Improve Lipid Phase Behaviour, TBD 2024 \n P.C.T. Souza et al. Martini 3: a general purpose force field for coarse-grained molecular dynamics, \n Nat. Methods; 2021. doi: 10.1038/s41592-021-01098-3	2024.07.12						E P	G G	CCCCCC CCCCCC	0		DXPE
	x	PE	phosphatidylethanolamine	PE	DRPE	CDC	CDC		di-C14:1	di-C14:1 PE (DRPE)	A general model phosphatidylethanolamine (PE) lipid corresponding to atomistic C14:1(9c) dimyristoleoyl tails.		This topology follows the standard Martini 3.0 lipid definitions and building block rules. \n Bonded parameters and mapping have been optimized as described in K.B. Pedersen et al. 2024.	K.B. Pedersen et al. The Martini 3 Lipidome: Expanded and Refined Parameters Improve Lipid Phase Behaviour, TBD 2024 \n P.C.T. Souza et al. Martini 3: a general purpose force field for coarse-grained molecular dynamics, \n Nat. Methods; 2021. doi: 10.1038/s41592-021-01098-3	2024.07.12						E P	G G	CDC CDC	0		DYPE
	x	PE	phosphatidylethanolamine	PE	DYPE	cCDC	cCDC		di-C16:1	di-C16:1 PE (DYPE)	A general model phosphatidylethanolamine (PE) lipid corresponding to atomistic C16:1(9c) dipalmitoleoyl tails.		This topology follows the standard Martini 3.0 lipid definitions and building block rules. \n Bonded parameters and mapping have been optimized as described in K.B. Pedersen et al. 2024.	K.B. Pedersen et al. The Martini 3 Lipidome: Expanded and Refined Parameters Improve Lipid Phase Behaviour, TBD 2024 \n P.C.T. Souza et al. Martini 3: a general purpose force field for coarse-grained molecular dynamics, \n Nat. Methods; 2021. doi: 10.1038/s41592-021-01098-3	2024.07.12						E P	G G	cCDC cCDC	0		DVPE	DYPE
	x	PE	phosphatidylethanolamine	PE	DOPE	CDCC	CDCC		di-C18:1	di-C18:1 PE (DOPE)	A general model phosphatidylethanolamine (PE) lipid corresponding to atomistic C18:1(9c) dioleoyl (DOPE) tails.		This topology follows the standard Martini 3.0 lipid definitions and building block rules. \n Bonded parameters and mapping have been optimized as described in K.B. Pedersen et al. 2024.	K.B. Pedersen et al. The Martini 3 Lipidome: Expanded and Refined Parameters Improve Lipid Phase Behaviour, TBD 2024 \n P.C.T. Souza et al. Martini 3: a general purpose force field for coarse-grained molecular dynamics, \n Nat. Methods; 2021. doi: 10.1038/s41592-021-01098-3	2024.07.12						E P	G G	CDCC CDCC	0		DOPE	DOPE
	x	PE	phosphatidylethanolamine	PE	DVPE	CCDC	CCDC		di-C18:1	di-C18:1 PE (DVPE)	A general model phosphatidylethanolamine (PE) lipid corresponding to atomistic C18:1(11c) cis-vaccenic acid tails.		This topology follows the standard Martini 3.0 lipid definitions and building block rules. \n Bonded parameters and mapping have been optimized as described in K.B. Pedersen et al. 2024.	K.B. Pedersen et al. The Martini 3 Lipidome: Expanded and Refined Parameters Improve Lipid Phase Behaviour, TBD 2024 \n P.C.T. Souza et al. Martini 3: a general purpose force field for coarse-grained molecular dynamics, \n Nat. Methods; 2021. doi: 10.1038/s41592-021-01098-3	2024.07.12						E P	G G	CCDC CCDC	0		DVPE
	x	PE	phosphatidylethanolamine	PE	DGPE	cCDCC	cCDCC		di-C20:1	di-C20:1 PE (DGPE)	A general model phosphatidylethanolamine (PE) lipid corresponding to atomistic C20:1(11c) di-gondoic acid tails.		This topology follows the standard Martini 3.0 lipid definitions and building block rules. \n Bonded parameters and mapping have been optimized as described in K.B. Pedersen et al. 2024.	K.B. Pedersen et al. The Martini 3 Lipidome: Expanded and Refined Parameters Improve Lipid Phase Behaviour, TBD 2024 \n P.C.T. Souza et al. Martini 3: a general purpose force field for coarse-grained molecular dynamics, \n Nat. Methods; 2021. doi: 10.1038/s41592-021-01098-3	2024.07.12						E P	G G	cCDCC cCDCC	0		DGPE	DGPE
	x	PE	phosphatidylethanolamine	PE	DEPE	CCDCC	CCDCC		di-C22:1	di-C22:1 PE (DEPE)	A general model phosphatidylethanolamine (PE) lipid corresponding to atomistic C22:1(11c) or C22:1(13c) dierucoyl tails.		This topology follows the standard Martini 3.0 lipid definitions and building block rules. \n Bonded parameters and mapping have been optimized as described in K.B. Pedersen et al. 2024.	K.B. Pedersen et al. The Martini 3 Lipidome: Expanded and Refined Parameters Improve Lipid Phase Behaviour, TBD 2024 \n P.C.T. Souza et al. Martini 3: a general purpose force field for coarse-grained molecular dynamics, \n Nat. Methods; 2021. doi: 10.1038/s41592-021-01098-3	2024.07.12						E P	G G	CCDCC CCDCC	0		DGPE	DEPE
	x	PE	phosphatidylethanolamine	PE	DNPE	cCCDCC	cCCDCC		di-C24:1	di-C24:1 PE (DNPE)	A general model phosphatidylethanolamine (PE) lipid corresponding to atomistic C24:1(15c) di-nervonic acid tails.		This topology follows the standard Martini 3.0 lipid definitions and building block rules. \n Bonded parameters and mapping have been optimized as described in K.B. Pedersen et al. 2024.	K.B. Pedersen et al. The Martini 3 Lipidome: Expanded and Refined Parameters Improve Lipid Phase Behaviour, TBD 2024 \n P.C.T. Souza et al. Martini 3: a general purpose force field for coarse-grained molecular dynamics, \n Nat. Methods; 2021. doi: 10.1038/s41592-021-01098-3	2024.07.12						E P	G G	cCCDCC cCCDCC	0		DNPE	DNPE
	x	PE	phosphatidylethanolamine	PE	DLPE	CDDC	CDDC		di-C18:2	di-C18:2 PE (DLPE)	A general model phosphatidylethanolamine (PE) lipid corresponding to atomistic C18:2(9c;12c) dilinoleoyl (DLPE or DLiPE) tails.		This topology follows the standard Martini 3.0 lipid definitions and building block rules. \n Bonded parameters and mapping have been optimized as described in K.B. Pedersen et al. 2024.	K.B. Pedersen et al. The Martini 3 Lipidome: Expanded and Refined Parameters Improve Lipid Phase Behaviour, TBD 2024 \n P.C.T. Souza et al. Martini 3: a general purpose force field for coarse-grained molecular dynamics, \n Nat. Methods; 2021. doi: 10.1038/s41592-021-01098-3	2024.07.12						E P	G G	CDDC CDDC	0		DIPE	DLiPE
	x	PE	phosphatidylethanolamine	PE	DFPE	CDDD	CDDD		di-C18:3	di-C18:3 PE (DFPE)	A general model phosphatidylethanolamine (PE) lipid corresponding to atomistic C18:3(9c;12c;15c) di-alpha-linolenic acid tails.		This topology follows the standard Martini 3.0 lipid definitions and building block rules. \n Bonded parameters and mapping have been optimized as described in K.B. Pedersen et al. 2024.	K.B. Pedersen et al. The Martini 3 Lipidome: Expanded and Refined Parameters Improve Lipid Phase Behaviour, TBD 2024 \n P.C.T. Souza et al. Martini 3: a general purpose force field for coarse-grained molecular dynamics, \n Nat. Methods; 2021. doi: 10.1038/s41592-021-01098-3	2024.07.12						E P	G G	CDDD CDDD	0		DFPE
	x	PE	phosphatidylethanolamine	PE	DAPE	cFFDC	cFFDC		di-C20:4	di-C20:4 PE (DAPE)	A general model phosphatidylethanolamine (PE) lipid corresponding to atomistic C20:4(5c;8c;11c;14c) di-arachidonic acid (AA) tails.		This topology follows the standard Martini 3.0 lipid definitions and building block rules. \n Bonded parameters and mapping have been optimized as described in K.B. Pedersen et al. 2024.	K.B. Pedersen et al. The Martini 3 Lipidome: Expanded and Refined Parameters Improve Lipid Phase Behaviour, TBD 2024 \n P.C.T. Souza et al. Martini 3: a general purpose force field for coarse-grained molecular dynamics, \n Nat. Methods; 2021. doi: 10.1038/s41592-021-01098-3	2024.07.12						E P	G G	cFFDC cFFDC	0		DAPE	DAPE
	x	PE	phosphatidylethanolamine	PE	DDPE	DFFDD	DFFDD		di-C22:6	di-C22:6 PE (DDPE)	A general model phosphatidylethanolamine (PE) lipid corresponding to atomistic C22:6(4c;7c;10c;13c;16c;19c) di-docosahexaenoic acid tails.		This topology follows the standard Martini 3.0 lipid definitions and building block rules. \n Bonded parameters and mapping have been optimized as described in K.B. Pedersen et al. 2024.	K.B. Pedersen et al. The Martini 3 Lipidome: Expanded and Refined Parameters Improve Lipid Phase Behaviour, TBD 2024 \n P.C.T. Souza et al. Martini 3: a general purpose force field for coarse-grained molecular dynamics, \n Nat. Methods; 2021. doi: 10.1038/s41592-021-01098-3	2024.07.12						E P	G G	DFFDD DFFDD	0		DUPE	DDoPE
	x	PE	phosphatidylethanolamine	PE	PYPE	cCCC	cCDC		C16:0/16:1	C16:0/16:1 PE (PYPE)	A general model phosphatidylethanolamine (PE) lipid corresponding to atomistic C16:0/16:1(9c) 1-palmitoyl-2-palmitoleoyl tails.		This topology follows the standard Martini 3.0 lipid definitions and building block rules. \n Bonded parameters and mapping have been optimized as described in K.B. Pedersen et al. 2024.	K.B. Pedersen et al. The Martini 3 Lipidome: Expanded and Refined Parameters Improve Lipid Phase Behaviour, TBD 2024 \n P.C.T. Souza et al. Martini 3: a general purpose force field for coarse-grained molecular dynamics, \n Nat. Methods; 2021. doi: 10.1038/s41592-021-01098-3	2024.07.12						E P	G G	cCDC cCCC	0		POPE	PYPE
	x	PE	phosphatidylethanolamine	PE	PSPE	cCCC	CCCC		C16:0/18:0	C16:0/18:0 PE (PSPE)	A general model phosphatidylethanolamine (PE) lipid corresponding to atomistic C16:0/18:0 1-palmitoyl-2-stearoyl tails.		This topology follows the standard Martini 3.0 lipid definitions and building block rules. \n Bonded parameters and mapping have been optimized as described in K.B. Pedersen et al. 2024.	K.B. Pedersen et al. The Martini 3 Lipidome: Expanded and Refined Parameters Improve Lipid Phase Behaviour, TBD 2024 \n P.C.T. Souza et al. Martini 3: a general purpose force field for coarse-grained molecular dynamics, \n Nat. Methods; 2021. doi: 10.1038/s41592-021-01098-3	2024.07.12						E P	G G	CCCC cCCC	0		DPPE	PSPE
	x	PE	phosphatidylethanolamine	PE	POPE	cCCC	CDCC		C16:0/18:1	C16:0/18:1 PE (POPE)	A general model phosphatidylethanolamine (PE) lipid corresponding to atomistic C16:0/18:1(9c) 1-palmitoyl-2-oleoyl (POPE) tails.		This topology follows the standard Martini 3.0 lipid definitions and building block rules. \n Bonded parameters and mapping have been optimized as described in K.B. Pedersen et al. 2024.	K.B. Pedersen et al. The Martini 3 Lipidome: Expanded and Refined Parameters Improve Lipid Phase Behaviour, TBD 2024 \n P.C.T. Souza et al. Martini 3: a general purpose force field for coarse-grained molecular dynamics, \n Nat. Methods; 2021. doi: 10.1038/s41592-021-01098-3	2024.07.12						E P	G G	CDCC cCCC	0		POPE	POPE
	x	PE	phosphatidylethanolamine	PE	PLPE	cCCC	CDDC		C16:0/18:2	C16:0/18:2 PE (PLPE)	A general model phosphatidylethanolamine (PE) lipid corresponding to atomistic C16:0/18:2(9c;12c) 1-palmitoyl-2-linoleoyl tails.		This topology follows the standard Martini 3.0 lipid definitions and building block rules. \n Bonded parameters and mapping have been optimized as described in K.B. Pedersen et al. 2024.	K.B. Pedersen et al. The Martini 3 Lipidome: Expanded and Refined Parameters Improve Lipid Phase Behaviour, TBD 2024 \n P.C.T. Souza et al. Martini 3: a general purpose force field for coarse-grained molecular dynamics, \n Nat. Methods; 2021. doi: 10.1038/s41592-021-01098-3	2024.07.12						E P	G G	CDDC cCCC	0		PIPE	PLPE
	x	PE	phosphatidylethanolamine	PE	PFPE	cCCC	CDDD		C16:0/18:3	C16:0/18:3 PE (PFPE)	A general model phosphatidylethanolamine (PE) lipid corresponding to atomistic C16:0/18:3(9c;12c;15c) 1-palmitoyl-2-alpha-linolenic acid tails.		This topology follows the standard Martini 3.0 lipid definitions and building block rules. \n Bonded parameters and mapping have been optimized as described in K.B. Pedersen et al. 2024.	K.B. Pedersen et al. The Martini 3 Lipidome: Expanded and Refined Parameters Improve Lipid Phase Behaviour, TBD 2024 \n P.C.T. Souza et al. Martini 3: a general purpose force field for coarse-grained molecular dynamics, \n Nat. Methods; 2021. doi: 10.1038/s41592-021-01098-3	2024.07.12						E P	G G	CDDD cCCC	0			PLePE
	x	PE	phosphatidylethanolamine	PE	PIPE	cCCC	cCDDC		C16:0/20:2	C16:0/20:2 PE (PIPE)	A general model phosphatidylethanolamine (PE) lipid corresponding to atomistic C16:0/20:2(11c;14c) 1-palmitoyl-2-eicosadienoyl tails.		This topology follows the standard Martini 3.0 lipid definitions and building block rules. \n Bonded parameters and mapping have been optimized as described in K.B. Pedersen et al. 2024.	K.B. Pedersen et al. The Martini 3 Lipidome: Expanded and Refined Parameters Improve Lipid Phase Behaviour, TBD 2024 \n P.C.T. Souza et al. Martini 3: a general purpose force field for coarse-grained molecular dynamics, \n Nat. Methods; 2021. doi: 10.1038/s41592-021-01098-3	2024.07.12						E P	G G	cCDDC cCCC	0
	x	PE	phosphatidylethanolamine	PE	PQPE	cCCC	cDDDC		C16:0/20:3	C16:0/20:3 PE (PQPE)	A general model phosphatidylethanolamine (PE) lipid corresponding to atomistic C18:0/20:2(8c;11c;14c) 1-palmitoyl-2-eicosatrienoyl tails.		This topology follows the standard Martini 3.0 lipid definitions and building block rules. \n Bonded parameters and mapping have been optimized as described in K.B. Pedersen et al. 2024.	K.B. Pedersen et al. The Martini 3 Lipidome: Expanded and Refined Parameters Improve Lipid Phase Behaviour, TBD 2024 \n P.C.T. Souza et al. Martini 3: a general purpose force field for coarse-grained molecular dynamics, \n Nat. Methods; 2021. doi: 10.1038/s41592-021-01098-3	2024.07.12						E P	G G	cDDDC cCCC	0		PQPE
	x	PE	phosphatidylethanolamine	PE	PAPE	cCCC	cFFDC		C16:0/20:4	C16:0/20:4 PE (PAPE)	A general model phosphatidylethanolamine (PE) lipid corresponding to atomistic C16:0/20:4(5c;8c;11c;14c) 1-palmitoyl-2-arachidonoyl tails.		This topology follows the standard Martini 3.0 lipid definitions and building block rules. \n Bonded parameters and mapping have been optimized as described in K.B. Pedersen et al. 2024.	K.B. Pedersen et al. The Martini 3 Lipidome: Expanded and Refined Parameters Improve Lipid Phase Behaviour, TBD 2024 \n P.C.T. Souza et al. Martini 3: a general purpose force field for coarse-grained molecular dynamics, \n Nat. Methods; 2021. doi: 10.1038/s41592-021-01098-3	2024.07.12						E P	G G	cFFDC cCCC	0		PAPE	PAPE
	x	PE	phosphatidylethanolamine	PE	PEPE	cCCC	CCDCC		C16:0/22:1	C16:0/22:1 PE (PEPE)	A general model phosphatidylethanolamine (PE) lipid corresponding to atomistic C16:0/22:1 1-palmitoyl-2-erucoyl tails.		This topology follows the standard Martini 3.0 lipid definitions and building block rules. \n Bonded parameters and mapping have been optimized as described in K.B. Pedersen et al. 2024.	K.B. Pedersen et al. The Martini 3 Lipidome: Expanded and Refined Parameters Improve Lipid Phase Behaviour, TBD 2024 \n P.C.T. Souza et al. Martini 3: a general purpose force field for coarse-grained molecular dynamics, \n Nat. Methods; 2021. doi: 10.1038/s41592-021-01098-3	2024.07.12						E P	G G	CCDCC cCCC	0		PGPE	PEPE
	x	PE	phosphatidylethanolamine	PE	PDPE	cCCC	DFFDD		C16:0/22:6	C16:0/22:6 PE (PDPE)	A general model phosphatidylethanolamine (PE) lipid corresponding to atomistic C16:0/22:6(4c;7c;10c;13c;16c;19c) 1-palmitoyl-2-docosahexaenoyl tails.		This topology follows the standard Martini 3.0 lipid definitions and building block rules. \n Bonded parameters and mapping have been optimized as described in K.B. Pedersen et al. 2024.	K.B. Pedersen et al. The Martini 3 Lipidome: Expanded and Refined Parameters Improve Lipid Phase Behaviour, TBD 2024 \n P.C.T. Souza et al. Martini 3: a general purpose force field for coarse-grained molecular dynamics, \n Nat. Methods; 2021. doi: 10.1038/s41592-021-01098-3	2024.07.12						E P	G G	DFFDD cCCC	0		PUPE	PDoPE
	x	PE	phosphatidylethanolamine	PE	YOPE	cCDC	CDCC		C16:1/18:1	C16:1/18:1 PE (YOPE)	A general model phosphatidylethanolamine (PE) lipid corresponding to atomistic C16:1(9c)/18:1(9c) 1-palmitoleoyl-2-oleoyl tails.		This topology follows the standard Martini 3.0 lipid definitions and building block rules. \n Bonded parameters and mapping have been optimized as described in K.B. Pedersen et al. 2024.	K.B. Pedersen et al. The Martini 3 Lipidome: Expanded and Refined Parameters Improve Lipid Phase Behaviour, TBD 2024 \n P.C.T. Souza et al. Martini 3: a general purpose force field for coarse-grained molecular dynamics, \n Nat. Methods; 2021. doi: 10.1038/s41592-021-01098-3	2024.07.12						E P	G G	CDCC cCDC	0		DOPE	YOPE
	x	PE	phosphatidylethanolamine	PE	SOPE	CCCC	CDCC		C18:0/18:1	C18:0/18:1 PE (SOPE)	A general model phosphatidylethanolamine (PE) lipid corresponding to atomistic C18:0/18:1(9c) 1-stearoyl-2-oleoyl (SOPE) tails.		This topology follows the standard Martini 3.0 lipid definitions and building block rules. \n Bonded parameters and mapping have been optimized as described in K.B. Pedersen et al. 2024.	K.B. Pedersen et al. The Martini 3 Lipidome: Expanded and Refined Parameters Improve Lipid Phase Behaviour, TBD 2024 \n P.C.T. Souza et al. Martini 3: a general purpose force field for coarse-grained molecular dynamics, \n Nat. Methods; 2021. doi: 10.1038/s41592-021-01098-3	2024.07.12						E P	G G	CDCC CCCC	0		POPE	SOPE
	x	PE	phosphatidylethanolamine	PE	SLPE	CCCC	CDDC		C18:0/18:2	C18:0/18:2 PE (SLPE)	A general model phosphatidylethanolamine (PE) lipid corresponding to atomistic C18:0/18:2(9c;12c) 1-stearoyl-2-linoleoyl tails.		This topology follows the standard Martini 3.0 lipid definitions and building block rules. \n Bonded parameters and mapping have been optimized as described in K.B. Pedersen et al. 2024.	K.B. Pedersen et al. The Martini 3 Lipidome: Expanded and Refined Parameters Improve Lipid Phase Behaviour, TBD 2024 \n P.C.T. Souza et al. Martini 3: a general purpose force field for coarse-grained molecular dynamics, \n Nat. Methods; 2021. doi: 10.1038/s41592-021-01098-3	2024.07.12						E P	G G	CDDC CCCC	0		PIPE	SLPE
	x	PE	phosphatidylethanolamine	PE	SAPE	CCCC	cFFDC		C18:0/20:4	C18:0/20:4 PE (SAPE)	A general model phosphatidylethanolamine (PE) lipid corresponding to atomistic C16:0/20:4(5c;8c;11c;14c) 1-stearoyl-2-arachidonoyl tails.		This topology follows the standard Martini 3.0 lipid definitions and building block rules. \n Bonded parameters and mapping have been optimized as described in K.B. Pedersen et al. 2024.	K.B. Pedersen et al. The Martini 3 Lipidome: Expanded and Refined Parameters Improve Lipid Phase Behaviour, TBD 2024 \n P.C.T. Souza et al. Martini 3: a general purpose force field for coarse-grained molecular dynamics, \n Nat. Methods; 2021. doi: 10.1038/s41592-021-01098-3	2024.07.12						E P	G G	cFFDC CCCC	0		PAPE	SAPE
	x	PE	phosphatidylethanolamine	PE	SDPE	CCCC	DFFDD		C18:0/22:6	C18:0/22:6 PE (SDPE)	A general model phosphatidylethanolamine (PE) lipid corresponding to atomistic C18:0/22:6(4c;7c;10c;13c;16c;19c) 1-stearoyl-2-docosahexaenoyl tails.		This topology follows the standard Martini 3.0 lipid definitions and building block rules. \n Bonded parameters and mapping have been optimized as described in K.B. Pedersen et al. 2024.	K.B. Pedersen et al. The Martini 3 Lipidome: Expanded and Refined Parameters Improve Lipid Phase Behaviour, TBD 2024 \n P.C.T. Souza et al. Martini 3: a general purpose force field for coarse-grained molecular dynamics, \n Nat. Methods; 2021. doi: 10.1038/s41592-021-01098-3	2024.07.12						E P	G G	DFFDD CCCC	0		PUPE	SDPE
	x	PE	phosphatidylethanolamine	PE	OLPE	CDCC	CDDC		C18:1/18:2	C18:1/18:2 PE (OLPE)	A general model phosphatidylethanolamine (PE) lipid corresponding to atomistic C18:1(9c)/18:2(9c;12c) 1-oleoyl-2-linoleoyl tails.		This topology follows the standard Martini 3.0 lipid definitions and building block rules. \n Bonded parameters and mapping have been optimized as described in K.B. Pedersen et al. 2024.	K.B. Pedersen et al. The Martini 3 Lipidome: Expanded and Refined Parameters Improve Lipid Phase Behaviour, TBD 2024 \n P.C.T. Souza et al. Martini 3: a general purpose force field for coarse-grained molecular dynamics, \n Nat. Methods; 2021. doi: 10.1038/s41592-021-01098-3	2024.07.12						E P	G G	CDDC CDCC	0		OIPE
	x	PE	phosphatidylethanolamine	PE	OEPE	CDCC	CCDCC		C18:1/22:1	C18:1/22:1 PE (OEPE)	A general model phosphatidylethanolamine (PE) lipid corresponding to atomistic C18:1(9c)/22:1(13c) 1-oleoyl-2-dierucoyl tails.		This topology follows the standard Martini 3.0 lipid definitions and building block rules. \n Bonded parameters and mapping have been optimized as described in K.B. Pedersen et al. 2024.	K.B. Pedersen et al. The Martini 3 Lipidome: Expanded and Refined Parameters Improve Lipid Phase Behaviour, TBD 2024 \n P.C.T. Souza et al. Martini 3: a general purpose force field for coarse-grained molecular dynamics, \n Nat. Methods; 2021. doi: 10.1038/s41592-021-01098-3	2024.07.12						E P	G G	CCDCC CDCC	0			OEPE
	x	PE	phosphatidylethanolamine	PE	ODPE	CDCC	DFFDD		C18:1/22:6	C18:1/22:6 PE (ODPE)	A general model phosphatidylethanolamine (PE) lipid corresponding to atomistic C18:1(9c)/22:6(4c;7c;10c;13c;16c;19c) 1-oleoyl-2-docosahexaenoic acid tails.		This topology follows the standard Martini 3.0 lipid definitions and building block rules. \n Bonded parameters and mapping have been optimized as described in K.B. Pedersen et al. 2024.	K.B. Pedersen et al. The Martini 3 Lipidome: Expanded and Refined Parameters Improve Lipid Phase Behaviour, TBD 2024 \n P.C.T. Souza et al. Martini 3: a general purpose force field for coarse-grained molecular dynamics, \n Nat. Methods; 2021. doi: 10.1038/s41592-021-01098-3	2024.07.12						E P	G G	DFFDD CDCC	0		OUPE
	x	PE	phosphatidylethanolamine	PE	LFPE	CDDC	CDDD		C18:2/18:3	C18:2/18:3 PE (LFPE)	A general model phosphatidylethanolamine (PE) lipid corresponding to atomistic C18:2(9c;12c)/18:3(9c;12c;15c) 1-dilinoleoyl-2-alpha-linolenic acid tails.		This topology follows the standard Martini 3.0 lipid definitions and building block rules. \n Bonded parameters and mapping have been optimized as described in K.B. Pedersen et al. 2024.	K.B. Pedersen et al. The Martini 3 Lipidome: Expanded and Refined Parameters Improve Lipid Phase Behaviour, TBD 2024 \n P.C.T. Souza et al. Martini 3: a general purpose force field for coarse-grained molecular dynamics, \n Nat. Methods; 2021. doi: 10.1038/s41592-021-01098-3	2024.07.12						E P	G G	CDDD CDDC	0			LLPE
		Phosphatidylserine - PS
	-1	martini_v3.0.0_phospholipids_PS_v2.itp	Phosphatidylserine - PS	Collection of phosphatidylserine Martini 3 lipids										K.B. Pedersen et al. The Martini 3 Lipidome: Expanded and Refined Parameters Improve Lipid Phase Behaviour, TBD 2024 and \n P.C.T. Souza et al. Martini 3: a general purpose force field for coarse-grained molecular dynamics, \n Nat. Methods; 2021. doi: 10.1038/s41592-021-01098-3		Kasper B. Pedersen	Dec-2024 by Kasper
	x	PS	phosphatidylserine	PS	DTPS	cC	cC		di-C08:0	di-C08:0 PS (DTPS)	A general model phosphatidylserine (PS) lipid corresponding to atomistic C8:0 dioctanoyl tails.		This topology follows the standard Martini 3.0 lipid definitions and building block rules. \n Bonded parameters and mapping have been optimized as described in K.B. Pedersen et al. 2024.	K.B. Pedersen et al. The Martini 3 Lipidome: Expanded and Refined Parameters Improve Lipid Phase Behaviour, TBD 2024 \n P.C.T. Souza et al. Martini 3: a general purpose force field for coarse-grained molecular dynamics, \n Nat. Methods; 2021. doi: 10.1038/s41592-021-01098-3	2024.07.12						S P	G G	cC cC	-1		DTPS
	x	PS	phosphatidylserine	PS	DJPS	CC	CC		di-C10:0	di-C10:0 PS (DJPS)	A general model phosphatidylserine (PS) lipid corresponding to atomistic C10:0 didecanoyl tails.		This topology follows the standard Martini 3.0 lipid definitions and building block rules. \n Bonded parameters and mapping have been optimized as described in K.B. Pedersen et al. 2024.	K.B. Pedersen et al. The Martini 3 Lipidome: Expanded and Refined Parameters Improve Lipid Phase Behaviour, TBD 2024 \n P.C.T. Souza et al. Martini 3: a general purpose force field for coarse-grained molecular dynamics, \n Nat. Methods; 2021. doi: 10.1038/s41592-021-01098-3	2024.07.12						S P	G G	CC CC	-1		DTPS
	x	PS	phosphatidylserine	PS	DUPS	cCC	cCC		di-C12:0	di-C12:0 PS (DUPS)	A general model phosphatidylserine (PS) lipid corresponding to atomistic C12:0 dilauroyl tails.		This topology follows the standard Martini 3.0 lipid definitions and building block rules. \n Bonded parameters and mapping have been optimized as described in K.B. Pedersen et al. 2024.	K.B. Pedersen et al. The Martini 3 Lipidome: Expanded and Refined Parameters Improve Lipid Phase Behaviour, TBD 2024 \n P.C.T. Souza et al. Martini 3: a general purpose force field for coarse-grained molecular dynamics, \n Nat. Methods; 2021. doi: 10.1038/s41592-021-01098-3	2024.07.12						S P	G G	cCC cCC	-1		DLPS	DLPS
	x	PS	phosphatidylserine	PS	DMPS	CCC	CCC		di-C14:0	di-C14:0 PS (DMPS)	A general model phosphatidylserine (PS) lipid corresponding to atomistic C14:0 dimyristoyl (DMPS) tails.		This topology follows the standard Martini 3.0 lipid definitions and building block rules. \n Bonded parameters and mapping have been optimized as described in K.B. Pedersen et al. 2024.	K.B. Pedersen et al. The Martini 3 Lipidome: Expanded and Refined Parameters Improve Lipid Phase Behaviour, TBD 2024 \n P.C.T. Souza et al. Martini 3: a general purpose force field for coarse-grained molecular dynamics, \n Nat. Methods; 2021. doi: 10.1038/s41592-021-01098-3	2024.07.12						S P	G G	CCC CCC	-1		DLPS	DMPS
	x	PS	phosphatidylserine	PS	DPPS	cCCC	cCCC		di-C16:0	di-C16:0 PS (DPPS)	A general model phosphatidylserine (PS) lipid corresponding to atomistic C16:0 dipalmitoyl (DPPS) tails.		This topology follows the standard Martini 3.0 lipid definitions and building block rules. \n Bonded parameters and mapping have been optimized as described in K.B. Pedersen et al. 2024.	K.B. Pedersen et al. The Martini 3 Lipidome: Expanded and Refined Parameters Improve Lipid Phase Behaviour, TBD 2024 \n P.C.T. Souza et al. Martini 3: a general purpose force field for coarse-grained molecular dynamics, \n Nat. Methods; 2021. doi: 10.1038/s41592-021-01098-3	2024.07.12						S P	G G	cCCC cCCC	-1		DPPS	DPPS
	x	PS	phosphatidylserine	PS	DSPS	CCCC	CCCC		di-C18:0	di-C18:0 PS (DSPS)	A general model phosphatidylserine (PS) lipid corresponding to atomistic C18:0 distearoyl (DSPS) tails.		This topology follows the standard Martini 3.0 lipid definitions and building block rules. \n Bonded parameters and mapping have been optimized as described in K.B. Pedersen et al. 2024.	K.B. Pedersen et al. The Martini 3 Lipidome: Expanded and Refined Parameters Improve Lipid Phase Behaviour, TBD 2024 \n P.C.T. Souza et al. Martini 3: a general purpose force field for coarse-grained molecular dynamics, \n Nat. Methods; 2021. doi: 10.1038/s41592-021-01098-3	2024.07.12						S P	G G	CCCC CCCC	-1		DPPS	DSPS
	x	PS	phosphatidylserine	PS	DKPS	cCCCC	cCCCC		di-C20:0	di-C20:0 PS (DKPS)	A general model phosphatidylserine (PS) lipid corresponding to atomistic C20:0 diarachidoyl tails.		This topology follows the standard Martini 3.0 lipid definitions and building block rules. \n Bonded parameters and mapping have been optimized as described in K.B. Pedersen et al. 2024.	K.B. Pedersen et al. The Martini 3 Lipidome: Expanded and Refined Parameters Improve Lipid Phase Behaviour, TBD 2024 \n P.C.T. Souza et al. Martini 3: a general purpose force field for coarse-grained molecular dynamics, \n Nat. Methods; 2021. doi: 10.1038/s41592-021-01098-3	2024.07.12						S P	G G	cCCCC cCCCC	-1		DBPS
	x	PS	phosphatidylserine	PS	DBPS	CCCCC	CCCCC		di-C22:0	di-C22:0 PS (DBPS)	A general model phosphatidylserine (PS) lipid corresponding to atomistic C22:0 dibehenoyl tails.		This topology follows the standard Martini 3.0 lipid definitions and building block rules. \n Bonded parameters and mapping have been optimized as described in K.B. Pedersen et al. 2024.	K.B. Pedersen et al. The Martini 3 Lipidome: Expanded and Refined Parameters Improve Lipid Phase Behaviour, TBD 2024 \n P.C.T. Souza et al. Martini 3: a general purpose force field for coarse-grained molecular dynamics, \n Nat. Methods; 2021. doi: 10.1038/s41592-021-01098-3	2024.07.12						S P	G G	CCCCC CCCCC	-1		DBPS
	x	PS	phosphatidylserine	PS	DXPS	cCCCCC	cCCCCC		di-C24:0	di-C24:0 PS (DXPS)	A general model phosphatidylserine (PS) lipid corresponding to atomistic C24:0 dilignoceroyl tails.		This topology follows the standard Martini 3.0 lipid definitions and building block rules. \n Bonded parameters and mapping have been optimized as described in K.B. Pedersen et al. 2024.	K.B. Pedersen et al. The Martini 3 Lipidome: Expanded and Refined Parameters Improve Lipid Phase Behaviour, TBD 2024 \n P.C.T. Souza et al. Martini 3: a general purpose force field for coarse-grained molecular dynamics, \n Nat. Methods; 2021. doi: 10.1038/s41592-021-01098-3	2024.07.12						S P	G G	cCCCCC cCCCCC	-1		DXPS
	x	PS	phosphatidylserine	PS	DCPS	CCCCCC	CCCCCC		di-C26:0	di-C26:0 PS (DCPS)	A general model phosphatidylserine (PS) lipid corresponding to atomistic C26:0 dihexacosanoyl tails.		This topology follows the standard Martini 3.0 lipid definitions and building block rules. \n Bonded parameters and mapping have been optimized as described in K.B. Pedersen et al. 2024.	K.B. Pedersen et al. The Martini 3 Lipidome: Expanded and Refined Parameters Improve Lipid Phase Behaviour, TBD 2024 \n P.C.T. Souza et al. Martini 3: a general purpose force field for coarse-grained molecular dynamics, \n Nat. Methods; 2021. doi: 10.1038/s41592-021-01098-3	2024.07.12						S P	G G	CCCCCC CCCCCC	-1		DXPS
	x	PS	phosphatidylserine	PS	DRPS	CDC	CDC		di-C14:1	di-C14:1 PS (DRPS)	A general model phosphatidylserine (PS) lipid corresponding to atomistic C14:1(9c) dimyristoleoyl tails.		This topology follows the standard Martini 3.0 lipid definitions and building block rules. \n Bonded parameters and mapping have been optimized as described in K.B. Pedersen et al. 2024.	K.B. Pedersen et al. The Martini 3 Lipidome: Expanded and Refined Parameters Improve Lipid Phase Behaviour, TBD 2024 \n P.C.T. Souza et al. Martini 3: a general purpose force field for coarse-grained molecular dynamics, \n Nat. Methods; 2021. doi: 10.1038/s41592-021-01098-3	2024.07.12						S P	G G	CDC CDC	-1		DYPS
	x	PS	phosphatidylserine	PS	DYPS	cCDC	cCDC		di-C16:1	di-C16:1 PS (DYPS)	A general model phosphatidylserine (PS) lipid corresponding to atomistic C16:1(9c) dipalmitoleoyl tails.		This topology follows the standard Martini 3.0 lipid definitions and building block rules. \n Bonded parameters and mapping have been optimized as described in K.B. Pedersen et al. 2024.	K.B. Pedersen et al. The Martini 3 Lipidome: Expanded and Refined Parameters Improve Lipid Phase Behaviour, TBD 2024 \n P.C.T. Souza et al. Martini 3: a general purpose force field for coarse-grained molecular dynamics, \n Nat. Methods; 2021. doi: 10.1038/s41592-021-01098-3	2024.07.12						S P	G G	cCDC cCDC	-1		DVPS	DYPS
	x	PS	phosphatidylserine	PS	DOPS	CDCC	CDCC		di-C18:1	di-C18:1 PS (DOPS)	A general model phosphatidylserine (PS) lipid corresponding to atomistic C18:1(9c) dioleoyl (DOPS) tails.		This topology follows the standard Martini 3.0 lipid definitions and building block rules. \n Bonded parameters and mapping have been optimized as described in K.B. Pedersen et al. 2024.	K.B. Pedersen et al. The Martini 3 Lipidome: Expanded and Refined Parameters Improve Lipid Phase Behaviour, TBD 2024 \n P.C.T. Souza et al. Martini 3: a general purpose force field for coarse-grained molecular dynamics, \n Nat. Methods; 2021. doi: 10.1038/s41592-021-01098-3	2024.07.12						S P	G G	CDCC CDCC	-1		DOPS	DOPS
	x	PS	phosphatidylserine	PS	DVPS	CCDC	CCDC		di-C18:1	di-C18:1 PS (DVPS)	A general model phosphatidylserine (PS) lipid corresponding to atomistic C18:1(11c) cis-vaccenic acid tails.		This topology follows the standard Martini 3.0 lipid definitions and building block rules. \n Bonded parameters and mapping have been optimized as described in K.B. Pedersen et al. 2024.	K.B. Pedersen et al. The Martini 3 Lipidome: Expanded and Refined Parameters Improve Lipid Phase Behaviour, TBD 2024 \n P.C.T. Souza et al. Martini 3: a general purpose force field for coarse-grained molecular dynamics, \n Nat. Methods; 2021. doi: 10.1038/s41592-021-01098-3	2024.07.12						S P	G G	CCDC CCDC	-1		DVPS
	x	PS	phosphatidylserine	PS	DGPS	cCDCC	cCDCC		di-C20:1	di-C20:1 PS (DGPS)	A general model phosphatidylserine (PS) lipid corresponding to atomistic C20:1(11c) di-gondoic acid tails.		This topology follows the standard Martini 3.0 lipid definitions and building block rules. \n Bonded parameters and mapping have been optimized as described in K.B. Pedersen et al. 2024.	K.B. Pedersen et al. The Martini 3 Lipidome: Expanded and Refined Parameters Improve Lipid Phase Behaviour, TBD 2024 \n P.C.T. Souza et al. Martini 3: a general purpose force field for coarse-grained molecular dynamics, \n Nat. Methods; 2021. doi: 10.1038/s41592-021-01098-3	2024.07.12						S P	G G	cCDCC cCDCC	-1		DGPS	DGPS
	x	PS	phosphatidylserine	PS	DEPS	CCDCC	CCDCC		di-C22:1	di-C22:1 PS (DEPS)	A general model phosphatidylserine (PS) lipid corresponding to atomistic C22:1(11c) or C22:1(13c) dierucoyl tails.		This topology follows the standard Martini 3.0 lipid definitions and building block rules. \n Bonded parameters and mapping have been optimized as described in K.B. Pedersen et al. 2024.	K.B. Pedersen et al. The Martini 3 Lipidome: Expanded and Refined Parameters Improve Lipid Phase Behaviour, TBD 2024 \n P.C.T. Souza et al. Martini 3: a general purpose force field for coarse-grained molecular dynamics, \n Nat. Methods; 2021. doi: 10.1038/s41592-021-01098-3	2024.07.12						S P	G G	CCDCC CCDCC	-1		DGPS	DEPS
	x	PS	phosphatidylserine	PS	DNPS	cCCDCC	cCCDCC		di-C24:1	di-C24:1 PS (DNPS)	A general model phosphatidylserine (PS) lipid corresponding to atomistic C24:1(15c) di-nervonic acid tails.		This topology follows the standard Martini 3.0 lipid definitions and building block rules. \n Bonded parameters and mapping have been optimized as described in K.B. Pedersen et al. 2024.	K.B. Pedersen et al. The Martini 3 Lipidome: Expanded and Refined Parameters Improve Lipid Phase Behaviour, TBD 2024 \n P.C.T. Souza et al. Martini 3: a general purpose force field for coarse-grained molecular dynamics, \n Nat. Methods; 2021. doi: 10.1038/s41592-021-01098-3	2024.07.12						S P	G G	cCCDCC cCCDCC	-1		DNPS	DNPS
	x	PS	phosphatidylserine	PS	DLPS	CDDC	CDDC		di-C18:2	di-C18:2 PS (DLPS)	A general model phosphatidylserine (PS) lipid corresponding to atomistic C18:2(9c;12c) dilinoleoyl (DLPS or DLiPS) tails.		This topology follows the standard Martini 3.0 lipid definitions and building block rules. \n Bonded parameters and mapping have been optimized as described in K.B. Pedersen et al. 2024.	K.B. Pedersen et al. The Martini 3 Lipidome: Expanded and Refined Parameters Improve Lipid Phase Behaviour, TBD 2024 \n P.C.T. Souza et al. Martini 3: a general purpose force field for coarse-grained molecular dynamics, \n Nat. Methods; 2021. doi: 10.1038/s41592-021-01098-3	2024.07.12						S P	G G	CDDC CDDC	-1		DIPS
	x	PS	phosphatidylserine	PS	DFPS	CDDD	CDDD		di-C18:3	di-C18:3 PS (DFPS)	A general model phosphatidylserine (PS) lipid corresponding to atomistic C18:3(9c;12c;15c) di-alpha-linolenic acid tails.		This topology follows the standard Martini 3.0 lipid definitions and building block rules. \n Bonded parameters and mapping have been optimized as described in K.B. Pedersen et al. 2024.	K.B. Pedersen et al. The Martini 3 Lipidome: Expanded and Refined Parameters Improve Lipid Phase Behaviour, TBD 2024 \n P.C.T. Souza et al. Martini 3: a general purpose force field for coarse-grained molecular dynamics, \n Nat. Methods; 2021. doi: 10.1038/s41592-021-01098-3	2024.07.12						S P	G G	CDDD CDDD	-1		DFPS
	x	PS	phosphatidylserine	PS	DAPS	cFFDC	cFFDC		di-C20:4	di-C20:4 PS (DAPS)	A general model phosphatidylserine (PS) lipid corresponding to atomistic C20:4(5c;8c;11c;14c) di-arachidonic acid (AA) tails.		This topology follows the standard Martini 3.0 lipid definitions and building block rules. \n Bonded parameters and mapping have been optimized as described in K.B. Pedersen et al. 2024.	K.B. Pedersen et al. The Martini 3 Lipidome: Expanded and Refined Parameters Improve Lipid Phase Behaviour, TBD 2024 \n P.C.T. Souza et al. Martini 3: a general purpose force field for coarse-grained molecular dynamics, \n Nat. Methods; 2021. doi: 10.1038/s41592-021-01098-3	2024.07.12						S P	G G	cFFDC cFFDC	-1		DAPS	DAPS
	x	PS	phosphatidylserine	PS	DDPS	DFFDD	DFFDD		di-C22:6	di-C22:6 PS (DDPS)	A general model phosphatidylserine (PS) lipid corresponding to atomistic C22:6(4c;7c;10c;13c;16c;19c) di-docosahexaenoic acid tails.		This topology follows the standard Martini 3.0 lipid definitions and building block rules. \n Bonded parameters and mapping have been optimized as described in K.B. Pedersen et al. 2024.	K.B. Pedersen et al. The Martini 3 Lipidome: Expanded and Refined Parameters Improve Lipid Phase Behaviour, TBD 2024 \n P.C.T. Souza et al. Martini 3: a general purpose force field for coarse-grained molecular dynamics, \n Nat. Methods; 2021. doi: 10.1038/s41592-021-01098-3	2024.07.12						S P	G G	DFFDD DFFDD	-1		DUPS	DDoPS
	x	PS	phosphatidylserine	PS	PYPS	cCCC	cCDC		C16:0/16:1	C16:0/16:1 PS (PYPS)	A general model phosphatidylserine (PS) lipid corresponding to atomistic C16:0/16:1(9c) 1-palmitoyl-2-palmitoleoyl tails.		This topology follows the standard Martini 3.0 lipid definitions and building block rules. \n Bonded parameters and mapping have been optimized as described in K.B. Pedersen et al. 2024.	K.B. Pedersen et al. The Martini 3 Lipidome: Expanded and Refined Parameters Improve Lipid Phase Behaviour, TBD 2024 \n P.C.T. Souza et al. Martini 3: a general purpose force field for coarse-grained molecular dynamics, \n Nat. Methods; 2021. doi: 10.1038/s41592-021-01098-3	2024.07.12						S P	G G	cCDC cCCC	-1		POPS
	x	PS	phosphatidylserine	PS	PSPS	cCCC	CCCC		C16:0/18:0	C16:0/18:0 PS (PSPS)	A general model phosphatidylserine (PS) lipid corresponding to atomistic C16:0/18:0 1-palmitoyl-2-stearoyl tails.		This topology follows the standard Martini 3.0 lipid definitions and building block rules. \n Bonded parameters and mapping have been optimized as described in K.B. Pedersen et al. 2024.	K.B. Pedersen et al. The Martini 3 Lipidome: Expanded and Refined Parameters Improve Lipid Phase Behaviour, TBD 2024 \n P.C.T. Souza et al. Martini 3: a general purpose force field for coarse-grained molecular dynamics, \n Nat. Methods; 2021. doi: 10.1038/s41592-021-01098-3	2024.07.12						S P	G G	CCCC cCCC	-1		DPPS	PSPS
	x	PS	phosphatidylserine	PS	POPS	cCCC	CDCC		C16:0/18:1	C16:0/18:1 PS (POPS)	A general model phosphatidylserine (PS) lipid corresponding to atomistic C16:0/18:1(9c) 1-palmitoyl-2-oleoyl (POPS) tails.		This topology follows the standard Martini 3.0 lipid definitions and building block rules. \n Bonded parameters and mapping have been optimized as described in K.B. Pedersen et al. 2024.	K.B. Pedersen et al. The Martini 3 Lipidome: Expanded and Refined Parameters Improve Lipid Phase Behaviour, TBD 2024 \n P.C.T. Souza et al. Martini 3: a general purpose force field for coarse-grained molecular dynamics, \n Nat. Methods; 2021. doi: 10.1038/s41592-021-01098-3	2024.07.12						S P	G G	CDCC cCCC	-1		POPS	POPS
	x	PS	phosphatidylserine	PS	PLPS	cCCC	CDDC		C16:0/18:2	C16:0/18:2 PS (PLPS)	A general model phosphatidylserine (PS) lipid corresponding to atomistic C16:0/18:2(9c;12c) 1-palmitoyl-2-linoleoyl tails.		This topology follows the standard Martini 3.0 lipid definitions and building block rules. \n Bonded parameters and mapping have been optimized as described in K.B. Pedersen et al. 2024.	K.B. Pedersen et al. The Martini 3 Lipidome: Expanded and Refined Parameters Improve Lipid Phase Behaviour, TBD 2024 \n P.C.T. Souza et al. Martini 3: a general purpose force field for coarse-grained molecular dynamics, \n Nat. Methods; 2021. doi: 10.1038/s41592-021-01098-3	2024.07.12						S P	G G	CDDC cCCC	-1		PIPS	PLPS
	x	PS	phosphatidylserine	PS	PFPS	cCCC	CDDD		C16:0/18:3	C16:0/18:3 PS (PFPS)	A general model phosphatidylserine (PS) lipid corresponding to atomistic C16:0/18:3(9c;12c;15c) 1-palmitoyl-2-alpha-linolenic acid tails.		This topology follows the standard Martini 3.0 lipid definitions and building block rules. \n Bonded parameters and mapping have been optimized as described in K.B. Pedersen et al. 2024.	K.B. Pedersen et al. The Martini 3 Lipidome: Expanded and Refined Parameters Improve Lipid Phase Behaviour, TBD 2024 \n P.C.T. Souza et al. Martini 3: a general purpose force field for coarse-grained molecular dynamics, \n Nat. Methods; 2021. doi: 10.1038/s41592-021-01098-3	2024.07.12						S P	G G	CDDD cCCC	-1			PLePS
	x	PS	phosphatidylserine	PS	PIPS	cCCC	cCDDC		C16:0/20:2	C16:0/20:2 PS (PIPS)	A general model phosphatidylserine (PS) lipid corresponding to atomistic C16:0/20:2(11c;14c) 1-palmitoyl-2-eicosadienoyl tails.		This topology follows the standard Martini 3.0 lipid definitions and building block rules. \n Bonded parameters and mapping have been optimized as described in K.B. Pedersen et al. 2024.	K.B. Pedersen et al. The Martini 3 Lipidome: Expanded and Refined Parameters Improve Lipid Phase Behaviour, TBD 2024 \n P.C.T. Souza et al. Martini 3: a general purpose force field for coarse-grained molecular dynamics, \n Nat. Methods; 2021. doi: 10.1038/s41592-021-01098-3	2024.07.12						S P	G G	cCDDC cCCC	-1
	x	PS	phosphatidylserine	PS	PQPS	cCCC	cDDDC		C16:0/20:3	C16:0/20:3 PS (PQPS)	A general model phosphatidylserine (PS) lipid corresponding to atomistic C18:0/20:2(8c;11c;14c) 1-palmitoyl-2-eicosatrienoyl tails.		This topology follows the standard Martini 3.0 lipid definitions and building block rules. \n Bonded parameters and mapping have been optimized as described in K.B. Pedersen et al. 2024.	K.B. Pedersen et al. The Martini 3 Lipidome: Expanded and Refined Parameters Improve Lipid Phase Behaviour, TBD 2024 \n P.C.T. Souza et al. Martini 3: a general purpose force field for coarse-grained molecular dynamics, \n Nat. Methods; 2021. doi: 10.1038/s41592-021-01098-3	2024.07.12						S P	G G	cDDDC cCCC	-1		PQPS
	x	PS	phosphatidylserine	PS	PAPS	cCCC	cFFDC		C16:0/20:4	C16:0/20:4 PS (PAPS)	A general model phosphatidylserine (PS) lipid corresponding to atomistic C16:0/20:4(5c;8c;11c;14c) 1-palmitoyl-2-arachidonoyl tails.		This topology follows the standard Martini 3.0 lipid definitions and building block rules. \n Bonded parameters and mapping have been optimized as described in K.B. Pedersen et al. 2024.	K.B. Pedersen et al. The Martini 3 Lipidome: Expanded and Refined Parameters Improve Lipid Phase Behaviour, TBD 2024 \n P.C.T. Souza et al. Martini 3: a general purpose force field for coarse-grained molecular dynamics, \n Nat. Methods; 2021. doi: 10.1038/s41592-021-01098-3	2024.07.12						S P	G G	cFFDC cCCC	-1		PAPS	PAPS
	x	PS	phosphatidylserine	PS	PEPS	cCCC	CCDCC		C16:0/22:1	C16:0/22:1 PS (PEPS)	A general model phosphatidylserine (PS) lipid corresponding to atomistic C16:0/22:1 1-palmitoyl-2-erucoyl tails.		This topology follows the standard Martini 3.0 lipid definitions and building block rules. \n Bonded parameters and mapping have been optimized as described in K.B. Pedersen et al. 2024.	K.B. Pedersen et al. The Martini 3 Lipidome: Expanded and Refined Parameters Improve Lipid Phase Behaviour, TBD 2024 \n P.C.T. Souza et al. Martini 3: a general purpose force field for coarse-grained molecular dynamics, \n Nat. Methods; 2021. doi: 10.1038/s41592-021-01098-3	2024.07.12						S P	G G	CCDCC cCCC	-1		PGPS	PEPS
	x	PS	phosphatidylserine	PS	PDPS	cCCC	DFFDD		C16:0/22:6	C16:0/22:6 PS (PDPS)	A general model phosphatidylserine (PS) lipid corresponding to atomistic C16:0/22:6(4c;7c;10c;13c;16c;19c) 1-palmitoyl-2-docosahexaenoyl tails.		This topology follows the standard Martini 3.0 lipid definitions and building block rules. \n Bonded parameters and mapping have been optimized as described in K.B. Pedersen et al. 2024.	K.B. Pedersen et al. The Martini 3 Lipidome: Expanded and Refined Parameters Improve Lipid Phase Behaviour, TBD 2024 \n P.C.T. Souza et al. Martini 3: a general purpose force field for coarse-grained molecular dynamics, \n Nat. Methods; 2021. doi: 10.1038/s41592-021-01098-3	2024.07.12						S P	G G	DFFDD cCCC	-1		PUPS
	x	PS	phosphatidylserine	PS	YOPS	cCDC	CDCC		C16:1/18:1	C16:1/18:1 PS (YOPS)	A general model phosphatidylserine (PS) lipid corresponding to atomistic C16:1(9c)/18:1(9c) 1-palmitoleoyl-2-oleoyl tails.		This topology follows the standard Martini 3.0 lipid definitions and building block rules. \n Bonded parameters and mapping have been optimized as described in K.B. Pedersen et al. 2024.	K.B. Pedersen et al. The Martini 3 Lipidome: Expanded and Refined Parameters Improve Lipid Phase Behaviour, TBD 2024 \n P.C.T. Souza et al. Martini 3: a general purpose force field for coarse-grained molecular dynamics, \n Nat. Methods; 2021. doi: 10.1038/s41592-021-01098-3	2024.07.12						S P	G G	CDCC cCDC	-1		DOPS	YOPS
	x	PS	phosphatidylserine	PS	SOPS	CCCC	CDCC		C18:0/18:1	C18:0/18:1 PS (SOPS)	A general model phosphatidylserine (PS) lipid corresponding to atomistic C18:0/18:1(9c) 1-stearoyl-2-oleoyl (SOPS) tails.		This topology follows the standard Martini 3.0 lipid definitions and building block rules. \n Bonded parameters and mapping have been optimized as described in K.B. Pedersen et al. 2024.	K.B. Pedersen et al. The Martini 3 Lipidome: Expanded and Refined Parameters Improve Lipid Phase Behaviour, TBD 2024 \n P.C.T. Souza et al. Martini 3: a general purpose force field for coarse-grained molecular dynamics, \n Nat. Methods; 2021. doi: 10.1038/s41592-021-01098-3	2024.07.12						S P	G G	CDCC CCCC	-1		POPS	SOPS
	x	PS	phosphatidylserine	PS	SLPS	CCCC	CDDC		C18:0/18:2	C18:0/18:2 PS (SLPS)	A general model phosphatidylserine (PS) lipid corresponding to atomistic C18:0/18:2(9c;12c) 1-stearoyl-2-linoleoyl tails.		This topology follows the standard Martini 3.0 lipid definitions and building block rules. \n Bonded parameters and mapping have been optimized as described in K.B. Pedersen et al. 2024.	K.B. Pedersen et al. The Martini 3 Lipidome: Expanded and Refined Parameters Improve Lipid Phase Behaviour, TBD 2024 \n P.C.T. Souza et al. Martini 3: a general purpose force field for coarse-grained molecular dynamics, \n Nat. Methods; 2021. doi: 10.1038/s41592-021-01098-3	2024.07.12						S P	G G	CDDC CCCC	-1		PIPS	SLPS
	x	PS	phosphatidylserine	PS	SAPS	CCCC	cFFDC		C18:0/20:4	C18:0/20:4 PS (SAPS)	A general model phosphatidylserine (PS) lipid corresponding to atomistic C16:0/20:4(5c;8c;11c;14c) 1-stearoyl-2-arachidonoyl tails.		This topology follows the standard Martini 3.0 lipid definitions and building block rules. \n Bonded parameters and mapping have been optimized as described in K.B. Pedersen et al. 2024.	K.B. Pedersen et al. The Martini 3 Lipidome: Expanded and Refined Parameters Improve Lipid Phase Behaviour, TBD 2024 \n P.C.T. Souza et al. Martini 3: a general purpose force field for coarse-grained molecular dynamics, \n Nat. Methods; 2021. doi: 10.1038/s41592-021-01098-3	2024.07.12						S P	G G	cFFDC CCCC	-1		PAPS	SAPS
	x	PS	phosphatidylserine	PS	SDPS	CCCC	DFFDD		C18:0/22:6	C18:0/22:6 PS (SDPS)	A general model phosphatidylserine (PS) lipid corresponding to atomistic C18:0/22:6(4c;7c;10c;13c;16c;19c) 1-stearoyl-2-docosahexaenoyl tails.		This topology follows the standard Martini 3.0 lipid definitions and building block rules. \n Bonded parameters and mapping have been optimized as described in K.B. Pedersen et al. 2024.	K.B. Pedersen et al. The Martini 3 Lipidome: Expanded and Refined Parameters Improve Lipid Phase Behaviour, TBD 2024 \n P.C.T. Souza et al. Martini 3: a general purpose force field for coarse-grained molecular dynamics, \n Nat. Methods; 2021. doi: 10.1038/s41592-021-01098-3	2024.07.12						S P	G G	DFFDD CCCC	-1		PUPS	SDPS
	x	PS	phosphatidylserine	PS	OLPS	CDCC	CDDC		C18:1/18:2	C18:1/18:2 PS (OLPS)	A general model phosphatidylserine (PS) lipid corresponding to atomistic C18:1(9c)/18:2(9c;12c) 1-oleoyl-2-linoleoyl tails.		This topology follows the standard Martini 3.0 lipid definitions and building block rules. \n Bonded parameters and mapping have been optimized as described in K.B. Pedersen et al. 2024.	K.B. Pedersen et al. The Martini 3 Lipidome: Expanded and Refined Parameters Improve Lipid Phase Behaviour, TBD 2024 \n P.C.T. Souza et al. Martini 3: a general purpose force field for coarse-grained molecular dynamics, \n Nat. Methods; 2021. doi: 10.1038/s41592-021-01098-3	2024.07.12						S P	G G	CDDC CDCC	-1
	x	PS	phosphatidylserine	PS	OEPS	CDCC	CCDCC		C18:1/22:1	C18:1/22:1 PS (OEPS)	A general model phosphatidylserine (PS) lipid corresponding to atomistic C18:1(9c)/22:1(13c) 1-oleoyl-2-dierucoyl tails.		This topology follows the standard Martini 3.0 lipid definitions and building block rules. \n Bonded parameters and mapping have been optimized as described in K.B. Pedersen et al. 2024.	K.B. Pedersen et al. The Martini 3 Lipidome: Expanded and Refined Parameters Improve Lipid Phase Behaviour, TBD 2024 \n P.C.T. Souza et al. Martini 3: a general purpose force field for coarse-grained molecular dynamics, \n Nat. Methods; 2021. doi: 10.1038/s41592-021-01098-3	2024.07.12						S P	G G	CCDCC CDCC	-1			OEPS
	x	PS	phosphatidylserine	PS	ODPS	CDCC	DFFDD		C18:1/22:6	C18:1/22:6 PS (ODPS)	A general model phosphatidylserine (PS) lipid corresponding to atomistic C18:1(9c)/22:6(4c;7c;10c;13c;16c;19c) 1-oleoyl-2-docosahexaenoic acid tails.		This topology follows the standard Martini 3.0 lipid definitions and building block rules. \n Bonded parameters and mapping have been optimized as described in K.B. Pedersen et al. 2024.	K.B. Pedersen et al. The Martini 3 Lipidome: Expanded and Refined Parameters Improve Lipid Phase Behaviour, TBD 2024 \n P.C.T. Souza et al. Martini 3: a general purpose force field for coarse-grained molecular dynamics, \n Nat. Methods; 2021. doi: 10.1038/s41592-021-01098-3	2024.07.12						S P	G G	DFFDD CDCC	-1		OUPS
	x	PS	phosphatidylserine	PS	LFPS	CDDC	CDDD		C18:2/18:3	C18:2/18:3 PS (LFPS)	A general model phosphatidylserine (PS) lipid corresponding to atomistic C18:2(9c;12c)/18:3(9c;12c;15c) 1-dilinoleoyl-2-alpha-linolenic acid tails.		This topology follows the standard Martini 3.0 lipid definitions and building block rules. \n Bonded parameters and mapping have been optimized as described in K.B. Pedersen et al. 2024.	K.B. Pedersen et al. The Martini 3 Lipidome: Expanded and Refined Parameters Improve Lipid Phase Behaviour, TBD 2024 \n P.C.T. Souza et al. Martini 3: a general purpose force field for coarse-grained molecular dynamics, \n Nat. Methods; 2021. doi: 10.1038/s41592-021-01098-3	2024.07.12						S P	G G	CDDD CDDC	-1			LLPS
		Phosphatidylglycerol - PG
	-1	martini_v3.0.0_phospholipids_PG_v2.itp	Phosphatidylglycerol - PG	Collection of phosphatidylglycerol Martini 3 lipids										K.B. Pedersen et al. The Martini 3 Lipidome: Expanded and Refined Parameters Improve Lipid Phase Behaviour, TBD 2024 and \n P.C.T. Souza et al. Martini 3: a general purpose force field for coarse-grained molecular dynamics, \n Nat. Methods; 2021. doi: 10.1038/s41592-021-01098-3		Kasper B. Pedersen	Dec-2024 by Kasper
	x	PG	phosphatidylglycerol	PG	DTPG	cC	cC		di-C08:0	di-C08:0 PG (DTPG)	A general model phosphatidylglycerol (PG) lipid corresponding to atomistic C8:0 dioctanoyl tails.		This topology follows the standard Martini 3.0 lipid definitions and building block rules. \n Bonded parameters and mapping have been optimized as described in K.B. Pedersen et al. 2024.	K.B. Pedersen et al. The Martini 3 Lipidome: Expanded and Refined Parameters Improve Lipid Phase Behaviour, TBD 2024 \n P.C.T. Souza et al. Martini 3: a general purpose force field for coarse-grained molecular dynamics, \n Nat. Methods; 2021. doi: 10.1038/s41592-021-01098-3	2024.07.12						G P	G G	cC cC	-1		DTPG
	x	PG	phosphatidylglycerol	PG	DJPG	CC	CC		di-C10:0	di-C10:0 PG (DJPG)	A general model phosphatidylglycerol (PG) lipid corresponding to atomistic C10:0 didecanoyl tails.		This topology follows the standard Martini 3.0 lipid definitions and building block rules. \n Bonded parameters and mapping have been optimized as described in K.B. Pedersen et al. 2024.	K.B. Pedersen et al. The Martini 3 Lipidome: Expanded and Refined Parameters Improve Lipid Phase Behaviour, TBD 2024 \n P.C.T. Souza et al. Martini 3: a general purpose force field for coarse-grained molecular dynamics, \n Nat. Methods; 2021. doi: 10.1038/s41592-021-01098-3	2024.07.12						G P	G G	CC CC	-1		DTPG
	x	PG	phosphatidylglycerol	PG	DUPG	cCC	cCC		di-C12:0	di-C12:0 PG (DUPG)	A general model phosphatidylglycerol (PG) lipid corresponding to atomistic C12:0 dilauroyl tails.		This topology follows the standard Martini 3.0 lipid definitions and building block rules. \n Bonded parameters and mapping have been optimized as described in K.B. Pedersen et al. 2024.	K.B. Pedersen et al. The Martini 3 Lipidome: Expanded and Refined Parameters Improve Lipid Phase Behaviour, TBD 2024 \n P.C.T. Souza et al. Martini 3: a general purpose force field for coarse-grained molecular dynamics, \n Nat. Methods; 2021. doi: 10.1038/s41592-021-01098-3	2024.07.12						G P	G G	cCC cCC	-1		DLPG	DLPG
	x	PG	phosphatidylglycerol	PG	DMPG	CCC	CCC		di-C14:0	di-C14:0 PG (DMPG)	A general model phosphatidylglycerol (PG) lipid corresponding to atomistic C14:0 dimyristoyl (DMPG) tails.		This topology follows the standard Martini 3.0 lipid definitions and building block rules. \n Bonded parameters and mapping have been optimized as described in K.B. Pedersen et al. 2024.	K.B. Pedersen et al. The Martini 3 Lipidome: Expanded and Refined Parameters Improve Lipid Phase Behaviour, TBD 2024 \n P.C.T. Souza et al. Martini 3: a general purpose force field for coarse-grained molecular dynamics, \n Nat. Methods; 2021. doi: 10.1038/s41592-021-01098-3	2024.07.12						G P	G G	CCC CCC	-1		DLPG	DMPG
	x	PG	phosphatidylglycerol	PG	DPPG	cCCC	cCCC		di-C16:0	di-C16:0 PG (DPPG)	A general model phosphatidylglycerol (PG) lipid corresponding to atomistic C16:0 dipalmitoyl (DPPG) tails.		This topology follows the standard Martini 3.0 lipid definitions and building block rules. \n Bonded parameters and mapping have been optimized as described in K.B. Pedersen et al. 2024.	K.B. Pedersen et al. The Martini 3 Lipidome: Expanded and Refined Parameters Improve Lipid Phase Behaviour, TBD 2024 \n P.C.T. Souza et al. Martini 3: a general purpose force field for coarse-grained molecular dynamics, \n Nat. Methods; 2021. doi: 10.1038/s41592-021-01098-3	2024.07.12						G P	G G	cCCC cCCC	-1		DPPG	DPPG
	x	PG	phosphatidylglycerol	PG	DSPG	CCCC	CCCC		di-C18:0	di-C18:0 PG (DSPG)	A general model phosphatidylglycerol (PG) lipid corresponding to atomistic C18:0 distearoyl (DSPG) tails.		This topology follows the standard Martini 3.0 lipid definitions and building block rules. \n Bonded parameters and mapping have been optimized as described in K.B. Pedersen et al. 2024.	K.B. Pedersen et al. The Martini 3 Lipidome: Expanded and Refined Parameters Improve Lipid Phase Behaviour, TBD 2024 \n P.C.T. Souza et al. Martini 3: a general purpose force field for coarse-grained molecular dynamics, \n Nat. Methods; 2021. doi: 10.1038/s41592-021-01098-3	2024.07.12						G P	G G	CCCC CCCC	-1		DPPG	DSPG
	x	PG	phosphatidylglycerol	PG	DKPG	cCCCC	cCCCC		di-C20:0	di-C20:0 PG (DKPG)	A general model phosphatidylglycerol (PG) lipid corresponding to atomistic C20:0 diarachidoyl tails.		This topology follows the standard Martini 3.0 lipid definitions and building block rules. \n Bonded parameters and mapping have been optimized as described in K.B. Pedersen et al. 2024.	K.B. Pedersen et al. The Martini 3 Lipidome: Expanded and Refined Parameters Improve Lipid Phase Behaviour, TBD 2024 \n P.C.T. Souza et al. Martini 3: a general purpose force field for coarse-grained molecular dynamics, \n Nat. Methods; 2021. doi: 10.1038/s41592-021-01098-3	2024.07.12						G P	G G	cCCCC cCCCC	-1		DBPG
	x	PG	phosphatidylglycerol	PG	DBPG	CCCCC	CCCCC		di-C22:0	di-C22:0 PG (DBPG)	A general model phosphatidylglycerol (PG) lipid corresponding to atomistic C22:0 dibehenoyl tails.		This topology follows the standard Martini 3.0 lipid definitions and building block rules. \n Bonded parameters and mapping have been optimized as described in K.B. Pedersen et al. 2024.	K.B. Pedersen et al. The Martini 3 Lipidome: Expanded and Refined Parameters Improve Lipid Phase Behaviour, TBD 2024 \n P.C.T. Souza et al. Martini 3: a general purpose force field for coarse-grained molecular dynamics, \n Nat. Methods; 2021. doi: 10.1038/s41592-021-01098-3	2024.07.12						G P	G G	CCCCC CCCCC	-1		DBPG
	x	PG	phosphatidylglycerol	PG	DXPG	cCCCCC	cCCCCC		di-C24:0	di-C24:0 PG (DXPG)	A general model phosphatidylglycerol (PG) lipid corresponding to atomistic C24:0 dilignoceroyl tails.		This topology follows the standard Martini 3.0 lipid definitions and building block rules. \n Bonded parameters and mapping have been optimized as described in K.B. Pedersen et al. 2024.	K.B. Pedersen et al. The Martini 3 Lipidome: Expanded and Refined Parameters Improve Lipid Phase Behaviour, TBD 2024 \n P.C.T. Souza et al. Martini 3: a general purpose force field for coarse-grained molecular dynamics, \n Nat. Methods; 2021. doi: 10.1038/s41592-021-01098-3	2024.07.12						G P	G G	cCCCCC cCCCCC	-1		DXPG
	x	PG	phosphatidylglycerol	PG	DCPG	CCCCCC	CCCCCC		di-C26:0	di-C26:0 PG (DCPG)	A general model phosphatidylglycerol (PG) lipid corresponding to atomistic C26:0 dihexacosanoyl tails.		This topology follows the standard Martini 3.0 lipid definitions and building block rules. \n Bonded parameters and mapping have been optimized as described in K.B. Pedersen et al. 2024.	K.B. Pedersen et al. The Martini 3 Lipidome: Expanded and Refined Parameters Improve Lipid Phase Behaviour, TBD 2024 \n P.C.T. Souza et al. Martini 3: a general purpose force field for coarse-grained molecular dynamics, \n Nat. Methods; 2021. doi: 10.1038/s41592-021-01098-3	2024.07.12						G P	G G	CCCCCC CCCCCC	-1		DXPG
	x	PG	phosphatidylglycerol	PG	DRPG	CDC	CDC		di-C14:1	di-C14:1 PG (DRPG)	A general model phosphatidylglycerol (PG) lipid corresponding to atomistic C14:1(9c) dimyristoleoyl tails.		This topology follows the standard Martini 3.0 lipid definitions and building block rules. \n Bonded parameters and mapping have been optimized as described in K.B. Pedersen et al. 2024.	K.B. Pedersen et al. The Martini 3 Lipidome: Expanded and Refined Parameters Improve Lipid Phase Behaviour, TBD 2024 \n P.C.T. Souza et al. Martini 3: a general purpose force field for coarse-grained molecular dynamics, \n Nat. Methods; 2021. doi: 10.1038/s41592-021-01098-3	2024.07.12						G P	G G	CDC CDC	-1		DYPG
	x	PG	phosphatidylglycerol	PG	DYPG	cCDC	cCDC		di-C16:1	di-C16:1 PG (DYPG)	A general model phosphatidylglycerol (PG) lipid corresponding to atomistic C16:1(9c) dipalmitoleoyl tails.		This topology follows the standard Martini 3.0 lipid definitions and building block rules. \n Bonded parameters and mapping have been optimized as described in K.B. Pedersen et al. 2024.	K.B. Pedersen et al. The Martini 3 Lipidome: Expanded and Refined Parameters Improve Lipid Phase Behaviour, TBD 2024 \n P.C.T. Souza et al. Martini 3: a general purpose force field for coarse-grained molecular dynamics, \n Nat. Methods; 2021. doi: 10.1038/s41592-021-01098-3	2024.07.12						G P	G G	cCDC cCDC	-1		DVPG	DYPG
	x	PG	phosphatidylglycerol	PG	DOPG	CDCC	CDCC		di-C18:1	di-C18:1 PG (DOPG)	A general model phosphatidylglycerol (PG) lipid corresponding to atomistic C18:1(9c) dioleoyl (DOPG) tails.		This topology follows the standard Martini 3.0 lipid definitions and building block rules. \n Bonded parameters and mapping have been optimized as described in K.B. Pedersen et al. 2024.	K.B. Pedersen et al. The Martini 3 Lipidome: Expanded and Refined Parameters Improve Lipid Phase Behaviour, TBD 2024 \n P.C.T. Souza et al. Martini 3: a general purpose force field for coarse-grained molecular dynamics, \n Nat. Methods; 2021. doi: 10.1038/s41592-021-01098-3	2024.07.12						G P	G G	CDCC CDCC	-1		DOPG	DOPG
	x	PG	phosphatidylglycerol	PG	DVPG	CCDC	CCDC		di-C18:1	di-C18:1 PG (DVPG)	A general model phosphatidylglycerol (PG) lipid corresponding to atomistic C18:1(11c) cis-vaccenic acid tails.		This topology follows the standard Martini 3.0 lipid definitions and building block rules. \n Bonded parameters and mapping have been optimized as described in K.B. Pedersen et al. 2024.	K.B. Pedersen et al. The Martini 3 Lipidome: Expanded and Refined Parameters Improve Lipid Phase Behaviour, TBD 2024 \n P.C.T. Souza et al. Martini 3: a general purpose force field for coarse-grained molecular dynamics, \n Nat. Methods; 2021. doi: 10.1038/s41592-021-01098-3	2024.07.12						G P	G G	CCDC CCDC	-1		DVPG
	x	PG	phosphatidylglycerol	PG	DGPG	cCDCC	cCDCC		di-C20:1	di-C20:1 PG (DGPG)	A general model phosphatidylglycerol (PG) lipid corresponding to atomistic C20:1(11c) di-gondoic acid tails.		This topology follows the standard Martini 3.0 lipid definitions and building block rules. \n Bonded parameters and mapping have been optimized as described in K.B. Pedersen et al. 2024.	K.B. Pedersen et al. The Martini 3 Lipidome: Expanded and Refined Parameters Improve Lipid Phase Behaviour, TBD 2024 \n P.C.T. Souza et al. Martini 3: a general purpose force field for coarse-grained molecular dynamics, \n Nat. Methods; 2021. doi: 10.1038/s41592-021-01098-3	2024.07.12						G P	G G	cCDCC cCDCC	-1		DGPG	DGPG
	x	PG	phosphatidylglycerol	PG	DEPG	CCDCC	CCDCC		di-C22:1	di-C22:1 PG (DEPG)	A general model phosphatidylglycerol (PG) lipid corresponding to atomistic C22:1(11c) or C22:1(13c) dierucoyl tails.		This topology follows the standard Martini 3.0 lipid definitions and building block rules. \n Bonded parameters and mapping have been optimized as described in K.B. Pedersen et al. 2024.	K.B. Pedersen et al. The Martini 3 Lipidome: Expanded and Refined Parameters Improve Lipid Phase Behaviour, TBD 2024 \n P.C.T. Souza et al. Martini 3: a general purpose force field for coarse-grained molecular dynamics, \n Nat. Methods; 2021. doi: 10.1038/s41592-021-01098-3	2024.07.12						G P	G G	CCDCC CCDCC	-1		DGPG	DEPG
	x	PG	phosphatidylglycerol	PG	DNPG	cCCDCC	cCCDCC		di-C24:1	di-C24:1 PG (DNPG)	A general model phosphatidylglycerol (PG) lipid corresponding to atomistic C24:1(15c) di-nervonic acid tails.		This topology follows the standard Martini 3.0 lipid definitions and building block rules. \n Bonded parameters and mapping have been optimized as described in K.B. Pedersen et al. 2024.	K.B. Pedersen et al. The Martini 3 Lipidome: Expanded and Refined Parameters Improve Lipid Phase Behaviour, TBD 2024 \n P.C.T. Souza et al. Martini 3: a general purpose force field for coarse-grained molecular dynamics, \n Nat. Methods; 2021. doi: 10.1038/s41592-021-01098-3	2024.07.12						G P	G G	cCCDCC cCCDCC	-1		DNPG	DNPG
	x	PG	phosphatidylglycerol	PG	DLPG	CDDC	CDDC		di-C18:2	di-C18:2 PG (DLPG)	A general model phosphatidylglycerol (PG) lipid corresponding to atomistic C18:2(9c;12c) dilinoleoyl (DLPG or DLiPG) tails.		This topology follows the standard Martini 3.0 lipid definitions and building block rules. \n Bonded parameters and mapping have been optimized as described in K.B. Pedersen et al. 2024.	K.B. Pedersen et al. The Martini 3 Lipidome: Expanded and Refined Parameters Improve Lipid Phase Behaviour, TBD 2024 \n P.C.T. Souza et al. Martini 3: a general purpose force field for coarse-grained molecular dynamics, \n Nat. Methods; 2021. doi: 10.1038/s41592-021-01098-3	2024.07.12						G P	G G	CDDC CDDC	-1		DIPG
	x	PG	phosphatidylglycerol	PG	DFPG	CDDD	CDDD		di-C18:3	di-C18:3 PG (DFPG)	A general model phosphatidylglycerol (PG) lipid corresponding to atomistic C18:3(9c;12c;15c) di-alpha-linolenic acid tails.		This topology follows the standard Martini 3.0 lipid definitions and building block rules. \n Bonded parameters and mapping have been optimized as described in K.B. Pedersen et al. 2024.	K.B. Pedersen et al. The Martini 3 Lipidome: Expanded and Refined Parameters Improve Lipid Phase Behaviour, TBD 2024 \n P.C.T. Souza et al. Martini 3: a general purpose force field for coarse-grained molecular dynamics, \n Nat. Methods; 2021. doi: 10.1038/s41592-021-01098-3	2024.07.12						G P	G G	CDDD CDDD	-1		DFPG
	x	PG	phosphatidylglycerol	PG	DAPG	cFFDC	cFFDC		di-C20:4	di-C20:4 PG (DAPG)	A general model phosphatidylglycerol (PG) lipid corresponding to atomistic C20:4(5c;8c;11c;14c) di-arachidonic acid (AA) tails.		This topology follows the standard Martini 3.0 lipid definitions and building block rules. \n Bonded parameters and mapping have been optimized as described in K.B. Pedersen et al. 2024.	K.B. Pedersen et al. The Martini 3 Lipidome: Expanded and Refined Parameters Improve Lipid Phase Behaviour, TBD 2024 \n P.C.T. Souza et al. Martini 3: a general purpose force field for coarse-grained molecular dynamics, \n Nat. Methods; 2021. doi: 10.1038/s41592-021-01098-3	2024.07.12						G P	G G	cFFDC cFFDC	-1		DAPG	DAPG
	x	PG	phosphatidylglycerol	PG	DDPG	DFFDD	DFFDD		di-C22:6	di-C22:6 PG (DDPG)	A general model phosphatidylglycerol (PG) lipid corresponding to atomistic C22:6(4c;7c;10c;13c;16c;19c) di-docosahexaenoic acid tails.		This topology follows the standard Martini 3.0 lipid definitions and building block rules. \n Bonded parameters and mapping have been optimized as described in K.B. Pedersen et al. 2024.	K.B. Pedersen et al. The Martini 3 Lipidome: Expanded and Refined Parameters Improve Lipid Phase Behaviour, TBD 2024 \n P.C.T. Souza et al. Martini 3: a general purpose force field for coarse-grained molecular dynamics, \n Nat. Methods; 2021. doi: 10.1038/s41592-021-01098-3	2024.07.12						G P	G G	DFFDD DFFDD	-1
	x	PG	phosphatidylglycerol	PG	PYPG	cCCC	cCDC		C16:0/16:1	C16:0/16:1 PG (PYPG)	A general model phosphatidylglycerol (PG) lipid corresponding to atomistic C16:0/16:1(9c) 1-palmitoyl-2-palmitoleoyl tails.		This topology follows the standard Martini 3.0 lipid definitions and building block rules. \n Bonded parameters and mapping have been optimized as described in K.B. Pedersen et al. 2024.	K.B. Pedersen et al. The Martini 3 Lipidome: Expanded and Refined Parameters Improve Lipid Phase Behaviour, TBD 2024 \n P.C.T. Souza et al. Martini 3: a general purpose force field for coarse-grained molecular dynamics, \n Nat. Methods; 2021. doi: 10.1038/s41592-021-01098-3	2024.07.12						G P	G G	cCDC cCCC	-1		POPG	PYPG
	x	PG	phosphatidylglycerol	PG	PSPG	cCCC	CCCC		C16:0/18:0	C16:0/18:0 PG (PSPG)	A general model phosphatidylglycerol (PG) lipid corresponding to atomistic C16:0/18:0 1-palmitoyl-2-stearoyl tails.		This topology follows the standard Martini 3.0 lipid definitions and building block rules. \n Bonded parameters and mapping have been optimized as described in K.B. Pedersen et al. 2024.	K.B. Pedersen et al. The Martini 3 Lipidome: Expanded and Refined Parameters Improve Lipid Phase Behaviour, TBD 2024 \n P.C.T. Souza et al. Martini 3: a general purpose force field for coarse-grained molecular dynamics, \n Nat. Methods; 2021. doi: 10.1038/s41592-021-01098-3	2024.07.12						G P	G G	CCCC cCCC	-1		DPPG	PSPG
	x	PG	phosphatidylglycerol	PG	POPG	cCCC	CDCC		C16:0/18:1	C16:0/18:1 PG (POPG)	A general model phosphatidylglycerol (PG) lipid corresponding to atomistic C16:0/18:1(9c) 1-palmitoyl-2-oleoyl (POPG) tails.		This topology follows the standard Martini 3.0 lipid definitions and building block rules. \n Bonded parameters and mapping have been optimized as described in K.B. Pedersen et al. 2024.	K.B. Pedersen et al. The Martini 3 Lipidome: Expanded and Refined Parameters Improve Lipid Phase Behaviour, TBD 2024 \n P.C.T. Souza et al. Martini 3: a general purpose force field for coarse-grained molecular dynamics, \n Nat. Methods; 2021. doi: 10.1038/s41592-021-01098-3	2024.07.12						G P	G G	CDCC cCCC	-1		POPG	POPG
	x	PG	phosphatidylglycerol	PG	PLPG	cCCC	CDDC		C16:0/18:2	C16:0/18:2 PG (PLPG)	A general model phosphatidylglycerol (PG) lipid corresponding to atomistic C16:0/18:2(9c;12c) 1-palmitoyl-2-linoleoyl tails.		This topology follows the standard Martini 3.0 lipid definitions and building block rules. \n Bonded parameters and mapping have been optimized as described in K.B. Pedersen et al. 2024.	K.B. Pedersen et al. The Martini 3 Lipidome: Expanded and Refined Parameters Improve Lipid Phase Behaviour, TBD 2024 \n P.C.T. Souza et al. Martini 3: a general purpose force field for coarse-grained molecular dynamics, \n Nat. Methods; 2021. doi: 10.1038/s41592-021-01098-3	2024.07.12						G P	G G	CDDC cCCC	-1		PIPG	PLPG
	x	PG	phosphatidylglycerol	PG	PFPG	cCCC	CDDD		C16:0/18:3	C16:0/18:3 PG (PFPG)	A general model phosphatidylglycerol (PG) lipid corresponding to atomistic C16:0/18:3(9c;12c;15c) 1-palmitoyl-2-alpha-linolenic acid tails.		This topology follows the standard Martini 3.0 lipid definitions and building block rules. \n Bonded parameters and mapping have been optimized as described in K.B. Pedersen et al. 2024.	K.B. Pedersen et al. The Martini 3 Lipidome: Expanded and Refined Parameters Improve Lipid Phase Behaviour, TBD 2024 \n P.C.T. Souza et al. Martini 3: a general purpose force field for coarse-grained molecular dynamics, \n Nat. Methods; 2021. doi: 10.1038/s41592-021-01098-3	2024.07.12						G P	G G	CDDD cCCC	-1			PLePG
	x	PG	phosphatidylglycerol	PG	PIPG	cCCC	cCDDC		C16:0/20:2	C16:0/20:2 PG (PIPG)	A general model phosphatidylglycerol (PG) lipid corresponding to atomistic C16:0/20:2(11c;14c) 1-palmitoyl-2-eicosadienoyl tails.		This topology follows the standard Martini 3.0 lipid definitions and building block rules. \n Bonded parameters and mapping have been optimized as described in K.B. Pedersen et al. 2024.	K.B. Pedersen et al. The Martini 3 Lipidome: Expanded and Refined Parameters Improve Lipid Phase Behaviour, TBD 2024 \n P.C.T. Souza et al. Martini 3: a general purpose force field for coarse-grained molecular dynamics, \n Nat. Methods; 2021. doi: 10.1038/s41592-021-01098-3	2024.07.12						G P	G G	cCDDC cCCC	-1
	x	PG	phosphatidylglycerol	PG	PQPG	cCCC	cDDDC		C16:0/20:3	C16:0/20:3 PG (PQPG)	A general model phosphatidylglycerol (PG) lipid corresponding to atomistic C18:0/20:2(8c;11c;14c) 1-palmitoyl-2-eicosatrienoyl tails.		This topology follows the standard Martini 3.0 lipid definitions and building block rules. \n Bonded parameters and mapping have been optimized as described in K.B. Pedersen et al. 2024.	K.B. Pedersen et al. The Martini 3 Lipidome: Expanded and Refined Parameters Improve Lipid Phase Behaviour, TBD 2024 \n P.C.T. Souza et al. Martini 3: a general purpose force field for coarse-grained molecular dynamics, \n Nat. Methods; 2021. doi: 10.1038/s41592-021-01098-3	2024.07.12						G P	G G	cDDDC cCCC	-1
	x	PG	phosphatidylglycerol	PG	PAPG	cCCC	cFFDC		C16:0/20:4	C16:0/20:4 PG (PAPG)	A general model phosphatidylglycerol (PG) lipid corresponding to atomistic C16:0/20:4(5c;8c;11c;14c) 1-palmitoyl-2-arachidonoyl tails.		This topology follows the standard Martini 3.0 lipid definitions and building block rules. \n Bonded parameters and mapping have been optimized as described in K.B. Pedersen et al. 2024.	K.B. Pedersen et al. The Martini 3 Lipidome: Expanded and Refined Parameters Improve Lipid Phase Behaviour, TBD 2024 \n P.C.T. Souza et al. Martini 3: a general purpose force field for coarse-grained molecular dynamics, \n Nat. Methods; 2021. doi: 10.1038/s41592-021-01098-3	2024.07.12						G P	G G	cFFDC cCCC	-1		PAPG	PAPG
	x	PG	phosphatidylglycerol	PG	PEPG	cCCC	CCDCC		C16:0/22:1	C16:0/22:1 PG (PEPG)	A general model phosphatidylglycerol (PG) lipid corresponding to atomistic C16:0/22:1 1-palmitoyl-2-erucoyl tails.		This topology follows the standard Martini 3.0 lipid definitions and building block rules. \n Bonded parameters and mapping have been optimized as described in K.B. Pedersen et al. 2024.	K.B. Pedersen et al. The Martini 3 Lipidome: Expanded and Refined Parameters Improve Lipid Phase Behaviour, TBD 2024 \n P.C.T. Souza et al. Martini 3: a general purpose force field for coarse-grained molecular dynamics, \n Nat. Methods; 2021. doi: 10.1038/s41592-021-01098-3	2024.07.12						G P	G G	CCDCC cCCC	-1		PGPG
	x	PG	phosphatidylglycerol	PG	PDPG	cCCC	DFFDD		C16:0/22:6	C16:0/22:6 PG (PDPG)	A general model phosphatidylglycerol (PG) lipid corresponding to atomistic C16:0/22:6(4c;7c;10c;13c;16c;19c) 1-palmitoyl-2-docosahexaenoyl tails.		This topology follows the standard Martini 3.0 lipid definitions and building block rules. \n Bonded parameters and mapping have been optimized as described in K.B. Pedersen et al. 2024.	K.B. Pedersen et al. The Martini 3 Lipidome: Expanded and Refined Parameters Improve Lipid Phase Behaviour, TBD 2024 \n P.C.T. Souza et al. Martini 3: a general purpose force field for coarse-grained molecular dynamics, \n Nat. Methods; 2021. doi: 10.1038/s41592-021-01098-3	2024.07.12						G P	G G	DFFDD cCCC	-1
	x	PG	phosphatidylglycerol	PG	YOPG	cCDC	CDCC		C16:1/18:1	C16:1/18:1 PG (YOPG)	A general model phosphatidylglycerol (PG) lipid corresponding to atomistic C16:1(9c)/18:1(9c) 1-palmitoleoyl-2-oleoyl tails.		This topology follows the standard Martini 3.0 lipid definitions and building block rules. \n Bonded parameters and mapping have been optimized as described in K.B. Pedersen et al. 2024.	K.B. Pedersen et al. The Martini 3 Lipidome: Expanded and Refined Parameters Improve Lipid Phase Behaviour, TBD 2024 \n P.C.T. Souza et al. Martini 3: a general purpose force field for coarse-grained molecular dynamics, \n Nat. Methods; 2021. doi: 10.1038/s41592-021-01098-3	2024.07.12						G P	G G	CDCC cCDC	-1		DOPG
	x	PG	phosphatidylglycerol	PG	SOPG	CCCC	CDCC		C18:0/18:1	C18:0/18:1 PG (SOPG)	A general model phosphatidylglycerol (PG) lipid corresponding to atomistic C18:0/18:1(9c) 1-stearoyl-2-oleoyl (SOPG) tails.		This topology follows the standard Martini 3.0 lipid definitions and building block rules. \n Bonded parameters and mapping have been optimized as described in K.B. Pedersen et al. 2024.	K.B. Pedersen et al. The Martini 3 Lipidome: Expanded and Refined Parameters Improve Lipid Phase Behaviour, TBD 2024 \n P.C.T. Souza et al. Martini 3: a general purpose force field for coarse-grained molecular dynamics, \n Nat. Methods; 2021. doi: 10.1038/s41592-021-01098-3	2024.07.12						G P	G G	CDCC CCCC	-1		POPG	SOPG
	x	PG	phosphatidylglycerol	PG	SLPG	CCCC	CDDC		C18:0/18:2	C18:0/18:2 PG (SLPG)	A general model phosphatidylglycerol (PG) lipid corresponding to atomistic C18:0/18:2(9c;12c) 1-stearoyl-2-linoleoyl tails.		This topology follows the standard Martini 3.0 lipid definitions and building block rules. \n Bonded parameters and mapping have been optimized as described in K.B. Pedersen et al. 2024.	K.B. Pedersen et al. The Martini 3 Lipidome: Expanded and Refined Parameters Improve Lipid Phase Behaviour, TBD 2024 \n P.C.T. Souza et al. Martini 3: a general purpose force field for coarse-grained molecular dynamics, \n Nat. Methods; 2021. doi: 10.1038/s41592-021-01098-3	2024.07.12						G P	G G	CDDC CCCC	-1		PIPG	SLPG
	x	PG	phosphatidylglycerol	PG	SAPG	CCCC	cFFDC		C18:0/20:4	C18:0/20:4 PG (SAPG)	A general model phosphatidylglycerol (PG) lipid corresponding to atomistic C16:0/20:4(5c;8c;11c;14c) 1-stearoyl-2-arachidonoyl tails.		This topology follows the standard Martini 3.0 lipid definitions and building block rules. \n Bonded parameters and mapping have been optimized as described in K.B. Pedersen et al. 2024.	K.B. Pedersen et al. The Martini 3 Lipidome: Expanded and Refined Parameters Improve Lipid Phase Behaviour, TBD 2024 \n P.C.T. Souza et al. Martini 3: a general purpose force field for coarse-grained molecular dynamics, \n Nat. Methods; 2021. doi: 10.1038/s41592-021-01098-3	2024.07.12						G P	G G	cFFDC CCCC	-1		PAPG	SAPG
	x	PG	phosphatidylglycerol	PG	SDPG	CCCC	DFFDD		C18:0/22:6	C18:0/22:6 PG (SDPG)	A general model phosphatidylglycerol (PG) lipid corresponding to atomistic C18:0/22:6(4c;7c;10c;13c;16c;19c) 1-stearoyl-2-docosahexaenoyl tails.		This topology follows the standard Martini 3.0 lipid definitions and building block rules. \n Bonded parameters and mapping have been optimized as described in K.B. Pedersen et al. 2024.	K.B. Pedersen et al. The Martini 3 Lipidome: Expanded and Refined Parameters Improve Lipid Phase Behaviour, TBD 2024 \n P.C.T. Souza et al. Martini 3: a general purpose force field for coarse-grained molecular dynamics, \n Nat. Methods; 2021. doi: 10.1038/s41592-021-01098-3	2024.07.12						G P	G G	DFFDD CCCC	-1			SDPG
	x	PG	phosphatidylglycerol	PG	OLPG	CDCC	CDDC		C18:1/18:2	C18:1/18:2 PG (OLPG)	A general model phosphatidylglycerol (PG) lipid corresponding to atomistic C18:1(9c)/18:2(9c;12c) 1-oleoyl-2-linoleoyl tails.		This topology follows the standard Martini 3.0 lipid definitions and building block rules. \n Bonded parameters and mapping have been optimized as described in K.B. Pedersen et al. 2024.	K.B. Pedersen et al. The Martini 3 Lipidome: Expanded and Refined Parameters Improve Lipid Phase Behaviour, TBD 2024 \n P.C.T. Souza et al. Martini 3: a general purpose force field for coarse-grained molecular dynamics, \n Nat. Methods; 2021. doi: 10.1038/s41592-021-01098-3	2024.07.12						G P	G G	CDDC CDCC	-1
	x	PG	phosphatidylglycerol	PG	OEPG	CDCC	CCDCC		C18:1/22:1	C18:1/22:1 PG (OEPG)	A general model phosphatidylglycerol (PG) lipid corresponding to atomistic C18:1(9c)/22:1(13c) 1-oleoyl-2-dierucoyl tails.		This topology follows the standard Martini 3.0 lipid definitions and building block rules. \n Bonded parameters and mapping have been optimized as described in K.B. Pedersen et al. 2024.	K.B. Pedersen et al. The Martini 3 Lipidome: Expanded and Refined Parameters Improve Lipid Phase Behaviour, TBD 2024 \n P.C.T. Souza et al. Martini 3: a general purpose force field for coarse-grained molecular dynamics, \n Nat. Methods; 2021. doi: 10.1038/s41592-021-01098-3	2024.07.12						G P	G G	CCDCC CDCC	-1
	x	PG	phosphatidylglycerol	PG	ODPG	CDCC	DFFDD		C18:1/22:6	C18:1/22:6 PG (ODPG)	A general model phosphatidylglycerol (PG) lipid corresponding to atomistic C18:1(9c)/22:6(4c;7c;10c;13c;16c;19c) 1-oleoyl-2-docosahexaenoic acid tails.		This topology follows the standard Martini 3.0 lipid definitions and building block rules. \n Bonded parameters and mapping have been optimized as described in K.B. Pedersen et al. 2024.	K.B. Pedersen et al. The Martini 3 Lipidome: Expanded and Refined Parameters Improve Lipid Phase Behaviour, TBD 2024 \n P.C.T. Souza et al. Martini 3: a general purpose force field for coarse-grained molecular dynamics, \n Nat. Methods; 2021. doi: 10.1038/s41592-021-01098-3	2024.07.12						G P	G G	DFFDD CDCC	-1
	x	PG	phosphatidylglycerol	PG	LFPG	CDDC	CDDD		C18:2/18:3	C18:2/18:3 PG (LFPG)	A general model phosphatidylglycerol (PG) lipid corresponding to atomistic C18:2(9c;12c)/18:3(9c;12c;15c) 1-dilinoleoyl-2-alpha-linolenic acid tails.		This topology follows the standard Martini 3.0 lipid definitions and building block rules. \n Bonded parameters and mapping have been optimized as described in K.B. Pedersen et al. 2024.	K.B. Pedersen et al. The Martini 3 Lipidome: Expanded and Refined Parameters Improve Lipid Phase Behaviour, TBD 2024 \n P.C.T. Souza et al. Martini 3: a general purpose force field for coarse-grained molecular dynamics, \n Nat. Methods; 2021. doi: 10.1038/s41592-021-01098-3	2024.07.12						G P	G G	CDDD CDDC	-1			LLPG
		Phosphatidic acid - PA
	-1	martini_v3.0.0_phospholipids_PA_v2.itp	Phosphatidic acid - PA	Collection of phosphatidic acid Martini 3 lipids										K.B. Pedersen et al. The Martini 3 Lipidome: Expanded and Refined Parameters Improve Lipid Phase Behaviour, TBD 2024 and \n P.C.T. Souza et al. Martini 3: a general purpose force field for coarse-grained molecular dynamics, \n Nat. Methods; 2021. doi: 10.1038/s41592-021-01098-3		Kasper B. Pedersen	Dec-2024 by Kasper
	x	PA	phosphatidic acid	PA	DTPA	cC	cC		di-C08:0	di-C08:0 PA (DTPA)	A general model phosphatidic acid (PA) lipid corresponding to atomistic C8:0 dioctanoyl tails.		This topology follows the standard Martini 3.0 lipid definitions and building block rules. \n Bonded parameters and mapping have been optimized as described in K.B. Pedersen et al. 2024.	K.B. Pedersen et al. The Martini 3 Lipidome: Expanded and Refined Parameters Improve Lipid Phase Behaviour, TBD 2024 \n P.C.T. Souza et al. Martini 3: a general purpose force field for coarse-grained molecular dynamics, \n Nat. Methods; 2021. doi: 10.1038/s41592-021-01098-3	2024.07.12						P	G G	cC cC	-1		DTPA
	x	PA	phosphatidic acid	PA	DJPA	CC	CC		di-C10:0	di-C10:0 PA (DJPA)	A general model phosphatidic acid (PA) lipid corresponding to atomistic C10:0 didecanoyl tails.		This topology follows the standard Martini 3.0 lipid definitions and building block rules. \n Bonded parameters and mapping have been optimized as described in K.B. Pedersen et al. 2024.	K.B. Pedersen et al. The Martini 3 Lipidome: Expanded and Refined Parameters Improve Lipid Phase Behaviour, TBD 2024 \n P.C.T. Souza et al. Martini 3: a general purpose force field for coarse-grained molecular dynamics, \n Nat. Methods; 2021. doi: 10.1038/s41592-021-01098-3	2024.07.12						P	G G	CC CC	-1		DTPA
	x	PA	phosphatidic acid	PA	DUPA	cCC	cCC		di-C12:0	di-C12:0 PA (DUPA)	A general model phosphatidic acid (PA) lipid corresponding to atomistic C12:0 dilauroyl tails.		This topology follows the standard Martini 3.0 lipid definitions and building block rules. \n Bonded parameters and mapping have been optimized as described in K.B. Pedersen et al. 2024.	K.B. Pedersen et al. The Martini 3 Lipidome: Expanded and Refined Parameters Improve Lipid Phase Behaviour, TBD 2024 \n P.C.T. Souza et al. Martini 3: a general purpose force field for coarse-grained molecular dynamics, \n Nat. Methods; 2021. doi: 10.1038/s41592-021-01098-3	2024.07.12						P	G G	cCC cCC	-1		DLPA	DLPA
	x	PA	phosphatidic acid	PA	DMPA	CCC	CCC		di-C14:0	di-C14:0 PA (DMPA)	A general model phosphatidic acid (PA) lipid corresponding to atomistic C14:0 dimyristoyl (DMPA) tails.		This topology follows the standard Martini 3.0 lipid definitions and building block rules. \n Bonded parameters and mapping have been optimized as described in K.B. Pedersen et al. 2024.	K.B. Pedersen et al. The Martini 3 Lipidome: Expanded and Refined Parameters Improve Lipid Phase Behaviour, TBD 2024 \n P.C.T. Souza et al. Martini 3: a general purpose force field for coarse-grained molecular dynamics, \n Nat. Methods; 2021. doi: 10.1038/s41592-021-01098-3	2024.07.12						P	G G	CCC CCC	-1		DLPA	DMPA
	x	PA	phosphatidic acid	PA	DPPA	cCCC	cCCC		di-C16:0	di-C16:0 PA (DPPA)	A general model phosphatidic acid (PA) lipid corresponding to atomistic C16:0 dipalmitoyl (DPPA) tails.		This topology follows the standard Martini 3.0 lipid definitions and building block rules. \n Bonded parameters and mapping have been optimized as described in K.B. Pedersen et al. 2024.	K.B. Pedersen et al. The Martini 3 Lipidome: Expanded and Refined Parameters Improve Lipid Phase Behaviour, TBD 2024 \n P.C.T. Souza et al. Martini 3: a general purpose force field for coarse-grained molecular dynamics, \n Nat. Methods; 2021. doi: 10.1038/s41592-021-01098-3	2024.07.12						P	G G	cCCC cCCC	-1		DPPA	DPPA
	x	PA	phosphatidic acid	PA	DSPA	CCCC	CCCC		di-C18:0	di-C18:0 PA (DSPA)	A general model phosphatidic acid (PA) lipid corresponding to atomistic C18:0 distearoyl (DSPA) tails.		This topology follows the standard Martini 3.0 lipid definitions and building block rules. \n Bonded parameters and mapping have been optimized as described in K.B. Pedersen et al. 2024.	K.B. Pedersen et al. The Martini 3 Lipidome: Expanded and Refined Parameters Improve Lipid Phase Behaviour, TBD 2024 \n P.C.T. Souza et al. Martini 3: a general purpose force field for coarse-grained molecular dynamics, \n Nat. Methods; 2021. doi: 10.1038/s41592-021-01098-3	2024.07.12						P	G G	CCCC CCCC	-1		DPPA	DSPA
	x	PA	phosphatidic acid	PA	DKPA	cCCCC	cCCCC		di-C20:0	di-C20:0 PA (DKPA)	A general model phosphatidic acid (PA) lipid corresponding to atomistic C20:0 diarachidoyl tails.		This topology follows the standard Martini 3.0 lipid definitions and building block rules. \n Bonded parameters and mapping have been optimized as described in K.B. Pedersen et al. 2024.	K.B. Pedersen et al. The Martini 3 Lipidome: Expanded and Refined Parameters Improve Lipid Phase Behaviour, TBD 2024 \n P.C.T. Souza et al. Martini 3: a general purpose force field for coarse-grained molecular dynamics, \n Nat. Methods; 2021. doi: 10.1038/s41592-021-01098-3	2024.07.12						P	G G	cCCCC cCCCC	-1		DBPA
	x	PA	phosphatidic acid	PA	DBPA	CCCCC	CCCCC		di-C22:0	di-C22:0 PA (DBPA)	A general model phosphatidic acid (PA) lipid corresponding to atomistic C22:0 dibehenoyl tails.		This topology follows the standard Martini 3.0 lipid definitions and building block rules. \n Bonded parameters and mapping have been optimized as described in K.B. Pedersen et al. 2024.	K.B. Pedersen et al. The Martini 3 Lipidome: Expanded and Refined Parameters Improve Lipid Phase Behaviour, TBD 2024 \n P.C.T. Souza et al. Martini 3: a general purpose force field for coarse-grained molecular dynamics, \n Nat. Methods; 2021. doi: 10.1038/s41592-021-01098-3	2024.07.12						P	G G	CCCCC CCCCC	-1		DBPA
	x	PA	phosphatidic acid	PA	DXPA	cCCCCC	cCCCCC		di-C24:0	di-C24:0 PA (DXPA)	A general model phosphatidic acid (PA) lipid corresponding to atomistic C24:0 dilignoceroyl tails.		This topology follows the standard Martini 3.0 lipid definitions and building block rules. \n Bonded parameters and mapping have been optimized as described in K.B. Pedersen et al. 2024.	K.B. Pedersen et al. The Martini 3 Lipidome: Expanded and Refined Parameters Improve Lipid Phase Behaviour, TBD 2024 \n P.C.T. Souza et al. Martini 3: a general purpose force field for coarse-grained molecular dynamics, \n Nat. Methods; 2021. doi: 10.1038/s41592-021-01098-3	2024.07.12						P	G G	cCCCCC cCCCCC	-1		DXPA
	x	PA	phosphatidic acid	PA	DCPA	CCCCCC	CCCCCC		di-C26:0	di-C26:0 PA (DCPA)	A general model phosphatidic acid (PA) lipid corresponding to atomistic C26:0 dihexacosanoyl tails.		This topology follows the standard Martini 3.0 lipid definitions and building block rules. \n Bonded parameters and mapping have been optimized as described in K.B. Pedersen et al. 2024.	K.B. Pedersen et al. The Martini 3 Lipidome: Expanded and Refined Parameters Improve Lipid Phase Behaviour, TBD 2024 \n P.C.T. Souza et al. Martini 3: a general purpose force field for coarse-grained molecular dynamics, \n Nat. Methods; 2021. doi: 10.1038/s41592-021-01098-3	2024.07.12						P	G G	CCCCCC CCCCCC	-1		DXPA
	x	PA	phosphatidic acid	PA	DRPA	CDC	CDC		di-C14:1	di-C14:1 PA (DRPA)	A general model phosphatidic acid (PA) lipid corresponding to atomistic C14:1(9c) dimyristoleoyl tails.		This topology follows the standard Martini 3.0 lipid definitions and building block rules. \n Bonded parameters and mapping have been optimized as described in K.B. Pedersen et al. 2024.	K.B. Pedersen et al. The Martini 3 Lipidome: Expanded and Refined Parameters Improve Lipid Phase Behaviour, TBD 2024 \n P.C.T. Souza et al. Martini 3: a general purpose force field for coarse-grained molecular dynamics, \n Nat. Methods; 2021. doi: 10.1038/s41592-021-01098-3	2024.07.12						P	G G	CDC CDC	-1		DYPA
	x	PA	phosphatidic acid	PA	DYPA	cCDC	cCDC		di-C16:1	di-C16:1 PA (DYPA)	A general model phosphatidic acid (PA) lipid corresponding to atomistic C16:1(9c) dipalmitoleoyl tails.		This topology follows the standard Martini 3.0 lipid definitions and building block rules. \n Bonded parameters and mapping have been optimized as described in K.B. Pedersen et al. 2024.	K.B. Pedersen et al. The Martini 3 Lipidome: Expanded and Refined Parameters Improve Lipid Phase Behaviour, TBD 2024 \n P.C.T. Souza et al. Martini 3: a general purpose force field for coarse-grained molecular dynamics, \n Nat. Methods; 2021. doi: 10.1038/s41592-021-01098-3	2024.07.12						P	G G	cCDC cCDC	-1		DVPA	DYPA
	x	PA	phosphatidic acid	PA	DOPA	CDCC	CDCC		di-C18:1	di-C18:1 PA (DOPA)	A general model phosphatidic acid (PA) lipid corresponding to atomistic C18:1(9c) dioleoyl (DOPA) tails.		This topology follows the standard Martini 3.0 lipid definitions and building block rules. \n Bonded parameters and mapping have been optimized as described in K.B. Pedersen et al. 2024.	K.B. Pedersen et al. The Martini 3 Lipidome: Expanded and Refined Parameters Improve Lipid Phase Behaviour, TBD 2024 \n P.C.T. Souza et al. Martini 3: a general purpose force field for coarse-grained molecular dynamics, \n Nat. Methods; 2021. doi: 10.1038/s41592-021-01098-3	2024.07.12						P	G G	CDCC CDCC	-1		DOPA	DOPA
	x	PA	phosphatidic acid	PA	DVPA	CCDC	CCDC		di-C18:1	di-C18:1 PA (DVPA)	A general model phosphatidic acid (PA) lipid corresponding to atomistic C18:1(11c) cis-vaccenic acid tails.		This topology follows the standard Martini 3.0 lipid definitions and building block rules. \n Bonded parameters and mapping have been optimized as described in K.B. Pedersen et al. 2024.	K.B. Pedersen et al. The Martini 3 Lipidome: Expanded and Refined Parameters Improve Lipid Phase Behaviour, TBD 2024 \n P.C.T. Souza et al. Martini 3: a general purpose force field for coarse-grained molecular dynamics, \n Nat. Methods; 2021. doi: 10.1038/s41592-021-01098-3	2024.07.12						P	G G	CCDC CCDC	-1		DVPA
	x	PA	phosphatidic acid	PA	DGPA	cCDCC	cCDCC		di-C20:1	di-C20:1 PA (DGPA)	A general model phosphatidic acid (PA) lipid corresponding to atomistic C20:1(11c) di-gondoic acid tails.		This topology follows the standard Martini 3.0 lipid definitions and building block rules. \n Bonded parameters and mapping have been optimized as described in K.B. Pedersen et al. 2024.	K.B. Pedersen et al. The Martini 3 Lipidome: Expanded and Refined Parameters Improve Lipid Phase Behaviour, TBD 2024 \n P.C.T. Souza et al. Martini 3: a general purpose force field for coarse-grained molecular dynamics, \n Nat. Methods; 2021. doi: 10.1038/s41592-021-01098-3	2024.07.12						P	G G	cCDCC cCDCC	-1		DGPA	DGPA
	x	PA	phosphatidic acid	PA	DEPA	CCDCC	CCDCC		di-C22:1	di-C22:1 PA (DEPA)	A general model phosphatidic acid (PA) lipid corresponding to atomistic C22:1(11c) or C22:1(13c) dierucoyl tails.		This topology follows the standard Martini 3.0 lipid definitions and building block rules. \n Bonded parameters and mapping have been optimized as described in K.B. Pedersen et al. 2024.	K.B. Pedersen et al. The Martini 3 Lipidome: Expanded and Refined Parameters Improve Lipid Phase Behaviour, TBD 2024 \n P.C.T. Souza et al. Martini 3: a general purpose force field for coarse-grained molecular dynamics, \n Nat. Methods; 2021. doi: 10.1038/s41592-021-01098-3	2024.07.12						P	G G	CCDCC CCDCC	-1		DGPA	DEPA
	x	PA	phosphatidic acid	PA	DNPA	cCCDCC	cCCDCC		di-C24:1	di-C24:1 PA (DNPA)	A general model phosphatidic acid (PA) lipid corresponding to atomistic C24:1(15c) di-nervonic acid tails.		This topology follows the standard Martini 3.0 lipid definitions and building block rules. \n Bonded parameters and mapping have been optimized as described in K.B. Pedersen et al. 2024.	K.B. Pedersen et al. The Martini 3 Lipidome: Expanded and Refined Parameters Improve Lipid Phase Behaviour, TBD 2024 \n P.C.T. Souza et al. Martini 3: a general purpose force field for coarse-grained molecular dynamics, \n Nat. Methods; 2021. doi: 10.1038/s41592-021-01098-3	2024.07.12						P	G G	cCCDCC cCCDCC	-1		DNPA	DNPA
	x	PA	phosphatidic acid	PA	DLPA	CDDC	CDDC		di-C18:2	di-C18:2 PA (DLPA)	A general model phosphatidic acid (PA) lipid corresponding to atomistic C18:2(9c;12c) dilinoleoyl (DLPA or DLiPA) tails.		This topology follows the standard Martini 3.0 lipid definitions and building block rules. \n Bonded parameters and mapping have been optimized as described in K.B. Pedersen et al. 2024.	K.B. Pedersen et al. The Martini 3 Lipidome: Expanded and Refined Parameters Improve Lipid Phase Behaviour, TBD 2024 \n P.C.T. Souza et al. Martini 3: a general purpose force field for coarse-grained molecular dynamics, \n Nat. Methods; 2021. doi: 10.1038/s41592-021-01098-3	2024.07.12						P	G G	CDDC CDDC	-1		DIPA
	x	PA	phosphatidic acid	PA	DFPA	CDDD	CDDD		di-C18:3	di-C18:3 PA (DFPA)	A general model phosphatidic acid (PA) lipid corresponding to atomistic C18:3(9c;12c;15c) di-alpha-linolenic acid tails.		This topology follows the standard Martini 3.0 lipid definitions and building block rules. \n Bonded parameters and mapping have been optimized as described in K.B. Pedersen et al. 2024.	K.B. Pedersen et al. The Martini 3 Lipidome: Expanded and Refined Parameters Improve Lipid Phase Behaviour, TBD 2024 \n P.C.T. Souza et al. Martini 3: a general purpose force field for coarse-grained molecular dynamics, \n Nat. Methods; 2021. doi: 10.1038/s41592-021-01098-3	2024.07.12						P	G G	CDDD CDDD	-1		DFPA
	x	PA	phosphatidic acid	PA	DAPA	cFFDC	cFFDC		di-C20:4	di-C20:4 PA (DAPA)	A general model phosphatidic acid (PA) lipid corresponding to atomistic C20:4(5c;8c;11c;14c) di-arachidonic acid (AA) tails.		This topology follows the standard Martini 3.0 lipid definitions and building block rules. \n Bonded parameters and mapping have been optimized as described in K.B. Pedersen et al. 2024.	K.B. Pedersen et al. The Martini 3 Lipidome: Expanded and Refined Parameters Improve Lipid Phase Behaviour, TBD 2024 \n P.C.T. Souza et al. Martini 3: a general purpose force field for coarse-grained molecular dynamics, \n Nat. Methods; 2021. doi: 10.1038/s41592-021-01098-3	2024.07.12						P	G G	cFFDC cFFDC	-1		DAPA	DAPA
	x	PA	phosphatidic acid	PA	DDPA	DFFDD	DFFDD		di-C22:6	di-C22:6 PA (DDPA)	A general model phosphatidic acid (PA) lipid corresponding to atomistic C22:6(4c;7c;10c;13c;16c;19c) di-docosahexaenoic acid tails.		This topology follows the standard Martini 3.0 lipid definitions and building block rules. \n Bonded parameters and mapping have been optimized as described in K.B. Pedersen et al. 2024.	K.B. Pedersen et al. The Martini 3 Lipidome: Expanded and Refined Parameters Improve Lipid Phase Behaviour, TBD 2024 \n P.C.T. Souza et al. Martini 3: a general purpose force field for coarse-grained molecular dynamics, \n Nat. Methods; 2021. doi: 10.1038/s41592-021-01098-3	2024.07.12						P	G G	DFFDD DFFDD	-1
	x	PA	phosphatidic acid	PA	PYPA	cCCC	cCDC		C16:0/16:1	C16:0/16:1 PA (PYPA)	A general model phosphatidic acid (PA) lipid corresponding to atomistic C16:0/16:1(9c) 1-palmitoyl-2-palmitoleoyl tails.		This topology follows the standard Martini 3.0 lipid definitions and building block rules. \n Bonded parameters and mapping have been optimized as described in K.B. Pedersen et al. 2024.	K.B. Pedersen et al. The Martini 3 Lipidome: Expanded and Refined Parameters Improve Lipid Phase Behaviour, TBD 2024 \n P.C.T. Souza et al. Martini 3: a general purpose force field for coarse-grained molecular dynamics, \n Nat. Methods; 2021. doi: 10.1038/s41592-021-01098-3	2024.07.12						P	G G	cCDC cCCC	-1		POPA
	x	PA	phosphatidic acid	PA	PSPA	cCCC	CCCC		C16:0/18:0	C16:0/18:0 PA (PSPA)	A general model phosphatidic acid (PA) lipid corresponding to atomistic C16:0/18:0 1-palmitoyl-2-stearoyl tails.		This topology follows the standard Martini 3.0 lipid definitions and building block rules. \n Bonded parameters and mapping have been optimized as described in K.B. Pedersen et al. 2024.	K.B. Pedersen et al. The Martini 3 Lipidome: Expanded and Refined Parameters Improve Lipid Phase Behaviour, TBD 2024 \n P.C.T. Souza et al. Martini 3: a general purpose force field for coarse-grained molecular dynamics, \n Nat. Methods; 2021. doi: 10.1038/s41592-021-01098-3	2024.07.12						P	G G	CCCC cCCC	-1		DPPA	PSPA
	x	PA	phosphatidic acid	PA	POPA	cCCC	CDCC		C16:0/18:1	C16:0/18:1 PA (POPA)	A general model phosphatidic acid (PA) lipid corresponding to atomistic C16:0/18:1(9c) 1-palmitoyl-2-oleoyl (POPA) tails.		This topology follows the standard Martini 3.0 lipid definitions and building block rules. \n Bonded parameters and mapping have been optimized as described in K.B. Pedersen et al. 2024.	K.B. Pedersen et al. The Martini 3 Lipidome: Expanded and Refined Parameters Improve Lipid Phase Behaviour, TBD 2024 \n P.C.T. Souza et al. Martini 3: a general purpose force field for coarse-grained molecular dynamics, \n Nat. Methods; 2021. doi: 10.1038/s41592-021-01098-3	2024.07.12						P	G G	CDCC cCCC	-1		POPA	POPA
	x	PA	phosphatidic acid	PA	PLPA	cCCC	CDDC		C16:0/18:2	C16:0/18:2 PA (PLPA)	A general model phosphatidic acid (PA) lipid corresponding to atomistic C16:0/18:2(9c;12c) 1-palmitoyl-2-linoleoyl tails.		This topology follows the standard Martini 3.0 lipid definitions and building block rules. \n Bonded parameters and mapping have been optimized as described in K.B. Pedersen et al. 2024.	K.B. Pedersen et al. The Martini 3 Lipidome: Expanded and Refined Parameters Improve Lipid Phase Behaviour, TBD 2024 \n P.C.T. Souza et al. Martini 3: a general purpose force field for coarse-grained molecular dynamics, \n Nat. Methods; 2021. doi: 10.1038/s41592-021-01098-3	2024.07.12						P	G G	CDDC cCCC	-1		PIPA	PLPA
	x	PA	phosphatidic acid	PA	PFPA	cCCC	CDDD		C16:0/18:3	C16:0/18:3 PA (PFPA)	A general model phosphatidic acid (PA) lipid corresponding to atomistic C16:0/18:3(9c;12c;15c) 1-palmitoyl-2-alpha-linolenic acid tails.		This topology follows the standard Martini 3.0 lipid definitions and building block rules. \n Bonded parameters and mapping have been optimized as described in K.B. Pedersen et al. 2024.	K.B. Pedersen et al. The Martini 3 Lipidome: Expanded and Refined Parameters Improve Lipid Phase Behaviour, TBD 2024 \n P.C.T. Souza et al. Martini 3: a general purpose force field for coarse-grained molecular dynamics, \n Nat. Methods; 2021. doi: 10.1038/s41592-021-01098-3	2024.07.12						P	G G	CDDD cCCC	-1			PLePA
	x	PA	phosphatidic acid	PA	PIPA	cCCC	cCDDC		C16:0/20:2	C16:0/20:2 PA (PIPA)	A general model phosphatidic acid (PA) lipid corresponding to atomistic C16:0/20:2(11c;14c) 1-palmitoyl-2-eicosadienoyl tails.		This topology follows the standard Martini 3.0 lipid definitions and building block rules. \n Bonded parameters and mapping have been optimized as described in K.B. Pedersen et al. 2024.	K.B. Pedersen et al. The Martini 3 Lipidome: Expanded and Refined Parameters Improve Lipid Phase Behaviour, TBD 2024 \n P.C.T. Souza et al. Martini 3: a general purpose force field for coarse-grained molecular dynamics, \n Nat. Methods; 2021. doi: 10.1038/s41592-021-01098-3	2024.07.12						P	G G	cCDDC cCCC	-1
	x	PA	phosphatidic acid	PA	PQPA	cCCC	cDDDC		C16:0/20:3	C16:0/20:3 PA (PQPA)	A general model phosphatidic acid (PA) lipid corresponding to atomistic C18:0/20:2(8c;11c;14c) 1-palmitoyl-2-eicosatrienoyl tails.		This topology follows the standard Martini 3.0 lipid definitions and building block rules. \n Bonded parameters and mapping have been optimized as described in K.B. Pedersen et al. 2024.	K.B. Pedersen et al. The Martini 3 Lipidome: Expanded and Refined Parameters Improve Lipid Phase Behaviour, TBD 2024 \n P.C.T. Souza et al. Martini 3: a general purpose force field for coarse-grained molecular dynamics, \n Nat. Methods; 2021. doi: 10.1038/s41592-021-01098-3	2024.07.12						P	G G	cDDDC cCCC	-1
	x	PA	phosphatidic acid	PA	PAPA	cCCC	cFFDC		C16:0/20:4	C16:0/20:4 PA (PAPA)	A general model phosphatidic acid (PA) lipid corresponding to atomistic C16:0/20:4(5c;8c;11c;14c) 1-palmitoyl-2-arachidonoyl tails.		This topology follows the standard Martini 3.0 lipid definitions and building block rules. \n Bonded parameters and mapping have been optimized as described in K.B. Pedersen et al. 2024.	K.B. Pedersen et al. The Martini 3 Lipidome: Expanded and Refined Parameters Improve Lipid Phase Behaviour, TBD 2024 \n P.C.T. Souza et al. Martini 3: a general purpose force field for coarse-grained molecular dynamics, \n Nat. Methods; 2021. doi: 10.1038/s41592-021-01098-3	2024.07.12						P	G G	cFFDC cCCC	-1		PAPA	PAPA
	x	PA	phosphatidic acid	PA	PEPA	cCCC	CCDCC		C16:0/22:1	C16:0/22:1 PA (PEPA)	A general model phosphatidic acid (PA) lipid corresponding to atomistic C16:0/22:1 1-palmitoyl-2-erucoyl tails.		This topology follows the standard Martini 3.0 lipid definitions and building block rules. \n Bonded parameters and mapping have been optimized as described in K.B. Pedersen et al. 2024.	K.B. Pedersen et al. The Martini 3 Lipidome: Expanded and Refined Parameters Improve Lipid Phase Behaviour, TBD 2024 \n P.C.T. Souza et al. Martini 3: a general purpose force field for coarse-grained molecular dynamics, \n Nat. Methods; 2021. doi: 10.1038/s41592-021-01098-3	2024.07.12						P	G G	CCDCC cCCC	-1		PGPA
	x	PA	phosphatidic acid	PA	PDPA	cCCC	DFFDD		C16:0/22:6	C16:0/22:6 PA (PDPA)	A general model phosphatidic acid (PA) lipid corresponding to atomistic C16:0/22:6(4c;7c;10c;13c;16c;19c) 1-palmitoyl-2-docosahexaenoyl tails.		This topology follows the standard Martini 3.0 lipid definitions and building block rules. \n Bonded parameters and mapping have been optimized as described in K.B. Pedersen et al. 2024.	K.B. Pedersen et al. The Martini 3 Lipidome: Expanded and Refined Parameters Improve Lipid Phase Behaviour, TBD 2024 \n P.C.T. Souza et al. Martini 3: a general purpose force field for coarse-grained molecular dynamics, \n Nat. Methods; 2021. doi: 10.1038/s41592-021-01098-3	2024.07.12						P	G G	DFFDD cCCC	-1		PUPA
	x	PA	phosphatidic acid	PA	YOPA	cCDC	CDCC		C16:1/18:1	C16:1/18:1 PA (YOPA)	A general model phosphatidic acid (PA) lipid corresponding to atomistic C16:1(9c)/18:1(9c) 1-palmitoleoyl-2-oleoyl tails.		This topology follows the standard Martini 3.0 lipid definitions and building block rules. \n Bonded parameters and mapping have been optimized as described in K.B. Pedersen et al. 2024.	K.B. Pedersen et al. The Martini 3 Lipidome: Expanded and Refined Parameters Improve Lipid Phase Behaviour, TBD 2024 \n P.C.T. Souza et al. Martini 3: a general purpose force field for coarse-grained molecular dynamics, \n Nat. Methods; 2021. doi: 10.1038/s41592-021-01098-3	2024.07.12						P	G G	CDCC cCDC	-1		DOPA
	x	PA	phosphatidic acid	PA	SOPA	CCCC	CDCC		C18:0/18:1	C18:0/18:1 PA (SOPA)	A general model phosphatidic acid (PA) lipid corresponding to atomistic C18:0/18:1(9c) 1-stearoyl-2-oleoyl (SOPA) tails.		This topology follows the standard Martini 3.0 lipid definitions and building block rules. \n Bonded parameters and mapping have been optimized as described in K.B. Pedersen et al. 2024.	K.B. Pedersen et al. The Martini 3 Lipidome: Expanded and Refined Parameters Improve Lipid Phase Behaviour, TBD 2024 \n P.C.T. Souza et al. Martini 3: a general purpose force field for coarse-grained molecular dynamics, \n Nat. Methods; 2021. doi: 10.1038/s41592-021-01098-3	2024.07.12						P	G G	CDCC CCCC	-1		POPA	SOPA
	x	PA	phosphatidic acid	PA	SLPA	CCCC	CDDC		C18:0/18:2	C18:0/18:2 PA (SLPA)	A general model phosphatidic acid (PA) lipid corresponding to atomistic C18:0/18:2(9c;12c) 1-stearoyl-2-linoleoyl tails.		This topology follows the standard Martini 3.0 lipid definitions and building block rules. \n Bonded parameters and mapping have been optimized as described in K.B. Pedersen et al. 2024.	K.B. Pedersen et al. The Martini 3 Lipidome: Expanded and Refined Parameters Improve Lipid Phase Behaviour, TBD 2024 \n P.C.T. Souza et al. Martini 3: a general purpose force field for coarse-grained molecular dynamics, \n Nat. Methods; 2021. doi: 10.1038/s41592-021-01098-3	2024.07.12						P	G G	CDDC CCCC	-1		PIPA	SLPA
	x	PA	phosphatidic acid	PA	SAPA	CCCC	cFFDC		C18:0/20:4	C18:0/20:4 PA (SAPA)	A general model phosphatidic acid (PA) lipid corresponding to atomistic C16:0/20:4(5c;8c;11c;14c) 1-stearoyl-2-arachidonoyl tails.		This topology follows the standard Martini 3.0 lipid definitions and building block rules. \n Bonded parameters and mapping have been optimized as described in K.B. Pedersen et al. 2024.	K.B. Pedersen et al. The Martini 3 Lipidome: Expanded and Refined Parameters Improve Lipid Phase Behaviour, TBD 2024 \n P.C.T. Souza et al. Martini 3: a general purpose force field for coarse-grained molecular dynamics, \n Nat. Methods; 2021. doi: 10.1038/s41592-021-01098-3	2024.07.12						P	G G	cFFDC CCCC	-1		PAPA	SAPA
	x	PA	phosphatidic acid	PA	SDPA	CCCC	DFFDD		C18:0/22:6	C18:0/22:6 PA (SDPA)	A general model phosphatidic acid (PA) lipid corresponding to atomistic C18:0/22:6(4c;7c;10c;13c;16c;19c) 1-stearoyl-2-docosahexaenoyl tails.		This topology follows the standard Martini 3.0 lipid definitions and building block rules. \n Bonded parameters and mapping have been optimized as described in K.B. Pedersen et al. 2024.	K.B. Pedersen et al. The Martini 3 Lipidome: Expanded and Refined Parameters Improve Lipid Phase Behaviour, TBD 2024 \n P.C.T. Souza et al. Martini 3: a general purpose force field for coarse-grained molecular dynamics, \n Nat. Methods; 2021. doi: 10.1038/s41592-021-01098-3	2024.07.12						P	G G	DFFDD CCCC	-1		PUPA	SDPA
	x	PA	phosphatidic acid	PA	OLPA	CDCC	CDDC		C18:1/18:2	C18:1/18:2 PA (OLPA)	A general model phosphatidic acid (PA) lipid corresponding to atomistic C18:1(9c)/18:2(9c;12c) 1-oleoyl-2-linoleoyl tails.		This topology follows the standard Martini 3.0 lipid definitions and building block rules. \n Bonded parameters and mapping have been optimized as described in K.B. Pedersen et al. 2024.	K.B. Pedersen et al. The Martini 3 Lipidome: Expanded and Refined Parameters Improve Lipid Phase Behaviour, TBD 2024 \n P.C.T. Souza et al. Martini 3: a general purpose force field for coarse-grained molecular dynamics, \n Nat. Methods; 2021. doi: 10.1038/s41592-021-01098-3	2024.07.12						P	G G	CDDC CDCC	-1
	x	PA	phosphatidic acid	PA	OEPA	CDCC	CCDCC		C18:1/22:1	C18:1/22:1 PA (OEPA)	A general model phosphatidic acid (PA) lipid corresponding to atomistic C18:1(9c)/22:1(13c) 1-oleoyl-2-dierucoyl tails.		This topology follows the standard Martini 3.0 lipid definitions and building block rules. \n Bonded parameters and mapping have been optimized as described in K.B. Pedersen et al. 2024.	K.B. Pedersen et al. The Martini 3 Lipidome: Expanded and Refined Parameters Improve Lipid Phase Behaviour, TBD 2024 \n P.C.T. Souza et al. Martini 3: a general purpose force field for coarse-grained molecular dynamics, \n Nat. Methods; 2021. doi: 10.1038/s41592-021-01098-3	2024.07.12						P	G G	CCDCC CDCC	-1
	x	PA	phosphatidic acid	PA	ODPA	CDCC	DFFDD		C18:1/22:6	C18:1/22:6 PA (ODPA)	A general model phosphatidic acid (PA) lipid corresponding to atomistic C18:1(9c)/22:6(4c;7c;10c;13c;16c;19c) 1-oleoyl-2-docosahexaenoic acid tails.		This topology follows the standard Martini 3.0 lipid definitions and building block rules. \n Bonded parameters and mapping have been optimized as described in K.B. Pedersen et al. 2024.	K.B. Pedersen et al. The Martini 3 Lipidome: Expanded and Refined Parameters Improve Lipid Phase Behaviour, TBD 2024 \n P.C.T. Souza et al. Martini 3: a general purpose force field for coarse-grained molecular dynamics, \n Nat. Methods; 2021. doi: 10.1038/s41592-021-01098-3	2024.07.12						P	G G	DFFDD CDCC	-1
	x	PA	phosphatidic acid	PA	LFPA	CDDC	CDDD		C18:2/18:3	C18:2/18:3 PA (LFPA)	A general model phosphatidic acid (PA) lipid corresponding to atomistic C18:2(9c;12c)/18:3(9c;12c;15c) 1-dilinoleoyl-2-alpha-linolenic acid tails.		This topology follows the standard Martini 3.0 lipid definitions and building block rules. \n Bonded parameters and mapping have been optimized as described in K.B. Pedersen et al. 2024.	K.B. Pedersen et al. The Martini 3 Lipidome: Expanded and Refined Parameters Improve Lipid Phase Behaviour, TBD 2024 \n P.C.T. Souza et al. Martini 3: a general purpose force field for coarse-grained molecular dynamics, \n Nat. Methods; 2021. doi: 10.1038/s41592-021-01098-3	2024.07.12						P	G G	CDDD CDDC	-1			LLPA
		Phosphatidylinositols - PIs and PIPs
	-1	martini_v3.0.0_phospholipids_PI_v2.itp	Phosphatidylinositols - PI	Collection of phosphatidylinositol Martini 3 lipids					WARNING - martini_v3.0_phospholipids_PI_dev_v17.itp has other things in it and needs manual splicing					L. Borges-Araujo, P.C.T. Souza, F. Fernandes and M.N. Melo. Improved Parameterization of Phosphatidylinositide \n Lipid Headgroups for the Martini 3 Coarse-Grain Force Field, JCTC, 2021. doi:10.1021/acs.jctc.1c00615; \n K.B. Pedersen et al. The Martini 3 Lipidome: Expanded and Refined Parameters Improve Lipid Phase Behaviour, TBD 2024 and \n P.C.T. Souza et al. Martini 3: a general purpose force …		L. Borges-Araujo, P.C.T. Souza & M.N. Melo	Dec-2024 by Luis and Kasper
		phosphatidylinositol - PI
	x	Phosphatidylinositols	phosphatidylinositol	PI	POPI	cCCC	CDCC		C16:0/18:1	C16:0/18:1 PI (POPI)	A general model phosphatidylinositol (PI) lipid corresponding to atomistic C16:0/18:1 1-palmitoyl-2-oleoyl (POPI) tails.		The lipid head parameters are based on referance atomistic CHARMM36m simulations, see Borges-Araujo et al. 2021 for details. \n The lipid tail follows the standard Martini 3.0 lipid definitions and building block rules. \n Tail bonded parameters and mapping have been optimized as described in K.B. Pedersen et al. 2024.	L. Borges-Araujo, P.C.T. Souza, F. Fernandes and M.N. Melo. Improved Parameterization of Phosphatidylinositide \n Lipid Headgroups for the Martini 3 Coarse-Grain Force Field, JCTC, 2021. doi:10.1021/acs.jctc.1c00615 \n K.B. Pedersen et al. The Martini 3 Lipidome: Expanded and Refined Parameters Improve Lipid Phase Behaviour, TBD 2024 \n P.C.T. Souza et al. Martini 3: a general purpose force field…	2024.07.12						PI	G G	CDCC cCCC	-1		POPI	POPI
	x	Phosphatidylinositols	phosphatidylinositol	PI	PLPI	cCCC	CDDC		C16:0/18:2	C16:0/18:2 PI (PLPI)	A general model phosphatidylinositol (PI) lipid corresponding to atomistic C16:0/18:2 1-palmitoyl-2-linoleoyl (DLPI or DLiPI) tails.		The lipid head parameters are based on referance atomistic CHARMM36m simulations, see Borges-Araujo et al. 2021 for details. \n The lipid tail follows the standard Martini 3.0 lipid definitions and building block rules. \n Tail bonded parameters and mapping have been optimized as described in K.B. Pedersen et al. 2024.	L. Borges-Araujo, P.C.T. Souza, F. Fernandes and M.N. Melo. Improved Parameterization of Phosphatidylinositide \n Lipid Headgroups for the Martini 3 Coarse-Grain Force Field, JCTC, 2021. doi:10.1021/acs.jctc.1c00615 \n K.B. Pedersen et al. The Martini 3 Lipidome: Expanded and Refined Parameters Improve Lipid Phase Behaviour, TBD 2024 \n P.C.T. Souza et al. Martini 3: a general purpose force field…	2024.07.12						PI	G G	CDDC cCCC	-1		PIPI	PLPI
	x	Phosphatidylinositols	phosphatidylinositol	PI	SAPI	CCCC	cFFDC		C18:0/20:4	C18:0/20:4 PI (SAPI)	A general model phosphatidylinositol (PI) lipid corresponding to atomistic C18:0/20:4 1-stearoyl-2-arachidonoyl tails.		The lipid head parameters are based on referance atomistic CHARMM36m simulations, see Borges-Araujo et al. 2021 for details. \n The lipid tail follows the standard Martini 3.0 lipid definitions and building block rules. \n Tail bonded parameters and mapping have been optimized as described in K.B. Pedersen et al. 2024.	L. Borges-Araujo, P.C.T. Souza, F. Fernandes and M.N. Melo. Improved Parameterization of Phosphatidylinositide \n Lipid Headgroups for the Martini 3 Coarse-Grain Force Field, JCTC, 2021. doi:10.1021/acs.jctc.1c00615 \n K.B. Pedersen et al. The Martini 3 Lipidome: Expanded and Refined Parameters Improve Lipid Phase Behaviour, TBD 2024 \n P.C.T. Souza et al. Martini 3: a general purpose force field…	2024.07.12						PI	G G	cFFDC CCCC	-1		PAPI	SAPI
	x	Phosphatidylinositols	phosphatidylinositol	PI	SDPI	CCCC	DFFDD		C18:0/22:6	C18:0/22:6 PI (SDPI)	A general model phosphatidylinositol (PI) lipid corresponding to atomistic C18:0/22:6 1-stearoyl-2-docosahexaenoyl tails.		The lipid head parameters are based on referance atomistic CHARMM36m simulations, see Borges-Araujo et al. 2021 for details. \n The lipid tail follows the standard Martini 3.0 lipid definitions and building block rules. \n Tail bonded parameters and mapping have been optimized as described in K.B. Pedersen et al. 2024.	L. Borges-Araujo, P.C.T. Souza, F. Fernandes and M.N. Melo. Improved Parameterization of Phosphatidylinositide \n Lipid Headgroups for the Martini 3 Coarse-Grain Force Field, JCTC, 2021. doi:10.1021/acs.jctc.1c00615 \n K.B. Pedersen et al. The Martini 3 Lipidome: Expanded and Refined Parameters Improve Lipid Phase Behaviour, TBD 2024 \n P.C.T. Souza et al. Martini 3: a general purpose force field…	2024.07.12						PI	G G	DFFDD CCCC	-1		PUPI	SDPI
		phosphatidylinositol phosphate (PIP) - P1
	x	Phosphatidylinositols	phosphatidylinositol phosphate	PIP1(3)	POP1	cCCC	CDCC		C16:0/18:1	C16:0/18:1 PIP1(3) (POP1)	A general model phosphatidylinositol phosphate (PIP1(3)) lipid corresponding to atomistic C16:0/18:1 1-palmitoyl-2-oleoyl (PO-PIP1(3)) tails.		The lipid head parameters are based on referance atomistic CHARMM36m simulations, see Borges-Araujo et al. 2021 for details. \n The lipid tail follows the standard Martini 3.0 lipid definitions and building block rules. \n Tail bonded parameters and mapping have been optimized as described in K.B. Pedersen et al. 2024.	L. Borges-Araujo, P.C.T. Souza, F. Fernandes and M.N. Melo. Improved Parameterization of Phosphatidylinositide \n Lipid Headgroups for the Martini 3 Coarse-Grain Force Field, JCTC, 2021. doi:10.1021/acs.jctc.1c00615 \n K.B. Pedersen et al. The Martini 3 Lipidome: Expanded and Refined Parameters Improve Lipid Phase Behaviour, TBD 2024 \n P.C.T. Souza et al. Martini 3: a general purpose force field…	2024.07.12						P1	G G	CDCC cCCC	-3		POP1	POPI13
	x	Phosphatidylinositols	phosphatidylinositol phosphate	PIP1(3)	SAP1	CCCC	cFFDC		C18:0/20:4	C18:0/20:4 PIP1(3) (SAP1)	A general model phosphatidylinositol phosphate (PIP1(3)) lipid corresponding to atomistic C18:0/20:4 1-stearoyl-2-arachidonoyl tails.		The lipid head parameters are based on referance atomistic CHARMM36m simulations, see Borges-Araujo et al. 2021 for details. \n The lipid tail follows the standard Martini 3.0 lipid definitions and building block rules. \n Tail bonded parameters and mapping have been optimized as described in K.B. Pedersen et al. 2024.	L. Borges-Araujo, P.C.T. Souza, F. Fernandes and M.N. Melo. Improved Parameterization of Phosphatidylinositide \n Lipid Headgroups for the Martini 3 Coarse-Grain Force Field, JCTC, 2021. doi:10.1021/acs.jctc.1c00615 \n K.B. Pedersen et al. The Martini 3 Lipidome: Expanded and Refined Parameters Improve Lipid Phase Behaviour, TBD 2024 \n P.C.T. Souza et al. Martini 3: a general purpose force field…	2024.07.12						P1	G G	cFFDC CCCC	-3		PAP1	SAPI13
	x	Phosphatidylinositols	phosphatidylinositol phosphate	PIP1(4)	POP4	cCCC	CDCC		C16:0/18:1	C16:0/18:1 PIP1(4) (POP4)	A general model phosphatidylinositol phosphate (PIP1(4)) lipid corresponding to atomistic C16:0/18:1 1-palmitoyl-2-oleoyl (PO-PIP1(4)) tails.		The lipid head parameters are based on referance atomistic CHARMM36m simulations, see Borges-Araujo et al. 2021 for details. \n The lipid tail follows the standard Martini 3.0 lipid definitions and building block rules. \n Tail bonded parameters and mapping have been optimized as described in K.B. Pedersen et al. 2024.	L. Borges-Araujo, P.C.T. Souza, F. Fernandes and M.N. Melo. Improved Parameterization of Phosphatidylinositide \n Lipid Headgroups for the Martini 3 Coarse-Grain Force Field, JCTC, 2021. doi:10.1021/acs.jctc.1c00615 \n K.B. Pedersen et al. The Martini 3 Lipidome: Expanded and Refined Parameters Improve Lipid Phase Behaviour, TBD 2024 \n P.C.T. Souza et al. Martini 3: a general purpose force field…	2024.07.12						P4	G G	CDCC cCCC	-3		POP4	POPI14
	x	Phosphatidylinositols	phosphatidylinositol phosphate	PIP1(4)	SAP4	CCCC	cFFDC		C18:0/20:4	C18:0/20:4 PIP1(4) (SAP4)	A general model phosphatidylinositol phosphate (PIP1(4)) lipid corresponding to atomistic C18:0/20:4 1-stearoyl-2-arachidonoyl tails.		The lipid head parameters are based on referance atomistic CHARMM36m simulations, see Borges-Araujo et al. 2021 for details. \n The lipid tail follows the standard Martini 3.0 lipid definitions and building block rules. \n Tail bonded parameters and mapping have been optimized as described in K.B. Pedersen et al. 2024.	L. Borges-Araujo, P.C.T. Souza, F. Fernandes and M.N. Melo. Improved Parameterization of Phosphatidylinositide \n Lipid Headgroups for the Martini 3 Coarse-Grain Force Field, JCTC, 2021. doi:10.1021/acs.jctc.1c00615 \n K.B. Pedersen et al. The Martini 3 Lipidome: Expanded and Refined Parameters Improve Lipid Phase Behaviour, TBD 2024 \n P.C.T. Souza et al. Martini 3: a general purpose force field…	2024.07.12						P4	G G	cFFDC CCCC	-3		PAP4	SAPI14
	x	Phosphatidylinositols	phosphatidylinositol phosphate	PIP1(5)	POP5	cCCC	CDCC		C16:0/18:1	C16:0/18:1 PIP1(5) (POP5)	A general model phosphatidylinositol phosphate (PIP1(5)) lipid corresponding to atomistic C16:0/18:1 1-palmitoyl-2-oleoyl (PO-PIP1(5)) tails.		The lipid head parameters are based on referance atomistic CHARMM36m simulations, see Borges-Araujo et al. 2021 for details. \n The lipid tail follows the standard Martini 3.0 lipid definitions and building block rules. \n Tail bonded parameters and mapping have been optimized as described in K.B. Pedersen et al. 2024.	L. Borges-Araujo, P.C.T. Souza, F. Fernandes and M.N. Melo. Improved Parameterization of Phosphatidylinositide \n Lipid Headgroups for the Martini 3 Coarse-Grain Force Field, JCTC, 2021. doi:10.1021/acs.jctc.1c00615 \n K.B. Pedersen et al. The Martini 3 Lipidome: Expanded and Refined Parameters Improve Lipid Phase Behaviour, TBD 2024 \n P.C.T. Souza et al. Martini 3: a general purpose force field…	2024.07.12						P5	G G	CDCC cCCC	-3		POP5	POPI15
	x	Phosphatidylinositols	phosphatidylinositol phosphate	PIP1(5)	SAP5	CCCC	cFFDC		C18:0/20:4	C18:0/20:4 PIP1(5) (SAP5)	A general model phosphatidylinositol phosphate (PIP1(5)) lipid corresponding to atomistic C18:0/20:4 1-stearoyl-2-arachidonoyl tails.		The lipid head parameters are based on referance atomistic CHARMM36m simulations, see Borges-Araujo et al. 2021 for details. \n The lipid tail follows the standard Martini 3.0 lipid definitions and building block rules. \n Tail bonded parameters and mapping have been optimized as described in K.B. Pedersen et al. 2024.	L. Borges-Araujo, P.C.T. Souza, F. Fernandes and M.N. Melo. Improved Parameterization of Phosphatidylinositide \n Lipid Headgroups for the Martini 3 Coarse-Grain Force Field, JCTC, 2021. doi:10.1021/acs.jctc.1c00615 \n K.B. Pedersen et al. The Martini 3 Lipidome: Expanded and Refined Parameters Improve Lipid Phase Behaviour, TBD 2024 \n P.C.T. Souza et al. Martini 3: a general purpose force field…	2024.07.12						P5	G G	cFFDC CCCC	-3		PAP5	SAPI15
		phosphatidylinositol bisphosphate (PIP2) - P2
	x	Phosphatidylinositols	phosphatidylinositol bisphosphat	PIP2(3,4)	POP2	cCCC	CDCC		C16:0/18:1	C16:0/18:1 PIP2(3,4) (POP2)	A general model phosphatidylinositol bisphosphat (PIP2(3,4)) lipid corresponding to atomistic C16:0/18:1 1-palmitoyl-2-oleoyl (PO-PIP2(3,4)) tails.		The lipid head parameters are based on referance atomistic CHARMM36m simulations, see Borges-Araujo et al. 2021 for details. \n The lipid tail follows the standard Martini 3.0 lipid definitions and building block rules. \n Tail bonded parameters and mapping have been optimized as described in K.B. Pedersen et al. 2024.	L. Borges-Araujo, P.C.T. Souza, F. Fernandes and M.N. Melo. Improved Parameterization of Phosphatidylinositide \n Lipid Headgroups for the Martini 3 Coarse-Grain Force Field, JCTC, 2021. doi:10.1021/acs.jctc.1c00615 \n K.B. Pedersen et al. The Martini 3 Lipidome: Expanded and Refined Parameters Improve Lipid Phase Behaviour, TBD 2024 \n P.C.T. Souza et al. Martini 3: a general purpose force field…	2024.07.12						P2	G G	CDCC cCCC	-4		POP2	POPI2C and POPI2D (different P protonation state 4 or 5)
	x	Phosphatidylinositols	phosphatidylinositol bisphosphat	PIP2(3,4)	SAP2	CCCC	cFFDC		C18:0/20:4	C18:0/20:4 PIP2(3,4) (SAP2)	A general model phosphatidylinositol bisphosphat (PIP2(3,4)) lipid corresponding to atomistic C18:0/20:4 1-stearoyl-2-arachidonoyl tails.		The lipid head parameters are based on referance atomistic CHARMM36m simulations, see Borges-Araujo et al. 2021 for details. \n The lipid tail follows the standard Martini 3.0 lipid definitions and building block rules. \n Tail bonded parameters and mapping have been optimized as described in K.B. Pedersen et al. 2024.	L. Borges-Araujo, P.C.T. Souza, F. Fernandes and M.N. Melo. Improved Parameterization of Phosphatidylinositide \n Lipid Headgroups for the Martini 3 Coarse-Grain Force Field, JCTC, 2021. doi:10.1021/acs.jctc.1c00615 \n K.B. Pedersen et al. The Martini 3 Lipidome: Expanded and Refined Parameters Improve Lipid Phase Behaviour, TBD 2024 \n P.C.T. Souza et al. Martini 3: a general purpose force field…	2024.07.12						P2	G G	cFFDC CCCC	-4		PAP2	SAPI2C and SAPI2D (different P protonation state 4 or 5)
	x	Phosphatidylinositols	phosphatidylinositol bisphosphat	PIP2(4,5)	POP6	cCCC	CDCC		C16:0/18:1	C16:0/18:1 PIP2(4,5) (POP6)	A general model phosphatidylinositol bisphosphat (PIP2(4,5)) lipid corresponding to atomistic C16:0/18:1 1-palmitoyl-2-oleoyl (PO-PIP2(4,5)) tails.		The lipid head parameters are based on referance atomistic CHARMM36m simulations, see Borges-Araujo et al. 2021 for details. \n The lipid tail follows the standard Martini 3.0 lipid definitions and building block rules. \n Tail bonded parameters and mapping have been optimized as described in K.B. Pedersen et al. 2024.	L. Borges-Araujo, P.C.T. Souza, F. Fernandes and M.N. Melo. Improved Parameterization of Phosphatidylinositide \n Lipid Headgroups for the Martini 3 Coarse-Grain Force Field, JCTC, 2021. doi:10.1021/acs.jctc.1c00615 \n K.B. Pedersen et al. The Martini 3 Lipidome: Expanded and Refined Parameters Improve Lipid Phase Behaviour, TBD 2024 \n P.C.T. Souza et al. Martini 3: a general purpose force field…	2024.07.12						P6	G G	CDCC cCCC	-4		POP6	POPI24 and POPI25 (different P protonation state 4 or 5)
	x	Phosphatidylinositols	phosphatidylinositol bisphosphat	PIP2(4,5)	SAP6	CCCC	cFFDC		C18:0/20:4	C18:0/20:4 PIP2(4,5) (SAP6)	A general model phosphatidylinositol bisphosphat (PIP2(4,5)) lipid corresponding to atomistic C18:0/20:4 1-stearoyl-2-arachidonoyl tails.		The lipid head parameters are based on referance atomistic CHARMM36m simulations, see Borges-Araujo et al. 2021 for details. \n The lipid tail follows the standard Martini 3.0 lipid definitions and building block rules. \n Tail bonded parameters and mapping have been optimized as described in K.B. Pedersen et al. 2024.	L. Borges-Araujo, P.C.T. Souza, F. Fernandes and M.N. Melo. Improved Parameterization of Phosphatidylinositide \n Lipid Headgroups for the Martini 3 Coarse-Grain Force Field, JCTC, 2021. doi:10.1021/acs.jctc.1c00615 \n K.B. Pedersen et al. The Martini 3 Lipidome: Expanded and Refined Parameters Improve Lipid Phase Behaviour, TBD 2024 \n P.C.T. Souza et al. Martini 3: a general purpose force field…	2024.07.12						P6	G G	cFFDC CCCC	-4		PAP6	SAPI24 and SAPI25 (different P protonation state 4 or 5)
	x	Phosphatidylinositols	phosphatidylinositol bisphosphat	PIP2(3,5)	POP7	cCCC	CDCC		C16:0/18:1	C16:0/18:1 PIP2(3,5) (POP7)	A general model phosphatidylinositol bisphosphat (PIP2(3,5)) lipid corresponding to atomistic C16:0/18:1 1-palmitoyl-2-oleoyl (PO-PIP2(3,5)) tails.		The lipid head parameters are based on referance atomistic CHARMM36m simulations, see Borges-Araujo et al. 2021 for details. \n The lipid tail follows the standard Martini 3.0 lipid definitions and building block rules. \n Tail bonded parameters and mapping have been optimized as described in K.B. Pedersen et al. 2024.	L. Borges-Araujo, P.C.T. Souza, F. Fernandes and M.N. Melo. Improved Parameterization of Phosphatidylinositide \n Lipid Headgroups for the Martini 3 Coarse-Grain Force Field, JCTC, 2021. doi:10.1021/acs.jctc.1c00615 \n K.B. Pedersen et al. The Martini 3 Lipidome: Expanded and Refined Parameters Improve Lipid Phase Behaviour, TBD 2024 \n P.C.T. Souza et al. Martini 3: a general purpose force field…	2024.07.12						P7	G G	CDCC cCCC	-4		POP7	POPI2A and POPI2B (different P protonation state 4 or 5)
	x	Phosphatidylinositols	phosphatidylinositol bisphosphat	PIP2(3,5)	SAP7	CCCC	cFFDC		C18:0/20:4	C18:0/20:4 PIP2(3,5) (SAP7)	A general model phosphatidylinositol bisphosphat (PIP2(3,5)) lipid corresponding to atomistic C18:0/20:4 1-stearoyl-2-arachidonoyl tails.		The lipid head parameters are based on referance atomistic CHARMM36m simulations, see Borges-Araujo et al. 2021 for details. \n The lipid tail follows the standard Martini 3.0 lipid definitions and building block rules. \n Tail bonded parameters and mapping have been optimized as described in K.B. Pedersen et al. 2024.	L. Borges-Araujo, P.C.T. Souza, F. Fernandes and M.N. Melo. Improved Parameterization of Phosphatidylinositide \n Lipid Headgroups for the Martini 3 Coarse-Grain Force Field, JCTC, 2021. doi:10.1021/acs.jctc.1c00615 \n K.B. Pedersen et al. The Martini 3 Lipidome: Expanded and Refined Parameters Improve Lipid Phase Behaviour, TBD 2024 \n P.C.T. Souza et al. Martini 3: a general purpose force field…	2024.07.12						P7	G G	cFFDC CCCC	-4		PAP7	SAPI2A and SAPI2B (different P protonation state 4 or 5)
		phosphatidylinositol trisphosphate (PIP3) - P3
	x	Phosphatidylinositols	phosphatidylinositol trisphosphate	PIP3(3,4,5)	POP3	cCCC	CDCC		C16:0/18:1	C16:0/18:1 PIP3(3,4,5) (POP3)	A general model phosphatidylinositol trisphosphate (PIP3(3,4,5)) lipid corresponding to atomistic C16:0/18:1 1-palmitoyl-2-oleoyl (PO-PIP3(3,4,5)) tails.		The lipid head parameters are based on referance atomistic CHARMM36m simulations, see Borges-Araujo et al. 2021 for details. \n The lipid tail follows the standard Martini 3.0 lipid definitions and building block rules. \n Tail bonded parameters and mapping have been optimized as described in K.B. Pedersen et al. 2024.	L. Borges-Araujo, P.C.T. Souza, F. Fernandes and M.N. Melo. Improved Parameterization of Phosphatidylinositide \n Lipid Headgroups for the Martini 3 Coarse-Grain Force Field, JCTC, 2021. doi:10.1021/acs.jctc.1c00615 \n K.B. Pedersen et al. The Martini 3 Lipidome: Expanded and Refined Parameters Improve Lipid Phase Behaviour, TBD 2024 \n P.C.T. Souza et al. Martini 3: a general purpose force field…	2024.07.12						P3	G G	CDCC cCCC	-5		POP3	Charge is off but at -6 we have POPI33, POPI34, POPI35 all with diffretn P protonation states)
	x	Phosphatidylinositols	phosphatidylinositol trisphosphate	PIP3(3,4,5)	SAP3	CCCC	cFFDC		C18:0/20:4	C18:0/20:4 PIP3(3,4,5) (SAP3)	A general model phosphatidylinositol trisphosphate (PIP3(3,4,5)) lipid corresponding to atomistic C18:0/20:4 1-stearoyl-2-arachidonoyl tails.		The lipid head parameters are based on referance atomistic CHARMM36m simulations, see Borges-Araujo et al. 2021 for details. \n The lipid tail follows the standard Martini 3.0 lipid definitions and building block rules. \n Tail bonded parameters and mapping have been optimized as described in K.B. Pedersen et al. 2024.	L. Borges-Araujo, P.C.T. Souza, F. Fernandes and M.N. Melo. Improved Parameterization of Phosphatidylinositide \n Lipid Headgroups for the Martini 3 Coarse-Grain Force Field, JCTC, 2021. doi:10.1021/acs.jctc.1c00615 \n K.B. Pedersen et al. The Martini 3 Lipidome: Expanded and Refined Parameters Improve Lipid Phase Behaviour, TBD 2024 \n P.C.T. Souza et al. Martini 3: a general purpose force field…	2024.07.12						P3	G G	cFFDC CCCC	-5		PAP3	Charge is off but at -6 we have SAPI33, SAPI34, SAPI35 all with diffretn P protonation states)
		Sphingomyelin - SM				AM1/tailA	AM2/tailB
	-1	martini_v3.0.0_phospholipids_SM_v2.itp	Sphingomyelin - SM	Collection of sphingomyelin Martini 3 lipids										K.B. Pedersen et al. The Martini 3 Lipidome: Expanded and Refined Parameters Improve Lipid Phase Behaviour, TBD 2024 and \n P.C.T. Souza et al. Martini 3: a general purpose force field for coarse-grained molecular dynamics, \n Nat. Methods; 2021. doi: 10.1038/s41592-021-01098-3		Kasper B. Pedersen	Dec-2024 by Kasper
	x	SM	sphingomyelin	SM	USM	tCCC	cCC		C(d18:1/12:0)	C(d18:1/12:0) SM (USM)	A general model sphingomyelin (SM) lipid corresponding to atomistic e.g. C(d18:1/12:0) N-lauroyl-D-erythro tails.		This topology follows the standard Martini 3.0 lipid definitions and building block rules. \n Bonded parameters and mapping have been optimized as described in K.B. Pedersen et al. 2024.	K.B. Pedersen et al. The Martini 3 Lipidome: Expanded and Refined Parameters Improve Lipid Phase Behaviour, TBD 2024 \n P.C.T. Souza et al. Martini 3: a general purpose force field for coarse-grained molecular dynamics, \n Nat. Methods; 2021. doi: 10.1038/s41592-021-01098-3	2024.07.12						C P	A1 A2	tCCC cCC	0
	x	SM	sphingomyelin	SM	MSM	tCCC	CCC		C(d18:1/14:0)	C(d18:1/14:0) SM (MSM)	A general model sphingomyelin (SM) lipid corresponding to atomistic e.g. C(d18:1/14:0) N-myristoyl-D-erythro tails.		This topology follows the standard Martini 3.0 lipid definitions and building block rules. \n Bonded parameters and mapping have been optimized as described in K.B. Pedersen et al. 2024.	K.B. Pedersen et al. The Martini 3 Lipidome: Expanded and Refined Parameters Improve Lipid Phase Behaviour, TBD 2024 \n P.C.T. Souza et al. Martini 3: a general purpose force field for coarse-grained molecular dynamics, \n Nat. Methods; 2021. doi: 10.1038/s41592-021-01098-3	2024.07.12						C P	A1 A2	tCCC CCC	0
	x	SM	sphingomyelin	SM	PSM	tCCC	cCCC		C(d18:1/16:0)	C(d18:1/16:0) SM (PSM)	A general model sphingomyelin (SM) lipid corresponding to atomistic e.g. C(d18:1/16:0) N-palmitoyl-D-erythro tails.		This topology follows the standard Martini 3.0 lipid definitions and building block rules. \n Bonded parameters and mapping have been optimized as described in K.B. Pedersen et al. 2024.	K.B. Pedersen et al. The Martini 3 Lipidome: Expanded and Refined Parameters Improve Lipid Phase Behaviour, TBD 2024 \n P.C.T. Souza et al. Martini 3: a general purpose force field for coarse-grained molecular dynamics, \n Nat. Methods; 2021. doi: 10.1038/s41592-021-01098-3	2024.07.12						C P	A1 A2	tCCC cCCC	0		DPSM	PSM
	x	SM	sphingomyelin	SM	SSM	tCCC	CCCC		C(d18:1/18:0)	C(d18:1/18:0) SM (SSM)	A general model sphingomyelin (SM) lipid corresponding to atomistic e.g. C(d18:1/18:0) N-stearoyl-D-erythro tails.		This topology follows the standard Martini 3.0 lipid definitions and building block rules. \n Bonded parameters and mapping have been optimized as described in K.B. Pedersen et al. 2024.	K.B. Pedersen et al. The Martini 3 Lipidome: Expanded and Refined Parameters Improve Lipid Phase Behaviour, TBD 2024 \n P.C.T. Souza et al. Martini 3: a general purpose force field for coarse-grained molecular dynamics, \n Nat. Methods; 2021. doi: 10.1038/s41592-021-01098-3	2024.07.12						C P	A1 A2	tCCC CCCC	0		DPSM	SSM
	x	SM	sphingomyelin	SM	KSM	tCCC	cCCCC		C(d18:1/20:0)	C(d18:1/20:0) SM (KSM)	A general model sphingomyelin (SM) lipid corresponding to atomistic e.g. C(d18:1/20:0) N-arachidoyl-D-erythro tails (often called ASM).		This topology follows the standard Martini 3.0 lipid definitions and building block rules. \n Bonded parameters and mapping have been optimized as described in K.B. Pedersen et al. 2024.	K.B. Pedersen et al. The Martini 3 Lipidome: Expanded and Refined Parameters Improve Lipid Phase Behaviour, TBD 2024 \n P.C.T. Souza et al. Martini 3: a general purpose force field for coarse-grained molecular dynamics, \n Nat. Methods; 2021. doi: 10.1038/s41592-021-01098-3	2024.07.12						C P	A1 A2	tCCC cCCCC	0		PBSM	ASM
	x	SM	sphingomyelin	SM	BSM	tCCC	CCCCC		C(d18:1/22:0)	C(d18:1/22:0) SM (BSM)	A general model sphingomyelin (SM) lipid corresponding to atomistic e.g. C(d18:1/22:0) N-behenoyl-D-erythro tails.		This topology follows the standard Martini 3.0 lipid definitions and building block rules. \n Bonded parameters and mapping have been optimized as described in K.B. Pedersen et al. 2024.	K.B. Pedersen et al. The Martini 3 Lipidome: Expanded and Refined Parameters Improve Lipid Phase Behaviour, TBD 2024 \n P.C.T. Souza et al. Martini 3: a general purpose force field for coarse-grained molecular dynamics, \n Nat. Methods; 2021. doi: 10.1038/s41592-021-01098-3	2024.07.12						C P	A1 A2	tCCC CCCCC	0		PBSM	BSM
	x	SM	sphingomyelin	SM	XSM	tCCC	cCCCCC		C(d18:1/24:0)	C(d18:1/24:0) SM (XSM)	A general model sphingomyelin (SM) lipid corresponding to atomistic e.g. C(d18:1/24:0) N-lignoceroyl-D-erythro tails (often called LSM).		This topology follows the standard Martini 3.0 lipid definitions and building block rules. \n Bonded parameters and mapping have been optimized as described in K.B. Pedersen et al. 2024.	K.B. Pedersen et al. The Martini 3 Lipidome: Expanded and Refined Parameters Improve Lipid Phase Behaviour, TBD 2024 \n P.C.T. Souza et al. Martini 3: a general purpose force field for coarse-grained molecular dynamics, \n Nat. Methods; 2021. doi: 10.1038/s41592-021-01098-3	2024.07.12						C P	A1 A2	tCCC cCCCCC	0			LSM
	x	SM	sphingomyelin	SM	CSM	tCCC	CCCCCC		C(d18:1/26:0)	C(d18:1/26:0) SM (CSM)	A general model sphingomyelin (SM) lipid corresponding to atomistic e.g. C(d18:1/26:0) N-hexacosanoyl-D-erythro tails.		This topology follows the standard Martini 3.0 lipid definitions and building block rules. \n Bonded parameters and mapping have been optimized as described in K.B. Pedersen et al. 2024.	K.B. Pedersen et al. The Martini 3 Lipidome: Expanded and Refined Parameters Improve Lipid Phase Behaviour, TBD 2024 \n P.C.T. Souza et al. Martini 3: a general purpose force field for coarse-grained molecular dynamics, \n Nat. Methods; 2021. doi: 10.1038/s41592-021-01098-3	2024.07.12						C P	A1 A2	tCCC CCCCCC	0
	x	SM	sphingomyelin	SM	OSM	tCCC	CDCC		C(d18:1/18:1)	C(d18:1/18:1) SM (OSM)	A general model sphingomyelin (SM) lipid corresponding to atomistic e.g. C(d18:1/18:1(9c)) tails.		This topology follows the standard Martini 3.0 lipid definitions and building block rules. \n Bonded parameters and mapping have been optimized as described in K.B. Pedersen et al. 2024.	K.B. Pedersen et al. The Martini 3 Lipidome: Expanded and Refined Parameters Improve Lipid Phase Behaviour, TBD 2024 \n P.C.T. Souza et al. Martini 3: a general purpose force field for coarse-grained molecular dynamics, \n Nat. Methods; 2021. doi: 10.1038/s41592-021-01098-3	2024.07.12						C P	A1 A2	tCCC CDCC	0		POSM	OSM
	x	SM	sphingomyelin	SM	NSM	tCCC	cCCDCC		C(d18:1/24:1)	C(d18:1/24:1) SM (NSM)	A general model sphingomyelin (SM) lipid corresponding to atomistic e.g. C(d18:1/24:1) tails.		This topology follows the standard Martini 3.0 lipid definitions and building block rules. \n Bonded parameters and mapping have been optimized as described in K.B. Pedersen et al. 2024.	K.B. Pedersen et al. The Martini 3 Lipidome: Expanded and Refined Parameters Improve Lipid Phase Behaviour, TBD 2024 \n P.C.T. Souza et al. Martini 3: a general purpose force field for coarse-grained molecular dynamics, \n Nat. Methods; 2021. doi: 10.1038/s41592-021-01098-3	2024.07.12						C P	A1 A2	tCCC cCCDCC	0		PNSM	NSM
		Ceramide (CER) - CE				AM1/tailA	AM2/tailB
	-1	martini_v3.0.0_ceramides_v2.itp	Ceramide - CER	Collection of ceramide Martini 3 lipids										K.B. Pedersen et al. The Martini 3 Lipidome: Expanded and Refined Parameters Improve Lipid Phase Behaviour, TBD 2024 and \n P.C.T. Souza et al. Martini 3: a general purpose force field for coarse-grained molecular dynamics, \n Nat. Methods; 2021. doi: 10.1038/s41592-021-01098-3		Kasper B. Pedersen, Goncalo Vieira, Manuel N. Melo	Dec-2024 by Kasper
	x	CER	ceramide	CER	UCER	tCCC	cCC		C(d18:1/12:0)	C(d18:1/12:0) CER (UCER)	A general model ceramide (CER) lipid corresponding to atomistic e.g. C(d18:1/12:0) N-lauroyl-D-erythro tails.		This topology follows the standard Martini 3.0 lipid definitions and building block rules. \n Bonded parameters and mapping have been optimized as described in K.B. Pedersen et al. 2024.	K.B. Pedersen et al. The Martini 3 Lipidome: Expanded and Refined Parameters Improve Lipid Phase Behaviour, TBD 2024 \n P.C.T. Souza et al. Martini 3: a general purpose force field for coarse-grained molecular dynamics, \n Nat. Methods; 2021. doi: 10.1038/s41592-021-01098-3	2024.07.12						COH	A1 A2	tCCC cCC	0
	x	CER	ceramide	CER	MCER	tCCC	CCC		C(d18:1/14:0)	C(d18:1/14:0) CER (MCER)	A general model ceramide (CER) lipid corresponding to atomistic e.g. C(d18:1/14:0) N-myristoyl-D-erythro tails.		This topology follows the standard Martini 3.0 lipid definitions and building block rules. \n Bonded parameters and mapping have been optimized as described in K.B. Pedersen et al. 2024.	K.B. Pedersen et al. The Martini 3 Lipidome: Expanded and Refined Parameters Improve Lipid Phase Behaviour, TBD 2024 \n P.C.T. Souza et al. Martini 3: a general purpose force field for coarse-grained molecular dynamics, \n Nat. Methods; 2021. doi: 10.1038/s41592-021-01098-3	2024.07.12						COH	A1 A2	tCCC CCC	0
	x	CER	ceramide	CER	PCER	tCCC	cCCC		C(d18:1/16:0)	C(d18:1/16:0) CER (PCER)	A general model ceramide (CER) lipid corresponding to atomistic e.g. C(d18:1/16:0) N-palmitoyl-D-erythro tails.		This topology follows the standard Martini 3.0 lipid definitions and building block rules. \n Bonded parameters and mapping have been optimized as described in K.B. Pedersen et al. 2024.	K.B. Pedersen et al. The Martini 3 Lipidome: Expanded and Refined Parameters Improve Lipid Phase Behaviour, TBD 2024 \n P.C.T. Souza et al. Martini 3: a general purpose force field for coarse-grained molecular dynamics, \n Nat. Methods; 2021. doi: 10.1038/s41592-021-01098-3	2024.07.12						COH	A1 A2	tCCC cCCC	0		DPCE	CER160
	x	CER	ceramide	CER	SCER	tCCC	CCCC		C(d18:1/18:0)	C(d18:1/18:0) CER (SCER)	A general model ceramide (CER) lipid corresponding to atomistic e.g. C(d18:1/18:0) N-stearoyl-D-erythro tails.		This topology follows the standard Martini 3.0 lipid definitions and building block rules. \n Bonded parameters and mapping have been optimized as described in K.B. Pedersen et al. 2024.	K.B. Pedersen et al. The Martini 3 Lipidome: Expanded and Refined Parameters Improve Lipid Phase Behaviour, TBD 2024 \n P.C.T. Souza et al. Martini 3: a general purpose force field for coarse-grained molecular dynamics, \n Nat. Methods; 2021. doi: 10.1038/s41592-021-01098-3	2024.07.12						COH	A1 A2	tCCC CCCC	0		DPCE	CER180
	x	CER	ceramide	CER	KCER	tCCC	cCCCC		C(d18:1/20:0)	C(d18:1/20:0) CER (KCER)	A general model ceramide (CER) lipid corresponding to atomistic e.g. C(d18:1/20:0) N-arachidoyl-D-erythro tails.		This topology follows the standard Martini 3.0 lipid definitions and building block rules. \n Bonded parameters and mapping have been optimized as described in K.B. Pedersen et al. 2024.	K.B. Pedersen et al. The Martini 3 Lipidome: Expanded and Refined Parameters Improve Lipid Phase Behaviour, TBD 2024 \n P.C.T. Souza et al. Martini 3: a general purpose force field for coarse-grained molecular dynamics, \n Nat. Methods; 2021. doi: 10.1038/s41592-021-01098-3	2024.07.12						COH	A1 A2	tCCC cCCCC	0			CER200
	x	CER	ceramide	CER	BCER	tCCC	CCCCC		C(d18:1/22:0)	C(d18:1/22:0) CER (BCER)	A general model ceramide (CER) lipid corresponding to atomistic e.g. C(d18:1/22:0) N-behenoyl-D-erythro tails.		This topology follows the standard Martini 3.0 lipid definitions and building block rules. \n Bonded parameters and mapping have been optimized as described in K.B. Pedersen et al. 2024.	K.B. Pedersen et al. The Martini 3 Lipidome: Expanded and Refined Parameters Improve Lipid Phase Behaviour, TBD 2024 \n P.C.T. Souza et al. Martini 3: a general purpose force field for coarse-grained molecular dynamics, \n Nat. Methods; 2021. doi: 10.1038/s41592-021-01098-3	2024.07.12						COH	A1 A2	tCCC CCCCC	0			CER220
	x	CER	ceramide	CER	XCER	tCCC	cCCCCC		C(d18:1/24:0)	C(d18:1/24:0) CER (XCER)	A general model ceramide (CER) lipid corresponding to atomistic e.g. C(d18:1/24:0) N-lignoceroyl-D-erythro tails.		This topology follows the standard Martini 3.0 lipid definitions and building block rules. \n Bonded parameters and mapping have been optimized as described in K.B. Pedersen et al. 2024.	K.B. Pedersen et al. The Martini 3 Lipidome: Expanded and Refined Parameters Improve Lipid Phase Behaviour, TBD 2024 \n P.C.T. Souza et al. Martini 3: a general purpose force field for coarse-grained molecular dynamics, \n Nat. Methods; 2021. doi: 10.1038/s41592-021-01098-3	2024.07.12						COH	A1 A2	tCCC cCCCCC	0		PXCE	CER240
	x	CER	ceramide	CER	CCER	tCCC	CCCCCC		C(d18:1/26:0)	C(d18:1/26:0) CER (CCER)	A general model ceramide (CER) lipid corresponding to atomistic e.g. C(d18:1/26:0) N-hexacosanoyl-D-erythro tails.		This topology follows the standard Martini 3.0 lipid definitions and building block rules. \n Bonded parameters and mapping have been optimized as described in K.B. Pedersen et al. 2024.	K.B. Pedersen et al. The Martini 3 Lipidome: Expanded and Refined Parameters Improve Lipid Phase Behaviour, TBD 2024 \n P.C.T. Souza et al. Martini 3: a general purpose force field for coarse-grained molecular dynamics, \n Nat. Methods; 2021. doi: 10.1038/s41592-021-01098-3	2024.07.12						COH	A1 A2	tCCC CCCCCC	0
	x	CER	ceramide	CER	OCER	tCCC	CDCC		C(d18:1/18:1)	C(d18:1/18:1) CER (OCER)	A general model ceramide (CER) lipid corresponding to atomistic e.g. C(d18:1/18:1(9c)) tails.		This topology follows the standard Martini 3.0 lipid definitions and building block rules. \n Bonded parameters and mapping have been optimized as described in K.B. Pedersen et al. 2024.	K.B. Pedersen et al. The Martini 3 Lipidome: Expanded and Refined Parameters Improve Lipid Phase Behaviour, TBD 2024 \n P.C.T. Souza et al. Martini 3: a general purpose force field for coarse-grained molecular dynamics, \n Nat. Methods; 2021. doi: 10.1038/s41592-021-01098-3	2024.07.12						COH	A1 A2	tCCC CDCC	0		POCE	CER181
	x	CER	ceramide	CER	NCER	tCCC	cCCDCC		C(d18:1/24:1)	C(d18:1/24:1) CER (NCER)	A general model ceramide (CER) lipid corresponding to atomistic e.g. C(d18:1/24:1) tails.		This topology follows the standard Martini 3.0 lipid definitions and building block rules. \n Bonded parameters and mapping have been optimized as described in K.B. Pedersen et al. 2024.	K.B. Pedersen et al. The Martini 3 Lipidome: Expanded and Refined Parameters Improve Lipid Phase Behaviour, TBD 2024 \n P.C.T. Souza et al. Martini 3: a general purpose force field for coarse-grained molecular dynamics, \n Nat. Methods; 2021. doi: 10.1038/s41592-021-01098-3	2024.07.12						COH	A1 A2	tCCC cCCDCC	0		PNCE	CER241
	Plasmalogens sections
		Plasmalogen - Phosphatidylcholine - LC
	-1	martini_v3.0.0_plasmalogens_PC_v2.itp	Plasmalogen - Phosphatidylcholine - LC	Collection of plasmalogen phosphatidylcholine Martini 3 lipids										K.B. Pedersen et al. The Martini 3 Lipidome: Expanded and Refined Parameters Improve Lipid Phase Behaviour, TBD 2024 and \n P.C.T. Souza et al. Martini 3: a general purpose force field for coarse-grained molecular dynamics, \n Nat. Methods; 2021. doi: 10.1038/s41592-021-01098-3		Kasper B. Pedersen	Dec-2024 by Kasper
	x	LC	plasmalogen phosphatidylcholine	LC	DTLC	cC	cC		di-C08:0	di-C08:0 LC (DTLC)	A general model plasmalogen phosphatidylcholine (LC) lipid corresponding to atomistic C8:0 dioctanoyl tails.		This topology follows the standard Martini 3.0 lipid definitions and building block rules. \n Bonded parameters and mapping have been optimized as described in K.B. Pedersen et al. 2024.	K.B. Pedersen et al. The Martini 3 Lipidome: Expanded and Refined Parameters Improve Lipid Phase Behaviour, TBD 2024 \n P.C.T. Souza et al. Martini 3: a general purpose force field for coarse-grained molecular dynamics, \n Nat. Methods; 2021. doi: 10.1038/s41592-021-01098-3	2024.07.12						C P	G L	cC cC	0
	x	LC	plasmalogen phosphatidylcholine	LC	DJLC	CC	CC		di-C10:0	di-C10:0 LC (DJLC)	A general model plasmalogen phosphatidylcholine (LC) lipid corresponding to atomistic C10:0 didecanoyl tails.		This topology follows the standard Martini 3.0 lipid definitions and building block rules. \n Bonded parameters and mapping have been optimized as described in K.B. Pedersen et al. 2024.	K.B. Pedersen et al. The Martini 3 Lipidome: Expanded and Refined Parameters Improve Lipid Phase Behaviour, TBD 2024 \n P.C.T. Souza et al. Martini 3: a general purpose force field for coarse-grained molecular dynamics, \n Nat. Methods; 2021. doi: 10.1038/s41592-021-01098-3	2024.07.12						C P	G L	CC CC	0
	x	LC	plasmalogen phosphatidylcholine	LC	DULC	cCC	cCC		di-C12:0	di-C12:0 LC (DULC)	A general model plasmalogen phosphatidylcholine (LC) lipid corresponding to atomistic C12:0 dilauroyl tails.		This topology follows the standard Martini 3.0 lipid definitions and building block rules. \n Bonded parameters and mapping have been optimized as described in K.B. Pedersen et al. 2024.	K.B. Pedersen et al. The Martini 3 Lipidome: Expanded and Refined Parameters Improve Lipid Phase Behaviour, TBD 2024 \n P.C.T. Souza et al. Martini 3: a general purpose force field for coarse-grained molecular dynamics, \n Nat. Methods; 2021. doi: 10.1038/s41592-021-01098-3	2024.07.12						C P	G L	cCC cCC	0
	x	LC	plasmalogen phosphatidylcholine	LC	DMLC	CCC	CCC		di-C14:0	di-C14:0 LC (DMLC)	A general model plasmalogen phosphatidylcholine (LC) lipid corresponding to atomistic C14:0 dimyristoyl (DMLC) tails.		This topology follows the standard Martini 3.0 lipid definitions and building block rules. \n Bonded parameters and mapping have been optimized as described in K.B. Pedersen et al. 2024.	K.B. Pedersen et al. The Martini 3 Lipidome: Expanded and Refined Parameters Improve Lipid Phase Behaviour, TBD 2024 \n P.C.T. Souza et al. Martini 3: a general purpose force field for coarse-grained molecular dynamics, \n Nat. Methods; 2021. doi: 10.1038/s41592-021-01098-3	2024.07.12						C P	G L	CCC CCC	0
	x	LC	plasmalogen phosphatidylcholine	LC	DPLC	cCCC	cCCC		di-C16:0	di-C16:0 LC (DPLC)	A general model plasmalogen phosphatidylcholine (LC) lipid corresponding to atomistic C16:0 dipalmitoyl (DPLC) tails.		This topology follows the standard Martini 3.0 lipid definitions and building block rules. \n Bonded parameters and mapping have been optimized as described in K.B. Pedersen et al. 2024.	K.B. Pedersen et al. The Martini 3 Lipidome: Expanded and Refined Parameters Improve Lipid Phase Behaviour, TBD 2024 \n P.C.T. Souza et al. Martini 3: a general purpose force field for coarse-grained molecular dynamics, \n Nat. Methods; 2021. doi: 10.1038/s41592-021-01098-3	2024.07.12						C P	G L	cCCC cCCC	0
	x	LC	plasmalogen phosphatidylcholine	LC	DSLC	CCCC	CCCC		di-C18:0	di-C18:0 LC (DSLC)	A general model plasmalogen phosphatidylcholine (LC) lipid corresponding to atomistic C18:0 distearoyl (DSLC) tails.		This topology follows the standard Martini 3.0 lipid definitions and building block rules. \n Bonded parameters and mapping have been optimized as described in K.B. Pedersen et al. 2024.	K.B. Pedersen et al. The Martini 3 Lipidome: Expanded and Refined Parameters Improve Lipid Phase Behaviour, TBD 2024 \n P.C.T. Souza et al. Martini 3: a general purpose force field for coarse-grained molecular dynamics, \n Nat. Methods; 2021. doi: 10.1038/s41592-021-01098-3	2024.07.12						C P	G L	CCCC CCCC	0
	x	LC	plasmalogen phosphatidylcholine	LC	DKLC	cCCCC	cCCCC		di-C20:0	di-C20:0 LC (DKLC)	A general model plasmalogen phosphatidylcholine (LC) lipid corresponding to atomistic C20:0 diarachidoyl tails.		This topology follows the standard Martini 3.0 lipid definitions and building block rules. \n Bonded parameters and mapping have been optimized as described in K.B. Pedersen et al. 2024.	K.B. Pedersen et al. The Martini 3 Lipidome: Expanded and Refined Parameters Improve Lipid Phase Behaviour, TBD 2024 \n P.C.T. Souza et al. Martini 3: a general purpose force field for coarse-grained molecular dynamics, \n Nat. Methods; 2021. doi: 10.1038/s41592-021-01098-3	2024.07.12						C P	G L	cCCCC cCCCC	0
	x	LC	plasmalogen phosphatidylcholine	LC	DBLC	CCCCC	CCCCC		di-C22:0	di-C22:0 LC (DBLC)	A general model plasmalogen phosphatidylcholine (LC) lipid corresponding to atomistic C22:0 dibehenoyl tails.		This topology follows the standard Martini 3.0 lipid definitions and building block rules. \n Bonded parameters and mapping have been optimized as described in K.B. Pedersen et al. 2024.	K.B. Pedersen et al. The Martini 3 Lipidome: Expanded and Refined Parameters Improve Lipid Phase Behaviour, TBD 2024 \n P.C.T. Souza et al. Martini 3: a general purpose force field for coarse-grained molecular dynamics, \n Nat. Methods; 2021. doi: 10.1038/s41592-021-01098-3	2024.07.12						C P	G L	CCCCC CCCCC	0
	x	LC	plasmalogen phosphatidylcholine	LC	DXLC	cCCCCC	cCCCCC		di-C24:0	di-C24:0 LC (DXLC)	A general model plasmalogen phosphatidylcholine (LC) lipid corresponding to atomistic C24:0 dilignoceroyl tails.		This topology follows the standard Martini 3.0 lipid definitions and building block rules. \n Bonded parameters and mapping have been optimized as described in K.B. Pedersen et al. 2024.	K.B. Pedersen et al. The Martini 3 Lipidome: Expanded and Refined Parameters Improve Lipid Phase Behaviour, TBD 2024 \n P.C.T. Souza et al. Martini 3: a general purpose force field for coarse-grained molecular dynamics, \n Nat. Methods; 2021. doi: 10.1038/s41592-021-01098-3	2024.07.12						C P	G L	cCCCCC cCCCCC	0
	x	LC	plasmalogen phosphatidylcholine	LC	DCLC	CCCCCC	CCCCCC		di-C26:0	di-C26:0 LC (DCLC)	A general model plasmalogen phosphatidylcholine (LC) lipid corresponding to atomistic C26:0 dihexacosanoyl tails.		This topology follows the standard Martini 3.0 lipid definitions and building block rules. \n Bonded parameters and mapping have been optimized as described in K.B. Pedersen et al. 2024.	K.B. Pedersen et al. The Martini 3 Lipidome: Expanded and Refined Parameters Improve Lipid Phase Behaviour, TBD 2024 \n P.C.T. Souza et al. Martini 3: a general purpose force field for coarse-grained molecular dynamics, \n Nat. Methods; 2021. doi: 10.1038/s41592-021-01098-3	2024.07.12						C P	G L	CCCCCC CCCCCC	0
	x	LC	plasmalogen phosphatidylcholine	LC	DRLC	CDC	CDC		di-C14:1	di-C14:1 LC (DRLC)	A general model plasmalogen phosphatidylcholine (LC) lipid corresponding to atomistic C14:1(9c) dimyristoleoyl tails.		This topology follows the standard Martini 3.0 lipid definitions and building block rules. \n Bonded parameters and mapping have been optimized as described in K.B. Pedersen et al. 2024.	K.B. Pedersen et al. The Martini 3 Lipidome: Expanded and Refined Parameters Improve Lipid Phase Behaviour, TBD 2024 \n P.C.T. Souza et al. Martini 3: a general purpose force field for coarse-grained molecular dynamics, \n Nat. Methods; 2021. doi: 10.1038/s41592-021-01098-3	2024.07.12						C P	G L	CDC CDC	0
	x	LC	plasmalogen phosphatidylcholine	LC	DYLC	cCDC	cCDC		di-C16:1	di-C16:1 LC (DYLC)	A general model plasmalogen phosphatidylcholine (LC) lipid corresponding to atomistic C16:1(9c) dipalmitoleoyl tails.		This topology follows the standard Martini 3.0 lipid definitions and building block rules. \n Bonded parameters and mapping have been optimized as described in K.B. Pedersen et al. 2024.	K.B. Pedersen et al. The Martini 3 Lipidome: Expanded and Refined Parameters Improve Lipid Phase Behaviour, TBD 2024 \n P.C.T. Souza et al. Martini 3: a general purpose force field for coarse-grained molecular dynamics, \n Nat. Methods; 2021. doi: 10.1038/s41592-021-01098-3	2024.07.12						C P	G L	cCDC cCDC	0
	x	LC	plasmalogen phosphatidylcholine	LC	DOLC	CDCC	CDCC		di-C18:1	di-C18:1 LC (DOLC)	A general model plasmalogen phosphatidylcholine (LC) lipid corresponding to atomistic C18:1(9c) dioleoyl (DOLC) tails.		This topology follows the standard Martini 3.0 lipid definitions and building block rules. \n Bonded parameters and mapping have been optimized as described in K.B. Pedersen et al. 2024.	K.B. Pedersen et al. The Martini 3 Lipidome: Expanded and Refined Parameters Improve Lipid Phase Behaviour, TBD 2024 \n P.C.T. Souza et al. Martini 3: a general purpose force field for coarse-grained molecular dynamics, \n Nat. Methods; 2021. doi: 10.1038/s41592-021-01098-3	2024.07.12						C P	G L	CDCC CDCC	0
	x	LC	plasmalogen phosphatidylcholine	LC	DVLC	CCDC	CCDC		di-C18:1	di-C18:1 LC (DVLC)	A general model plasmalogen phosphatidylcholine (LC) lipid corresponding to atomistic C18:1(11c) cis-vaccenic acid tails.		This topology follows the standard Martini 3.0 lipid definitions and building block rules. \n Bonded parameters and mapping have been optimized as described in K.B. Pedersen et al. 2024.	K.B. Pedersen et al. The Martini 3 Lipidome: Expanded and Refined Parameters Improve Lipid Phase Behaviour, TBD 2024 \n P.C.T. Souza et al. Martini 3: a general purpose force field for coarse-grained molecular dynamics, \n Nat. Methods; 2021. doi: 10.1038/s41592-021-01098-3	2024.07.12						C P	G L	CCDC CCDC	0
	x	LC	plasmalogen phosphatidylcholine	LC	DGLC	cCDCC	cCDCC		di-C20:1	di-C20:1 LC (DGLC)	A general model plasmalogen phosphatidylcholine (LC) lipid corresponding to atomistic C20:1(11c) di-gondoic acid tails.		This topology follows the standard Martini 3.0 lipid definitions and building block rules. \n Bonded parameters and mapping have been optimized as described in K.B. Pedersen et al. 2024.	K.B. Pedersen et al. The Martini 3 Lipidome: Expanded and Refined Parameters Improve Lipid Phase Behaviour, TBD 2024 \n P.C.T. Souza et al. Martini 3: a general purpose force field for coarse-grained molecular dynamics, \n Nat. Methods; 2021. doi: 10.1038/s41592-021-01098-3	2024.07.12						C P	G L	cCDCC cCDCC	0
	x	LC	plasmalogen phosphatidylcholine	LC	DELC	CCDCC	CCDCC		di-C22:1	di-C22:1 LC (DELC)	A general model plasmalogen phosphatidylcholine (LC) lipid corresponding to atomistic C22:1(11c) or C22:1(13c) dierucoyl tails.		This topology follows the standard Martini 3.0 lipid definitions and building block rules. \n Bonded parameters and mapping have been optimized as described in K.B. Pedersen et al. 2024.	K.B. Pedersen et al. The Martini 3 Lipidome: Expanded and Refined Parameters Improve Lipid Phase Behaviour, TBD 2024 \n P.C.T. Souza et al. Martini 3: a general purpose force field for coarse-grained molecular dynamics, \n Nat. Methods; 2021. doi: 10.1038/s41592-021-01098-3	2024.07.12						C P	G L	CCDCC CCDCC	0
	x	LC	plasmalogen phosphatidylcholine	LC	DNLC	cCCDCC	cCCDCC		di-C24:1	di-C24:1 LC (DNLC)	A general model plasmalogen phosphatidylcholine (LC) lipid corresponding to atomistic C24:1(15c) di-nervonic acid tails.		This topology follows the standard Martini 3.0 lipid definitions and building block rules. \n Bonded parameters and mapping have been optimized as described in K.B. Pedersen et al. 2024.	K.B. Pedersen et al. The Martini 3 Lipidome: Expanded and Refined Parameters Improve Lipid Phase Behaviour, TBD 2024 \n P.C.T. Souza et al. Martini 3: a general purpose force field for coarse-grained molecular dynamics, \n Nat. Methods; 2021. doi: 10.1038/s41592-021-01098-3	2024.07.12						C P	G L	cCCDCC cCCDCC	0
	x	LC	plasmalogen phosphatidylcholine	LC	DLLC	CDDC	CDDC		di-C18:2	di-C18:2 LC (DLLC)	A general model plasmalogen phosphatidylcholine (LC) lipid corresponding to atomistic C18:2(9c;12c) dilinoleoyl (DLLC or DLiLC) tails.		This topology follows the standard Martini 3.0 lipid definitions and building block rules. \n Bonded parameters and mapping have been optimized as described in K.B. Pedersen et al. 2024.	K.B. Pedersen et al. The Martini 3 Lipidome: Expanded and Refined Parameters Improve Lipid Phase Behaviour, TBD 2024 \n P.C.T. Souza et al. Martini 3: a general purpose force field for coarse-grained molecular dynamics, \n Nat. Methods; 2021. doi: 10.1038/s41592-021-01098-3	2024.07.12						C P	G L	CDDC CDDC	0
	x	LC	plasmalogen phosphatidylcholine	LC	DFLC	CDDD	CDDD		di-C18:3	di-C18:3 LC (DFLC)	A general model plasmalogen phosphatidylcholine (LC) lipid corresponding to atomistic C18:3(9c;12c;15c) di-alpha-linolenic acid tails.		This topology follows the standard Martini 3.0 lipid definitions and building block rules. \n Bonded parameters and mapping have been optimized as described in K.B. Pedersen et al. 2024.	K.B. Pedersen et al. The Martini 3 Lipidome: Expanded and Refined Parameters Improve Lipid Phase Behaviour, TBD 2024 \n P.C.T. Souza et al. Martini 3: a general purpose force field for coarse-grained molecular dynamics, \n Nat. Methods; 2021. doi: 10.1038/s41592-021-01098-3	2024.07.12						C P	G L	CDDD CDDD	0
	x	LC	plasmalogen phosphatidylcholine	LC	DALC	cFFDC	cFFDC		di-C20:4	di-C20:4 LC (DALC)	A general model plasmalogen phosphatidylcholine (LC) lipid corresponding to atomistic C20:4(5c;8c;11c;14c) di-arachidonic acid (AA) tails.		This topology follows the standard Martini 3.0 lipid definitions and building block rules. \n Bonded parameters and mapping have been optimized as described in K.B. Pedersen et al. 2024.	K.B. Pedersen et al. The Martini 3 Lipidome: Expanded and Refined Parameters Improve Lipid Phase Behaviour, TBD 2024 \n P.C.T. Souza et al. Martini 3: a general purpose force field for coarse-grained molecular dynamics, \n Nat. Methods; 2021. doi: 10.1038/s41592-021-01098-3	2024.07.12						C P	G L	cFFDC cFFDC	0
	x	LC	plasmalogen phosphatidylcholine	LC	DDLC	DFFDD	DFFDD		di-C22:6	di-C22:6 LC (DDLC)	A general model plasmalogen phosphatidylcholine (LC) lipid corresponding to atomistic C22:6(4c;7c;10c;13c;16c;19c) di-docosahexaenoic acid tails.		This topology follows the standard Martini 3.0 lipid definitions and building block rules. \n Bonded parameters and mapping have been optimized as described in K.B. Pedersen et al. 2024.	K.B. Pedersen et al. The Martini 3 Lipidome: Expanded and Refined Parameters Improve Lipid Phase Behaviour, TBD 2024 \n P.C.T. Souza et al. Martini 3: a general purpose force field for coarse-grained molecular dynamics, \n Nat. Methods; 2021. doi: 10.1038/s41592-021-01098-3	2024.07.12						C P	G L	DFFDD DFFDD	0
	x	LC	plasmalogen phosphatidylcholine	LC	PYLC	cCCC	cCDC		C16:0/16:1	C16:0/16:1 LC (PYLC)	A general model plasmalogen phosphatidylcholine (LC) lipid corresponding to atomistic C16:0/16:1(9c) 1-palmitoyl-2-palmitoleoyl tails.		This topology follows the standard Martini 3.0 lipid definitions and building block rules. \n Bonded parameters and mapping have been optimized as described in K.B. Pedersen et al. 2024.	K.B. Pedersen et al. The Martini 3 Lipidome: Expanded and Refined Parameters Improve Lipid Phase Behaviour, TBD 2024 \n P.C.T. Souza et al. Martini 3: a general purpose force field for coarse-grained molecular dynamics, \n Nat. Methods; 2021. doi: 10.1038/s41592-021-01098-3	2024.07.12						C P	G L	cCDC cCCC	0
	x	LC	plasmalogen phosphatidylcholine	LC	PSLC	cCCC	CCCC		C16:0/18:0	C16:0/18:0 LC (PSLC)	A general model plasmalogen phosphatidylcholine (LC) lipid corresponding to atomistic C16:0/18:0 1-palmitoyl-2-stearoyl tails.		This topology follows the standard Martini 3.0 lipid definitions and building block rules. \n Bonded parameters and mapping have been optimized as described in K.B. Pedersen et al. 2024.	K.B. Pedersen et al. The Martini 3 Lipidome: Expanded and Refined Parameters Improve Lipid Phase Behaviour, TBD 2024 \n P.C.T. Souza et al. Martini 3: a general purpose force field for coarse-grained molecular dynamics, \n Nat. Methods; 2021. doi: 10.1038/s41592-021-01098-3	2024.07.12						C P	G L	CCCC cCCC	0
	x	LC	plasmalogen phosphatidylcholine	LC	POLC	cCCC	CDCC		C16:0/18:1	C16:0/18:1 LC (POLC)	A general model plasmalogen phosphatidylcholine (LC) lipid corresponding to atomistic C16:0/18:1(9c) 1-palmitoyl-2-oleoyl (POLC) tails.		This topology follows the standard Martini 3.0 lipid definitions and building block rules. \n Bonded parameters and mapping have been optimized as described in K.B. Pedersen et al. 2024.	K.B. Pedersen et al. The Martini 3 Lipidome: Expanded and Refined Parameters Improve Lipid Phase Behaviour, TBD 2024 \n P.C.T. Souza et al. Martini 3: a general purpose force field for coarse-grained molecular dynamics, \n Nat. Methods; 2021. doi: 10.1038/s41592-021-01098-3	2024.07.12						C P	G L	CDCC cCCC	0
	x	LC	plasmalogen phosphatidylcholine	LC	PLLC	cCCC	CDDC		C16:0/18:2	C16:0/18:2 LC (PLLC)	A general model plasmalogen phosphatidylcholine (LC) lipid corresponding to atomistic C16:0/18:2(9c;12c) 1-palmitoyl-2-linoleoyl tails.		This topology follows the standard Martini 3.0 lipid definitions and building block rules. \n Bonded parameters and mapping have been optimized as described in K.B. Pedersen et al. 2024.	K.B. Pedersen et al. The Martini 3 Lipidome: Expanded and Refined Parameters Improve Lipid Phase Behaviour, TBD 2024 \n P.C.T. Souza et al. Martini 3: a general purpose force field for coarse-grained molecular dynamics, \n Nat. Methods; 2021. doi: 10.1038/s41592-021-01098-3	2024.07.12						C P	G L	CDDC cCCC	0
	x	LC	plasmalogen phosphatidylcholine	LC	PFLC	cCCC	CDDD		C16:0/18:3	C16:0/18:3 LC (PFLC)	A general model plasmalogen phosphatidylcholine (LC) lipid corresponding to atomistic C16:0/18:3(9c;12c;15c) 1-palmitoyl-2-alpha-linolenic acid tails.		This topology follows the standard Martini 3.0 lipid definitions and building block rules. \n Bonded parameters and mapping have been optimized as described in K.B. Pedersen et al. 2024.	K.B. Pedersen et al. The Martini 3 Lipidome: Expanded and Refined Parameters Improve Lipid Phase Behaviour, TBD 2024 \n P.C.T. Souza et al. Martini 3: a general purpose force field for coarse-grained molecular dynamics, \n Nat. Methods; 2021. doi: 10.1038/s41592-021-01098-3	2024.07.12						C P	G L	CDDD cCCC	0
	x	LC	plasmalogen phosphatidylcholine	LC	PILC	cCCC	cCDDC		C16:0/20:2	C16:0/20:2 LC (PILC)	A general model plasmalogen phosphatidylcholine (LC) lipid corresponding to atomistic C16:0/20:2(11c;14c) 1-palmitoyl-2-eicosadienoyl tails.		This topology follows the standard Martini 3.0 lipid definitions and building block rules. \n Bonded parameters and mapping have been optimized as described in K.B. Pedersen et al. 2024.	K.B. Pedersen et al. The Martini 3 Lipidome: Expanded and Refined Parameters Improve Lipid Phase Behaviour, TBD 2024 \n P.C.T. Souza et al. Martini 3: a general purpose force field for coarse-grained molecular dynamics, \n Nat. Methods; 2021. doi: 10.1038/s41592-021-01098-3	2024.07.12						C P	G L	cCDDC cCCC	0
	x	LC	plasmalogen phosphatidylcholine	LC	PQLC	cCCC	cDDDC		C16:0/20:3	C16:0/20:3 LC (PQLC)	A general model plasmalogen phosphatidylcholine (LC) lipid corresponding to atomistic C18:0/20:2(8c;11c;14c) 1-palmitoyl-2-eicosatrienoyl tails.		This topology follows the standard Martini 3.0 lipid definitions and building block rules. \n Bonded parameters and mapping have been optimized as described in K.B. Pedersen et al. 2024.	K.B. Pedersen et al. The Martini 3 Lipidome: Expanded and Refined Parameters Improve Lipid Phase Behaviour, TBD 2024 \n P.C.T. Souza et al. Martini 3: a general purpose force field for coarse-grained molecular dynamics, \n Nat. Methods; 2021. doi: 10.1038/s41592-021-01098-3	2024.07.12						C P	G L	cDDDC cCCC	0
	x	LC	plasmalogen phosphatidylcholine	LC	PALC	cCCC	cFFDC		C16:0/20:4	C16:0/20:4 LC (PALC)	A general model plasmalogen phosphatidylcholine (LC) lipid corresponding to atomistic C16:0/20:4(5c;8c;11c;14c) 1-palmitoyl-2-arachidonoyl tails.		This topology follows the standard Martini 3.0 lipid definitions and building block rules. \n Bonded parameters and mapping have been optimized as described in K.B. Pedersen et al. 2024.	K.B. Pedersen et al. The Martini 3 Lipidome: Expanded and Refined Parameters Improve Lipid Phase Behaviour, TBD 2024 \n P.C.T. Souza et al. Martini 3: a general purpose force field for coarse-grained molecular dynamics, \n Nat. Methods; 2021. doi: 10.1038/s41592-021-01098-3	2024.07.12						C P	G L	cFFDC cCCC	0
	x	LC	plasmalogen phosphatidylcholine	LC	PELC	cCCC	CCDCC		C16:0/22:1	C16:0/22:1 LC (PELC)	A general model plasmalogen phosphatidylcholine (LC) lipid corresponding to atomistic C16:0/22:1 1-palmitoyl-2-erucoyl tails.		This topology follows the standard Martini 3.0 lipid definitions and building block rules. \n Bonded parameters and mapping have been optimized as described in K.B. Pedersen et al. 2024.	K.B. Pedersen et al. The Martini 3 Lipidome: Expanded and Refined Parameters Improve Lipid Phase Behaviour, TBD 2024 \n P.C.T. Souza et al. Martini 3: a general purpose force field for coarse-grained molecular dynamics, \n Nat. Methods; 2021. doi: 10.1038/s41592-021-01098-3	2024.07.12						C P	G L	CCDCC cCCC	0
	x	LC	plasmalogen phosphatidylcholine	LC	PDLC	cCCC	DFFDD		C16:0/22:6	C16:0/22:6 LC (PDLC)	A general model plasmalogen phosphatidylcholine (LC) lipid corresponding to atomistic C16:0/22:6(4c;7c;10c;13c;16c;19c) 1-palmitoyl-2-docosahexaenoyl tails.		This topology follows the standard Martini 3.0 lipid definitions and building block rules. \n Bonded parameters and mapping have been optimized as described in K.B. Pedersen et al. 2024.	K.B. Pedersen et al. The Martini 3 Lipidome: Expanded and Refined Parameters Improve Lipid Phase Behaviour, TBD 2024 \n P.C.T. Souza et al. Martini 3: a general purpose force field for coarse-grained molecular dynamics, \n Nat. Methods; 2021. doi: 10.1038/s41592-021-01098-3	2024.07.12						C P	G L	DFFDD cCCC	0
	x	LC	plasmalogen phosphatidylcholine	LC	YOLC	cCDC	CDCC		C16:1/18:1	C16:1/18:1 LC (YOLC)	A general model plasmalogen phosphatidylcholine (LC) lipid corresponding to atomistic C16:1(9c)/18:1(9c) 1-palmitoleoyl-2-oleoyl tails.		This topology follows the standard Martini 3.0 lipid definitions and building block rules. \n Bonded parameters and mapping have been optimized as described in K.B. Pedersen et al. 2024.	K.B. Pedersen et al. The Martini 3 Lipidome: Expanded and Refined Parameters Improve Lipid Phase Behaviour, TBD 2024 \n P.C.T. Souza et al. Martini 3: a general purpose force field for coarse-grained molecular dynamics, \n Nat. Methods; 2021. doi: 10.1038/s41592-021-01098-3	2024.07.12						C P	G L	CDCC cCDC	0
	x	LC	plasmalogen phosphatidylcholine	LC	SOLC	CCCC	CDCC		C18:0/18:1	C18:0/18:1 LC (SOLC)	A general model plasmalogen phosphatidylcholine (LC) lipid corresponding to atomistic C18:0/18:1(9c) 1-stearoyl-2-oleoyl (SOLC) tails.		This topology follows the standard Martini 3.0 lipid definitions and building block rules. \n Bonded parameters and mapping have been optimized as described in K.B. Pedersen et al. 2024.	K.B. Pedersen et al. The Martini 3 Lipidome: Expanded and Refined Parameters Improve Lipid Phase Behaviour, TBD 2024 \n P.C.T. Souza et al. Martini 3: a general purpose force field for coarse-grained molecular dynamics, \n Nat. Methods; 2021. doi: 10.1038/s41592-021-01098-3	2024.07.12						C P	G L	CDCC CCCC	0
	x	LC	plasmalogen phosphatidylcholine	LC	SLLC	CCCC	CDDC		C18:0/18:2	C18:0/18:2 LC (SLLC)	A general model plasmalogen phosphatidylcholine (LC) lipid corresponding to atomistic C18:0/18:2(9c;12c) 1-stearoyl-2-linoleoyl tails.		This topology follows the standard Martini 3.0 lipid definitions and building block rules. \n Bonded parameters and mapping have been optimized as described in K.B. Pedersen et al. 2024.	K.B. Pedersen et al. The Martini 3 Lipidome: Expanded and Refined Parameters Improve Lipid Phase Behaviour, TBD 2024 \n P.C.T. Souza et al. Martini 3: a general purpose force field for coarse-grained molecular dynamics, \n Nat. Methods; 2021. doi: 10.1038/s41592-021-01098-3	2024.07.12						C P	G L	CDDC CCCC	0
	x	LC	plasmalogen phosphatidylcholine	LC	SALC	CCCC	cFFDC		C18:0/20:4	C18:0/20:4 LC (SALC)	A general model plasmalogen phosphatidylcholine (LC) lipid corresponding to atomistic C16:0/20:4(5c;8c;11c;14c) 1-stearoyl-2-arachidonoyl tails.		This topology follows the standard Martini 3.0 lipid definitions and building block rules. \n Bonded parameters and mapping have been optimized as described in K.B. Pedersen et al. 2024.	K.B. Pedersen et al. The Martini 3 Lipidome: Expanded and Refined Parameters Improve Lipid Phase Behaviour, TBD 2024 \n P.C.T. Souza et al. Martini 3: a general purpose force field for coarse-grained molecular dynamics, \n Nat. Methods; 2021. doi: 10.1038/s41592-021-01098-3	2024.07.12						C P	G L	cFFDC CCCC	0
	x	LC	plasmalogen phosphatidylcholine	LC	SDLC	CCCC	DFFDD		C18:0/22:6	C18:0/22:6 LC (SDLC)	A general model plasmalogen phosphatidylcholine (LC) lipid corresponding to atomistic C18:0/22:6(4c;7c;10c;13c;16c;19c) 1-stearoyl-2-docosahexaenoyl tails.		This topology follows the standard Martini 3.0 lipid definitions and building block rules. \n Bonded parameters and mapping have been optimized as described in K.B. Pedersen et al. 2024.	K.B. Pedersen et al. The Martini 3 Lipidome: Expanded and Refined Parameters Improve Lipid Phase Behaviour, TBD 2024 \n P.C.T. Souza et al. Martini 3: a general purpose force field for coarse-grained molecular dynamics, \n Nat. Methods; 2021. doi: 10.1038/s41592-021-01098-3	2024.07.12						C P	G L	DFFDD CCCC	0
	x	LC	plasmalogen phosphatidylcholine	LC	OLLC	CDCC	CDDC		C18:1/18:2	C18:1/18:2 LC (OLLC)	A general model plasmalogen phosphatidylcholine (LC) lipid corresponding to atomistic C18:1(9c)/18:2(9c;12c) 1-oleoyl-2-linoleoyl tails.		This topology follows the standard Martini 3.0 lipid definitions and building block rules. \n Bonded parameters and mapping have been optimized as described in K.B. Pedersen et al. 2024.	K.B. Pedersen et al. The Martini 3 Lipidome: Expanded and Refined Parameters Improve Lipid Phase Behaviour, TBD 2024 \n P.C.T. Souza et al. Martini 3: a general purpose force field for coarse-grained molecular dynamics, \n Nat. Methods; 2021. doi: 10.1038/s41592-021-01098-3	2024.07.12						C P	G L	CDDC CDCC	0
	x	LC	plasmalogen phosphatidylcholine	LC	OELC	CDCC	CCDCC		C18:1/22:1	C18:1/22:1 LC (OELC)	A general model plasmalogen phosphatidylcholine (LC) lipid corresponding to atomistic C18:1(9c)/22:1(13c) 1-oleoyl-2-dierucoyl tails.		This topology follows the standard Martini 3.0 lipid definitions and building block rules. \n Bonded parameters and mapping have been optimized as described in K.B. Pedersen et al. 2024.	K.B. Pedersen et al. The Martini 3 Lipidome: Expanded and Refined Parameters Improve Lipid Phase Behaviour, TBD 2024 \n P.C.T. Souza et al. Martini 3: a general purpose force field for coarse-grained molecular dynamics, \n Nat. Methods; 2021. doi: 10.1038/s41592-021-01098-3	2024.07.12						C P	G L	CCDCC CDCC	0
	x	LC	plasmalogen phosphatidylcholine	LC	ODLC	CDCC	DFFDD		C18:1/22:6	C18:1/22:6 LC (ODLC)	A general model plasmalogen phosphatidylcholine (LC) lipid corresponding to atomistic C18:1(9c)/22:6(4c;7c;10c;13c;16c;19c) 1-oleoyl-2-docosahexaenoic acid tails.		This topology follows the standard Martini 3.0 lipid definitions and building block rules. \n Bonded parameters and mapping have been optimized as described in K.B. Pedersen et al. 2024.	K.B. Pedersen et al. The Martini 3 Lipidome: Expanded and Refined Parameters Improve Lipid Phase Behaviour, TBD 2024 \n P.C.T. Souza et al. Martini 3: a general purpose force field for coarse-grained molecular dynamics, \n Nat. Methods; 2021. doi: 10.1038/s41592-021-01098-3	2024.07.12						C P	G L	DFFDD CDCC	0
	x	LC	plasmalogen phosphatidylcholine	LC	LFLC	CDDC	CDDD		C18:2/18:3	C18:2/18:3 LC (LFLC)	A general model plasmalogen phosphatidylcholine (LC) lipid corresponding to atomistic C18:2(9c;12c)/18:3(9c;12c;15c) 1-dilinoleoyl-2-alpha-linolenic acid tails.		This topology follows the standard Martini 3.0 lipid definitions and building block rules. \n Bonded parameters and mapping have been optimized as described in K.B. Pedersen et al. 2024.	K.B. Pedersen et al. The Martini 3 Lipidome: Expanded and Refined Parameters Improve Lipid Phase Behaviour, TBD 2024 \n P.C.T. Souza et al. Martini 3: a general purpose force field for coarse-grained molecular dynamics, \n Nat. Methods; 2021. doi: 10.1038/s41592-021-01098-3	2024.07.12						C P	G L	CDDD CDDC	0
		Plasmalogen - Phosphatidylethanolamine - PE
	-1	martini_v3.0.0_plasmalogens_PE_v2.itp	Plasmalogen - Phosphatidylethanolamine - LE	Collection fo plasmalogen phosphatidylethanolamine Martini 3 lipids										K.B. Pedersen et al. The Martini 3 Lipidome: Expanded and Refined Parameters Improve Lipid Phase Behaviour, TBD 2024 and \n P.C.T. Souza et al. Martini 3: a general purpose force field for coarse-grained molecular dynamics, \n Nat. Methods; 2021. doi: 10.1038/s41592-021-01098-3		Kasper B. Pedersen	Dec-2024 by Kasper
	x	LE	plasmalogen phosphatidylethanolamine	LE	DTLE	cC	cC		di-C08:0	di-C08:0 LE (DTLE)	A general model plasmalogen phosphatidylethanolamine (LE) lipid corresponding to atomistic C8:0 dioctanoyl tails.		This topology follows the standard Martini 3.0 lipid definitions and building block rules. \n Bonded parameters and mapping have been optimized as described in K.B. Pedersen et al. 2024.	K.B. Pedersen et al. The Martini 3 Lipidome: Expanded and Refined Parameters Improve Lipid Phase Behaviour, TBD 2024 \n P.C.T. Souza et al. Martini 3: a general purpose force field for coarse-grained molecular dynamics, \n Nat. Methods; 2021. doi: 10.1038/s41592-021-01098-3	2024.07.12						E P	G L	cC cC	0
	x	LE	plasmalogen phosphatidylethanolamine	LE	DJLE	CC	CC		di-C10:0	di-C10:0 LE (DJLE)	A general model plasmalogen phosphatidylethanolamine (LE) lipid corresponding to atomistic C10:0 didecanoyl tails.		This topology follows the standard Martini 3.0 lipid definitions and building block rules. \n Bonded parameters and mapping have been optimized as described in K.B. Pedersen et al. 2024.	K.B. Pedersen et al. The Martini 3 Lipidome: Expanded and Refined Parameters Improve Lipid Phase Behaviour, TBD 2024 \n P.C.T. Souza et al. Martini 3: a general purpose force field for coarse-grained molecular dynamics, \n Nat. Methods; 2021. doi: 10.1038/s41592-021-01098-3	2024.07.12						E P	G L	CC CC	0
	x	LE	plasmalogen phosphatidylethanolamine	LE	DULE	cCC	cCC		di-C12:0	di-C12:0 LE (DULE)	A general model plasmalogen phosphatidylethanolamine (LE) lipid corresponding to atomistic C12:0 dilauroyl tails.		This topology follows the standard Martini 3.0 lipid definitions and building block rules. \n Bonded parameters and mapping have been optimized as described in K.B. Pedersen et al. 2024.	K.B. Pedersen et al. The Martini 3 Lipidome: Expanded and Refined Parameters Improve Lipid Phase Behaviour, TBD 2024 \n P.C.T. Souza et al. Martini 3: a general purpose force field for coarse-grained molecular dynamics, \n Nat. Methods; 2021. doi: 10.1038/s41592-021-01098-3	2024.07.12						E P	G L	cCC cCC	0
	x	LE	plasmalogen phosphatidylethanolamine	LE	DMLE	CCC	CCC		di-C14:0	di-C14:0 LE (DMLE)	A general model plasmalogen phosphatidylethanolamine (LE) lipid corresponding to atomistic C14:0 dimyristoyl (DMLE) tails.		This topology follows the standard Martini 3.0 lipid definitions and building block rules. \n Bonded parameters and mapping have been optimized as described in K.B. Pedersen et al. 2024.	K.B. Pedersen et al. The Martini 3 Lipidome: Expanded and Refined Parameters Improve Lipid Phase Behaviour, TBD 2024 \n P.C.T. Souza et al. Martini 3: a general purpose force field for coarse-grained molecular dynamics, \n Nat. Methods; 2021. doi: 10.1038/s41592-021-01098-3	2024.07.12						E P	G L	CCC CCC	0
	x	LE	plasmalogen phosphatidylethanolamine	LE	DPLE	cCCC	cCCC		di-C16:0	di-C16:0 LE (DPLE)	A general model plasmalogen phosphatidylethanolamine (LE) lipid corresponding to atomistic C16:0 dipalmitoyl (DPLE) tails.		This topology follows the standard Martini 3.0 lipid definitions and building block rules. \n Bonded parameters and mapping have been optimized as described in K.B. Pedersen et al. 2024.	K.B. Pedersen et al. The Martini 3 Lipidome: Expanded and Refined Parameters Improve Lipid Phase Behaviour, TBD 2024 \n P.C.T. Souza et al. Martini 3: a general purpose force field for coarse-grained molecular dynamics, \n Nat. Methods; 2021. doi: 10.1038/s41592-021-01098-3	2024.07.12						E P	G L	cCCC cCCC	0
	x	LE	plasmalogen phosphatidylethanolamine	LE	DSLE	CCCC	CCCC		di-C18:0	di-C18:0 LE (DSLE)	A general model plasmalogen phosphatidylethanolamine (LE) lipid corresponding to atomistic C18:0 distearoyl (DSLE) tails.		This topology follows the standard Martini 3.0 lipid definitions and building block rules. \n Bonded parameters and mapping have been optimized as described in K.B. Pedersen et al. 2024.	K.B. Pedersen et al. The Martini 3 Lipidome: Expanded and Refined Parameters Improve Lipid Phase Behaviour, TBD 2024 \n P.C.T. Souza et al. Martini 3: a general purpose force field for coarse-grained molecular dynamics, \n Nat. Methods; 2021. doi: 10.1038/s41592-021-01098-3	2024.07.12						E P	G L	CCCC CCCC	0
	x	LE	plasmalogen phosphatidylethanolamine	LE	DKLE	cCCCC	cCCCC		di-C20:0	di-C20:0 LE (DKLE)	A general model plasmalogen phosphatidylethanolamine (LE) lipid corresponding to atomistic C20:0 diarachidoyl tails.		This topology follows the standard Martini 3.0 lipid definitions and building block rules. \n Bonded parameters and mapping have been optimized as described in K.B. Pedersen et al. 2024.	K.B. Pedersen et al. The Martini 3 Lipidome: Expanded and Refined Parameters Improve Lipid Phase Behaviour, TBD 2024 \n P.C.T. Souza et al. Martini 3: a general purpose force field for coarse-grained molecular dynamics, \n Nat. Methods; 2021. doi: 10.1038/s41592-021-01098-3	2024.07.12						E P	G L	cCCCC cCCCC	0
	x	LE	plasmalogen phosphatidylethanolamine	LE	DBLE	CCCCC	CCCCC		di-C22:0	di-C22:0 LE (DBLE)	A general model plasmalogen phosphatidylethanolamine (LE) lipid corresponding to atomistic C22:0 dibehenoyl tails.		This topology follows the standard Martini 3.0 lipid definitions and building block rules. \n Bonded parameters and mapping have been optimized as described in K.B. Pedersen et al. 2024.	K.B. Pedersen et al. The Martini 3 Lipidome: Expanded and Refined Parameters Improve Lipid Phase Behaviour, TBD 2024 \n P.C.T. Souza et al. Martini 3: a general purpose force field for coarse-grained molecular dynamics, \n Nat. Methods; 2021. doi: 10.1038/s41592-021-01098-3	2024.07.12						E P	G L	CCCCC CCCCC	0
	x	LE	plasmalogen phosphatidylethanolamine	LE	DXLE	cCCCCC	cCCCCC		di-C24:0	di-C24:0 LE (DXLE)	A general model plasmalogen phosphatidylethanolamine (LE) lipid corresponding to atomistic C24:0 dilignoceroyl tails.		This topology follows the standard Martini 3.0 lipid definitions and building block rules. \n Bonded parameters and mapping have been optimized as described in K.B. Pedersen et al. 2024.	K.B. Pedersen et al. The Martini 3 Lipidome: Expanded and Refined Parameters Improve Lipid Phase Behaviour, TBD 2024 \n P.C.T. Souza et al. Martini 3: a general purpose force field for coarse-grained molecular dynamics, \n Nat. Methods; 2021. doi: 10.1038/s41592-021-01098-3	2024.07.12						E P	G L	cCCCCC cCCCCC	0
	x	LE	plasmalogen phosphatidylethanolamine	LE	DCLE	CCCCCC	CCCCCC		di-C26:0	di-C26:0 LE (DCLE)	A general model plasmalogen phosphatidylethanolamine (LE) lipid corresponding to atomistic C26:0 dihexacosanoyl tails.		This topology follows the standard Martini 3.0 lipid definitions and building block rules. \n Bonded parameters and mapping have been optimized as described in K.B. Pedersen et al. 2024.	K.B. Pedersen et al. The Martini 3 Lipidome: Expanded and Refined Parameters Improve Lipid Phase Behaviour, TBD 2024 \n P.C.T. Souza et al. Martini 3: a general purpose force field for coarse-grained molecular dynamics, \n Nat. Methods; 2021. doi: 10.1038/s41592-021-01098-3	2024.07.12						E P	G L	CCCCCC CCCCCC	0
	x	LE	plasmalogen phosphatidylethanolamine	LE	DRLE	CDC	CDC		di-C14:1	di-C14:1 LE (DRLE)	A general model plasmalogen phosphatidylethanolamine (LE) lipid corresponding to atomistic C14:1(9c) dimyristoleoyl tails.		This topology follows the standard Martini 3.0 lipid definitions and building block rules. \n Bonded parameters and mapping have been optimized as described in K.B. Pedersen et al. 2024.	K.B. Pedersen et al. The Martini 3 Lipidome: Expanded and Refined Parameters Improve Lipid Phase Behaviour, TBD 2024 \n P.C.T. Souza et al. Martini 3: a general purpose force field for coarse-grained molecular dynamics, \n Nat. Methods; 2021. doi: 10.1038/s41592-021-01098-3	2024.07.12						E P	G L	CDC CDC	0
	x	LE	plasmalogen phosphatidylethanolamine	LE	DYLE	cCDC	cCDC		di-C16:1	di-C16:1 LE (DYLE)	A general model plasmalogen phosphatidylethanolamine (LE) lipid corresponding to atomistic C16:1(9c) dipalmitoleoyl tails.		This topology follows the standard Martini 3.0 lipid definitions and building block rules. \n Bonded parameters and mapping have been optimized as described in K.B. Pedersen et al. 2024.	K.B. Pedersen et al. The Martini 3 Lipidome: Expanded and Refined Parameters Improve Lipid Phase Behaviour, TBD 2024 \n P.C.T. Souza et al. Martini 3: a general purpose force field for coarse-grained molecular dynamics, \n Nat. Methods; 2021. doi: 10.1038/s41592-021-01098-3	2024.07.12						E P	G L	cCDC cCDC	0
	x	LE	plasmalogen phosphatidylethanolamine	LE	DOLE	CDCC	CDCC		di-C18:1	di-C18:1 LE (DOLE)	A general model plasmalogen phosphatidylethanolamine (LE) lipid corresponding to atomistic C18:1(9c) dioleoyl (DOLE) tails.		This topology follows the standard Martini 3.0 lipid definitions and building block rules. \n Bonded parameters and mapping have been optimized as described in K.B. Pedersen et al. 2024.	K.B. Pedersen et al. The Martini 3 Lipidome: Expanded and Refined Parameters Improve Lipid Phase Behaviour, TBD 2024 \n P.C.T. Souza et al. Martini 3: a general purpose force field for coarse-grained molecular dynamics, \n Nat. Methods; 2021. doi: 10.1038/s41592-021-01098-3	2024.07.12						E P	G L	CDCC CDCC	0
	x	LE	plasmalogen phosphatidylethanolamine	LE	DVLE	CCDC	CCDC		di-C18:1	di-C18:1 LE (DVLE)	A general model plasmalogen phosphatidylethanolamine (LE) lipid corresponding to atomistic C18:1(11c) cis-vaccenic acid tails.		This topology follows the standard Martini 3.0 lipid definitions and building block rules. \n Bonded parameters and mapping have been optimized as described in K.B. Pedersen et al. 2024.	K.B. Pedersen et al. The Martini 3 Lipidome: Expanded and Refined Parameters Improve Lipid Phase Behaviour, TBD 2024 \n P.C.T. Souza et al. Martini 3: a general purpose force field for coarse-grained molecular dynamics, \n Nat. Methods; 2021. doi: 10.1038/s41592-021-01098-3	2024.07.12						E P	G L	CCDC CCDC	0
	x	LE	plasmalogen phosphatidylethanolamine	LE	DGLE	cCDCC	cCDCC		di-C20:1	di-C20:1 LE (DGLE)	A general model plasmalogen phosphatidylethanolamine (LE) lipid corresponding to atomistic C20:1(11c) di-gondoic acid tails.		This topology follows the standard Martini 3.0 lipid definitions and building block rules. \n Bonded parameters and mapping have been optimized as described in K.B. Pedersen et al. 2024.	K.B. Pedersen et al. The Martini 3 Lipidome: Expanded and Refined Parameters Improve Lipid Phase Behaviour, TBD 2024 \n P.C.T. Souza et al. Martini 3: a general purpose force field for coarse-grained molecular dynamics, \n Nat. Methods; 2021. doi: 10.1038/s41592-021-01098-3	2024.07.12						E P	G L	cCDCC cCDCC	0
	x	LE	plasmalogen phosphatidylethanolamine	LE	DELE	CCDCC	CCDCC		di-C22:1	di-C22:1 LE (DELE)	A general model plasmalogen phosphatidylethanolamine (LE) lipid corresponding to atomistic C22:1(11c) or C22:1(13c) dierucoyl tails.		This topology follows the standard Martini 3.0 lipid definitions and building block rules. \n Bonded parameters and mapping have been optimized as described in K.B. Pedersen et al. 2024.	K.B. Pedersen et al. The Martini 3 Lipidome: Expanded and Refined Parameters Improve Lipid Phase Behaviour, TBD 2024 \n P.C.T. Souza et al. Martini 3: a general purpose force field for coarse-grained molecular dynamics, \n Nat. Methods; 2021. doi: 10.1038/s41592-021-01098-3	2024.07.12						E P	G L	CCDCC CCDCC	0
	x	LE	plasmalogen phosphatidylethanolamine	LE	DNLE	cCCDCC	cCCDCC		di-C24:1	di-C24:1 LE (DNLE)	A general model plasmalogen phosphatidylethanolamine (LE) lipid corresponding to atomistic C24:1(15c) di-nervonic acid tails.		This topology follows the standard Martini 3.0 lipid definitions and building block rules. \n Bonded parameters and mapping have been optimized as described in K.B. Pedersen et al. 2024.	K.B. Pedersen et al. The Martini 3 Lipidome: Expanded and Refined Parameters Improve Lipid Phase Behaviour, TBD 2024 \n P.C.T. Souza et al. Martini 3: a general purpose force field for coarse-grained molecular dynamics, \n Nat. Methods; 2021. doi: 10.1038/s41592-021-01098-3	2024.07.12						E P	G L	cCCDCC cCCDCC	0
	x	LE	plasmalogen phosphatidylethanolamine	LE	DLLE	CDDC	CDDC		di-C18:2	di-C18:2 LE (DLLE)	A general model plasmalogen phosphatidylethanolamine (LE) lipid corresponding to atomistic C18:2(9c;12c) dilinoleoyl (DLLE or DLiLE) tails.		This topology follows the standard Martini 3.0 lipid definitions and building block rules. \n Bonded parameters and mapping have been optimized as described in K.B. Pedersen et al. 2024.	K.B. Pedersen et al. The Martini 3 Lipidome: Expanded and Refined Parameters Improve Lipid Phase Behaviour, TBD 2024 \n P.C.T. Souza et al. Martini 3: a general purpose force field for coarse-grained molecular dynamics, \n Nat. Methods; 2021. doi: 10.1038/s41592-021-01098-3	2024.07.12						E P	G L	CDDC CDDC	0
	x	LE	plasmalogen phosphatidylethanolamine	LE	DFLE	CDDD	CDDD		di-C18:3	di-C18:3 LE (DFLE)	A general model plasmalogen phosphatidylethanolamine (LE) lipid corresponding to atomistic C18:3(9c;12c;15c) di-alpha-linolenic acid tails.		This topology follows the standard Martini 3.0 lipid definitions and building block rules. \n Bonded parameters and mapping have been optimized as described in K.B. Pedersen et al. 2024.	K.B. Pedersen et al. The Martini 3 Lipidome: Expanded and Refined Parameters Improve Lipid Phase Behaviour, TBD 2024 \n P.C.T. Souza et al. Martini 3: a general purpose force field for coarse-grained molecular dynamics, \n Nat. Methods; 2021. doi: 10.1038/s41592-021-01098-3	2024.07.12						E P	G L	CDDD CDDD	0
	x	LE	plasmalogen phosphatidylethanolamine	LE	DALE	cFFDC	cFFDC		di-C20:4	di-C20:4 LE (DALE)	A general model plasmalogen phosphatidylethanolamine (LE) lipid corresponding to atomistic C20:4(5c;8c;11c;14c) di-arachidonic acid (AA) tails.		This topology follows the standard Martini 3.0 lipid definitions and building block rules. \n Bonded parameters and mapping have been optimized as described in K.B. Pedersen et al. 2024.	K.B. Pedersen et al. The Martini 3 Lipidome: Expanded and Refined Parameters Improve Lipid Phase Behaviour, TBD 2024 \n P.C.T. Souza et al. Martini 3: a general purpose force field for coarse-grained molecular dynamics, \n Nat. Methods; 2021. doi: 10.1038/s41592-021-01098-3	2024.07.12						E P	G L	cFFDC cFFDC	0
	x	LE	plasmalogen phosphatidylethanolamine	LE	DDLE	DFFDD	DFFDD		di-C22:6	di-C22:6 LE (DDLE)	A general model plasmalogen phosphatidylethanolamine (LE) lipid corresponding to atomistic C22:6(4c;7c;10c;13c;16c;19c) di-docosahexaenoic acid tails.		This topology follows the standard Martini 3.0 lipid definitions and building block rules. \n Bonded parameters and mapping have been optimized as described in K.B. Pedersen et al. 2024.	K.B. Pedersen et al. The Martini 3 Lipidome: Expanded and Refined Parameters Improve Lipid Phase Behaviour, TBD 2024 \n P.C.T. Souza et al. Martini 3: a general purpose force field for coarse-grained molecular dynamics, \n Nat. Methods; 2021. doi: 10.1038/s41592-021-01098-3	2024.07.12						E P	G L	DFFDD DFFDD	0
	x	LE	plasmalogen phosphatidylethanolamine	LE	PYLE	cCCC	cCDC		C16:0/16:1	C16:0/16:1 LE (PYLE)	A general model plasmalogen phosphatidylethanolamine (LE) lipid corresponding to atomistic C16:0/16:1(9c) 1-palmitoyl-2-palmitoleoyl tails.		This topology follows the standard Martini 3.0 lipid definitions and building block rules. \n Bonded parameters and mapping have been optimized as described in K.B. Pedersen et al. 2024.	K.B. Pedersen et al. The Martini 3 Lipidome: Expanded and Refined Parameters Improve Lipid Phase Behaviour, TBD 2024 \n P.C.T. Souza et al. Martini 3: a general purpose force field for coarse-grained molecular dynamics, \n Nat. Methods; 2021. doi: 10.1038/s41592-021-01098-3	2024.07.12						E P	G L	cCDC cCCC	0
	x	LE	plasmalogen phosphatidylethanolamine	LE	PSLE	cCCC	CCCC		C16:0/18:0	C16:0/18:0 LE (PSLE)	A general model plasmalogen phosphatidylethanolamine (LE) lipid corresponding to atomistic C16:0/18:0 1-palmitoyl-2-stearoyl tails.		This topology follows the standard Martini 3.0 lipid definitions and building block rules. \n Bonded parameters and mapping have been optimized as described in K.B. Pedersen et al. 2024.	K.B. Pedersen et al. The Martini 3 Lipidome: Expanded and Refined Parameters Improve Lipid Phase Behaviour, TBD 2024 \n P.C.T. Souza et al. Martini 3: a general purpose force field for coarse-grained molecular dynamics, \n Nat. Methods; 2021. doi: 10.1038/s41592-021-01098-3	2024.07.12						E P	G L	CCCC cCCC	0
	x	LE	plasmalogen phosphatidylethanolamine	LE	POLE	cCCC	CDCC		C16:0/18:1	C16:0/18:1 LE (POLE)	A general model plasmalogen phosphatidylethanolamine (LE) lipid corresponding to atomistic C16:0/18:1(9c) 1-palmitoyl-2-oleoyl (POLE) tails.		This topology follows the standard Martini 3.0 lipid definitions and building block rules. \n Bonded parameters and mapping have been optimized as described in K.B. Pedersen et al. 2024.	K.B. Pedersen et al. The Martini 3 Lipidome: Expanded and Refined Parameters Improve Lipid Phase Behaviour, TBD 2024 \n P.C.T. Souza et al. Martini 3: a general purpose force field for coarse-grained molecular dynamics, \n Nat. Methods; 2021. doi: 10.1038/s41592-021-01098-3	2024.07.12						E P	G L	CDCC cCCC	0
	x	LE	plasmalogen phosphatidylethanolamine	LE	PLLE	cCCC	CDDC		C16:0/18:2	C16:0/18:2 LE (PLLE)	A general model plasmalogen phosphatidylethanolamine (LE) lipid corresponding to atomistic C16:0/18:2(9c;12c) 1-palmitoyl-2-linoleoyl tails.		This topology follows the standard Martini 3.0 lipid definitions and building block rules. \n Bonded parameters and mapping have been optimized as described in K.B. Pedersen et al. 2024.	K.B. Pedersen et al. The Martini 3 Lipidome: Expanded and Refined Parameters Improve Lipid Phase Behaviour, TBD 2024 \n P.C.T. Souza et al. Martini 3: a general purpose force field for coarse-grained molecular dynamics, \n Nat. Methods; 2021. doi: 10.1038/s41592-021-01098-3	2024.07.12						E P	G L	CDDC cCCC	0
	x	LE	plasmalogen phosphatidylethanolamine	LE	PFLE	cCCC	CDDD		C16:0/18:3	C16:0/18:3 LE (PFLE)	A general model plasmalogen phosphatidylethanolamine (LE) lipid corresponding to atomistic C16:0/18:3(9c;12c;15c) 1-palmitoyl-2-alpha-linolenic acid tails.		This topology follows the standard Martini 3.0 lipid definitions and building block rules. \n Bonded parameters and mapping have been optimized as described in K.B. Pedersen et al. 2024.	K.B. Pedersen et al. The Martini 3 Lipidome: Expanded and Refined Parameters Improve Lipid Phase Behaviour, TBD 2024 \n P.C.T. Souza et al. Martini 3: a general purpose force field for coarse-grained molecular dynamics, \n Nat. Methods; 2021. doi: 10.1038/s41592-021-01098-3	2024.07.12						E P	G L	CDDD cCCC	0
	x	LE	plasmalogen phosphatidylethanolamine	LE	PILE	cCCC	cCDDC		C16:0/20:2	C16:0/20:2 LE (PILE)	A general model plasmalogen phosphatidylethanolamine (LE) lipid corresponding to atomistic C16:0/20:2(11c;14c) 1-palmitoyl-2-eicosadienoyl tails.		This topology follows the standard Martini 3.0 lipid definitions and building block rules. \n Bonded parameters and mapping have been optimized as described in K.B. Pedersen et al. 2024.	K.B. Pedersen et al. The Martini 3 Lipidome: Expanded and Refined Parameters Improve Lipid Phase Behaviour, TBD 2024 \n P.C.T. Souza et al. Martini 3: a general purpose force field for coarse-grained molecular dynamics, \n Nat. Methods; 2021. doi: 10.1038/s41592-021-01098-3	2024.07.12						E P	G L	cCDDC cCCC	0
	x	LE	plasmalogen phosphatidylethanolamine	LE	PQLE	cCCC	cDDDC		C16:0/20:3	C16:0/20:3 LE (PQLE)	A general model plasmalogen phosphatidylethanolamine (LE) lipid corresponding to atomistic C18:0/20:2(8c;11c;14c) 1-palmitoyl-2-eicosatrienoyl tails.		This topology follows the standard Martini 3.0 lipid definitions and building block rules. \n Bonded parameters and mapping have been optimized as described in K.B. Pedersen et al. 2024.	K.B. Pedersen et al. The Martini 3 Lipidome: Expanded and Refined Parameters Improve Lipid Phase Behaviour, TBD 2024 \n P.C.T. Souza et al. Martini 3: a general purpose force field for coarse-grained molecular dynamics, \n Nat. Methods; 2021. doi: 10.1038/s41592-021-01098-3	2024.07.12						E P	G L	cDDDC cCCC	0
	x	LE	plasmalogen phosphatidylethanolamine	LE	PALE	cCCC	cFFDC		C16:0/20:4	C16:0/20:4 LE (PALE)	A general model plasmalogen phosphatidylethanolamine (LE) lipid corresponding to atomistic C16:0/20:4(5c;8c;11c;14c) 1-palmitoyl-2-arachidonoyl tails.		This topology follows the standard Martini 3.0 lipid definitions and building block rules. \n Bonded parameters and mapping have been optimized as described in K.B. Pedersen et al. 2024.	K.B. Pedersen et al. The Martini 3 Lipidome: Expanded and Refined Parameters Improve Lipid Phase Behaviour, TBD 2024 \n P.C.T. Souza et al. Martini 3: a general purpose force field for coarse-grained molecular dynamics, \n Nat. Methods; 2021. doi: 10.1038/s41592-021-01098-3	2024.07.12						E P	G L	cFFDC cCCC	0
	x	LE	plasmalogen phosphatidylethanolamine	LE	PELE	cCCC	CCDCC		C16:0/22:1	C16:0/22:1 LE (PELE)	A general model plasmalogen phosphatidylethanolamine (LE) lipid corresponding to atomistic C16:0/22:1 1-palmitoyl-2-erucoyl tails.		This topology follows the standard Martini 3.0 lipid definitions and building block rules. \n Bonded parameters and mapping have been optimized as described in K.B. Pedersen et al. 2024.	K.B. Pedersen et al. The Martini 3 Lipidome: Expanded and Refined Parameters Improve Lipid Phase Behaviour, TBD 2024 \n P.C.T. Souza et al. Martini 3: a general purpose force field for coarse-grained molecular dynamics, \n Nat. Methods; 2021. doi: 10.1038/s41592-021-01098-3	2024.07.12						E P	G L	CCDCC cCCC	0
	x	LE	plasmalogen phosphatidylethanolamine	LE	PDLE	cCCC	DFFDD		C16:0/22:6	C16:0/22:6 LE (PDLE)	A general model plasmalogen phosphatidylethanolamine (LE) lipid corresponding to atomistic C16:0/22:6(4c;7c;10c;13c;16c;19c) 1-palmitoyl-2-docosahexaenoyl tails.		This topology follows the standard Martini 3.0 lipid definitions and building block rules. \n Bonded parameters and mapping have been optimized as described in K.B. Pedersen et al. 2024.	K.B. Pedersen et al. The Martini 3 Lipidome: Expanded and Refined Parameters Improve Lipid Phase Behaviour, TBD 2024 \n P.C.T. Souza et al. Martini 3: a general purpose force field for coarse-grained molecular dynamics, \n Nat. Methods; 2021. doi: 10.1038/s41592-021-01098-3	2024.07.12						E P	G L	DFFDD cCCC	0
	x	LE	plasmalogen phosphatidylethanolamine	LE	YOLE	cCDC	CDCC		C16:1/18:1	C16:1/18:1 LE (YOLE)	A general model plasmalogen phosphatidylethanolamine (LE) lipid corresponding to atomistic C16:1(9c)/18:1(9c) 1-palmitoleoyl-2-oleoyl tails.		This topology follows the standard Martini 3.0 lipid definitions and building block rules. \n Bonded parameters and mapping have been optimized as described in K.B. Pedersen et al. 2024.	K.B. Pedersen et al. The Martini 3 Lipidome: Expanded and Refined Parameters Improve Lipid Phase Behaviour, TBD 2024 \n P.C.T. Souza et al. Martini 3: a general purpose force field for coarse-grained molecular dynamics, \n Nat. Methods; 2021. doi: 10.1038/s41592-021-01098-3	2024.07.12						E P	G L	CDCC cCDC	0
	x	LE	plasmalogen phosphatidylethanolamine	LE	SOLE	CCCC	CDCC		C18:0/18:1	C18:0/18:1 LE (SOLE)	A general model plasmalogen phosphatidylethanolamine (LE) lipid corresponding to atomistic C18:0/18:1(9c) 1-stearoyl-2-oleoyl (SOLE) tails.		This topology follows the standard Martini 3.0 lipid definitions and building block rules. \n Bonded parameters and mapping have been optimized as described in K.B. Pedersen et al. 2024.	K.B. Pedersen et al. The Martini 3 Lipidome: Expanded and Refined Parameters Improve Lipid Phase Behaviour, TBD 2024 \n P.C.T. Souza et al. Martini 3: a general purpose force field for coarse-grained molecular dynamics, \n Nat. Methods; 2021. doi: 10.1038/s41592-021-01098-3	2024.07.12						E P	G L	CDCC CCCC	0
	x	LE	plasmalogen phosphatidylethanolamine	LE	SLLE	CCCC	CDDC		C18:0/18:2	C18:0/18:2 LE (SLLE)	A general model plasmalogen phosphatidylethanolamine (LE) lipid corresponding to atomistic C18:0/18:2(9c;12c) 1-stearoyl-2-linoleoyl tails.		This topology follows the standard Martini 3.0 lipid definitions and building block rules. \n Bonded parameters and mapping have been optimized as described in K.B. Pedersen et al. 2024.	K.B. Pedersen et al. The Martini 3 Lipidome: Expanded and Refined Parameters Improve Lipid Phase Behaviour, TBD 2024 \n P.C.T. Souza et al. Martini 3: a general purpose force field for coarse-grained molecular dynamics, \n Nat. Methods; 2021. doi: 10.1038/s41592-021-01098-3	2024.07.12						E P	G L	CDDC CCCC	0
	x	LE	plasmalogen phosphatidylethanolamine	LE	SALE	CCCC	cFFDC		C18:0/20:4	C18:0/20:4 LE (SALE)	A general model plasmalogen phosphatidylethanolamine (LE) lipid corresponding to atomistic C16:0/20:4(5c;8c;11c;14c) 1-stearoyl-2-arachidonoyl tails.		This topology follows the standard Martini 3.0 lipid definitions and building block rules. \n Bonded parameters and mapping have been optimized as described in K.B. Pedersen et al. 2024.	K.B. Pedersen et al. The Martini 3 Lipidome: Expanded and Refined Parameters Improve Lipid Phase Behaviour, TBD 2024 \n P.C.T. Souza et al. Martini 3: a general purpose force field for coarse-grained molecular dynamics, \n Nat. Methods; 2021. doi: 10.1038/s41592-021-01098-3	2024.07.12						E P	G L	cFFDC CCCC	0
	x	LE	plasmalogen phosphatidylethanolamine	LE	SDLE	CCCC	DFFDD		C18:0/22:6	C18:0/22:6 LE (SDLE)	A general model plasmalogen phosphatidylethanolamine (LE) lipid corresponding to atomistic C18:0/22:6(4c;7c;10c;13c;16c;19c) 1-stearoyl-2-docosahexaenoyl tails.		This topology follows the standard Martini 3.0 lipid definitions and building block rules. \n Bonded parameters and mapping have been optimized as described in K.B. Pedersen et al. 2024.	K.B. Pedersen et al. The Martini 3 Lipidome: Expanded and Refined Parameters Improve Lipid Phase Behaviour, TBD 2024 \n P.C.T. Souza et al. Martini 3: a general purpose force field for coarse-grained molecular dynamics, \n Nat. Methods; 2021. doi: 10.1038/s41592-021-01098-3	2024.07.12						E P	G L	DFFDD CCCC	0
	x	LE	plasmalogen phosphatidylethanolamine	LE	OLLE	CDCC	CDDC		C18:1/18:2	C18:1/18:2 LE (OLLE)	A general model plasmalogen phosphatidylethanolamine (LE) lipid corresponding to atomistic C18:1(9c)/18:2(9c;12c) 1-oleoyl-2-linoleoyl tails.		This topology follows the standard Martini 3.0 lipid definitions and building block rules. \n Bonded parameters and mapping have been optimized as described in K.B. Pedersen et al. 2024.	K.B. Pedersen et al. The Martini 3 Lipidome: Expanded and Refined Parameters Improve Lipid Phase Behaviour, TBD 2024 \n P.C.T. Souza et al. Martini 3: a general purpose force field for coarse-grained molecular dynamics, \n Nat. Methods; 2021. doi: 10.1038/s41592-021-01098-3	2024.07.12						E P	G L	CDDC CDCC	0
	x	LE	plasmalogen phosphatidylethanolamine	LE	OELE	CDCC	CCDCC		C18:1/22:1	C18:1/22:1 LE (OELE)	A general model plasmalogen phosphatidylethanolamine (LE) lipid corresponding to atomistic C18:1(9c)/22:1(13c) 1-oleoyl-2-dierucoyl tails.		This topology follows the standard Martini 3.0 lipid definitions and building block rules. \n Bonded parameters and mapping have been optimized as described in K.B. Pedersen et al. 2024.	K.B. Pedersen et al. The Martini 3 Lipidome: Expanded and Refined Parameters Improve Lipid Phase Behaviour, TBD 2024 \n P.C.T. Souza et al. Martini 3: a general purpose force field for coarse-grained molecular dynamics, \n Nat. Methods; 2021. doi: 10.1038/s41592-021-01098-3	2024.07.12						E P	G L	CCDCC CDCC	0
	x	LE	plasmalogen phosphatidylethanolamine	LE	ODLE	CDCC	DFFDD		C18:1/22:6	C18:1/22:6 LE (ODLE)	A general model plasmalogen phosphatidylethanolamine (LE) lipid corresponding to atomistic C18:1(9c)/22:6(4c;7c;10c;13c;16c;19c) 1-oleoyl-2-docosahexaenoic acid tails.		This topology follows the standard Martini 3.0 lipid definitions and building block rules. \n Bonded parameters and mapping have been optimized as described in K.B. Pedersen et al. 2024.	K.B. Pedersen et al. The Martini 3 Lipidome: Expanded and Refined Parameters Improve Lipid Phase Behaviour, TBD 2024 \n P.C.T. Souza et al. Martini 3: a general purpose force field for coarse-grained molecular dynamics, \n Nat. Methods; 2021. doi: 10.1038/s41592-021-01098-3	2024.07.12						E P	G L	DFFDD CDCC	0
	x	LE	plasmalogen phosphatidylethanolamine	LE	LFLE	CDDC	CDDD		C18:2/18:3	C18:2/18:3 LE (LFLE)	A general model plasmalogen phosphatidylethanolamine (LE) lipid corresponding to atomistic C18:2(9c;12c)/18:3(9c;12c;15c) 1-dilinoleoyl-2-alpha-linolenic acid tails.		This topology follows the standard Martini 3.0 lipid definitions and building block rules. \n Bonded parameters and mapping have been optimized as described in K.B. Pedersen et al. 2024.	K.B. Pedersen et al. The Martini 3 Lipidome: Expanded and Refined Parameters Improve Lipid Phase Behaviour, TBD 2024 \n P.C.T. Souza et al. Martini 3: a general purpose force field for coarse-grained molecular dynamics, \n Nat. Methods; 2021. doi: 10.1038/s41592-021-01098-3	2024.07.12						E P	G L	CDDD CDDC	0
		Plasmalogen - Phosphatidylserine - PS
	-1	martini_v3.0.0_plasmalogens_PS_v2.itp	Plasmalogen - Phosphatidylserine - LS	Collection of plasmalogen phosphatidylserine Martini 3 lipids										K.B. Pedersen et al. The Martini 3 Lipidome: Expanded and Refined Parameters Improve Lipid Phase Behaviour, TBD 2024 and \n P.C.T. Souza et al. Martini 3: a general purpose force field for coarse-grained molecular dynamics, \n Nat. Methods; 2021. doi: 10.1038/s41592-021-01098-3		Kasper B. Pedersen	Dec-2024 by Kasper
	x	LS	plasmalogen phosphatidylserine	LS	DTLS	cC	cC		di-C08:0	di-C08:0 LS (DTLS)	A general model plasmalogen phosphatidylserine (LS) lipid corresponding to atomistic C8:0 dioctanoyl tails.		This topology follows the standard Martini 3.0 lipid definitions and building block rules. \n Bonded parameters and mapping have been optimized as described in K.B. Pedersen et al. 2024.	K.B. Pedersen et al. The Martini 3 Lipidome: Expanded and Refined Parameters Improve Lipid Phase Behaviour, TBD 2024 \n P.C.T. Souza et al. Martini 3: a general purpose force field for coarse-grained molecular dynamics, \n Nat. Methods; 2021. doi: 10.1038/s41592-021-01098-3	2024.07.12						S P	G L	cC cC	-1
	x	LS	plasmalogen phosphatidylserine	LS	DJLS	CC	CC		di-C10:0	di-C10:0 LS (DJLS)	A general model plasmalogen phosphatidylserine (LS) lipid corresponding to atomistic C10:0 didecanoyl tails.		This topology follows the standard Martini 3.0 lipid definitions and building block rules. \n Bonded parameters and mapping have been optimized as described in K.B. Pedersen et al. 2024.	K.B. Pedersen et al. The Martini 3 Lipidome: Expanded and Refined Parameters Improve Lipid Phase Behaviour, TBD 2024 \n P.C.T. Souza et al. Martini 3: a general purpose force field for coarse-grained molecular dynamics, \n Nat. Methods; 2021. doi: 10.1038/s41592-021-01098-3	2024.07.12						S P	G L	CC CC	-1
	x	LS	plasmalogen phosphatidylserine	LS	DULS	cCC	cCC		di-C12:0	di-C12:0 LS (DULS)	A general model plasmalogen phosphatidylserine (LS) lipid corresponding to atomistic C12:0 dilauroyl tails.		This topology follows the standard Martini 3.0 lipid definitions and building block rules. \n Bonded parameters and mapping have been optimized as described in K.B. Pedersen et al. 2024.	K.B. Pedersen et al. The Martini 3 Lipidome: Expanded and Refined Parameters Improve Lipid Phase Behaviour, TBD 2024 \n P.C.T. Souza et al. Martini 3: a general purpose force field for coarse-grained molecular dynamics, \n Nat. Methods; 2021. doi: 10.1038/s41592-021-01098-3	2024.07.12						S P	G L	cCC cCC	-1
	x	LS	plasmalogen phosphatidylserine	LS	DMLS	CCC	CCC		di-C14:0	di-C14:0 LS (DMLS)	A general model plasmalogen phosphatidylserine (LS) lipid corresponding to atomistic C14:0 dimyristoyl (DMLS) tails.		This topology follows the standard Martini 3.0 lipid definitions and building block rules. \n Bonded parameters and mapping have been optimized as described in K.B. Pedersen et al. 2024.	K.B. Pedersen et al. The Martini 3 Lipidome: Expanded and Refined Parameters Improve Lipid Phase Behaviour, TBD 2024 \n P.C.T. Souza et al. Martini 3: a general purpose force field for coarse-grained molecular dynamics, \n Nat. Methods; 2021. doi: 10.1038/s41592-021-01098-3	2024.07.12						S P	G L	CCC CCC	-1
	x	LS	plasmalogen phosphatidylserine	LS	DPLS	cCCC	cCCC		di-C16:0	di-C16:0 LS (DPLS)	A general model plasmalogen phosphatidylserine (LS) lipid corresponding to atomistic C16:0 dipalmitoyl (DPLS) tails.		This topology follows the standard Martini 3.0 lipid definitions and building block rules. \n Bonded parameters and mapping have been optimized as described in K.B. Pedersen et al. 2024.	K.B. Pedersen et al. The Martini 3 Lipidome: Expanded and Refined Parameters Improve Lipid Phase Behaviour, TBD 2024 \n P.C.T. Souza et al. Martini 3: a general purpose force field for coarse-grained molecular dynamics, \n Nat. Methods; 2021. doi: 10.1038/s41592-021-01098-3	2024.07.12						S P	G L	cCCC cCCC	-1
	x	LS	plasmalogen phosphatidylserine	LS	DSLS	CCCC	CCCC		di-C18:0	di-C18:0 LS (DSLS)	A general model plasmalogen phosphatidylserine (LS) lipid corresponding to atomistic C18:0 distearoyl (DSLS) tails.		This topology follows the standard Martini 3.0 lipid definitions and building block rules. \n Bonded parameters and mapping have been optimized as described in K.B. Pedersen et al. 2024.	K.B. Pedersen et al. The Martini 3 Lipidome: Expanded and Refined Parameters Improve Lipid Phase Behaviour, TBD 2024 \n P.C.T. Souza et al. Martini 3: a general purpose force field for coarse-grained molecular dynamics, \n Nat. Methods; 2021. doi: 10.1038/s41592-021-01098-3	2024.07.12						S P	G L	CCCC CCCC	-1
	x	LS	plasmalogen phosphatidylserine	LS	DKLS	cCCCC	cCCCC		di-C20:0	di-C20:0 LS (DKLS)	A general model plasmalogen phosphatidylserine (LS) lipid corresponding to atomistic C20:0 diarachidoyl tails.		This topology follows the standard Martini 3.0 lipid definitions and building block rules. \n Bonded parameters and mapping have been optimized as described in K.B. Pedersen et al. 2024.	K.B. Pedersen et al. The Martini 3 Lipidome: Expanded and Refined Parameters Improve Lipid Phase Behaviour, TBD 2024 \n P.C.T. Souza et al. Martini 3: a general purpose force field for coarse-grained molecular dynamics, \n Nat. Methods; 2021. doi: 10.1038/s41592-021-01098-3	2024.07.12						S P	G L	cCCCC cCCCC	-1
	x	LS	plasmalogen phosphatidylserine	LS	DBLS	CCCCC	CCCCC		di-C22:0	di-C22:0 LS (DBLS)	A general model plasmalogen phosphatidylserine (LS) lipid corresponding to atomistic C22:0 dibehenoyl tails.		This topology follows the standard Martini 3.0 lipid definitions and building block rules. \n Bonded parameters and mapping have been optimized as described in K.B. Pedersen et al. 2024.	K.B. Pedersen et al. The Martini 3 Lipidome: Expanded and Refined Parameters Improve Lipid Phase Behaviour, TBD 2024 \n P.C.T. Souza et al. Martini 3: a general purpose force field for coarse-grained molecular dynamics, \n Nat. Methods; 2021. doi: 10.1038/s41592-021-01098-3	2024.07.12						S P	G L	CCCCC CCCCC	-1
	x	LS	plasmalogen phosphatidylserine	LS	DXLS	cCCCCC	cCCCCC		di-C24:0	di-C24:0 LS (DXLS)	A general model plasmalogen phosphatidylserine (LS) lipid corresponding to atomistic C24:0 dilignoceroyl tails.		This topology follows the standard Martini 3.0 lipid definitions and building block rules. \n Bonded parameters and mapping have been optimized as described in K.B. Pedersen et al. 2024.	K.B. Pedersen et al. The Martini 3 Lipidome: Expanded and Refined Parameters Improve Lipid Phase Behaviour, TBD 2024 \n P.C.T. Souza et al. Martini 3: a general purpose force field for coarse-grained molecular dynamics, \n Nat. Methods; 2021. doi: 10.1038/s41592-021-01098-3	2024.07.12						S P	G L	cCCCCC cCCCCC	-1
	x	LS	plasmalogen phosphatidylserine	LS	DCLS	CCCCCC	CCCCCC		di-C26:0	di-C26:0 LS (DCLS)	A general model plasmalogen phosphatidylserine (LS) lipid corresponding to atomistic C26:0 dihexacosanoyl tails.		This topology follows the standard Martini 3.0 lipid definitions and building block rules. \n Bonded parameters and mapping have been optimized as described in K.B. Pedersen et al. 2024.	K.B. Pedersen et al. The Martini 3 Lipidome: Expanded and Refined Parameters Improve Lipid Phase Behaviour, TBD 2024 \n P.C.T. Souza et al. Martini 3: a general purpose force field for coarse-grained molecular dynamics, \n Nat. Methods; 2021. doi: 10.1038/s41592-021-01098-3	2024.07.12						S P	G L	CCCCCC CCCCCC	-1
	x	LS	plasmalogen phosphatidylserine	LS	DRLS	CDC	CDC		di-C14:1	di-C14:1 LS (DRLS)	A general model plasmalogen phosphatidylserine (LS) lipid corresponding to atomistic C14:1(9c) dimyristoleoyl tails.		This topology follows the standard Martini 3.0 lipid definitions and building block rules. \n Bonded parameters and mapping have been optimized as described in K.B. Pedersen et al. 2024.	K.B. Pedersen et al. The Martini 3 Lipidome: Expanded and Refined Parameters Improve Lipid Phase Behaviour, TBD 2024 \n P.C.T. Souza et al. Martini 3: a general purpose force field for coarse-grained molecular dynamics, \n Nat. Methods; 2021. doi: 10.1038/s41592-021-01098-3	2024.07.12						S P	G L	CDC CDC	-1
	x	LS	plasmalogen phosphatidylserine	LS	DYLS	cCDC	cCDC		di-C16:1	di-C16:1 LS (DYLS)	A general model plasmalogen phosphatidylserine (LS) lipid corresponding to atomistic C16:1(9c) dipalmitoleoyl tails.		This topology follows the standard Martini 3.0 lipid definitions and building block rules. \n Bonded parameters and mapping have been optimized as described in K.B. Pedersen et al. 2024.	K.B. Pedersen et al. The Martini 3 Lipidome: Expanded and Refined Parameters Improve Lipid Phase Behaviour, TBD 2024 \n P.C.T. Souza et al. Martini 3: a general purpose force field for coarse-grained molecular dynamics, \n Nat. Methods; 2021. doi: 10.1038/s41592-021-01098-3	2024.07.12						S P	G L	cCDC cCDC	-1
	x	LS	plasmalogen phosphatidylserine	LS	DOLS	CDCC	CDCC		di-C18:1	di-C18:1 LS (DOLS)	A general model plasmalogen phosphatidylserine (LS) lipid corresponding to atomistic C18:1(9c) dioleoyl (DOLS) tails.		This topology follows the standard Martini 3.0 lipid definitions and building block rules. \n Bonded parameters and mapping have been optimized as described in K.B. Pedersen et al. 2024.	K.B. Pedersen et al. The Martini 3 Lipidome: Expanded and Refined Parameters Improve Lipid Phase Behaviour, TBD 2024 \n P.C.T. Souza et al. Martini 3: a general purpose force field for coarse-grained molecular dynamics, \n Nat. Methods; 2021. doi: 10.1038/s41592-021-01098-3	2024.07.12						S P	G L	CDCC CDCC	-1
	x	LS	plasmalogen phosphatidylserine	LS	DVLS	CCDC	CCDC		di-C18:1	di-C18:1 LS (DVLS)	A general model plasmalogen phosphatidylserine (LS) lipid corresponding to atomistic C18:1(11c) cis-vaccenic acid tails.		This topology follows the standard Martini 3.0 lipid definitions and building block rules. \n Bonded parameters and mapping have been optimized as described in K.B. Pedersen et al. 2024.	K.B. Pedersen et al. The Martini 3 Lipidome: Expanded and Refined Parameters Improve Lipid Phase Behaviour, TBD 2024 \n P.C.T. Souza et al. Martini 3: a general purpose force field for coarse-grained molecular dynamics, \n Nat. Methods; 2021. doi: 10.1038/s41592-021-01098-3	2024.07.12						S P	G L	CCDC CCDC	-1
	x	LS	plasmalogen phosphatidylserine	LS	DGLS	cCDCC	cCDCC		di-C20:1	di-C20:1 LS (DGLS)	A general model plasmalogen phosphatidylserine (LS) lipid corresponding to atomistic C20:1(11c) di-gondoic acid tails.		This topology follows the standard Martini 3.0 lipid definitions and building block rules. \n Bonded parameters and mapping have been optimized as described in K.B. Pedersen et al. 2024.	K.B. Pedersen et al. The Martini 3 Lipidome: Expanded and Refined Parameters Improve Lipid Phase Behaviour, TBD 2024 \n P.C.T. Souza et al. Martini 3: a general purpose force field for coarse-grained molecular dynamics, \n Nat. Methods; 2021. doi: 10.1038/s41592-021-01098-3	2024.07.12						S P	G L	cCDCC cCDCC	-1
	x	LS	plasmalogen phosphatidylserine	LS	DELS	CCDCC	CCDCC		di-C22:1	di-C22:1 LS (DELS)	A general model plasmalogen phosphatidylserine (LS) lipid corresponding to atomistic C22:1(11c) or C22:1(13c) dierucoyl tails.		This topology follows the standard Martini 3.0 lipid definitions and building block rules. \n Bonded parameters and mapping have been optimized as described in K.B. Pedersen et al. 2024.	K.B. Pedersen et al. The Martini 3 Lipidome: Expanded and Refined Parameters Improve Lipid Phase Behaviour, TBD 2024 \n P.C.T. Souza et al. Martini 3: a general purpose force field for coarse-grained molecular dynamics, \n Nat. Methods; 2021. doi: 10.1038/s41592-021-01098-3	2024.07.12						S P	G L	CCDCC CCDCC	-1
	x	LS	plasmalogen phosphatidylserine	LS	DNLS	cCCDCC	cCCDCC		di-C24:1	di-C24:1 LS (DNLS)	A general model plasmalogen phosphatidylserine (LS) lipid corresponding to atomistic C24:1(15c) di-nervonic acid tails.		This topology follows the standard Martini 3.0 lipid definitions and building block rules. \n Bonded parameters and mapping have been optimized as described in K.B. Pedersen et al. 2024.	K.B. Pedersen et al. The Martini 3 Lipidome: Expanded and Refined Parameters Improve Lipid Phase Behaviour, TBD 2024 \n P.C.T. Souza et al. Martini 3: a general purpose force field for coarse-grained molecular dynamics, \n Nat. Methods; 2021. doi: 10.1038/s41592-021-01098-3	2024.07.12						S P	G L	cCCDCC cCCDCC	-1
	x	LS	plasmalogen phosphatidylserine	LS	DLLS	CDDC	CDDC		di-C18:2	di-C18:2 LS (DLLS)	A general model plasmalogen phosphatidylserine (LS) lipid corresponding to atomistic C18:2(9c;12c) dilinoleoyl (DLLS or DLiLS) tails.		This topology follows the standard Martini 3.0 lipid definitions and building block rules. \n Bonded parameters and mapping have been optimized as described in K.B. Pedersen et al. 2024.	K.B. Pedersen et al. The Martini 3 Lipidome: Expanded and Refined Parameters Improve Lipid Phase Behaviour, TBD 2024 \n P.C.T. Souza et al. Martini 3: a general purpose force field for coarse-grained molecular dynamics, \n Nat. Methods; 2021. doi: 10.1038/s41592-021-01098-3	2024.07.12						S P	G L	CDDC CDDC	-1
	x	LS	plasmalogen phosphatidylserine	LS	DFLS	CDDD	CDDD		di-C18:3	di-C18:3 LS (DFLS)	A general model plasmalogen phosphatidylserine (LS) lipid corresponding to atomistic C18:3(9c;12c;15c) di-alpha-linolenic acid tails.		This topology follows the standard Martini 3.0 lipid definitions and building block rules. \n Bonded parameters and mapping have been optimized as described in K.B. Pedersen et al. 2024.	K.B. Pedersen et al. The Martini 3 Lipidome: Expanded and Refined Parameters Improve Lipid Phase Behaviour, TBD 2024 \n P.C.T. Souza et al. Martini 3: a general purpose force field for coarse-grained molecular dynamics, \n Nat. Methods; 2021. doi: 10.1038/s41592-021-01098-3	2024.07.12						S P	G L	CDDD CDDD	-1
	x	LS	plasmalogen phosphatidylserine	LS	DALS	cFFDC	cFFDC		di-C20:4	di-C20:4 LS (DALS)	A general model plasmalogen phosphatidylserine (LS) lipid corresponding to atomistic C20:4(5c;8c;11c;14c) di-arachidonic acid (AA) tails.		This topology follows the standard Martini 3.0 lipid definitions and building block rules. \n Bonded parameters and mapping have been optimized as described in K.B. Pedersen et al. 2024.	K.B. Pedersen et al. The Martini 3 Lipidome: Expanded and Refined Parameters Improve Lipid Phase Behaviour, TBD 2024 \n P.C.T. Souza et al. Martini 3: a general purpose force field for coarse-grained molecular dynamics, \n Nat. Methods; 2021. doi: 10.1038/s41592-021-01098-3	2024.07.12						S P	G L	cFFDC cFFDC	-1
	x	LS	plasmalogen phosphatidylserine	LS	DDLS	DFFDD	DFFDD		di-C22:6	di-C22:6 LS (DDLS)	A general model plasmalogen phosphatidylserine (LS) lipid corresponding to atomistic C22:6(4c;7c;10c;13c;16c;19c) di-docosahexaenoic acid tails.		This topology follows the standard Martini 3.0 lipid definitions and building block rules. \n Bonded parameters and mapping have been optimized as described in K.B. Pedersen et al. 2024.	K.B. Pedersen et al. The Martini 3 Lipidome: Expanded and Refined Parameters Improve Lipid Phase Behaviour, TBD 2024 \n P.C.T. Souza et al. Martini 3: a general purpose force field for coarse-grained molecular dynamics, \n Nat. Methods; 2021. doi: 10.1038/s41592-021-01098-3	2024.07.12						S P	G L	DFFDD DFFDD	-1
	x	LS	plasmalogen phosphatidylserine	LS	PYLS	cCCC	cCDC		C16:0/16:1	C16:0/16:1 LS (PYLS)	A general model plasmalogen phosphatidylserine (LS) lipid corresponding to atomistic C16:0/16:1(9c) 1-palmitoyl-2-palmitoleoyl tails.		This topology follows the standard Martini 3.0 lipid definitions and building block rules. \n Bonded parameters and mapping have been optimized as described in K.B. Pedersen et al. 2024.	K.B. Pedersen et al. The Martini 3 Lipidome: Expanded and Refined Parameters Improve Lipid Phase Behaviour, TBD 2024 \n P.C.T. Souza et al. Martini 3: a general purpose force field for coarse-grained molecular dynamics, \n Nat. Methods; 2021. doi: 10.1038/s41592-021-01098-3	2024.07.12						S P	G L	cCDC cCCC	-1
	x	LS	plasmalogen phosphatidylserine	LS	PSLS	cCCC	CCCC		C16:0/18:0	C16:0/18:0 LS (PSLS)	A general model plasmalogen phosphatidylserine (LS) lipid corresponding to atomistic C16:0/18:0 1-palmitoyl-2-stearoyl tails.		This topology follows the standard Martini 3.0 lipid definitions and building block rules. \n Bonded parameters and mapping have been optimized as described in K.B. Pedersen et al. 2024.	K.B. Pedersen et al. The Martini 3 Lipidome: Expanded and Refined Parameters Improve Lipid Phase Behaviour, TBD 2024 \n P.C.T. Souza et al. Martini 3: a general purpose force field for coarse-grained molecular dynamics, \n Nat. Methods; 2021. doi: 10.1038/s41592-021-01098-3	2024.07.12						S P	G L	CCCC cCCC	-1
	x	LS	plasmalogen phosphatidylserine	LS	POLS	cCCC	CDCC		C16:0/18:1	C16:0/18:1 LS (POLS)	A general model plasmalogen phosphatidylserine (LS) lipid corresponding to atomistic C16:0/18:1(9c) 1-palmitoyl-2-oleoyl (POLS) tails.		This topology follows the standard Martini 3.0 lipid definitions and building block rules. \n Bonded parameters and mapping have been optimized as described in K.B. Pedersen et al. 2024.	K.B. Pedersen et al. The Martini 3 Lipidome: Expanded and Refined Parameters Improve Lipid Phase Behaviour, TBD 2024 \n P.C.T. Souza et al. Martini 3: a general purpose force field for coarse-grained molecular dynamics, \n Nat. Methods; 2021. doi: 10.1038/s41592-021-01098-3	2024.07.12						S P	G L	CDCC cCCC	-1
	x	LS	plasmalogen phosphatidylserine	LS	PLLS	cCCC	CDDC		C16:0/18:2	C16:0/18:2 LS (PLLS)	A general model plasmalogen phosphatidylserine (LS) lipid corresponding to atomistic C16:0/18:2(9c;12c) 1-palmitoyl-2-linoleoyl tails.		This topology follows the standard Martini 3.0 lipid definitions and building block rules. \n Bonded parameters and mapping have been optimized as described in K.B. Pedersen et al. 2024.	K.B. Pedersen et al. The Martini 3 Lipidome: Expanded and Refined Parameters Improve Lipid Phase Behaviour, TBD 2024 \n P.C.T. Souza et al. Martini 3: a general purpose force field for coarse-grained molecular dynamics, \n Nat. Methods; 2021. doi: 10.1038/s41592-021-01098-3	2024.07.12						S P	G L	CDDC cCCC	-1
	x	LS	plasmalogen phosphatidylserine	LS	PFLS	cCCC	CDDD		C16:0/18:3	C16:0/18:3 LS (PFLS)	A general model plasmalogen phosphatidylserine (LS) lipid corresponding to atomistic C16:0/18:3(9c;12c;15c) 1-palmitoyl-2-alpha-linolenic acid tails.		This topology follows the standard Martini 3.0 lipid definitions and building block rules. \n Bonded parameters and mapping have been optimized as described in K.B. Pedersen et al. 2024.	K.B. Pedersen et al. The Martini 3 Lipidome: Expanded and Refined Parameters Improve Lipid Phase Behaviour, TBD 2024 \n P.C.T. Souza et al. Martini 3: a general purpose force field for coarse-grained molecular dynamics, \n Nat. Methods; 2021. doi: 10.1038/s41592-021-01098-3	2024.07.12						S P	G L	CDDD cCCC	-1
	x	LS	plasmalogen phosphatidylserine	LS	PILS	cCCC	cCDDC		C16:0/20:2	C16:0/20:2 LS (PILS)	A general model plasmalogen phosphatidylserine (LS) lipid corresponding to atomistic C16:0/20:2(11c;14c) 1-palmitoyl-2-eicosadienoyl tails.		This topology follows the standard Martini 3.0 lipid definitions and building block rules. \n Bonded parameters and mapping have been optimized as described in K.B. Pedersen et al. 2024.	K.B. Pedersen et al. The Martini 3 Lipidome: Expanded and Refined Parameters Improve Lipid Phase Behaviour, TBD 2024 \n P.C.T. Souza et al. Martini 3: a general purpose force field for coarse-grained molecular dynamics, \n Nat. Methods; 2021. doi: 10.1038/s41592-021-01098-3	2024.07.12						S P	G L	cCDDC cCCC	-1
	x	LS	plasmalogen phosphatidylserine	LS	PQLS	cCCC	cDDDC		C16:0/20:3	C16:0/20:3 LS (PQLS)	A general model plasmalogen phosphatidylserine (LS) lipid corresponding to atomistic C18:0/20:2(8c;11c;14c) 1-palmitoyl-2-eicosatrienoyl tails.		This topology follows the standard Martini 3.0 lipid definitions and building block rules. \n Bonded parameters and mapping have been optimized as described in K.B. Pedersen et al. 2024.	K.B. Pedersen et al. The Martini 3 Lipidome: Expanded and Refined Parameters Improve Lipid Phase Behaviour, TBD 2024 \n P.C.T. Souza et al. Martini 3: a general purpose force field for coarse-grained molecular dynamics, \n Nat. Methods; 2021. doi: 10.1038/s41592-021-01098-3	2024.07.12						S P	G L	cDDDC cCCC	-1
	x	LS	plasmalogen phosphatidylserine	LS	PALS	cCCC	cFFDC		C16:0/20:4	C16:0/20:4 LS (PALS)	A general model plasmalogen phosphatidylserine (LS) lipid corresponding to atomistic C16:0/20:4(5c;8c;11c;14c) 1-palmitoyl-2-arachidonoyl tails.		This topology follows the standard Martini 3.0 lipid definitions and building block rules. \n Bonded parameters and mapping have been optimized as described in K.B. Pedersen et al. 2024.	K.B. Pedersen et al. The Martini 3 Lipidome: Expanded and Refined Parameters Improve Lipid Phase Behaviour, TBD 2024 \n P.C.T. Souza et al. Martini 3: a general purpose force field for coarse-grained molecular dynamics, \n Nat. Methods; 2021. doi: 10.1038/s41592-021-01098-3	2024.07.12						S P	G L	cFFDC cCCC	-1
	x	LS	plasmalogen phosphatidylserine	LS	PELS	cCCC	CCDCC		C16:0/22:1	C16:0/22:1 LS (PELS)	A general model plasmalogen phosphatidylserine (LS) lipid corresponding to atomistic C16:0/22:1 1-palmitoyl-2-erucoyl tails.		This topology follows the standard Martini 3.0 lipid definitions and building block rules. \n Bonded parameters and mapping have been optimized as described in K.B. Pedersen et al. 2024.	K.B. Pedersen et al. The Martini 3 Lipidome: Expanded and Refined Parameters Improve Lipid Phase Behaviour, TBD 2024 \n P.C.T. Souza et al. Martini 3: a general purpose force field for coarse-grained molecular dynamics, \n Nat. Methods; 2021. doi: 10.1038/s41592-021-01098-3	2024.07.12						S P	G L	CCDCC cCCC	-1
	x	LS	plasmalogen phosphatidylserine	LS	PDLS	cCCC	DFFDD		C16:0/22:6	C16:0/22:6 LS (PDLS)	A general model plasmalogen phosphatidylserine (LS) lipid corresponding to atomistic C16:0/22:6(4c;7c;10c;13c;16c;19c) 1-palmitoyl-2-docosahexaenoyl tails.		This topology follows the standard Martini 3.0 lipid definitions and building block rules. \n Bonded parameters and mapping have been optimized as described in K.B. Pedersen et al. 2024.	K.B. Pedersen et al. The Martini 3 Lipidome: Expanded and Refined Parameters Improve Lipid Phase Behaviour, TBD 2024 \n P.C.T. Souza et al. Martini 3: a general purpose force field for coarse-grained molecular dynamics, \n Nat. Methods; 2021. doi: 10.1038/s41592-021-01098-3	2024.07.12						S P	G L	DFFDD cCCC	-1
	x	LS	plasmalogen phosphatidylserine	LS	YOLS	cCDC	CDCC		C16:1/18:1	C16:1/18:1 LS (YOLS)	A general model plasmalogen phosphatidylserine (LS) lipid corresponding to atomistic C16:1(9c)/18:1(9c) 1-palmitoleoyl-2-oleoyl tails.		This topology follows the standard Martini 3.0 lipid definitions and building block rules. \n Bonded parameters and mapping have been optimized as described in K.B. Pedersen et al. 2024.	K.B. Pedersen et al. The Martini 3 Lipidome: Expanded and Refined Parameters Improve Lipid Phase Behaviour, TBD 2024 \n P.C.T. Souza et al. Martini 3: a general purpose force field for coarse-grained molecular dynamics, \n Nat. Methods; 2021. doi: 10.1038/s41592-021-01098-3	2024.07.12						S P	G L	CDCC cCDC	-1
	x	LS	plasmalogen phosphatidylserine	LS	SOLS	CCCC	CDCC		C18:0/18:1	C18:0/18:1 LS (SOLS)	A general model plasmalogen phosphatidylserine (LS) lipid corresponding to atomistic C18:0/18:1(9c) 1-stearoyl-2-oleoyl (SOLS) tails.		This topology follows the standard Martini 3.0 lipid definitions and building block rules. \n Bonded parameters and mapping have been optimized as described in K.B. Pedersen et al. 2024.	K.B. Pedersen et al. The Martini 3 Lipidome: Expanded and Refined Parameters Improve Lipid Phase Behaviour, TBD 2024 \n P.C.T. Souza et al. Martini 3: a general purpose force field for coarse-grained molecular dynamics, \n Nat. Methods; 2021. doi: 10.1038/s41592-021-01098-3	2024.07.12						S P	G L	CDCC CCCC	-1
	x	LS	plasmalogen phosphatidylserine	LS	SLLS	CCCC	CDDC		C18:0/18:2	C18:0/18:2 LS (SLLS)	A general model plasmalogen phosphatidylserine (LS) lipid corresponding to atomistic C18:0/18:2(9c;12c) 1-stearoyl-2-linoleoyl tails.		This topology follows the standard Martini 3.0 lipid definitions and building block rules. \n Bonded parameters and mapping have been optimized as described in K.B. Pedersen et al. 2024.	K.B. Pedersen et al. The Martini 3 Lipidome: Expanded and Refined Parameters Improve Lipid Phase Behaviour, TBD 2024 \n P.C.T. Souza et al. Martini 3: a general purpose force field for coarse-grained molecular dynamics, \n Nat. Methods; 2021. doi: 10.1038/s41592-021-01098-3	2024.07.12						S P	G L	CDDC CCCC	-1
	x	LS	plasmalogen phosphatidylserine	LS	SALS	CCCC	cFFDC		C18:0/20:4	C18:0/20:4 LS (SALS)	A general model plasmalogen phosphatidylserine (LS) lipid corresponding to atomistic C16:0/20:4(5c;8c;11c;14c) 1-stearoyl-2-arachidonoyl tails.		This topology follows the standard Martini 3.0 lipid definitions and building block rules. \n Bonded parameters and mapping have been optimized as described in K.B. Pedersen et al. 2024.	K.B. Pedersen et al. The Martini 3 Lipidome: Expanded and Refined Parameters Improve Lipid Phase Behaviour, TBD 2024 \n P.C.T. Souza et al. Martini 3: a general purpose force field for coarse-grained molecular dynamics, \n Nat. Methods; 2021. doi: 10.1038/s41592-021-01098-3	2024.07.12						S P	G L	cFFDC CCCC	-1
	x	LS	plasmalogen phosphatidylserine	LS	SDLS	CCCC	DFFDD		C18:0/22:6	C18:0/22:6 LS (SDLS)	A general model plasmalogen phosphatidylserine (LS) lipid corresponding to atomistic C18:0/22:6(4c;7c;10c;13c;16c;19c) 1-stearoyl-2-docosahexaenoyl tails.		This topology follows the standard Martini 3.0 lipid definitions and building block rules. \n Bonded parameters and mapping have been optimized as described in K.B. Pedersen et al. 2024.	K.B. Pedersen et al. The Martini 3 Lipidome: Expanded and Refined Parameters Improve Lipid Phase Behaviour, TBD 2024 \n P.C.T. Souza et al. Martini 3: a general purpose force field for coarse-grained molecular dynamics, \n Nat. Methods; 2021. doi: 10.1038/s41592-021-01098-3	2024.07.12						S P	G L	DFFDD CCCC	-1
	x	LS	plasmalogen phosphatidylserine	LS	OLLS	CDCC	CDDC		C18:1/18:2	C18:1/18:2 LS (OLLS)	A general model plasmalogen phosphatidylserine (LS) lipid corresponding to atomistic C18:1(9c)/18:2(9c;12c) 1-oleoyl-2-linoleoyl tails.		This topology follows the standard Martini 3.0 lipid definitions and building block rules. \n Bonded parameters and mapping have been optimized as described in K.B. Pedersen et al. 2024.	K.B. Pedersen et al. The Martini 3 Lipidome: Expanded and Refined Parameters Improve Lipid Phase Behaviour, TBD 2024 \n P.C.T. Souza et al. Martini 3: a general purpose force field for coarse-grained molecular dynamics, \n Nat. Methods; 2021. doi: 10.1038/s41592-021-01098-3	2024.07.12						S P	G L	CDDC CDCC	-1
	x	LS	plasmalogen phosphatidylserine	LS	OELS	CDCC	CCDCC		C18:1/22:1	C18:1/22:1 LS (OELS)	A general model plasmalogen phosphatidylserine (LS) lipid corresponding to atomistic C18:1(9c)/22:1(13c) 1-oleoyl-2-dierucoyl tails.		This topology follows the standard Martini 3.0 lipid definitions and building block rules. \n Bonded parameters and mapping have been optimized as described in K.B. Pedersen et al. 2024.	K.B. Pedersen et al. The Martini 3 Lipidome: Expanded and Refined Parameters Improve Lipid Phase Behaviour, TBD 2024 \n P.C.T. Souza et al. Martini 3: a general purpose force field for coarse-grained molecular dynamics, \n Nat. Methods; 2021. doi: 10.1038/s41592-021-01098-3	2024.07.12						S P	G L	CCDCC CDCC	-1
	x	LS	plasmalogen phosphatidylserine	LS	ODLS	CDCC	DFFDD		C18:1/22:6	C18:1/22:6 LS (ODLS)	A general model plasmalogen phosphatidylserine (LS) lipid corresponding to atomistic C18:1(9c)/22:6(4c;7c;10c;13c;16c;19c) 1-oleoyl-2-docosahexaenoic acid tails.		This topology follows the standard Martini 3.0 lipid definitions and building block rules. \n Bonded parameters and mapping have been optimized as described in K.B. Pedersen et al. 2024.	K.B. Pedersen et al. The Martini 3 Lipidome: Expanded and Refined Parameters Improve Lipid Phase Behaviour, TBD 2024 \n P.C.T. Souza et al. Martini 3: a general purpose force field for coarse-grained molecular dynamics, \n Nat. Methods; 2021. doi: 10.1038/s41592-021-01098-3	2024.07.12						S P	G L	DFFDD CDCC	-1
	x	LS	plasmalogen phosphatidylserine	LS	LFLS	CDDC	CDDD		C18:2/18:3	C18:2/18:3 LS (LFLS)	A general model plasmalogen phosphatidylserine (LS) lipid corresponding to atomistic C18:2(9c;12c)/18:3(9c;12c;15c) 1-dilinoleoyl-2-alpha-linolenic acid tails.		This topology follows the standard Martini 3.0 lipid definitions and building block rules. \n Bonded parameters and mapping have been optimized as described in K.B. Pedersen et al. 2024.	K.B. Pedersen et al. The Martini 3 Lipidome: Expanded and Refined Parameters Improve Lipid Phase Behaviour, TBD 2024 \n P.C.T. Souza et al. Martini 3: a general purpose force field for coarse-grained molecular dynamics, \n Nat. Methods; 2021. doi: 10.1038/s41592-021-01098-3	2024.07.12						S P	G L	CDDD CDDC	-1
		Plasmalogen - Phosphatidylglycerol - PG
	-1	martini_v3.0.0_plasmalogens_PG_v2.itp	Plasmalogen - Phosphatidylglycerol - LG	Collection of plasmalogen phosphatidylglycerol Martini 3 lipids										K.B. Pedersen et al. The Martini 3 Lipidome: Expanded and Refined Parameters Improve Lipid Phase Behaviour, TBD 2024 and \n P.C.T. Souza et al. Martini 3: a general purpose force field for coarse-grained molecular dynamics, \n Nat. Methods; 2021. doi: 10.1038/s41592-021-01098-3		Kasper B. Pedersen	Dec-2024 by Kasper
	x	LG	plasmalogen phosphatidylglycerol	LG	DTLG	cC	cC		di-C08:0	di-C08:0 LG (DTLG)	A general model plasmalogen phosphatidylglycerol (LG) lipid corresponding to atomistic C8:0 dioctanoyl tails.		This topology follows the standard Martini 3.0 lipid definitions and building block rules. \n Bonded parameters and mapping have been optimized as described in K.B. Pedersen et al. 2024.	K.B. Pedersen et al. The Martini 3 Lipidome: Expanded and Refined Parameters Improve Lipid Phase Behaviour, TBD 2024 \n P.C.T. Souza et al. Martini 3: a general purpose force field for coarse-grained molecular dynamics, \n Nat. Methods; 2021. doi: 10.1038/s41592-021-01098-3	2024.07.12						G P	G L	cC cC	-1
	x	LG	plasmalogen phosphatidylglycerol	LG	DJLG	CC	CC		di-C10:0	di-C10:0 LG (DJLG)	A general model plasmalogen phosphatidylglycerol (LG) lipid corresponding to atomistic C10:0 didecanoyl tails.		This topology follows the standard Martini 3.0 lipid definitions and building block rules. \n Bonded parameters and mapping have been optimized as described in K.B. Pedersen et al. 2024.	K.B. Pedersen et al. The Martini 3 Lipidome: Expanded and Refined Parameters Improve Lipid Phase Behaviour, TBD 2024 \n P.C.T. Souza et al. Martini 3: a general purpose force field for coarse-grained molecular dynamics, \n Nat. Methods; 2021. doi: 10.1038/s41592-021-01098-3	2024.07.12						G P	G L	CC CC	-1
	x	LG	plasmalogen phosphatidylglycerol	LG	DULG	cCC	cCC		di-C12:0	di-C12:0 LG (DULG)	A general model plasmalogen phosphatidylglycerol (LG) lipid corresponding to atomistic C12:0 dilauroyl tails.		This topology follows the standard Martini 3.0 lipid definitions and building block rules. \n Bonded parameters and mapping have been optimized as described in K.B. Pedersen et al. 2024.	K.B. Pedersen et al. The Martini 3 Lipidome: Expanded and Refined Parameters Improve Lipid Phase Behaviour, TBD 2024 \n P.C.T. Souza et al. Martini 3: a general purpose force field for coarse-grained molecular dynamics, \n Nat. Methods; 2021. doi: 10.1038/s41592-021-01098-3	2024.07.12						G P	G L	cCC cCC	-1
	x	LG	plasmalogen phosphatidylglycerol	LG	DMLG	CCC	CCC		di-C14:0	di-C14:0 LG (DMLG)	A general model plasmalogen phosphatidylglycerol (LG) lipid corresponding to atomistic C14:0 dimyristoyl (DMLG) tails.		This topology follows the standard Martini 3.0 lipid definitions and building block rules. \n Bonded parameters and mapping have been optimized as described in K.B. Pedersen et al. 2024.	K.B. Pedersen et al. The Martini 3 Lipidome: Expanded and Refined Parameters Improve Lipid Phase Behaviour, TBD 2024 \n P.C.T. Souza et al. Martini 3: a general purpose force field for coarse-grained molecular dynamics, \n Nat. Methods; 2021. doi: 10.1038/s41592-021-01098-3	2024.07.12						G P	G L	CCC CCC	-1
	x	LG	plasmalogen phosphatidylglycerol	LG	DPLG	cCCC	cCCC		di-C16:0	di-C16:0 LG (DPLG)	A general model plasmalogen phosphatidylglycerol (LG) lipid corresponding to atomistic C16:0 dipalmitoyl (DPLG) tails.		This topology follows the standard Martini 3.0 lipid definitions and building block rules. \n Bonded parameters and mapping have been optimized as described in K.B. Pedersen et al. 2024.	K.B. Pedersen et al. The Martini 3 Lipidome: Expanded and Refined Parameters Improve Lipid Phase Behaviour, TBD 2024 \n P.C.T. Souza et al. Martini 3: a general purpose force field for coarse-grained molecular dynamics, \n Nat. Methods; 2021. doi: 10.1038/s41592-021-01098-3	2024.07.12						G P	G L	cCCC cCCC	-1
	x	LG	plasmalogen phosphatidylglycerol	LG	DSLG	CCCC	CCCC		di-C18:0	di-C18:0 LG (DSLG)	A general model plasmalogen phosphatidylglycerol (LG) lipid corresponding to atomistic C18:0 distearoyl (DSLG) tails.		This topology follows the standard Martini 3.0 lipid definitions and building block rules. \n Bonded parameters and mapping have been optimized as described in K.B. Pedersen et al. 2024.	K.B. Pedersen et al. The Martini 3 Lipidome: Expanded and Refined Parameters Improve Lipid Phase Behaviour, TBD 2024 \n P.C.T. Souza et al. Martini 3: a general purpose force field for coarse-grained molecular dynamics, \n Nat. Methods; 2021. doi: 10.1038/s41592-021-01098-3	2024.07.12						G P	G L	CCCC CCCC	-1
	x	LG	plasmalogen phosphatidylglycerol	LG	DKLG	cCCCC	cCCCC		di-C20:0	di-C20:0 LG (DKLG)	A general model plasmalogen phosphatidylglycerol (LG) lipid corresponding to atomistic C20:0 diarachidoyl tails.		This topology follows the standard Martini 3.0 lipid definitions and building block rules. \n Bonded parameters and mapping have been optimized as described in K.B. Pedersen et al. 2024.	K.B. Pedersen et al. The Martini 3 Lipidome: Expanded and Refined Parameters Improve Lipid Phase Behaviour, TBD 2024 \n P.C.T. Souza et al. Martini 3: a general purpose force field for coarse-grained molecular dynamics, \n Nat. Methods; 2021. doi: 10.1038/s41592-021-01098-3	2024.07.12						G P	G L	cCCCC cCCCC	-1
	x	LG	plasmalogen phosphatidylglycerol	LG	DBLG	CCCCC	CCCCC		di-C22:0	di-C22:0 LG (DBLG)	A general model plasmalogen phosphatidylglycerol (LG) lipid corresponding to atomistic C22:0 dibehenoyl tails.		This topology follows the standard Martini 3.0 lipid definitions and building block rules. \n Bonded parameters and mapping have been optimized as described in K.B. Pedersen et al. 2024.	K.B. Pedersen et al. The Martini 3 Lipidome: Expanded and Refined Parameters Improve Lipid Phase Behaviour, TBD 2024 \n P.C.T. Souza et al. Martini 3: a general purpose force field for coarse-grained molecular dynamics, \n Nat. Methods; 2021. doi: 10.1038/s41592-021-01098-3	2024.07.12						G P	G L	CCCCC CCCCC	-1
	x	LG	plasmalogen phosphatidylglycerol	LG	DXLG	cCCCCC	cCCCCC		di-C24:0	di-C24:0 LG (DXLG)	A general model plasmalogen phosphatidylglycerol (LG) lipid corresponding to atomistic C24:0 dilignoceroyl tails.		This topology follows the standard Martini 3.0 lipid definitions and building block rules. \n Bonded parameters and mapping have been optimized as described in K.B. Pedersen et al. 2024.	K.B. Pedersen et al. The Martini 3 Lipidome: Expanded and Refined Parameters Improve Lipid Phase Behaviour, TBD 2024 \n P.C.T. Souza et al. Martini 3: a general purpose force field for coarse-grained molecular dynamics, \n Nat. Methods; 2021. doi: 10.1038/s41592-021-01098-3	2024.07.12						G P	G L	cCCCCC cCCCCC	-1
	x	LG	plasmalogen phosphatidylglycerol	LG	DCLG	CCCCCC	CCCCCC		di-C26:0	di-C26:0 LG (DCLG)	A general model plasmalogen phosphatidylglycerol (LG) lipid corresponding to atomistic C26:0 dihexacosanoyl tails.		This topology follows the standard Martini 3.0 lipid definitions and building block rules. \n Bonded parameters and mapping have been optimized as described in K.B. Pedersen et al. 2024.	K.B. Pedersen et al. The Martini 3 Lipidome: Expanded and Refined Parameters Improve Lipid Phase Behaviour, TBD 2024 \n P.C.T. Souza et al. Martini 3: a general purpose force field for coarse-grained molecular dynamics, \n Nat. Methods; 2021. doi: 10.1038/s41592-021-01098-3	2024.07.12						G P	G L	CCCCCC CCCCCC	-1
	x	LG	plasmalogen phosphatidylglycerol	LG	DRLG	CDC	CDC		di-C14:1	di-C14:1 LG (DRLG)	A general model plasmalogen phosphatidylglycerol (LG) lipid corresponding to atomistic C14:1(9c) dimyristoleoyl tails.		This topology follows the standard Martini 3.0 lipid definitions and building block rules. \n Bonded parameters and mapping have been optimized as described in K.B. Pedersen et al. 2024.	K.B. Pedersen et al. The Martini 3 Lipidome: Expanded and Refined Parameters Improve Lipid Phase Behaviour, TBD 2024 \n P.C.T. Souza et al. Martini 3: a general purpose force field for coarse-grained molecular dynamics, \n Nat. Methods; 2021. doi: 10.1038/s41592-021-01098-3	2024.07.12						G P	G L	CDC CDC	-1
	x	LG	plasmalogen phosphatidylglycerol	LG	DYLG	cCDC	cCDC		di-C16:1	di-C16:1 LG (DYLG)	A general model plasmalogen phosphatidylglycerol (LG) lipid corresponding to atomistic C16:1(9c) dipalmitoleoyl tails.		This topology follows the standard Martini 3.0 lipid definitions and building block rules. \n Bonded parameters and mapping have been optimized as described in K.B. Pedersen et al. 2024.	K.B. Pedersen et al. The Martini 3 Lipidome: Expanded and Refined Parameters Improve Lipid Phase Behaviour, TBD 2024 \n P.C.T. Souza et al. Martini 3: a general purpose force field for coarse-grained molecular dynamics, \n Nat. Methods; 2021. doi: 10.1038/s41592-021-01098-3	2024.07.12						G P	G L	cCDC cCDC	-1
	x	LG	plasmalogen phosphatidylglycerol	LG	DOLG	CDCC	CDCC		di-C18:1	di-C18:1 LG (DOLG)	A general model plasmalogen phosphatidylglycerol (LG) lipid corresponding to atomistic C18:1(9c) dioleoyl (DOLG) tails.		This topology follows the standard Martini 3.0 lipid definitions and building block rules. \n Bonded parameters and mapping have been optimized as described in K.B. Pedersen et al. 2024.	K.B. Pedersen et al. The Martini 3 Lipidome: Expanded and Refined Parameters Improve Lipid Phase Behaviour, TBD 2024 \n P.C.T. Souza et al. Martini 3: a general purpose force field for coarse-grained molecular dynamics, \n Nat. Methods; 2021. doi: 10.1038/s41592-021-01098-3	2024.07.12						G P	G L	CDCC CDCC	-1
	x	LG	plasmalogen phosphatidylglycerol	LG	DVLG	CCDC	CCDC		di-C18:1	di-C18:1 LG (DVLG)	A general model plasmalogen phosphatidylglycerol (LG) lipid corresponding to atomistic C18:1(11c) cis-vaccenic acid tails.		This topology follows the standard Martini 3.0 lipid definitions and building block rules. \n Bonded parameters and mapping have been optimized as described in K.B. Pedersen et al. 2024.	K.B. Pedersen et al. The Martini 3 Lipidome: Expanded and Refined Parameters Improve Lipid Phase Behaviour, TBD 2024 \n P.C.T. Souza et al. Martini 3: a general purpose force field for coarse-grained molecular dynamics, \n Nat. Methods; 2021. doi: 10.1038/s41592-021-01098-3	2024.07.12						G P	G L	CCDC CCDC	-1
	x	LG	plasmalogen phosphatidylglycerol	LG	DGLG	cCDCC	cCDCC		di-C20:1	di-C20:1 LG (DGLG)	A general model plasmalogen phosphatidylglycerol (LG) lipid corresponding to atomistic C20:1(11c) di-gondoic acid tails.		This topology follows the standard Martini 3.0 lipid definitions and building block rules. \n Bonded parameters and mapping have been optimized as described in K.B. Pedersen et al. 2024.	K.B. Pedersen et al. The Martini 3 Lipidome: Expanded and Refined Parameters Improve Lipid Phase Behaviour, TBD 2024 \n P.C.T. Souza et al. Martini 3: a general purpose force field for coarse-grained molecular dynamics, \n Nat. Methods; 2021. doi: 10.1038/s41592-021-01098-3	2024.07.12						G P	G L	cCDCC cCDCC	-1
	x	LG	plasmalogen phosphatidylglycerol	LG	DELG	CCDCC	CCDCC		di-C22:1	di-C22:1 LG (DELG)	A general model plasmalogen phosphatidylglycerol (LG) lipid corresponding to atomistic C22:1(11c) or C22:1(13c) dierucoyl tails.		This topology follows the standard Martini 3.0 lipid definitions and building block rules. \n Bonded parameters and mapping have been optimized as described in K.B. Pedersen et al. 2024.	K.B. Pedersen et al. The Martini 3 Lipidome: Expanded and Refined Parameters Improve Lipid Phase Behaviour, TBD 2024 \n P.C.T. Souza et al. Martini 3: a general purpose force field for coarse-grained molecular dynamics, \n Nat. Methods; 2021. doi: 10.1038/s41592-021-01098-3	2024.07.12						G P	G L	CCDCC CCDCC	-1
	x	LG	plasmalogen phosphatidylglycerol	LG	DNLG	cCCDCC	cCCDCC		di-C24:1	di-C24:1 LG (DNLG)	A general model plasmalogen phosphatidylglycerol (LG) lipid corresponding to atomistic C24:1(15c) di-nervonic acid tails.		This topology follows the standard Martini 3.0 lipid definitions and building block rules. \n Bonded parameters and mapping have been optimized as described in K.B. Pedersen et al. 2024.	K.B. Pedersen et al. The Martini 3 Lipidome: Expanded and Refined Parameters Improve Lipid Phase Behaviour, TBD 2024 \n P.C.T. Souza et al. Martini 3: a general purpose force field for coarse-grained molecular dynamics, \n Nat. Methods; 2021. doi: 10.1038/s41592-021-01098-3	2024.07.12						G P	G L	cCCDCC cCCDCC	-1
	x	LG	plasmalogen phosphatidylglycerol	LG	DLLG	CDDC	CDDC		di-C18:2	di-C18:2 LG (DLLG)	A general model plasmalogen phosphatidylglycerol (LG) lipid corresponding to atomistic C18:2(9c;12c) dilinoleoyl (DLLG or DLiLG) tails.		This topology follows the standard Martini 3.0 lipid definitions and building block rules. \n Bonded parameters and mapping have been optimized as described in K.B. Pedersen et al. 2024.	K.B. Pedersen et al. The Martini 3 Lipidome: Expanded and Refined Parameters Improve Lipid Phase Behaviour, TBD 2024 \n P.C.T. Souza et al. Martini 3: a general purpose force field for coarse-grained molecular dynamics, \n Nat. Methods; 2021. doi: 10.1038/s41592-021-01098-3	2024.07.12						G P	G L	CDDC CDDC	-1
	x	LG	plasmalogen phosphatidylglycerol	LG	DFLG	CDDD	CDDD		di-C18:3	di-C18:3 LG (DFLG)	A general model plasmalogen phosphatidylglycerol (LG) lipid corresponding to atomistic C18:3(9c;12c;15c) di-alpha-linolenic acid tails.		This topology follows the standard Martini 3.0 lipid definitions and building block rules. \n Bonded parameters and mapping have been optimized as described in K.B. Pedersen et al. 2024.	K.B. Pedersen et al. The Martini 3 Lipidome: Expanded and Refined Parameters Improve Lipid Phase Behaviour, TBD 2024 \n P.C.T. Souza et al. Martini 3: a general purpose force field for coarse-grained molecular dynamics, \n Nat. Methods; 2021. doi: 10.1038/s41592-021-01098-3	2024.07.12						G P	G L	CDDD CDDD	-1
	x	LG	plasmalogen phosphatidylglycerol	LG	DALG	cFFDC	cFFDC		di-C20:4	di-C20:4 LG (DALG)	A general model plasmalogen phosphatidylglycerol (LG) lipid corresponding to atomistic C20:4(5c;8c;11c;14c) di-arachidonic acid (AA) tails.		This topology follows the standard Martini 3.0 lipid definitions and building block rules. \n Bonded parameters and mapping have been optimized as described in K.B. Pedersen et al. 2024.	K.B. Pedersen et al. The Martini 3 Lipidome: Expanded and Refined Parameters Improve Lipid Phase Behaviour, TBD 2024 \n P.C.T. Souza et al. Martini 3: a general purpose force field for coarse-grained molecular dynamics, \n Nat. Methods; 2021. doi: 10.1038/s41592-021-01098-3	2024.07.12						G P	G L	cFFDC cFFDC	-1
	x	LG	plasmalogen phosphatidylglycerol	LG	DDLG	DFFDD	DFFDD		di-C22:6	di-C22:6 LG (DDLG)	A general model plasmalogen phosphatidylglycerol (LG) lipid corresponding to atomistic C22:6(4c;7c;10c;13c;16c;19c) di-docosahexaenoic acid tails.		This topology follows the standard Martini 3.0 lipid definitions and building block rules. \n Bonded parameters and mapping have been optimized as described in K.B. Pedersen et al. 2024.	K.B. Pedersen et al. The Martini 3 Lipidome: Expanded and Refined Parameters Improve Lipid Phase Behaviour, TBD 2024 \n P.C.T. Souza et al. Martini 3: a general purpose force field for coarse-grained molecular dynamics, \n Nat. Methods; 2021. doi: 10.1038/s41592-021-01098-3	2024.07.12						G P	G L	DFFDD DFFDD	-1
	x	LG	plasmalogen phosphatidylglycerol	LG	PYLG	cCCC	cCDC		C16:0/16:1	C16:0/16:1 LG (PYLG)	A general model plasmalogen phosphatidylglycerol (LG) lipid corresponding to atomistic C16:0/16:1(9c) 1-palmitoyl-2-palmitoleoyl tails.		This topology follows the standard Martini 3.0 lipid definitions and building block rules. \n Bonded parameters and mapping have been optimized as described in K.B. Pedersen et al. 2024.	K.B. Pedersen et al. The Martini 3 Lipidome: Expanded and Refined Parameters Improve Lipid Phase Behaviour, TBD 2024 \n P.C.T. Souza et al. Martini 3: a general purpose force field for coarse-grained molecular dynamics, \n Nat. Methods; 2021. doi: 10.1038/s41592-021-01098-3	2024.07.12						G P	G L	cCDC cCCC	-1
	x	LG	plasmalogen phosphatidylglycerol	LG	PSLG	cCCC	CCCC		C16:0/18:0	C16:0/18:0 LG (PSLG)	A general model plasmalogen phosphatidylglycerol (LG) lipid corresponding to atomistic C16:0/18:0 1-palmitoyl-2-stearoyl tails.		This topology follows the standard Martini 3.0 lipid definitions and building block rules. \n Bonded parameters and mapping have been optimized as described in K.B. Pedersen et al. 2024.	K.B. Pedersen et al. The Martini 3 Lipidome: Expanded and Refined Parameters Improve Lipid Phase Behaviour, TBD 2024 \n P.C.T. Souza et al. Martini 3: a general purpose force field for coarse-grained molecular dynamics, \n Nat. Methods; 2021. doi: 10.1038/s41592-021-01098-3	2024.07.12						G P	G L	CCCC cCCC	-1
	x	LG	plasmalogen phosphatidylglycerol	LG	POLG	cCCC	CDCC		C16:0/18:1	C16:0/18:1 LG (POLG)	A general model plasmalogen phosphatidylglycerol (LG) lipid corresponding to atomistic C16:0/18:1(9c) 1-palmitoyl-2-oleoyl (POLG) tails.		This topology follows the standard Martini 3.0 lipid definitions and building block rules. \n Bonded parameters and mapping have been optimized as described in K.B. Pedersen et al. 2024.	K.B. Pedersen et al. The Martini 3 Lipidome: Expanded and Refined Parameters Improve Lipid Phase Behaviour, TBD 2024 \n P.C.T. Souza et al. Martini 3: a general purpose force field for coarse-grained molecular dynamics, \n Nat. Methods; 2021. doi: 10.1038/s41592-021-01098-3	2024.07.12						G P	G L	CDCC cCCC	-1
	x	LG	plasmalogen phosphatidylglycerol	LG	PLLG	cCCC	CDDC		C16:0/18:2	C16:0/18:2 LG (PLLG)	A general model plasmalogen phosphatidylglycerol (LG) lipid corresponding to atomistic C16:0/18:2(9c;12c) 1-palmitoyl-2-linoleoyl tails.		This topology follows the standard Martini 3.0 lipid definitions and building block rules. \n Bonded parameters and mapping have been optimized as described in K.B. Pedersen et al. 2024.	K.B. Pedersen et al. The Martini 3 Lipidome: Expanded and Refined Parameters Improve Lipid Phase Behaviour, TBD 2024 \n P.C.T. Souza et al. Martini 3: a general purpose force field for coarse-grained molecular dynamics, \n Nat. Methods; 2021. doi: 10.1038/s41592-021-01098-3	2024.07.12						G P	G L	CDDC cCCC	-1
	x	LG	plasmalogen phosphatidylglycerol	LG	PFLG	cCCC	CDDD		C16:0/18:3	C16:0/18:3 LG (PFLG)	A general model plasmalogen phosphatidylglycerol (LG) lipid corresponding to atomistic C16:0/18:3(9c;12c;15c) 1-palmitoyl-2-alpha-linolenic acid tails.		This topology follows the standard Martini 3.0 lipid definitions and building block rules. \n Bonded parameters and mapping have been optimized as described in K.B. Pedersen et al. 2024.	K.B. Pedersen et al. The Martini 3 Lipidome: Expanded and Refined Parameters Improve Lipid Phase Behaviour, TBD 2024 \n P.C.T. Souza et al. Martini 3: a general purpose force field for coarse-grained molecular dynamics, \n Nat. Methods; 2021. doi: 10.1038/s41592-021-01098-3	2024.07.12						G P	G L	CDDD cCCC	-1
	x	LG	plasmalogen phosphatidylglycerol	LG	PILG	cCCC	cCDDC		C16:0/20:2	C16:0/20:2 LG (PILG)	A general model plasmalogen phosphatidylglycerol (LG) lipid corresponding to atomistic C16:0/20:2(11c;14c) 1-palmitoyl-2-eicosadienoyl tails.		This topology follows the standard Martini 3.0 lipid definitions and building block rules. \n Bonded parameters and mapping have been optimized as described in K.B. Pedersen et al. 2024.	K.B. Pedersen et al. The Martini 3 Lipidome: Expanded and Refined Parameters Improve Lipid Phase Behaviour, TBD 2024 \n P.C.T. Souza et al. Martini 3: a general purpose force field for coarse-grained molecular dynamics, \n Nat. Methods; 2021. doi: 10.1038/s41592-021-01098-3	2024.07.12						G P	G L	cCDDC cCCC	-1
	x	LG	plasmalogen phosphatidylglycerol	LG	PQLG	cCCC	cDDDC		C16:0/20:3	C16:0/20:3 LG (PQLG)	A general model plasmalogen phosphatidylglycerol (LG) lipid corresponding to atomistic C18:0/20:2(8c;11c;14c) 1-palmitoyl-2-eicosatrienoyl tails.		This topology follows the standard Martini 3.0 lipid definitions and building block rules. \n Bonded parameters and mapping have been optimized as described in K.B. Pedersen et al. 2024.	K.B. Pedersen et al. The Martini 3 Lipidome: Expanded and Refined Parameters Improve Lipid Phase Behaviour, TBD 2024 \n P.C.T. Souza et al. Martini 3: a general purpose force field for coarse-grained molecular dynamics, \n Nat. Methods; 2021. doi: 10.1038/s41592-021-01098-3	2024.07.12						G P	G L	cDDDC cCCC	-1
	x	LG	plasmalogen phosphatidylglycerol	LG	PALG	cCCC	cFFDC		C16:0/20:4	C16:0/20:4 LG (PALG)	A general model plasmalogen phosphatidylglycerol (LG) lipid corresponding to atomistic C16:0/20:4(5c;8c;11c;14c) 1-palmitoyl-2-arachidonoyl tails.		This topology follows the standard Martini 3.0 lipid definitions and building block rules. \n Bonded parameters and mapping have been optimized as described in K.B. Pedersen et al. 2024.	K.B. Pedersen et al. The Martini 3 Lipidome: Expanded and Refined Parameters Improve Lipid Phase Behaviour, TBD 2024 \n P.C.T. Souza et al. Martini 3: a general purpose force field for coarse-grained molecular dynamics, \n Nat. Methods; 2021. doi: 10.1038/s41592-021-01098-3	2024.07.12						G P	G L	cFFDC cCCC	-1
	x	LG	plasmalogen phosphatidylglycerol	LG	PELG	cCCC	CCDCC		C16:0/22:1	C16:0/22:1 LG (PELG)	A general model plasmalogen phosphatidylglycerol (LG) lipid corresponding to atomistic C16:0/22:1 1-palmitoyl-2-erucoyl tails.		This topology follows the standard Martini 3.0 lipid definitions and building block rules. \n Bonded parameters and mapping have been optimized as described in K.B. Pedersen et al. 2024.	K.B. Pedersen et al. The Martini 3 Lipidome: Expanded and Refined Parameters Improve Lipid Phase Behaviour, TBD 2024 \n P.C.T. Souza et al. Martini 3: a general purpose force field for coarse-grained molecular dynamics, \n Nat. Methods; 2021. doi: 10.1038/s41592-021-01098-3	2024.07.12						G P	G L	CCDCC cCCC	-1
	x	LG	plasmalogen phosphatidylglycerol	LG	PDLG	cCCC	DFFDD		C16:0/22:6	C16:0/22:6 LG (PDLG)	A general model plasmalogen phosphatidylglycerol (LG) lipid corresponding to atomistic C16:0/22:6(4c;7c;10c;13c;16c;19c) 1-palmitoyl-2-docosahexaenoyl tails.		This topology follows the standard Martini 3.0 lipid definitions and building block rules. \n Bonded parameters and mapping have been optimized as described in K.B. Pedersen et al. 2024.	K.B. Pedersen et al. The Martini 3 Lipidome: Expanded and Refined Parameters Improve Lipid Phase Behaviour, TBD 2024 \n P.C.T. Souza et al. Martini 3: a general purpose force field for coarse-grained molecular dynamics, \n Nat. Methods; 2021. doi: 10.1038/s41592-021-01098-3	2024.07.12						G P	G L	DFFDD cCCC	-1
	x	LG	plasmalogen phosphatidylglycerol	LG	YOLG	cCDC	CDCC		C16:1/18:1	C16:1/18:1 LG (YOLG)	A general model plasmalogen phosphatidylglycerol (LG) lipid corresponding to atomistic C16:1(9c)/18:1(9c) 1-palmitoleoyl-2-oleoyl tails.		This topology follows the standard Martini 3.0 lipid definitions and building block rules. \n Bonded parameters and mapping have been optimized as described in K.B. Pedersen et al. 2024.	K.B. Pedersen et al. The Martini 3 Lipidome: Expanded and Refined Parameters Improve Lipid Phase Behaviour, TBD 2024 \n P.C.T. Souza et al. Martini 3: a general purpose force field for coarse-grained molecular dynamics, \n Nat. Methods; 2021. doi: 10.1038/s41592-021-01098-3	2024.07.12						G P	G L	CDCC cCDC	-1
	x	LG	plasmalogen phosphatidylglycerol	LG	SOLG	CCCC	CDCC		C18:0/18:1	C18:0/18:1 LG (SOLG)	A general model plasmalogen phosphatidylglycerol (LG) lipid corresponding to atomistic C18:0/18:1(9c) 1-stearoyl-2-oleoyl (SOLG) tails.		This topology follows the standard Martini 3.0 lipid definitions and building block rules. \n Bonded parameters and mapping have been optimized as described in K.B. Pedersen et al. 2024.	K.B. Pedersen et al. The Martini 3 Lipidome: Expanded and Refined Parameters Improve Lipid Phase Behaviour, TBD 2024 \n P.C.T. Souza et al. Martini 3: a general purpose force field for coarse-grained molecular dynamics, \n Nat. Methods; 2021. doi: 10.1038/s41592-021-01098-3	2024.07.12						G P	G L	CDCC CCCC	-1
	x	LG	plasmalogen phosphatidylglycerol	LG	SLLG	CCCC	CDDC		C18:0/18:2	C18:0/18:2 LG (SLLG)	A general model plasmalogen phosphatidylglycerol (LG) lipid corresponding to atomistic C18:0/18:2(9c;12c) 1-stearoyl-2-linoleoyl tails.		This topology follows the standard Martini 3.0 lipid definitions and building block rules. \n Bonded parameters and mapping have been optimized as described in K.B. Pedersen et al. 2024.	K.B. Pedersen et al. The Martini 3 Lipidome: Expanded and Refined Parameters Improve Lipid Phase Behaviour, TBD 2024 \n P.C.T. Souza et al. Martini 3: a general purpose force field for coarse-grained molecular dynamics, \n Nat. Methods; 2021. doi: 10.1038/s41592-021-01098-3	2024.07.12						G P	G L	CDDC CCCC	-1
	x	LG	plasmalogen phosphatidylglycerol	LG	SALG	CCCC	cFFDC		C18:0/20:4	C18:0/20:4 LG (SALG)	A general model plasmalogen phosphatidylglycerol (LG) lipid corresponding to atomistic C16:0/20:4(5c;8c;11c;14c) 1-stearoyl-2-arachidonoyl tails.		This topology follows the standard Martini 3.0 lipid definitions and building block rules. \n Bonded parameters and mapping have been optimized as described in K.B. Pedersen et al. 2024.	K.B. Pedersen et al. The Martini 3 Lipidome: Expanded and Refined Parameters Improve Lipid Phase Behaviour, TBD 2024 \n P.C.T. Souza et al. Martini 3: a general purpose force field for coarse-grained molecular dynamics, \n Nat. Methods; 2021. doi: 10.1038/s41592-021-01098-3	2024.07.12						G P	G L	cFFDC CCCC	-1
	x	LG	plasmalogen phosphatidylglycerol	LG	SDLG	CCCC	DFFDD		C18:0/22:6	C18:0/22:6 LG (SDLG)	A general model plasmalogen phosphatidylglycerol (LG) lipid corresponding to atomistic C18:0/22:6(4c;7c;10c;13c;16c;19c) 1-stearoyl-2-docosahexaenoyl tails.		This topology follows the standard Martini 3.0 lipid definitions and building block rules. \n Bonded parameters and mapping have been optimized as described in K.B. Pedersen et al. 2024.	K.B. Pedersen et al. The Martini 3 Lipidome: Expanded and Refined Parameters Improve Lipid Phase Behaviour, TBD 2024 \n P.C.T. Souza et al. Martini 3: a general purpose force field for coarse-grained molecular dynamics, \n Nat. Methods; 2021. doi: 10.1038/s41592-021-01098-3	2024.07.12						G P	G L	DFFDD CCCC	-1
	x	LG	plasmalogen phosphatidylglycerol	LG	OLLG	CDCC	CDDC		C18:1/18:2	C18:1/18:2 LG (OLLG)	A general model plasmalogen phosphatidylglycerol (LG) lipid corresponding to atomistic C18:1(9c)/18:2(9c;12c) 1-oleoyl-2-linoleoyl tails.		This topology follows the standard Martini 3.0 lipid definitions and building block rules. \n Bonded parameters and mapping have been optimized as described in K.B. Pedersen et al. 2024.	K.B. Pedersen et al. The Martini 3 Lipidome: Expanded and Refined Parameters Improve Lipid Phase Behaviour, TBD 2024 \n P.C.T. Souza et al. Martini 3: a general purpose force field for coarse-grained molecular dynamics, \n Nat. Methods; 2021. doi: 10.1038/s41592-021-01098-3	2024.07.12						G P	G L	CDDC CDCC	-1
	x	LG	plasmalogen phosphatidylglycerol	LG	OELG	CDCC	CCDCC		C18:1/22:1	C18:1/22:1 LG (OELG)	A general model plasmalogen phosphatidylglycerol (LG) lipid corresponding to atomistic C18:1(9c)/22:1(13c) 1-oleoyl-2-dierucoyl tails.		This topology follows the standard Martini 3.0 lipid definitions and building block rules. \n Bonded parameters and mapping have been optimized as described in K.B. Pedersen et al. 2024.	K.B. Pedersen et al. The Martini 3 Lipidome: Expanded and Refined Parameters Improve Lipid Phase Behaviour, TBD 2024 \n P.C.T. Souza et al. Martini 3: a general purpose force field for coarse-grained molecular dynamics, \n Nat. Methods; 2021. doi: 10.1038/s41592-021-01098-3	2024.07.12						G P	G L	CCDCC CDCC	-1
	x	LG	plasmalogen phosphatidylglycerol	LG	ODLG	CDCC	DFFDD		C18:1/22:6	C18:1/22:6 LG (ODLG)	A general model plasmalogen phosphatidylglycerol (LG) lipid corresponding to atomistic C18:1(9c)/22:6(4c;7c;10c;13c;16c;19c) 1-oleoyl-2-docosahexaenoic acid tails.		This topology follows the standard Martini 3.0 lipid definitions and building block rules. \n Bonded parameters and mapping have been optimized as described in K.B. Pedersen et al. 2024.	K.B. Pedersen et al. The Martini 3 Lipidome: Expanded and Refined Parameters Improve Lipid Phase Behaviour, TBD 2024 \n P.C.T. Souza et al. Martini 3: a general purpose force field for coarse-grained molecular dynamics, \n Nat. Methods; 2021. doi: 10.1038/s41592-021-01098-3	2024.07.12						G P	G L	DFFDD CDCC	-1
	x	LG	plasmalogen phosphatidylglycerol	LG	LFLG	CDDC	CDDD		C18:2/18:3	C18:2/18:3 LG (LFLG)	A general model plasmalogen phosphatidylglycerol (LG) lipid corresponding to atomistic C18:2(9c;12c)/18:3(9c;12c;15c) 1-dilinoleoyl-2-alpha-linolenic acid tails.		This topology follows the standard Martini 3.0 lipid definitions and building block rules. \n Bonded parameters and mapping have been optimized as described in K.B. Pedersen et al. 2024.	K.B. Pedersen et al. The Martini 3 Lipidome: Expanded and Refined Parameters Improve Lipid Phase Behaviour, TBD 2024 \n P.C.T. Souza et al. Martini 3: a general purpose force field for coarse-grained molecular dynamics, \n Nat. Methods; 2021. doi: 10.1038/s41592-021-01098-3	2024.07.12						G P	G L	CDDD CDDC	-1
		Plasmalogen - Phosphatidic acid - PA
	-1	martini_v3.0.0_plasmalogens_PA_v2.itp	Plasmalogen - Phosphatidic acid - LA	Collection of plasmalogen phosphatidic acid Martini 3 lipids										K.B. Pedersen et al. The Martini 3 Lipidome: Expanded and Refined Parameters Improve Lipid Phase Behaviour, TBD 2024 and \n P.C.T. Souza et al. Martini 3: a general purpose force field for coarse-grained molecular dynamics, \n Nat. Methods; 2021. doi: 10.1038/s41592-021-01098-3		Kasper B. Pedersen	Dec-2024 by Kasper
	x	LA	plasmalogen phosphatidic acid	LA	DTLA	cC	cC		di-C08:0	di-C08:0 LA (DTLA)	A general model plasmalogen phosphatidic acid (LA) lipid corresponding to atomistic C8:0 dioctanoyl tails.		This topology follows the standard Martini 3.0 lipid definitions and building block rules. \n Bonded parameters and mapping have been optimized as described in K.B. Pedersen et al. 2024.	K.B. Pedersen et al. The Martini 3 Lipidome: Expanded and Refined Parameters Improve Lipid Phase Behaviour, TBD 2024 \n P.C.T. Souza et al. Martini 3: a general purpose force field for coarse-grained molecular dynamics, \n Nat. Methods; 2021. doi: 10.1038/s41592-021-01098-3	2024.07.12						P	G L	cC cC	-1
	x	LA	plasmalogen phosphatidic acid	LA	DJLA	CC	CC		di-C10:0	di-C10:0 LA (DJLA)	A general model plasmalogen phosphatidic acid (LA) lipid corresponding to atomistic C10:0 didecanoyl tails.		This topology follows the standard Martini 3.0 lipid definitions and building block rules. \n Bonded parameters and mapping have been optimized as described in K.B. Pedersen et al. 2024.	K.B. Pedersen et al. The Martini 3 Lipidome: Expanded and Refined Parameters Improve Lipid Phase Behaviour, TBD 2024 \n P.C.T. Souza et al. Martini 3: a general purpose force field for coarse-grained molecular dynamics, \n Nat. Methods; 2021. doi: 10.1038/s41592-021-01098-3	2024.07.12						P	G L	CC CC	-1
	x	LA	plasmalogen phosphatidic acid	LA	DULA	cCC	cCC		di-C12:0	di-C12:0 LA (DULA)	A general model plasmalogen phosphatidic acid (LA) lipid corresponding to atomistic C12:0 dilauroyl tails.		This topology follows the standard Martini 3.0 lipid definitions and building block rules. \n Bonded parameters and mapping have been optimized as described in K.B. Pedersen et al. 2024.	K.B. Pedersen et al. The Martini 3 Lipidome: Expanded and Refined Parameters Improve Lipid Phase Behaviour, TBD 2024 \n P.C.T. Souza et al. Martini 3: a general purpose force field for coarse-grained molecular dynamics, \n Nat. Methods; 2021. doi: 10.1038/s41592-021-01098-3	2024.07.12						P	G L	cCC cCC	-1
	x	LA	plasmalogen phosphatidic acid	LA	DMLA	CCC	CCC		di-C14:0	di-C14:0 LA (DMLA)	A general model plasmalogen phosphatidic acid (LA) lipid corresponding to atomistic C14:0 dimyristoyl (DMLA) tails.		This topology follows the standard Martini 3.0 lipid definitions and building block rules. \n Bonded parameters and mapping have been optimized as described in K.B. Pedersen et al. 2024.	K.B. Pedersen et al. The Martini 3 Lipidome: Expanded and Refined Parameters Improve Lipid Phase Behaviour, TBD 2024 \n P.C.T. Souza et al. Martini 3: a general purpose force field for coarse-grained molecular dynamics, \n Nat. Methods; 2021. doi: 10.1038/s41592-021-01098-3	2024.07.12						P	G L	CCC CCC	-1
	x	LA	plasmalogen phosphatidic acid	LA	DPLA	cCCC	cCCC		di-C16:0	di-C16:0 LA (DPLA)	A general model plasmalogen phosphatidic acid (LA) lipid corresponding to atomistic C16:0 dipalmitoyl (DPLA) tails.		This topology follows the standard Martini 3.0 lipid definitions and building block rules. \n Bonded parameters and mapping have been optimized as described in K.B. Pedersen et al. 2024.	K.B. Pedersen et al. The Martini 3 Lipidome: Expanded and Refined Parameters Improve Lipid Phase Behaviour, TBD 2024 \n P.C.T. Souza et al. Martini 3: a general purpose force field for coarse-grained molecular dynamics, \n Nat. Methods; 2021. doi: 10.1038/s41592-021-01098-3	2024.07.12						P	G L	cCCC cCCC	-1
	x	LA	plasmalogen phosphatidic acid	LA	DSLA	CCCC	CCCC		di-C18:0	di-C18:0 LA (DSLA)	A general model plasmalogen phosphatidic acid (LA) lipid corresponding to atomistic C18:0 distearoyl (DSLA) tails.		This topology follows the standard Martini 3.0 lipid definitions and building block rules. \n Bonded parameters and mapping have been optimized as described in K.B. Pedersen et al. 2024.	K.B. Pedersen et al. The Martini 3 Lipidome: Expanded and Refined Parameters Improve Lipid Phase Behaviour, TBD 2024 \n P.C.T. Souza et al. Martini 3: a general purpose force field for coarse-grained molecular dynamics, \n Nat. Methods; 2021. doi: 10.1038/s41592-021-01098-3	2024.07.12						P	G L	CCCC CCCC	-1
	x	LA	plasmalogen phosphatidic acid	LA	DKLA	cCCCC	cCCCC		di-C20:0	di-C20:0 LA (DKLA)	A general model plasmalogen phosphatidic acid (LA) lipid corresponding to atomistic C20:0 diarachidoyl tails.		This topology follows the standard Martini 3.0 lipid definitions and building block rules. \n Bonded parameters and mapping have been optimized as described in K.B. Pedersen et al. 2024.	K.B. Pedersen et al. The Martini 3 Lipidome: Expanded and Refined Parameters Improve Lipid Phase Behaviour, TBD 2024 \n P.C.T. Souza et al. Martini 3: a general purpose force field for coarse-grained molecular dynamics, \n Nat. Methods; 2021. doi: 10.1038/s41592-021-01098-3	2024.07.12						P	G L	cCCCC cCCCC	-1
	x	LA	plasmalogen phosphatidic acid	LA	DBLA	CCCCC	CCCCC		di-C22:0	di-C22:0 LA (DBLA)	A general model plasmalogen phosphatidic acid (LA) lipid corresponding to atomistic C22:0 dibehenoyl tails.		This topology follows the standard Martini 3.0 lipid definitions and building block rules. \n Bonded parameters and mapping have been optimized as described in K.B. Pedersen et al. 2024.	K.B. Pedersen et al. The Martini 3 Lipidome: Expanded and Refined Parameters Improve Lipid Phase Behaviour, TBD 2024 \n P.C.T. Souza et al. Martini 3: a general purpose force field for coarse-grained molecular dynamics, \n Nat. Methods; 2021. doi: 10.1038/s41592-021-01098-3	2024.07.12						P	G L	CCCCC CCCCC	-1
	x	LA	plasmalogen phosphatidic acid	LA	DXLA	cCCCCC	cCCCCC		di-C24:0	di-C24:0 LA (DXLA)	A general model plasmalogen phosphatidic acid (LA) lipid corresponding to atomistic C24:0 dilignoceroyl tails.		This topology follows the standard Martini 3.0 lipid definitions and building block rules. \n Bonded parameters and mapping have been optimized as described in K.B. Pedersen et al. 2024.	K.B. Pedersen et al. The Martini 3 Lipidome: Expanded and Refined Parameters Improve Lipid Phase Behaviour, TBD 2024 \n P.C.T. Souza et al. Martini 3: a general purpose force field for coarse-grained molecular dynamics, \n Nat. Methods; 2021. doi: 10.1038/s41592-021-01098-3	2024.07.12						P	G L	cCCCCC cCCCCC	-1
	x	LA	plasmalogen phosphatidic acid	LA	DCLA	CCCCCC	CCCCCC		di-C26:0	di-C26:0 LA (DCLA)	A general model plasmalogen phosphatidic acid (LA) lipid corresponding to atomistic C26:0 dihexacosanoyl tails.		This topology follows the standard Martini 3.0 lipid definitions and building block rules. \n Bonded parameters and mapping have been optimized as described in K.B. Pedersen et al. 2024.	K.B. Pedersen et al. The Martini 3 Lipidome: Expanded and Refined Parameters Improve Lipid Phase Behaviour, TBD 2024 \n P.C.T. Souza et al. Martini 3: a general purpose force field for coarse-grained molecular dynamics, \n Nat. Methods; 2021. doi: 10.1038/s41592-021-01098-3	2024.07.12						P	G L	CCCCCC CCCCCC	-1
	x	LA	plasmalogen phosphatidic acid	LA	DRLA	CDC	CDC		di-C14:1	di-C14:1 LA (DRLA)	A general model plasmalogen phosphatidic acid (LA) lipid corresponding to atomistic C14:1(9c) dimyristoleoyl tails.		This topology follows the standard Martini 3.0 lipid definitions and building block rules. \n Bonded parameters and mapping have been optimized as described in K.B. Pedersen et al. 2024.	K.B. Pedersen et al. The Martini 3 Lipidome: Expanded and Refined Parameters Improve Lipid Phase Behaviour, TBD 2024 \n P.C.T. Souza et al. Martini 3: a general purpose force field for coarse-grained molecular dynamics, \n Nat. Methods; 2021. doi: 10.1038/s41592-021-01098-3	2024.07.12						P	G L	CDC CDC	-1
	x	LA	plasmalogen phosphatidic acid	LA	DYLA	cCDC	cCDC		di-C16:1	di-C16:1 LA (DYLA)	A general model plasmalogen phosphatidic acid (LA) lipid corresponding to atomistic C16:1(9c) dipalmitoleoyl tails.		This topology follows the standard Martini 3.0 lipid definitions and building block rules. \n Bonded parameters and mapping have been optimized as described in K.B. Pedersen et al. 2024.	K.B. Pedersen et al. The Martini 3 Lipidome: Expanded and Refined Parameters Improve Lipid Phase Behaviour, TBD 2024 \n P.C.T. Souza et al. Martini 3: a general purpose force field for coarse-grained molecular dynamics, \n Nat. Methods; 2021. doi: 10.1038/s41592-021-01098-3	2024.07.12						P	G L	cCDC cCDC	-1
	x	LA	plasmalogen phosphatidic acid	LA	DOLA	CDCC	CDCC		di-C18:1	di-C18:1 LA (DOLA)	A general model plasmalogen phosphatidic acid (LA) lipid corresponding to atomistic C18:1(9c) dioleoyl (DOLA) tails.		This topology follows the standard Martini 3.0 lipid definitions and building block rules. \n Bonded parameters and mapping have been optimized as described in K.B. Pedersen et al. 2024.	K.B. Pedersen et al. The Martini 3 Lipidome: Expanded and Refined Parameters Improve Lipid Phase Behaviour, TBD 2024 \n P.C.T. Souza et al. Martini 3: a general purpose force field for coarse-grained molecular dynamics, \n Nat. Methods; 2021. doi: 10.1038/s41592-021-01098-3	2024.07.12						P	G L	CDCC CDCC	-1
	x	LA	plasmalogen phosphatidic acid	LA	DVLA	CCDC	CCDC		di-C18:1	di-C18:1 LA (DVLA)	A general model plasmalogen phosphatidic acid (LA) lipid corresponding to atomistic C18:1(11c) cis-vaccenic acid tails.		This topology follows the standard Martini 3.0 lipid definitions and building block rules. \n Bonded parameters and mapping have been optimized as described in K.B. Pedersen et al. 2024.	K.B. Pedersen et al. The Martini 3 Lipidome: Expanded and Refined Parameters Improve Lipid Phase Behaviour, TBD 2024 \n P.C.T. Souza et al. Martini 3: a general purpose force field for coarse-grained molecular dynamics, \n Nat. Methods; 2021. doi: 10.1038/s41592-021-01098-3	2024.07.12						P	G L	CCDC CCDC	-1
	x	LA	plasmalogen phosphatidic acid	LA	DGLA	cCDCC	cCDCC		di-C20:1	di-C20:1 LA (DGLA)	A general model plasmalogen phosphatidic acid (LA) lipid corresponding to atomistic C20:1(11c) di-gondoic acid tails.		This topology follows the standard Martini 3.0 lipid definitions and building block rules. \n Bonded parameters and mapping have been optimized as described in K.B. Pedersen et al. 2024.	K.B. Pedersen et al. The Martini 3 Lipidome: Expanded and Refined Parameters Improve Lipid Phase Behaviour, TBD 2024 \n P.C.T. Souza et al. Martini 3: a general purpose force field for coarse-grained molecular dynamics, \n Nat. Methods; 2021. doi: 10.1038/s41592-021-01098-3	2024.07.12						P	G L	cCDCC cCDCC	-1
	x	LA	plasmalogen phosphatidic acid	LA	DELA	CCDCC	CCDCC		di-C22:1	di-C22:1 LA (DELA)	A general model plasmalogen phosphatidic acid (LA) lipid corresponding to atomistic C22:1(11c) or C22:1(13c) dierucoyl tails.		This topology follows the standard Martini 3.0 lipid definitions and building block rules. \n Bonded parameters and mapping have been optimized as described in K.B. Pedersen et al. 2024.	K.B. Pedersen et al. The Martini 3 Lipidome: Expanded and Refined Parameters Improve Lipid Phase Behaviour, TBD 2024 \n P.C.T. Souza et al. Martini 3: a general purpose force field for coarse-grained molecular dynamics, \n Nat. Methods; 2021. doi: 10.1038/s41592-021-01098-3	2024.07.12						P	G L	CCDCC CCDCC	-1
	x	LA	plasmalogen phosphatidic acid	LA	DNLA	cCCDCC	cCCDCC		di-C24:1	di-C24:1 LA (DNLA)	A general model plasmalogen phosphatidic acid (LA) lipid corresponding to atomistic C24:1(15c) di-nervonic acid tails.		This topology follows the standard Martini 3.0 lipid definitions and building block rules. \n Bonded parameters and mapping have been optimized as described in K.B. Pedersen et al. 2024.	K.B. Pedersen et al. The Martini 3 Lipidome: Expanded and Refined Parameters Improve Lipid Phase Behaviour, TBD 2024 \n P.C.T. Souza et al. Martini 3: a general purpose force field for coarse-grained molecular dynamics, \n Nat. Methods; 2021. doi: 10.1038/s41592-021-01098-3	2024.07.12						P	G L	cCCDCC cCCDCC	-1
	x	LA	plasmalogen phosphatidic acid	LA	DLLA	CDDC	CDDC		di-C18:2	di-C18:2 LA (DLLA)	A general model plasmalogen phosphatidic acid (LA) lipid corresponding to atomistic C18:2(9c;12c) dilinoleoyl (DLLA or DLiLA) tails.		This topology follows the standard Martini 3.0 lipid definitions and building block rules. \n Bonded parameters and mapping have been optimized as described in K.B. Pedersen et al. 2024.	K.B. Pedersen et al. The Martini 3 Lipidome: Expanded and Refined Parameters Improve Lipid Phase Behaviour, TBD 2024 \n P.C.T. Souza et al. Martini 3: a general purpose force field for coarse-grained molecular dynamics, \n Nat. Methods; 2021. doi: 10.1038/s41592-021-01098-3	2024.07.12						P	G L	CDDC CDDC	-1
	x	LA	plasmalogen phosphatidic acid	LA	DFLA	CDDD	CDDD		di-C18:3	di-C18:3 LA (DFLA)	A general model plasmalogen phosphatidic acid (LA) lipid corresponding to atomistic C18:3(9c;12c;15c) di-alpha-linolenic acid tails.		This topology follows the standard Martini 3.0 lipid definitions and building block rules. \n Bonded parameters and mapping have been optimized as described in K.B. Pedersen et al. 2024.	K.B. Pedersen et al. The Martini 3 Lipidome: Expanded and Refined Parameters Improve Lipid Phase Behaviour, TBD 2024 \n P.C.T. Souza et al. Martini 3: a general purpose force field for coarse-grained molecular dynamics, \n Nat. Methods; 2021. doi: 10.1038/s41592-021-01098-3	2024.07.12						P	G L	CDDD CDDD	-1
	x	LA	plasmalogen phosphatidic acid	LA	DALA	cFFDC	cFFDC		di-C20:4	di-C20:4 LA (DALA)	A general model plasmalogen phosphatidic acid (LA) lipid corresponding to atomistic C20:4(5c;8c;11c;14c) di-arachidonic acid (AA) tails.		This topology follows the standard Martini 3.0 lipid definitions and building block rules. \n Bonded parameters and mapping have been optimized as described in K.B. Pedersen et al. 2024.	K.B. Pedersen et al. The Martini 3 Lipidome: Expanded and Refined Parameters Improve Lipid Phase Behaviour, TBD 2024 \n P.C.T. Souza et al. Martini 3: a general purpose force field for coarse-grained molecular dynamics, \n Nat. Methods; 2021. doi: 10.1038/s41592-021-01098-3	2024.07.12						P	G L	cFFDC cFFDC	-1
	x	LA	plasmalogen phosphatidic acid	LA	DDLA	DFFDD	DFFDD		di-C22:6	di-C22:6 LA (DDLA)	A general model plasmalogen phosphatidic acid (LA) lipid corresponding to atomistic C22:6(4c;7c;10c;13c;16c;19c) di-docosahexaenoic acid tails.		This topology follows the standard Martini 3.0 lipid definitions and building block rules. \n Bonded parameters and mapping have been optimized as described in K.B. Pedersen et al. 2024.	K.B. Pedersen et al. The Martini 3 Lipidome: Expanded and Refined Parameters Improve Lipid Phase Behaviour, TBD 2024 \n P.C.T. Souza et al. Martini 3: a general purpose force field for coarse-grained molecular dynamics, \n Nat. Methods; 2021. doi: 10.1038/s41592-021-01098-3	2024.07.12						P	G L	DFFDD DFFDD	-1
	x	LA	plasmalogen phosphatidic acid	LA	PYLA	cCCC	cCDC		C16:0/16:1	C16:0/16:1 LA (PYLA)	A general model plasmalogen phosphatidic acid (LA) lipid corresponding to atomistic C16:0/16:1(9c) 1-palmitoyl-2-palmitoleoyl tails.		This topology follows the standard Martini 3.0 lipid definitions and building block rules. \n Bonded parameters and mapping have been optimized as described in K.B. Pedersen et al. 2024.	K.B. Pedersen et al. The Martini 3 Lipidome: Expanded and Refined Parameters Improve Lipid Phase Behaviour, TBD 2024 \n P.C.T. Souza et al. Martini 3: a general purpose force field for coarse-grained molecular dynamics, \n Nat. Methods; 2021. doi: 10.1038/s41592-021-01098-3	2024.07.12						P	G L	cCDC cCCC	-1
	x	LA	plasmalogen phosphatidic acid	LA	PSLA	cCCC	CCCC		C16:0/18:0	C16:0/18:0 LA (PSLA)	A general model plasmalogen phosphatidic acid (LA) lipid corresponding to atomistic C16:0/18:0 1-palmitoyl-2-stearoyl tails.		This topology follows the standard Martini 3.0 lipid definitions and building block rules. \n Bonded parameters and mapping have been optimized as described in K.B. Pedersen et al. 2024.	K.B. Pedersen et al. The Martini 3 Lipidome: Expanded and Refined Parameters Improve Lipid Phase Behaviour, TBD 2024 \n P.C.T. Souza et al. Martini 3: a general purpose force field for coarse-grained molecular dynamics, \n Nat. Methods; 2021. doi: 10.1038/s41592-021-01098-3	2024.07.12						P	G L	CCCC cCCC	-1
	x	LA	plasmalogen phosphatidic acid	LA	POLA	cCCC	CDCC		C16:0/18:1	C16:0/18:1 LA (POLA)	A general model plasmalogen phosphatidic acid (LA) lipid corresponding to atomistic C16:0/18:1(9c) 1-palmitoyl-2-oleoyl (POLA) tails.		This topology follows the standard Martini 3.0 lipid definitions and building block rules. \n Bonded parameters and mapping have been optimized as described in K.B. Pedersen et al. 2024.	K.B. Pedersen et al. The Martini 3 Lipidome: Expanded and Refined Parameters Improve Lipid Phase Behaviour, TBD 2024 \n P.C.T. Souza et al. Martini 3: a general purpose force field for coarse-grained molecular dynamics, \n Nat. Methods; 2021. doi: 10.1038/s41592-021-01098-3	2024.07.12						P	G L	CDCC cCCC	-1
	x	LA	plasmalogen phosphatidic acid	LA	PLLA	cCCC	CDDC		C16:0/18:2	C16:0/18:2 LA (PLLA)	A general model plasmalogen phosphatidic acid (LA) lipid corresponding to atomistic C16:0/18:2(9c;12c) 1-palmitoyl-2-linoleoyl tails.		This topology follows the standard Martini 3.0 lipid definitions and building block rules. \n Bonded parameters and mapping have been optimized as described in K.B. Pedersen et al. 2024.	K.B. Pedersen et al. The Martini 3 Lipidome: Expanded and Refined Parameters Improve Lipid Phase Behaviour, TBD 2024 \n P.C.T. Souza et al. Martini 3: a general purpose force field for coarse-grained molecular dynamics, \n Nat. Methods; 2021. doi: 10.1038/s41592-021-01098-3	2024.07.12						P	G L	CDDC cCCC	-1
	x	LA	plasmalogen phosphatidic acid	LA	PFLA	cCCC	CDDD		C16:0/18:3	C16:0/18:3 LA (PFLA)	A general model plasmalogen phosphatidic acid (LA) lipid corresponding to atomistic C16:0/18:3(9c;12c;15c) 1-palmitoyl-2-alpha-linolenic acid tails.		This topology follows the standard Martini 3.0 lipid definitions and building block rules. \n Bonded parameters and mapping have been optimized as described in K.B. Pedersen et al. 2024.	K.B. Pedersen et al. The Martini 3 Lipidome: Expanded and Refined Parameters Improve Lipid Phase Behaviour, TBD 2024 \n P.C.T. Souza et al. Martini 3: a general purpose force field for coarse-grained molecular dynamics, \n Nat. Methods; 2021. doi: 10.1038/s41592-021-01098-3	2024.07.12						P	G L	CDDD cCCC	-1
	x	LA	plasmalogen phosphatidic acid	LA	PILA	cCCC	cCDDC		C16:0/20:2	C16:0/20:2 LA (PILA)	A general model plasmalogen phosphatidic acid (LA) lipid corresponding to atomistic C16:0/20:2(11c;14c) 1-palmitoyl-2-eicosadienoyl tails.		This topology follows the standard Martini 3.0 lipid definitions and building block rules. \n Bonded parameters and mapping have been optimized as described in K.B. Pedersen et al. 2024.	K.B. Pedersen et al. The Martini 3 Lipidome: Expanded and Refined Parameters Improve Lipid Phase Behaviour, TBD 2024 \n P.C.T. Souza et al. Martini 3: a general purpose force field for coarse-grained molecular dynamics, \n Nat. Methods; 2021. doi: 10.1038/s41592-021-01098-3	2024.07.12						P	G L	cCDDC cCCC	-1
	x	LA	plasmalogen phosphatidic acid	LA	PQLA	cCCC	cDDDC		C16:0/20:3	C16:0/20:3 LA (PQLA)	A general model plasmalogen phosphatidic acid (LA) lipid corresponding to atomistic C18:0/20:2(8c;11c;14c) 1-palmitoyl-2-eicosatrienoyl tails.		This topology follows the standard Martini 3.0 lipid definitions and building block rules. \n Bonded parameters and mapping have been optimized as described in K.B. Pedersen et al. 2024.	K.B. Pedersen et al. The Martini 3 Lipidome: Expanded and Refined Parameters Improve Lipid Phase Behaviour, TBD 2024 \n P.C.T. Souza et al. Martini 3: a general purpose force field for coarse-grained molecular dynamics, \n Nat. Methods; 2021. doi: 10.1038/s41592-021-01098-3	2024.07.12						P	G L	cDDDC cCCC	-1
	x	LA	plasmalogen phosphatidic acid	LA	PALA	cCCC	cFFDC		C16:0/20:4	C16:0/20:4 LA (PALA)	A general model plasmalogen phosphatidic acid (LA) lipid corresponding to atomistic C16:0/20:4(5c;8c;11c;14c) 1-palmitoyl-2-arachidonoyl tails.		This topology follows the standard Martini 3.0 lipid definitions and building block rules. \n Bonded parameters and mapping have been optimized as described in K.B. Pedersen et al. 2024.	K.B. Pedersen et al. The Martini 3 Lipidome: Expanded and Refined Parameters Improve Lipid Phase Behaviour, TBD 2024 \n P.C.T. Souza et al. Martini 3: a general purpose force field for coarse-grained molecular dynamics, \n Nat. Methods; 2021. doi: 10.1038/s41592-021-01098-3	2024.07.12						P	G L	cFFDC cCCC	-1
	x	LA	plasmalogen phosphatidic acid	LA	PELA	cCCC	CCDCC		C16:0/22:1	C16:0/22:1 LA (PELA)	A general model plasmalogen phosphatidic acid (LA) lipid corresponding to atomistic C16:0/22:1 1-palmitoyl-2-erucoyl tails.		This topology follows the standard Martini 3.0 lipid definitions and building block rules. \n Bonded parameters and mapping have been optimized as described in K.B. Pedersen et al. 2024.	K.B. Pedersen et al. The Martini 3 Lipidome: Expanded and Refined Parameters Improve Lipid Phase Behaviour, TBD 2024 \n P.C.T. Souza et al. Martini 3: a general purpose force field for coarse-grained molecular dynamics, \n Nat. Methods; 2021. doi: 10.1038/s41592-021-01098-3	2024.07.12						P	G L	CCDCC cCCC	-1
	x	LA	plasmalogen phosphatidic acid	LA	PDLA	cCCC	DFFDD		C16:0/22:6	C16:0/22:6 LA (PDLA)	A general model plasmalogen phosphatidic acid (LA) lipid corresponding to atomistic C16:0/22:6(4c;7c;10c;13c;16c;19c) 1-palmitoyl-2-docosahexaenoyl tails.		This topology follows the standard Martini 3.0 lipid definitions and building block rules. \n Bonded parameters and mapping have been optimized as described in K.B. Pedersen et al. 2024.	K.B. Pedersen et al. The Martini 3 Lipidome: Expanded and Refined Parameters Improve Lipid Phase Behaviour, TBD 2024 \n P.C.T. Souza et al. Martini 3: a general purpose force field for coarse-grained molecular dynamics, \n Nat. Methods; 2021. doi: 10.1038/s41592-021-01098-3	2024.07.12						P	G L	DFFDD cCCC	-1
	x	LA	plasmalogen phosphatidic acid	LA	YOLA	cCDC	CDCC		C16:1/18:1	C16:1/18:1 LA (YOLA)	A general model plasmalogen phosphatidic acid (LA) lipid corresponding to atomistic C16:1(9c)/18:1(9c) 1-palmitoleoyl-2-oleoyl tails.		This topology follows the standard Martini 3.0 lipid definitions and building block rules. \n Bonded parameters and mapping have been optimized as described in K.B. Pedersen et al. 2024.	K.B. Pedersen et al. The Martini 3 Lipidome: Expanded and Refined Parameters Improve Lipid Phase Behaviour, TBD 2024 \n P.C.T. Souza et al. Martini 3: a general purpose force field for coarse-grained molecular dynamics, \n Nat. Methods; 2021. doi: 10.1038/s41592-021-01098-3	2024.07.12						P	G L	CDCC cCDC	-1
	x	LA	plasmalogen phosphatidic acid	LA	SOLA	CCCC	CDCC		C18:0/18:1	C18:0/18:1 LA (SOLA)	A general model plasmalogen phosphatidic acid (LA) lipid corresponding to atomistic C18:0/18:1(9c) 1-stearoyl-2-oleoyl (SOLA) tails.		This topology follows the standard Martini 3.0 lipid definitions and building block rules. \n Bonded parameters and mapping have been optimized as described in K.B. Pedersen et al. 2024.	K.B. Pedersen et al. The Martini 3 Lipidome: Expanded and Refined Parameters Improve Lipid Phase Behaviour, TBD 2024 \n P.C.T. Souza et al. Martini 3: a general purpose force field for coarse-grained molecular dynamics, \n Nat. Methods; 2021. doi: 10.1038/s41592-021-01098-3	2024.07.12						P	G L	CDCC CCCC	-1
	x	LA	plasmalogen phosphatidic acid	LA	SLLA	CCCC	CDDC		C18:0/18:2	C18:0/18:2 LA (SLLA)	A general model plasmalogen phosphatidic acid (LA) lipid corresponding to atomistic C18:0/18:2(9c;12c) 1-stearoyl-2-linoleoyl tails.		This topology follows the standard Martini 3.0 lipid definitions and building block rules. \n Bonded parameters and mapping have been optimized as described in K.B. Pedersen et al. 2024.	K.B. Pedersen et al. The Martini 3 Lipidome: Expanded and Refined Parameters Improve Lipid Phase Behaviour, TBD 2024 \n P.C.T. Souza et al. Martini 3: a general purpose force field for coarse-grained molecular dynamics, \n Nat. Methods; 2021. doi: 10.1038/s41592-021-01098-3	2024.07.12						P	G L	CDDC CCCC	-1
	x	LA	plasmalogen phosphatidic acid	LA	SALA	CCCC	cFFDC		C18:0/20:4	C18:0/20:4 LA (SALA)	A general model plasmalogen phosphatidic acid (LA) lipid corresponding to atomistic C16:0/20:4(5c;8c;11c;14c) 1-stearoyl-2-arachidonoyl tails.		This topology follows the standard Martini 3.0 lipid definitions and building block rules. \n Bonded parameters and mapping have been optimized as described in K.B. Pedersen et al. 2024.	K.B. Pedersen et al. The Martini 3 Lipidome: Expanded and Refined Parameters Improve Lipid Phase Behaviour, TBD 2024 \n P.C.T. Souza et al. Martini 3: a general purpose force field for coarse-grained molecular dynamics, \n Nat. Methods; 2021. doi: 10.1038/s41592-021-01098-3	2024.07.12						P	G L	cFFDC CCCC	-1
	x	LA	plasmalogen phosphatidic acid	LA	SDLA	CCCC	DFFDD		C18:0/22:6	C18:0/22:6 LA (SDLA)	A general model plasmalogen phosphatidic acid (LA) lipid corresponding to atomistic C18:0/22:6(4c;7c;10c;13c;16c;19c) 1-stearoyl-2-docosahexaenoyl tails.		This topology follows the standard Martini 3.0 lipid definitions and building block rules. \n Bonded parameters and mapping have been optimized as described in K.B. Pedersen et al. 2024.	K.B. Pedersen et al. The Martini 3 Lipidome: Expanded and Refined Parameters Improve Lipid Phase Behaviour, TBD 2024 \n P.C.T. Souza et al. Martini 3: a general purpose force field for coarse-grained molecular dynamics, \n Nat. Methods; 2021. doi: 10.1038/s41592-021-01098-3	2024.07.12						P	G L	DFFDD CCCC	-1
	x	LA	plasmalogen phosphatidic acid	LA	OLLA	CDCC	CDDC		C18:1/18:2	C18:1/18:2 LA (OLLA)	A general model plasmalogen phosphatidic acid (LA) lipid corresponding to atomistic C18:1(9c)/18:2(9c;12c) 1-oleoyl-2-linoleoyl tails.		This topology follows the standard Martini 3.0 lipid definitions and building block rules. \n Bonded parameters and mapping have been optimized as described in K.B. Pedersen et al. 2024.	K.B. Pedersen et al. The Martini 3 Lipidome: Expanded and Refined Parameters Improve Lipid Phase Behaviour, TBD 2024 \n P.C.T. Souza et al. Martini 3: a general purpose force field for coarse-grained molecular dynamics, \n Nat. Methods; 2021. doi: 10.1038/s41592-021-01098-3	2024.07.12						P	G L	CDDC CDCC	-1
	x	LA	plasmalogen phosphatidic acid	LA	OELA	CDCC	CCDCC		C18:1/22:1	C18:1/22:1 LA (OELA)	A general model plasmalogen phosphatidic acid (LA) lipid corresponding to atomistic C18:1(9c)/22:1(13c) 1-oleoyl-2-dierucoyl tails.		This topology follows the standard Martini 3.0 lipid definitions and building block rules. \n Bonded parameters and mapping have been optimized as described in K.B. Pedersen et al. 2024.	K.B. Pedersen et al. The Martini 3 Lipidome: Expanded and Refined Parameters Improve Lipid Phase Behaviour, TBD 2024 \n P.C.T. Souza et al. Martini 3: a general purpose force field for coarse-grained molecular dynamics, \n Nat. Methods; 2021. doi: 10.1038/s41592-021-01098-3	2024.07.12						P	G L	CCDCC CDCC	-1
	x	LA	plasmalogen phosphatidic acid	LA	ODLA	CDCC	DFFDD		C18:1/22:6	C18:1/22:6 LA (ODLA)	A general model plasmalogen phosphatidic acid (LA) lipid corresponding to atomistic C18:1(9c)/22:6(4c;7c;10c;13c;16c;19c) 1-oleoyl-2-docosahexaenoic acid tails.		This topology follows the standard Martini 3.0 lipid definitions and building block rules. \n Bonded parameters and mapping have been optimized as described in K.B. Pedersen et al. 2024.	K.B. Pedersen et al. The Martini 3 Lipidome: Expanded and Refined Parameters Improve Lipid Phase Behaviour, TBD 2024 \n P.C.T. Souza et al. Martini 3: a general purpose force field for coarse-grained molecular dynamics, \n Nat. Methods; 2021. doi: 10.1038/s41592-021-01098-3	2024.07.12						P	G L	DFFDD CDCC	-1
	x	LA	plasmalogen phosphatidic acid	LA	LFLA	CDDC	CDDD		C18:2/18:3	C18:2/18:3 LA (LFLA)	A general model plasmalogen phosphatidic acid (LA) lipid corresponding to atomistic C18:2(9c;12c)/18:3(9c;12c;15c) 1-dilinoleoyl-2-alpha-linolenic acid tails.		This topology follows the standard Martini 3.0 lipid definitions and building block rules. \n Bonded parameters and mapping have been optimized as described in K.B. Pedersen et al. 2024.	K.B. Pedersen et al. The Martini 3 Lipidome: Expanded and Refined Parameters Improve Lipid Phase Behaviour, TBD 2024 \n P.C.T. Souza et al. Martini 3: a general purpose force field for coarse-grained molecular dynamics, \n Nat. Methods; 2021. doi: 10.1038/s41592-021-01098-3	2024.07.12						P	G L	CDDD CDDC	-1
	Ether phospholipids sections
		Ether lipid - Phosphatidylcholine - EC
	-1	martini_v3.0.0_etherphospholipids_PC_v2.itp	Ether lipid - Phosphatidylcholine - EC	Collection of ether lipid phosphatidylcholine Martini 3 lipids										K.B. Pedersen et al. The Martini 3 Lipidome: Expanded and Refined Parameters Improve Lipid Phase Behaviour, TBD 2024 and \n P.C.T. Souza et al. Martini 3: a general purpose force field for coarse-grained molecular dynamics, \n Nat. Methods; 2021. doi: 10.1038/s41592-021-01098-3		Kasper B. Pedersen	Dec-2024 by Kasper
	x	EC	ether lipid phosphatidylcholine	EC	DTEC	cC	cC		di-C08:0	di-C08:0 EC (DTEC)	A general model ether lipid phosphatidylcholine (EC) lipid corresponding to atomistic C8:0 dioctanoyl tails.		This topology follows the standard Martini 3.0 lipid definitions and building block rules. \n Bonded parameters and mapping have been optimized as described in K.B. Pedersen et al. 2024.	K.B. Pedersen et al. The Martini 3 Lipidome: Expanded and Refined Parameters Improve Lipid Phase Behaviour, TBD 2024 \n P.C.T. Souza et al. Martini 3: a general purpose force field for coarse-grained molecular dynamics, \n Nat. Methods; 2021. doi: 10.1038/s41592-021-01098-3	2024.07.12						C P	E E	cC cC	0
	x	EC	ether lipid phosphatidylcholine	EC	DJEC	CC	CC		di-C10:0	di-C10:0 EC (DJEC)	A general model ether lipid phosphatidylcholine (EC) lipid corresponding to atomistic C10:0 didecanoyl tails.		This topology follows the standard Martini 3.0 lipid definitions and building block rules. \n Bonded parameters and mapping have been optimized as described in K.B. Pedersen et al. 2024.	K.B. Pedersen et al. The Martini 3 Lipidome: Expanded and Refined Parameters Improve Lipid Phase Behaviour, TBD 2024 \n P.C.T. Souza et al. Martini 3: a general purpose force field for coarse-grained molecular dynamics, \n Nat. Methods; 2021. doi: 10.1038/s41592-021-01098-3	2024.07.12						C P	E E	CC CC	0
	x	EC	ether lipid phosphatidylcholine	EC	DUEC	cCC	cCC		di-C12:0	di-C12:0 EC (DUEC)	A general model ether lipid phosphatidylcholine (EC) lipid corresponding to atomistic C12:0 dilauroyl tails.		This topology follows the standard Martini 3.0 lipid definitions and building block rules. \n Bonded parameters and mapping have been optimized as described in K.B. Pedersen et al. 2024.	K.B. Pedersen et al. The Martini 3 Lipidome: Expanded and Refined Parameters Improve Lipid Phase Behaviour, TBD 2024 \n P.C.T. Souza et al. Martini 3: a general purpose force field for coarse-grained molecular dynamics, \n Nat. Methods; 2021. doi: 10.1038/s41592-021-01098-3	2024.07.12						C P	E E	cCC cCC	0
	x	EC	ether lipid phosphatidylcholine	EC	DMEC	CCC	CCC		di-C14:0	di-C14:0 EC (DMEC)	A general model ether lipid phosphatidylcholine (EC) lipid corresponding to atomistic C14:0 dimyristoyl (DMEC) tails.		This topology follows the standard Martini 3.0 lipid definitions and building block rules. \n Bonded parameters and mapping have been optimized as described in K.B. Pedersen et al. 2024.	K.B. Pedersen et al. The Martini 3 Lipidome: Expanded and Refined Parameters Improve Lipid Phase Behaviour, TBD 2024 \n P.C.T. Souza et al. Martini 3: a general purpose force field for coarse-grained molecular dynamics, \n Nat. Methods; 2021. doi: 10.1038/s41592-021-01098-3	2024.07.12						C P	E E	CCC CCC	0
	x	EC	ether lipid phosphatidylcholine	EC	DPEC	cCCC	cCCC		di-C16:0	di-C16:0 EC (DPEC)	A general model ether lipid phosphatidylcholine (EC) lipid corresponding to atomistic C16:0 dipalmitoyl (DPEC) tails.		This topology follows the standard Martini 3.0 lipid definitions and building block rules. \n Bonded parameters and mapping have been optimized as described in K.B. Pedersen et al. 2024.	K.B. Pedersen et al. The Martini 3 Lipidome: Expanded and Refined Parameters Improve Lipid Phase Behaviour, TBD 2024 \n P.C.T. Souza et al. Martini 3: a general purpose force field for coarse-grained molecular dynamics, \n Nat. Methods; 2021. doi: 10.1038/s41592-021-01098-3	2024.07.12						C P	E E	cCCC cCCC	0
	x	EC	ether lipid phosphatidylcholine	EC	DSEC	CCCC	CCCC		di-C18:0	di-C18:0 EC (DSEC)	A general model ether lipid phosphatidylcholine (EC) lipid corresponding to atomistic C18:0 distearoyl (DSEC) tails.		This topology follows the standard Martini 3.0 lipid definitions and building block rules. \n Bonded parameters and mapping have been optimized as described in K.B. Pedersen et al. 2024.	K.B. Pedersen et al. The Martini 3 Lipidome: Expanded and Refined Parameters Improve Lipid Phase Behaviour, TBD 2024 \n P.C.T. Souza et al. Martini 3: a general purpose force field for coarse-grained molecular dynamics, \n Nat. Methods; 2021. doi: 10.1038/s41592-021-01098-3	2024.07.12						C P	E E	CCCC CCCC	0
	x	EC	ether lipid phosphatidylcholine	EC	DKEC	cCCCC	cCCCC		di-C20:0	di-C20:0 EC (DKEC)	A general model ether lipid phosphatidylcholine (EC) lipid corresponding to atomistic C20:0 diarachidoyl tails.		This topology follows the standard Martini 3.0 lipid definitions and building block rules. \n Bonded parameters and mapping have been optimized as described in K.B. Pedersen et al. 2024.	K.B. Pedersen et al. The Martini 3 Lipidome: Expanded and Refined Parameters Improve Lipid Phase Behaviour, TBD 2024 \n P.C.T. Souza et al. Martini 3: a general purpose force field for coarse-grained molecular dynamics, \n Nat. Methods; 2021. doi: 10.1038/s41592-021-01098-3	2024.07.12						C P	E E	cCCCC cCCCC	0
	x	EC	ether lipid phosphatidylcholine	EC	DBEC	CCCCC	CCCCC		di-C22:0	di-C22:0 EC (DBEC)	A general model ether lipid phosphatidylcholine (EC) lipid corresponding to atomistic C22:0 dibehenoyl tails.		This topology follows the standard Martini 3.0 lipid definitions and building block rules. \n Bonded parameters and mapping have been optimized as described in K.B. Pedersen et al. 2024.	K.B. Pedersen et al. The Martini 3 Lipidome: Expanded and Refined Parameters Improve Lipid Phase Behaviour, TBD 2024 \n P.C.T. Souza et al. Martini 3: a general purpose force field for coarse-grained molecular dynamics, \n Nat. Methods; 2021. doi: 10.1038/s41592-021-01098-3	2024.07.12						C P	E E	CCCCC CCCCC	0
	x	EC	ether lipid phosphatidylcholine	EC	DXEC	cCCCCC	cCCCCC		di-C24:0	di-C24:0 EC (DXEC)	A general model ether lipid phosphatidylcholine (EC) lipid corresponding to atomistic C24:0 dilignoceroyl tails.		This topology follows the standard Martini 3.0 lipid definitions and building block rules. \n Bonded parameters and mapping have been optimized as described in K.B. Pedersen et al. 2024.	K.B. Pedersen et al. The Martini 3 Lipidome: Expanded and Refined Parameters Improve Lipid Phase Behaviour, TBD 2024 \n P.C.T. Souza et al. Martini 3: a general purpose force field for coarse-grained molecular dynamics, \n Nat. Methods; 2021. doi: 10.1038/s41592-021-01098-3	2024.07.12						C P	E E	cCCCCC cCCCCC	0
	x	EC	ether lipid phosphatidylcholine	EC	DCEC	CCCCCC	CCCCCC		di-C26:0	di-C26:0 EC (DCEC)	A general model ether lipid phosphatidylcholine (EC) lipid corresponding to atomistic C26:0 dihexacosanoyl tails.		This topology follows the standard Martini 3.0 lipid definitions and building block rules. \n Bonded parameters and mapping have been optimized as described in K.B. Pedersen et al. 2024.	K.B. Pedersen et al. The Martini 3 Lipidome: Expanded and Refined Parameters Improve Lipid Phase Behaviour, TBD 2024 \n P.C.T. Souza et al. Martini 3: a general purpose force field for coarse-grained molecular dynamics, \n Nat. Methods; 2021. doi: 10.1038/s41592-021-01098-3	2024.07.12						C P	E E	CCCCCC CCCCCC	0
	x	EC	ether lipid phosphatidylcholine	EC	DREC	CDC	CDC		di-C14:1	di-C14:1 EC (DREC)	A general model ether lipid phosphatidylcholine (EC) lipid corresponding to atomistic C14:1(9c) dimyristoleoyl tails.		This topology follows the standard Martini 3.0 lipid definitions and building block rules. \n Bonded parameters and mapping have been optimized as described in K.B. Pedersen et al. 2024.	K.B. Pedersen et al. The Martini 3 Lipidome: Expanded and Refined Parameters Improve Lipid Phase Behaviour, TBD 2024 \n P.C.T. Souza et al. Martini 3: a general purpose force field for coarse-grained molecular dynamics, \n Nat. Methods; 2021. doi: 10.1038/s41592-021-01098-3	2024.07.12						C P	E E	CDC CDC	0
	x	EC	ether lipid phosphatidylcholine	EC	DYEC	cCDC	cCDC		di-C16:1	di-C16:1 EC (DYEC)	A general model ether lipid phosphatidylcholine (EC) lipid corresponding to atomistic C16:1(9c) dipalmitoleoyl tails.		This topology follows the standard Martini 3.0 lipid definitions and building block rules. \n Bonded parameters and mapping have been optimized as described in K.B. Pedersen et al. 2024.	K.B. Pedersen et al. The Martini 3 Lipidome: Expanded and Refined Parameters Improve Lipid Phase Behaviour, TBD 2024 \n P.C.T. Souza et al. Martini 3: a general purpose force field for coarse-grained molecular dynamics, \n Nat. Methods; 2021. doi: 10.1038/s41592-021-01098-3	2024.07.12						C P	E E	cCDC cCDC	0
	x	EC	ether lipid phosphatidylcholine	EC	DOEC	CDCC	CDCC		di-C18:1	di-C18:1 EC (DOEC)	A general model ether lipid phosphatidylcholine (EC) lipid corresponding to atomistic C18:1(9c) dioleoyl (DOEC) tails.		This topology follows the standard Martini 3.0 lipid definitions and building block rules. \n Bonded parameters and mapping have been optimized as described in K.B. Pedersen et al. 2024.	K.B. Pedersen et al. The Martini 3 Lipidome: Expanded and Refined Parameters Improve Lipid Phase Behaviour, TBD 2024 \n P.C.T. Souza et al. Martini 3: a general purpose force field for coarse-grained molecular dynamics, \n Nat. Methods; 2021. doi: 10.1038/s41592-021-01098-3	2024.07.12						C P	E E	CDCC CDCC	0
	x	EC	ether lipid phosphatidylcholine	EC	DVEC	CCDC	CCDC		di-C18:1	di-C18:1 EC (DVEC)	A general model ether lipid phosphatidylcholine (EC) lipid corresponding to atomistic C18:1(11c) cis-vaccenic acid tails.		This topology follows the standard Martini 3.0 lipid definitions and building block rules. \n Bonded parameters and mapping have been optimized as described in K.B. Pedersen et al. 2024.	K.B. Pedersen et al. The Martini 3 Lipidome: Expanded and Refined Parameters Improve Lipid Phase Behaviour, TBD 2024 \n P.C.T. Souza et al. Martini 3: a general purpose force field for coarse-grained molecular dynamics, \n Nat. Methods; 2021. doi: 10.1038/s41592-021-01098-3	2024.07.12						C P	E E	CCDC CCDC	0
	x	EC	ether lipid phosphatidylcholine	EC	DGEC	cCDCC	cCDCC		di-C20:1	di-C20:1 EC (DGEC)	A general model ether lipid phosphatidylcholine (EC) lipid corresponding to atomistic C20:1(11c) di-gondoic acid tails.		This topology follows the standard Martini 3.0 lipid definitions and building block rules. \n Bonded parameters and mapping have been optimized as described in K.B. Pedersen et al. 2024.	K.B. Pedersen et al. The Martini 3 Lipidome: Expanded and Refined Parameters Improve Lipid Phase Behaviour, TBD 2024 \n P.C.T. Souza et al. Martini 3: a general purpose force field for coarse-grained molecular dynamics, \n Nat. Methods; 2021. doi: 10.1038/s41592-021-01098-3	2024.07.12						C P	E E	cCDCC cCDCC	0
	x	EC	ether lipid phosphatidylcholine	EC	DEEC	CCDCC	CCDCC		di-C22:1	di-C22:1 EC (DEEC)	A general model ether lipid phosphatidylcholine (EC) lipid corresponding to atomistic C22:1(11c) or C22:1(13c) dierucoyl tails.		This topology follows the standard Martini 3.0 lipid definitions and building block rules. \n Bonded parameters and mapping have been optimized as described in K.B. Pedersen et al. 2024.	K.B. Pedersen et al. The Martini 3 Lipidome: Expanded and Refined Parameters Improve Lipid Phase Behaviour, TBD 2024 \n P.C.T. Souza et al. Martini 3: a general purpose force field for coarse-grained molecular dynamics, \n Nat. Methods; 2021. doi: 10.1038/s41592-021-01098-3	2024.07.12						C P	E E	CCDCC CCDCC	0
	x	EC	ether lipid phosphatidylcholine	EC	DNEC	cCCDCC	cCCDCC		di-C24:1	di-C24:1 EC (DNEC)	A general model ether lipid phosphatidylcholine (EC) lipid corresponding to atomistic C24:1(15c) di-nervonic acid tails.		This topology follows the standard Martini 3.0 lipid definitions and building block rules. \n Bonded parameters and mapping have been optimized as described in K.B. Pedersen et al. 2024.	K.B. Pedersen et al. The Martini 3 Lipidome: Expanded and Refined Parameters Improve Lipid Phase Behaviour, TBD 2024 \n P.C.T. Souza et al. Martini 3: a general purpose force field for coarse-grained molecular dynamics, \n Nat. Methods; 2021. doi: 10.1038/s41592-021-01098-3	2024.07.12						C P	E E	cCCDCC cCCDCC	0
	x	EC	ether lipid phosphatidylcholine	EC	DLEC	CDDC	CDDC		di-C18:2	di-C18:2 EC (DLEC)	A general model ether lipid phosphatidylcholine (EC) lipid corresponding to atomistic C18:2(9c;12c) dilinoleoyl (DLEC or DLiEC) tails.		This topology follows the standard Martini 3.0 lipid definitions and building block rules. \n Bonded parameters and mapping have been optimized as described in K.B. Pedersen et al. 2024.	K.B. Pedersen et al. The Martini 3 Lipidome: Expanded and Refined Parameters Improve Lipid Phase Behaviour, TBD 2024 \n P.C.T. Souza et al. Martini 3: a general purpose force field for coarse-grained molecular dynamics, \n Nat. Methods; 2021. doi: 10.1038/s41592-021-01098-3	2024.07.12						C P	E E	CDDC CDDC	0
	x	EC	ether lipid phosphatidylcholine	EC	DFEC	CDDD	CDDD		di-C18:3	di-C18:3 EC (DFEC)	A general model ether lipid phosphatidylcholine (EC) lipid corresponding to atomistic C18:3(9c;12c;15c) di-alpha-linolenic acid tails.		This topology follows the standard Martini 3.0 lipid definitions and building block rules. \n Bonded parameters and mapping have been optimized as described in K.B. Pedersen et al. 2024.	K.B. Pedersen et al. The Martini 3 Lipidome: Expanded and Refined Parameters Improve Lipid Phase Behaviour, TBD 2024 \n P.C.T. Souza et al. Martini 3: a general purpose force field for coarse-grained molecular dynamics, \n Nat. Methods; 2021. doi: 10.1038/s41592-021-01098-3	2024.07.12						C P	E E	CDDD CDDD	0
	x	EC	ether lipid phosphatidylcholine	EC	DAEC	cFFDC	cFFDC		di-C20:4	di-C20:4 EC (DAEC)	A general model ether lipid phosphatidylcholine (EC) lipid corresponding to atomistic C20:4(5c;8c;11c;14c) di-arachidonic acid (AA) tails.		This topology follows the standard Martini 3.0 lipid definitions and building block rules. \n Bonded parameters and mapping have been optimized as described in K.B. Pedersen et al. 2024.	K.B. Pedersen et al. The Martini 3 Lipidome: Expanded and Refined Parameters Improve Lipid Phase Behaviour, TBD 2024 \n P.C.T. Souza et al. Martini 3: a general purpose force field for coarse-grained molecular dynamics, \n Nat. Methods; 2021. doi: 10.1038/s41592-021-01098-3	2024.07.12						C P	E E	cFFDC cFFDC	0
	x	EC	ether lipid phosphatidylcholine	EC	DDEC	DFFDD	DFFDD		di-C22:6	di-C22:6 EC (DDEC)	A general model ether lipid phosphatidylcholine (EC) lipid corresponding to atomistic C22:6(4c;7c;10c;13c;16c;19c) di-docosahexaenoic acid tails.		This topology follows the standard Martini 3.0 lipid definitions and building block rules. \n Bonded parameters and mapping have been optimized as described in K.B. Pedersen et al. 2024.	K.B. Pedersen et al. The Martini 3 Lipidome: Expanded and Refined Parameters Improve Lipid Phase Behaviour, TBD 2024 \n P.C.T. Souza et al. Martini 3: a general purpose force field for coarse-grained molecular dynamics, \n Nat. Methods; 2021. doi: 10.1038/s41592-021-01098-3	2024.07.12						C P	E E	DFFDD DFFDD	0
	x	EC	ether lipid phosphatidylcholine	EC	PYEC	cCCC	cCDC		C16:0/16:1	C16:0/16:1 EC (PYEC)	A general model ether lipid phosphatidylcholine (EC) lipid corresponding to atomistic C16:0/16:1(9c) 1-palmitoyl-2-palmitoleoyl tails.		This topology follows the standard Martini 3.0 lipid definitions and building block rules. \n Bonded parameters and mapping have been optimized as described in K.B. Pedersen et al. 2024.	K.B. Pedersen et al. The Martini 3 Lipidome: Expanded and Refined Parameters Improve Lipid Phase Behaviour, TBD 2024 \n P.C.T. Souza et al. Martini 3: a general purpose force field for coarse-grained molecular dynamics, \n Nat. Methods; 2021. doi: 10.1038/s41592-021-01098-3	2024.07.12						C P	E E	cCDC cCCC	0
	x	EC	ether lipid phosphatidylcholine	EC	PSEC	cCCC	CCCC		C16:0/18:0	C16:0/18:0 EC (PSEC)	A general model ether lipid phosphatidylcholine (EC) lipid corresponding to atomistic C16:0/18:0 1-palmitoyl-2-stearoyl tails.		This topology follows the standard Martini 3.0 lipid definitions and building block rules. \n Bonded parameters and mapping have been optimized as described in K.B. Pedersen et al. 2024.	K.B. Pedersen et al. The Martini 3 Lipidome: Expanded and Refined Parameters Improve Lipid Phase Behaviour, TBD 2024 \n P.C.T. Souza et al. Martini 3: a general purpose force field for coarse-grained molecular dynamics, \n Nat. Methods; 2021. doi: 10.1038/s41592-021-01098-3	2024.07.12						C P	E E	CCCC cCCC	0
	x	EC	ether lipid phosphatidylcholine	EC	POEC	cCCC	CDCC		C16:0/18:1	C16:0/18:1 EC (POEC)	A general model ether lipid phosphatidylcholine (EC) lipid corresponding to atomistic C16:0/18:1(9c) 1-palmitoyl-2-oleoyl (POEC) tails.		This topology follows the standard Martini 3.0 lipid definitions and building block rules. \n Bonded parameters and mapping have been optimized as described in K.B. Pedersen et al. 2024.	K.B. Pedersen et al. The Martini 3 Lipidome: Expanded and Refined Parameters Improve Lipid Phase Behaviour, TBD 2024 \n P.C.T. Souza et al. Martini 3: a general purpose force field for coarse-grained molecular dynamics, \n Nat. Methods; 2021. doi: 10.1038/s41592-021-01098-3	2024.07.12						C P	E E	CDCC cCCC	0
	x	EC	ether lipid phosphatidylcholine	EC	PLEC	cCCC	CDDC		C16:0/18:2	C16:0/18:2 EC (PLEC)	A general model ether lipid phosphatidylcholine (EC) lipid corresponding to atomistic C16:0/18:2(9c;12c) 1-palmitoyl-2-linoleoyl tails.		This topology follows the standard Martini 3.0 lipid definitions and building block rules. \n Bonded parameters and mapping have been optimized as described in K.B. Pedersen et al. 2024.	K.B. Pedersen et al. The Martini 3 Lipidome: Expanded and Refined Parameters Improve Lipid Phase Behaviour, TBD 2024 \n P.C.T. Souza et al. Martini 3: a general purpose force field for coarse-grained molecular dynamics, \n Nat. Methods; 2021. doi: 10.1038/s41592-021-01098-3	2024.07.12						C P	E E	CDDC cCCC	0
	x	EC	ether lipid phosphatidylcholine	EC	PFEC	cCCC	CDDD		C16:0/18:3	C16:0/18:3 EC (PFEC)	A general model ether lipid phosphatidylcholine (EC) lipid corresponding to atomistic C16:0/18:3(9c;12c;15c) 1-palmitoyl-2-alpha-linolenic acid tails.		This topology follows the standard Martini 3.0 lipid definitions and building block rules. \n Bonded parameters and mapping have been optimized as described in K.B. Pedersen et al. 2024.	K.B. Pedersen et al. The Martini 3 Lipidome: Expanded and Refined Parameters Improve Lipid Phase Behaviour, TBD 2024 \n P.C.T. Souza et al. Martini 3: a general purpose force field for coarse-grained molecular dynamics, \n Nat. Methods; 2021. doi: 10.1038/s41592-021-01098-3	2024.07.12						C P	E E	CDDD cCCC	0
	x	EC	ether lipid phosphatidylcholine	EC	PIEC	cCCC	cCDDC		C16:0/20:2	C16:0/20:2 EC (PIEC)	A general model ether lipid phosphatidylcholine (EC) lipid corresponding to atomistic C16:0/20:2(11c;14c) 1-palmitoyl-2-eicosadienoyl tails.		This topology follows the standard Martini 3.0 lipid definitions and building block rules. \n Bonded parameters and mapping have been optimized as described in K.B. Pedersen et al. 2024.	K.B. Pedersen et al. The Martini 3 Lipidome: Expanded and Refined Parameters Improve Lipid Phase Behaviour, TBD 2024 \n P.C.T. Souza et al. Martini 3: a general purpose force field for coarse-grained molecular dynamics, \n Nat. Methods; 2021. doi: 10.1038/s41592-021-01098-3	2024.07.12						C P	E E	cCDDC cCCC	0
	x	EC	ether lipid phosphatidylcholine	EC	PQEC	cCCC	cDDDC		C16:0/20:3	C16:0/20:3 EC (PQEC)	A general model ether lipid phosphatidylcholine (EC) lipid corresponding to atomistic C18:0/20:2(8c;11c;14c) 1-palmitoyl-2-eicosatrienoyl tails.		This topology follows the standard Martini 3.0 lipid definitions and building block rules. \n Bonded parameters and mapping have been optimized as described in K.B. Pedersen et al. 2024.	K.B. Pedersen et al. The Martini 3 Lipidome: Expanded and Refined Parameters Improve Lipid Phase Behaviour, TBD 2024 \n P.C.T. Souza et al. Martini 3: a general purpose force field for coarse-grained molecular dynamics, \n Nat. Methods; 2021. doi: 10.1038/s41592-021-01098-3	2024.07.12						C P	E E	cDDDC cCCC	0
	x	EC	ether lipid phosphatidylcholine	EC	PAEC	cCCC	cFFDC		C16:0/20:4	C16:0/20:4 EC (PAEC)	A general model ether lipid phosphatidylcholine (EC) lipid corresponding to atomistic C16:0/20:4(5c;8c;11c;14c) 1-palmitoyl-2-arachidonoyl tails.		This topology follows the standard Martini 3.0 lipid definitions and building block rules. \n Bonded parameters and mapping have been optimized as described in K.B. Pedersen et al. 2024.	K.B. Pedersen et al. The Martini 3 Lipidome: Expanded and Refined Parameters Improve Lipid Phase Behaviour, TBD 2024 \n P.C.T. Souza et al. Martini 3: a general purpose force field for coarse-grained molecular dynamics, \n Nat. Methods; 2021. doi: 10.1038/s41592-021-01098-3	2024.07.12						C P	E E	cFFDC cCCC	0
	x	EC	ether lipid phosphatidylcholine	EC	PEEC	cCCC	CCDCC		C16:0/22:1	C16:0/22:1 EC (PEEC)	A general model ether lipid phosphatidylcholine (EC) lipid corresponding to atomistic C16:0/22:1 1-palmitoyl-2-erucoyl tails.		This topology follows the standard Martini 3.0 lipid definitions and building block rules. \n Bonded parameters and mapping have been optimized as described in K.B. Pedersen et al. 2024.	K.B. Pedersen et al. The Martini 3 Lipidome: Expanded and Refined Parameters Improve Lipid Phase Behaviour, TBD 2024 \n P.C.T. Souza et al. Martini 3: a general purpose force field for coarse-grained molecular dynamics, \n Nat. Methods; 2021. doi: 10.1038/s41592-021-01098-3	2024.07.12						C P	E E	CCDCC cCCC	0
	x	EC	ether lipid phosphatidylcholine	EC	PDEC	cCCC	DFFDD		C16:0/22:6	C16:0/22:6 EC (PDEC)	A general model ether lipid phosphatidylcholine (EC) lipid corresponding to atomistic C16:0/22:6(4c;7c;10c;13c;16c;19c) 1-palmitoyl-2-docosahexaenoyl tails.		This topology follows the standard Martini 3.0 lipid definitions and building block rules. \n Bonded parameters and mapping have been optimized as described in K.B. Pedersen et al. 2024.	K.B. Pedersen et al. The Martini 3 Lipidome: Expanded and Refined Parameters Improve Lipid Phase Behaviour, TBD 2024 \n P.C.T. Souza et al. Martini 3: a general purpose force field for coarse-grained molecular dynamics, \n Nat. Methods; 2021. doi: 10.1038/s41592-021-01098-3	2024.07.12						C P	E E	DFFDD cCCC	0
	x	EC	ether lipid phosphatidylcholine	EC	YOEC	cCDC	CDCC		C16:1/18:1	C16:1/18:1 EC (YOEC)	A general model ether lipid phosphatidylcholine (EC) lipid corresponding to atomistic C16:1(9c)/18:1(9c) 1-palmitoleoyl-2-oleoyl tails.		This topology follows the standard Martini 3.0 lipid definitions and building block rules. \n Bonded parameters and mapping have been optimized as described in K.B. Pedersen et al. 2024.	K.B. Pedersen et al. The Martini 3 Lipidome: Expanded and Refined Parameters Improve Lipid Phase Behaviour, TBD 2024 \n P.C.T. Souza et al. Martini 3: a general purpose force field for coarse-grained molecular dynamics, \n Nat. Methods; 2021. doi: 10.1038/s41592-021-01098-3	2024.07.12						C P	E E	CDCC cCDC	0
	x	EC	ether lipid phosphatidylcholine	EC	SOEC	CCCC	CDCC		C18:0/18:1	C18:0/18:1 EC (SOEC)	A general model ether lipid phosphatidylcholine (EC) lipid corresponding to atomistic C18:0/18:1(9c) 1-stearoyl-2-oleoyl (SOEC) tails.		This topology follows the standard Martini 3.0 lipid definitions and building block rules. \n Bonded parameters and mapping have been optimized as described in K.B. Pedersen et al. 2024.	K.B. Pedersen et al. The Martini 3 Lipidome: Expanded and Refined Parameters Improve Lipid Phase Behaviour, TBD 2024 \n P.C.T. Souza et al. Martini 3: a general purpose force field for coarse-grained molecular dynamics, \n Nat. Methods; 2021. doi: 10.1038/s41592-021-01098-3	2024.07.12						C P	E E	CDCC CCCC	0
	x	EC	ether lipid phosphatidylcholine	EC	SLEC	CCCC	CDDC		C18:0/18:2	C18:0/18:2 EC (SLEC)	A general model ether lipid phosphatidylcholine (EC) lipid corresponding to atomistic C18:0/18:2(9c;12c) 1-stearoyl-2-linoleoyl tails.		This topology follows the standard Martini 3.0 lipid definitions and building block rules. \n Bonded parameters and mapping have been optimized as described in K.B. Pedersen et al. 2024.	K.B. Pedersen et al. The Martini 3 Lipidome: Expanded and Refined Parameters Improve Lipid Phase Behaviour, TBD 2024 \n P.C.T. Souza et al. Martini 3: a general purpose force field for coarse-grained molecular dynamics, \n Nat. Methods; 2021. doi: 10.1038/s41592-021-01098-3	2024.07.12						C P	E E	CDDC CCCC	0
	x	EC	ether lipid phosphatidylcholine	EC	SAEC	CCCC	cFFDC		C18:0/20:4	C18:0/20:4 EC (SAEC)	A general model ether lipid phosphatidylcholine (EC) lipid corresponding to atomistic C16:0/20:4(5c;8c;11c;14c) 1-stearoyl-2-arachidonoyl tails.		This topology follows the standard Martini 3.0 lipid definitions and building block rules. \n Bonded parameters and mapping have been optimized as described in K.B. Pedersen et al. 2024.	K.B. Pedersen et al. The Martini 3 Lipidome: Expanded and Refined Parameters Improve Lipid Phase Behaviour, TBD 2024 \n P.C.T. Souza et al. Martini 3: a general purpose force field for coarse-grained molecular dynamics, \n Nat. Methods; 2021. doi: 10.1038/s41592-021-01098-3	2024.07.12						C P	E E	cFFDC CCCC	0
	x	EC	ether lipid phosphatidylcholine	EC	SDEC	CCCC	DFFDD		C18:0/22:6	C18:0/22:6 EC (SDEC)	A general model ether lipid phosphatidylcholine (EC) lipid corresponding to atomistic C18:0/22:6(4c;7c;10c;13c;16c;19c) 1-stearoyl-2-docosahexaenoyl tails.		This topology follows the standard Martini 3.0 lipid definitions and building block rules. \n Bonded parameters and mapping have been optimized as described in K.B. Pedersen et al. 2024.	K.B. Pedersen et al. The Martini 3 Lipidome: Expanded and Refined Parameters Improve Lipid Phase Behaviour, TBD 2024 \n P.C.T. Souza et al. Martini 3: a general purpose force field for coarse-grained molecular dynamics, \n Nat. Methods; 2021. doi: 10.1038/s41592-021-01098-3	2024.07.12						C P	E E	DFFDD CCCC	0
	x	EC	ether lipid phosphatidylcholine	EC	OLEC	CDCC	CDDC		C18:1/18:2	C18:1/18:2 EC (OLEC)	A general model ether lipid phosphatidylcholine (EC) lipid corresponding to atomistic C18:1(9c)/18:2(9c;12c) 1-oleoyl-2-linoleoyl tails.		This topology follows the standard Martini 3.0 lipid definitions and building block rules. \n Bonded parameters and mapping have been optimized as described in K.B. Pedersen et al. 2024.	K.B. Pedersen et al. The Martini 3 Lipidome: Expanded and Refined Parameters Improve Lipid Phase Behaviour, TBD 2024 \n P.C.T. Souza et al. Martini 3: a general purpose force field for coarse-grained molecular dynamics, \n Nat. Methods; 2021. doi: 10.1038/s41592-021-01098-3	2024.07.12						C P	E E	CDDC CDCC	0
	x	EC	ether lipid phosphatidylcholine	EC	OEEC	CDCC	CCDCC		C18:1/22:1	C18:1/22:1 EC (OEEC)	A general model ether lipid phosphatidylcholine (EC) lipid corresponding to atomistic C18:1(9c)/22:1(13c) 1-oleoyl-2-dierucoyl tails.		This topology follows the standard Martini 3.0 lipid definitions and building block rules. \n Bonded parameters and mapping have been optimized as described in K.B. Pedersen et al. 2024.	K.B. Pedersen et al. The Martini 3 Lipidome: Expanded and Refined Parameters Improve Lipid Phase Behaviour, TBD 2024 \n P.C.T. Souza et al. Martini 3: a general purpose force field for coarse-grained molecular dynamics, \n Nat. Methods; 2021. doi: 10.1038/s41592-021-01098-3	2024.07.12						C P	E E	CCDCC CDCC	0
	x	EC	ether lipid phosphatidylcholine	EC	ODEC	CDCC	DFFDD		C18:1/22:6	C18:1/22:6 EC (ODEC)	A general model ether lipid phosphatidylcholine (EC) lipid corresponding to atomistic C18:1(9c)/22:6(4c;7c;10c;13c;16c;19c) 1-oleoyl-2-docosahexaenoic acid tails.		This topology follows the standard Martini 3.0 lipid definitions and building block rules. \n Bonded parameters and mapping have been optimized as described in K.B. Pedersen et al. 2024.	K.B. Pedersen et al. The Martini 3 Lipidome: Expanded and Refined Parameters Improve Lipid Phase Behaviour, TBD 2024 \n P.C.T. Souza et al. Martini 3: a general purpose force field for coarse-grained molecular dynamics, \n Nat. Methods; 2021. doi: 10.1038/s41592-021-01098-3	2024.07.12						C P	E E	DFFDD CDCC	0
	x	EC	ether lipid phosphatidylcholine	EC	LFEC	CDDC	CDDD		C18:2/18:3	C18:2/18:3 EC (LFEC)	A general model ether lipid phosphatidylcholine (EC) lipid corresponding to atomistic C18:2(9c;12c)/18:3(9c;12c;15c) 1-dilinoleoyl-2-alpha-linolenic acid tails.		This topology follows the standard Martini 3.0 lipid definitions and building block rules. \n Bonded parameters and mapping have been optimized as described in K.B. Pedersen et al. 2024.	K.B. Pedersen et al. The Martini 3 Lipidome: Expanded and Refined Parameters Improve Lipid Phase Behaviour, TBD 2024 \n P.C.T. Souza et al. Martini 3: a general purpose force field for coarse-grained molecular dynamics, \n Nat. Methods; 2021. doi: 10.1038/s41592-021-01098-3	2024.07.12						C P	E E	CDDD CDDC	0
		Ether lipid - Phosphatidylethanolamine - EE
	-1	martini_v3.0.0_etherphospholipids_PE_v2.itp	Ether lipid - Phosphatidylethanolamine - EE	Collection fo ether lipid phosphatidylethanolamine Martini 3 lipids										K.B. Pedersen et al. The Martini 3 Lipidome: Expanded and Refined Parameters Improve Lipid Phase Behaviour, TBD 2024 and \n P.C.T. Souza et al. Martini 3: a general purpose force field for coarse-grained molecular dynamics, \n Nat. Methods; 2021. doi: 10.1038/s41592-021-01098-3		Kasper B. Pedersen	Dec-2024 by Kasper
	x	EE	ether lipid phosphatidylethanolamine	EE	DTEE	cC	cC		di-C08:0	di-C08:0 EE (DTEE)	A general model ether lipid phosphatidylethanolamine (EE) lipid corresponding to atomistic C8:0 dioctanoyl tails.		This topology follows the standard Martini 3.0 lipid definitions and building block rules. \n Bonded parameters and mapping have been optimized as described in K.B. Pedersen et al. 2024.	K.B. Pedersen et al. The Martini 3 Lipidome: Expanded and Refined Parameters Improve Lipid Phase Behaviour, TBD 2024 \n P.C.T. Souza et al. Martini 3: a general purpose force field for coarse-grained molecular dynamics, \n Nat. Methods; 2021. doi: 10.1038/s41592-021-01098-3	2024.07.12						E P	E E	cC cC	0
	x	EE	ether lipid phosphatidylethanolamine	EE	DJEE	CC	CC		di-C10:0	di-C10:0 EE (DJEE)	A general model ether lipid phosphatidylethanolamine (EE) lipid corresponding to atomistic C10:0 didecanoyl tails.		This topology follows the standard Martini 3.0 lipid definitions and building block rules. \n Bonded parameters and mapping have been optimized as described in K.B. Pedersen et al. 2024.	K.B. Pedersen et al. The Martini 3 Lipidome: Expanded and Refined Parameters Improve Lipid Phase Behaviour, TBD 2024 \n P.C.T. Souza et al. Martini 3: a general purpose force field for coarse-grained molecular dynamics, \n Nat. Methods; 2021. doi: 10.1038/s41592-021-01098-3	2024.07.12						E P	E E	CC CC	0
	x	EE	ether lipid phosphatidylethanolamine	EE	DUEE	cCC	cCC		di-C12:0	di-C12:0 EE (DUEE)	A general model ether lipid phosphatidylethanolamine (EE) lipid corresponding to atomistic C12:0 dilauroyl tails.		This topology follows the standard Martini 3.0 lipid definitions and building block rules. \n Bonded parameters and mapping have been optimized as described in K.B. Pedersen et al. 2024.	K.B. Pedersen et al. The Martini 3 Lipidome: Expanded and Refined Parameters Improve Lipid Phase Behaviour, TBD 2024 \n P.C.T. Souza et al. Martini 3: a general purpose force field for coarse-grained molecular dynamics, \n Nat. Methods; 2021. doi: 10.1038/s41592-021-01098-3	2024.07.12						E P	E E	cCC cCC	0
	x	EE	ether lipid phosphatidylethanolamine	EE	DMEE	CCC	CCC		di-C14:0	di-C14:0 EE (DMEE)	A general model ether lipid phosphatidylethanolamine (EE) lipid corresponding to atomistic C14:0 dimyristoyl (DMEE) tails.		This topology follows the standard Martini 3.0 lipid definitions and building block rules. \n Bonded parameters and mapping have been optimized as described in K.B. Pedersen et al. 2024.	K.B. Pedersen et al. The Martini 3 Lipidome: Expanded and Refined Parameters Improve Lipid Phase Behaviour, TBD 2024 \n P.C.T. Souza et al. Martini 3: a general purpose force field for coarse-grained molecular dynamics, \n Nat. Methods; 2021. doi: 10.1038/s41592-021-01098-3	2024.07.12						E P	E E	CCC CCC	0
	x	EE	ether lipid phosphatidylethanolamine	EE	DPEE	cCCC	cCCC		di-C16:0	di-C16:0 EE (DPEE)	A general model ether lipid phosphatidylethanolamine (EE) lipid corresponding to atomistic C16:0 dipalmitoyl (DPEE) tails.		This topology follows the standard Martini 3.0 lipid definitions and building block rules. \n Bonded parameters and mapping have been optimized as described in K.B. Pedersen et al. 2024.	K.B. Pedersen et al. The Martini 3 Lipidome: Expanded and Refined Parameters Improve Lipid Phase Behaviour, TBD 2024 \n P.C.T. Souza et al. Martini 3: a general purpose force field for coarse-grained molecular dynamics, \n Nat. Methods; 2021. doi: 10.1038/s41592-021-01098-3	2024.07.12						E P	E E	cCCC cCCC	0
	x	EE	ether lipid phosphatidylethanolamine	EE	DSEE	CCCC	CCCC		di-C18:0	di-C18:0 EE (DSEE)	A general model ether lipid phosphatidylethanolamine (EE) lipid corresponding to atomistic C18:0 distearoyl (DSEE) tails.		This topology follows the standard Martini 3.0 lipid definitions and building block rules. \n Bonded parameters and mapping have been optimized as described in K.B. Pedersen et al. 2024.	K.B. Pedersen et al. The Martini 3 Lipidome: Expanded and Refined Parameters Improve Lipid Phase Behaviour, TBD 2024 \n P.C.T. Souza et al. Martini 3: a general purpose force field for coarse-grained molecular dynamics, \n Nat. Methods; 2021. doi: 10.1038/s41592-021-01098-3	2024.07.12						E P	E E	CCCC CCCC	0
	x	EE	ether lipid phosphatidylethanolamine	EE	DKEE	cCCCC	cCCCC		di-C20:0	di-C20:0 EE (DKEE)	A general model ether lipid phosphatidylethanolamine (EE) lipid corresponding to atomistic C20:0 diarachidoyl tails.		This topology follows the standard Martini 3.0 lipid definitions and building block rules. \n Bonded parameters and mapping have been optimized as described in K.B. Pedersen et al. 2024.	K.B. Pedersen et al. The Martini 3 Lipidome: Expanded and Refined Parameters Improve Lipid Phase Behaviour, TBD 2024 \n P.C.T. Souza et al. Martini 3: a general purpose force field for coarse-grained molecular dynamics, \n Nat. Methods; 2021. doi: 10.1038/s41592-021-01098-3	2024.07.12						E P	E E	cCCCC cCCCC	0
	x	EE	ether lipid phosphatidylethanolamine	EE	DBEE	CCCCC	CCCCC		di-C22:0	di-C22:0 EE (DBEE)	A general model ether lipid phosphatidylethanolamine (EE) lipid corresponding to atomistic C22:0 dibehenoyl tails.		This topology follows the standard Martini 3.0 lipid definitions and building block rules. \n Bonded parameters and mapping have been optimized as described in K.B. Pedersen et al. 2024.	K.B. Pedersen et al. The Martini 3 Lipidome: Expanded and Refined Parameters Improve Lipid Phase Behaviour, TBD 2024 \n P.C.T. Souza et al. Martini 3: a general purpose force field for coarse-grained molecular dynamics, \n Nat. Methods; 2021. doi: 10.1038/s41592-021-01098-3	2024.07.12						E P	E E	CCCCC CCCCC	0
	x	EE	ether lipid phosphatidylethanolamine	EE	DXEE	cCCCCC	cCCCCC		di-C24:0	di-C24:0 EE (DXEE)	A general model ether lipid phosphatidylethanolamine (EE) lipid corresponding to atomistic C24:0 dilignoceroyl tails.		This topology follows the standard Martini 3.0 lipid definitions and building block rules. \n Bonded parameters and mapping have been optimized as described in K.B. Pedersen et al. 2024.	K.B. Pedersen et al. The Martini 3 Lipidome: Expanded and Refined Parameters Improve Lipid Phase Behaviour, TBD 2024 \n P.C.T. Souza et al. Martini 3: a general purpose force field for coarse-grained molecular dynamics, \n Nat. Methods; 2021. doi: 10.1038/s41592-021-01098-3	2024.07.12						E P	E E	cCCCCC cCCCCC	0
	x	EE	ether lipid phosphatidylethanolamine	EE	DCEE	CCCCCC	CCCCCC		di-C26:0	di-C26:0 EE (DCEE)	A general model ether lipid phosphatidylethanolamine (EE) lipid corresponding to atomistic C26:0 dihexacosanoyl tails.		This topology follows the standard Martini 3.0 lipid definitions and building block rules. \n Bonded parameters and mapping have been optimized as described in K.B. Pedersen et al. 2024.	K.B. Pedersen et al. The Martini 3 Lipidome: Expanded and Refined Parameters Improve Lipid Phase Behaviour, TBD 2024 \n P.C.T. Souza et al. Martini 3: a general purpose force field for coarse-grained molecular dynamics, \n Nat. Methods; 2021. doi: 10.1038/s41592-021-01098-3	2024.07.12						E P	E E	CCCCCC CCCCCC	0
	x	EE	ether lipid phosphatidylethanolamine	EE	DREE	CDC	CDC		di-C14:1	di-C14:1 EE (DREE)	A general model ether lipid phosphatidylethanolamine (EE) lipid corresponding to atomistic C14:1(9c) dimyristoleoyl tails.		This topology follows the standard Martini 3.0 lipid definitions and building block rules. \n Bonded parameters and mapping have been optimized as described in K.B. Pedersen et al. 2024.	K.B. Pedersen et al. The Martini 3 Lipidome: Expanded and Refined Parameters Improve Lipid Phase Behaviour, TBD 2024 \n P.C.T. Souza et al. Martini 3: a general purpose force field for coarse-grained molecular dynamics, \n Nat. Methods; 2021. doi: 10.1038/s41592-021-01098-3	2024.07.12						E P	E E	CDC CDC	0
	x	EE	ether lipid phosphatidylethanolamine	EE	DYEE	cCDC	cCDC		di-C16:1	di-C16:1 EE (DYEE)	A general model ether lipid phosphatidylethanolamine (EE) lipid corresponding to atomistic C16:1(9c) dipalmitoleoyl tails.		This topology follows the standard Martini 3.0 lipid definitions and building block rules. \n Bonded parameters and mapping have been optimized as described in K.B. Pedersen et al. 2024.	K.B. Pedersen et al. The Martini 3 Lipidome: Expanded and Refined Parameters Improve Lipid Phase Behaviour, TBD 2024 \n P.C.T. Souza et al. Martini 3: a general purpose force field for coarse-grained molecular dynamics, \n Nat. Methods; 2021. doi: 10.1038/s41592-021-01098-3	2024.07.12						E P	E E	cCDC cCDC	0
	x	EE	ether lipid phosphatidylethanolamine	EE	DOEE	CDCC	CDCC		di-C18:1	di-C18:1 EE (DOEE)	A general model ether lipid phosphatidylethanolamine (EE) lipid corresponding to atomistic C18:1(9c) dioleoyl (DOEE) tails.		This topology follows the standard Martini 3.0 lipid definitions and building block rules. \n Bonded parameters and mapping have been optimized as described in K.B. Pedersen et al. 2024.	K.B. Pedersen et al. The Martini 3 Lipidome: Expanded and Refined Parameters Improve Lipid Phase Behaviour, TBD 2024 \n P.C.T. Souza et al. Martini 3: a general purpose force field for coarse-grained molecular dynamics, \n Nat. Methods; 2021. doi: 10.1038/s41592-021-01098-3	2024.07.12						E P	E E	CDCC CDCC	0
	x	EE	ether lipid phosphatidylethanolamine	EE	DVEE	CCDC	CCDC		di-C18:1	di-C18:1 EE (DVEE)	A general model ether lipid phosphatidylethanolamine (EE) lipid corresponding to atomistic C18:1(11c) cis-vaccenic acid tails.		This topology follows the standard Martini 3.0 lipid definitions and building block rules. \n Bonded parameters and mapping have been optimized as described in K.B. Pedersen et al. 2024.	K.B. Pedersen et al. The Martini 3 Lipidome: Expanded and Refined Parameters Improve Lipid Phase Behaviour, TBD 2024 \n P.C.T. Souza et al. Martini 3: a general purpose force field for coarse-grained molecular dynamics, \n Nat. Methods; 2021. doi: 10.1038/s41592-021-01098-3	2024.07.12						E P	E E	CCDC CCDC	0
	x	EE	ether lipid phosphatidylethanolamine	EE	DGEE	cCDCC	cCDCC		di-C20:1	di-C20:1 EE (DGEE)	A general model ether lipid phosphatidylethanolamine (EE) lipid corresponding to atomistic C20:1(11c) di-gondoic acid tails.		This topology follows the standard Martini 3.0 lipid definitions and building block rules. \n Bonded parameters and mapping have been optimized as described in K.B. Pedersen et al. 2024.	K.B. Pedersen et al. The Martini 3 Lipidome: Expanded and Refined Parameters Improve Lipid Phase Behaviour, TBD 2024 \n P.C.T. Souza et al. Martini 3: a general purpose force field for coarse-grained molecular dynamics, \n Nat. Methods; 2021. doi: 10.1038/s41592-021-01098-3	2024.07.12						E P	E E	cCDCC cCDCC	0
	x	EE	ether lipid phosphatidylethanolamine	EE	DEEE	CCDCC	CCDCC		di-C22:1	di-C22:1 EE (DEEE)	A general model ether lipid phosphatidylethanolamine (EE) lipid corresponding to atomistic C22:1(11c) or C22:1(13c) dierucoyl tails.		This topology follows the standard Martini 3.0 lipid definitions and building block rules. \n Bonded parameters and mapping have been optimized as described in K.B. Pedersen et al. 2024.	K.B. Pedersen et al. The Martini 3 Lipidome: Expanded and Refined Parameters Improve Lipid Phase Behaviour, TBD 2024 \n P.C.T. Souza et al. Martini 3: a general purpose force field for coarse-grained molecular dynamics, \n Nat. Methods; 2021. doi: 10.1038/s41592-021-01098-3	2024.07.12						E P	E E	CCDCC CCDCC	0
	x	EE	ether lipid phosphatidylethanolamine	EE	DNEE	cCCDCC	cCCDCC		di-C24:1	di-C24:1 EE (DNEE)	A general model ether lipid phosphatidylethanolamine (EE) lipid corresponding to atomistic C24:1(15c) di-nervonic acid tails.		This topology follows the standard Martini 3.0 lipid definitions and building block rules. \n Bonded parameters and mapping have been optimized as described in K.B. Pedersen et al. 2024.	K.B. Pedersen et al. The Martini 3 Lipidome: Expanded and Refined Parameters Improve Lipid Phase Behaviour, TBD 2024 \n P.C.T. Souza et al. Martini 3: a general purpose force field for coarse-grained molecular dynamics, \n Nat. Methods; 2021. doi: 10.1038/s41592-021-01098-3	2024.07.12						E P	E E	cCCDCC cCCDCC	0
	x	EE	ether lipid phosphatidylethanolamine	EE	DLEE	CDDC	CDDC		di-C18:2	di-C18:2 EE (DLEE)	A general model ether lipid phosphatidylethanolamine (EE) lipid corresponding to atomistic C18:2(9c;12c) dilinoleoyl (DLEE or DLiEE) tails.		This topology follows the standard Martini 3.0 lipid definitions and building block rules. \n Bonded parameters and mapping have been optimized as described in K.B. Pedersen et al. 2024.	K.B. Pedersen et al. The Martini 3 Lipidome: Expanded and Refined Parameters Improve Lipid Phase Behaviour, TBD 2024 \n P.C.T. Souza et al. Martini 3: a general purpose force field for coarse-grained molecular dynamics, \n Nat. Methods; 2021. doi: 10.1038/s41592-021-01098-3	2024.07.12						E P	E E	CDDC CDDC	0
	x	EE	ether lipid phosphatidylethanolamine	EE	DFEE	CDDD	CDDD		di-C18:3	di-C18:3 EE (DFEE)	A general model ether lipid phosphatidylethanolamine (EE) lipid corresponding to atomistic C18:3(9c;12c;15c) di-alpha-linolenic acid tails.		This topology follows the standard Martini 3.0 lipid definitions and building block rules. \n Bonded parameters and mapping have been optimized as described in K.B. Pedersen et al. 2024.	K.B. Pedersen et al. The Martini 3 Lipidome: Expanded and Refined Parameters Improve Lipid Phase Behaviour, TBD 2024 \n P.C.T. Souza et al. Martini 3: a general purpose force field for coarse-grained molecular dynamics, \n Nat. Methods; 2021. doi: 10.1038/s41592-021-01098-3	2024.07.12						E P	E E	CDDD CDDD	0
	x	EE	ether lipid phosphatidylethanolamine	EE	DAEE	cFFDC	cFFDC		di-C20:4	di-C20:4 EE (DAEE)	A general model ether lipid phosphatidylethanolamine (EE) lipid corresponding to atomistic C20:4(5c;8c;11c;14c) di-arachidonic acid (AA) tails.		This topology follows the standard Martini 3.0 lipid definitions and building block rules. \n Bonded parameters and mapping have been optimized as described in K.B. Pedersen et al. 2024.	K.B. Pedersen et al. The Martini 3 Lipidome: Expanded and Refined Parameters Improve Lipid Phase Behaviour, TBD 2024 \n P.C.T. Souza et al. Martini 3: a general purpose force field for coarse-grained molecular dynamics, \n Nat. Methods; 2021. doi: 10.1038/s41592-021-01098-3	2024.07.12						E P	E E	cFFDC cFFDC	0
	x	EE	ether lipid phosphatidylethanolamine	EE	DDEE	DFFDD	DFFDD		di-C22:6	di-C22:6 EE (DDEE)	A general model ether lipid phosphatidylethanolamine (EE) lipid corresponding to atomistic C22:6(4c;7c;10c;13c;16c;19c) di-docosahexaenoic acid tails.		This topology follows the standard Martini 3.0 lipid definitions and building block rules. \n Bonded parameters and mapping have been optimized as described in K.B. Pedersen et al. 2024.	K.B. Pedersen et al. The Martini 3 Lipidome: Expanded and Refined Parameters Improve Lipid Phase Behaviour, TBD 2024 \n P.C.T. Souza et al. Martini 3: a general purpose force field for coarse-grained molecular dynamics, \n Nat. Methods; 2021. doi: 10.1038/s41592-021-01098-3	2024.07.12						E P	E E	DFFDD DFFDD	0
	x	EE	ether lipid phosphatidylethanolamine	EE	PYEE	cCCC	cCDC		C16:0/16:1	C16:0/16:1 EE (PYEE)	A general model ether lipid phosphatidylethanolamine (EE) lipid corresponding to atomistic C16:0/16:1(9c) 1-palmitoyl-2-palmitoleoyl tails.		This topology follows the standard Martini 3.0 lipid definitions and building block rules. \n Bonded parameters and mapping have been optimized as described in K.B. Pedersen et al. 2024.	K.B. Pedersen et al. The Martini 3 Lipidome: Expanded and Refined Parameters Improve Lipid Phase Behaviour, TBD 2024 \n P.C.T. Souza et al. Martini 3: a general purpose force field for coarse-grained molecular dynamics, \n Nat. Methods; 2021. doi: 10.1038/s41592-021-01098-3	2024.07.12						E P	E E	cCDC cCCC	0
	x	EE	ether lipid phosphatidylethanolamine	EE	PSEE	cCCC	CCCC		C16:0/18:0	C16:0/18:0 EE (PSEE)	A general model ether lipid phosphatidylethanolamine (EE) lipid corresponding to atomistic C16:0/18:0 1-palmitoyl-2-stearoyl tails.		This topology follows the standard Martini 3.0 lipid definitions and building block rules. \n Bonded parameters and mapping have been optimized as described in K.B. Pedersen et al. 2024.	K.B. Pedersen et al. The Martini 3 Lipidome: Expanded and Refined Parameters Improve Lipid Phase Behaviour, TBD 2024 \n P.C.T. Souza et al. Martini 3: a general purpose force field for coarse-grained molecular dynamics, \n Nat. Methods; 2021. doi: 10.1038/s41592-021-01098-3	2024.07.12						E P	E E	CCCC cCCC	0
	x	EE	ether lipid phosphatidylethanolamine	EE	POEE	cCCC	CDCC		C16:0/18:1	C16:0/18:1 EE (POEE)	A general model ether lipid phosphatidylethanolamine (EE) lipid corresponding to atomistic C16:0/18:1(9c) 1-palmitoyl-2-oleoyl (POEE) tails.		This topology follows the standard Martini 3.0 lipid definitions and building block rules. \n Bonded parameters and mapping have been optimized as described in K.B. Pedersen et al. 2024.	K.B. Pedersen et al. The Martini 3 Lipidome: Expanded and Refined Parameters Improve Lipid Phase Behaviour, TBD 2024 \n P.C.T. Souza et al. Martini 3: a general purpose force field for coarse-grained molecular dynamics, \n Nat. Methods; 2021. doi: 10.1038/s41592-021-01098-3	2024.07.12						E P	E E	CDCC cCCC	0
	x	EE	ether lipid phosphatidylethanolamine	EE	PLEE	cCCC	CDDC		C16:0/18:2	C16:0/18:2 EE (PLEE)	A general model ether lipid phosphatidylethanolamine (EE) lipid corresponding to atomistic C16:0/18:2(9c;12c) 1-palmitoyl-2-linoleoyl tails.		This topology follows the standard Martini 3.0 lipid definitions and building block rules. \n Bonded parameters and mapping have been optimized as described in K.B. Pedersen et al. 2024.	K.B. Pedersen et al. The Martini 3 Lipidome: Expanded and Refined Parameters Improve Lipid Phase Behaviour, TBD 2024 \n P.C.T. Souza et al. Martini 3: a general purpose force field for coarse-grained molecular dynamics, \n Nat. Methods; 2021. doi: 10.1038/s41592-021-01098-3	2024.07.12						E P	E E	CDDC cCCC	0
	x	EE	ether lipid phosphatidylethanolamine	EE	PFEE	cCCC	CDDD		C16:0/18:3	C16:0/18:3 EE (PFEE)	A general model ether lipid phosphatidylethanolamine (EE) lipid corresponding to atomistic C16:0/18:3(9c;12c;15c) 1-palmitoyl-2-alpha-linolenic acid tails.		This topology follows the standard Martini 3.0 lipid definitions and building block rules. \n Bonded parameters and mapping have been optimized as described in K.B. Pedersen et al. 2024.	K.B. Pedersen et al. The Martini 3 Lipidome: Expanded and Refined Parameters Improve Lipid Phase Behaviour, TBD 2024 \n P.C.T. Souza et al. Martini 3: a general purpose force field for coarse-grained molecular dynamics, \n Nat. Methods; 2021. doi: 10.1038/s41592-021-01098-3	2024.07.12						E P	E E	CDDD cCCC	0
	x	EE	ether lipid phosphatidylethanolamine	EE	PIEE	cCCC	cCDDC		C16:0/20:2	C16:0/20:2 EE (PIEE)	A general model ether lipid phosphatidylethanolamine (EE) lipid corresponding to atomistic C16:0/20:2(11c;14c) 1-palmitoyl-2-eicosadienoyl tails.		This topology follows the standard Martini 3.0 lipid definitions and building block rules. \n Bonded parameters and mapping have been optimized as described in K.B. Pedersen et al. 2024.	K.B. Pedersen et al. The Martini 3 Lipidome: Expanded and Refined Parameters Improve Lipid Phase Behaviour, TBD 2024 \n P.C.T. Souza et al. Martini 3: a general purpose force field for coarse-grained molecular dynamics, \n Nat. Methods; 2021. doi: 10.1038/s41592-021-01098-3	2024.07.12						E P	E E	cCDDC cCCC	0
	x	EE	ether lipid phosphatidylethanolamine	EE	PQEE	cCCC	cDDDC		C16:0/20:3	C16:0/20:3 EE (PQEE)	A general model ether lipid phosphatidylethanolamine (EE) lipid corresponding to atomistic C18:0/20:2(8c;11c;14c) 1-palmitoyl-2-eicosatrienoyl tails.		This topology follows the standard Martini 3.0 lipid definitions and building block rules. \n Bonded parameters and mapping have been optimized as described in K.B. Pedersen et al. 2024.	K.B. Pedersen et al. The Martini 3 Lipidome: Expanded and Refined Parameters Improve Lipid Phase Behaviour, TBD 2024 \n P.C.T. Souza et al. Martini 3: a general purpose force field for coarse-grained molecular dynamics, \n Nat. Methods; 2021. doi: 10.1038/s41592-021-01098-3	2024.07.12						E P	E E	cDDDC cCCC	0
	x	EE	ether lipid phosphatidylethanolamine	EE	PAEE	cCCC	cFFDC		C16:0/20:4	C16:0/20:4 EE (PAEE)	A general model ether lipid phosphatidylethanolamine (EE) lipid corresponding to atomistic C16:0/20:4(5c;8c;11c;14c) 1-palmitoyl-2-arachidonoyl tails.		This topology follows the standard Martini 3.0 lipid definitions and building block rules. \n Bonded parameters and mapping have been optimized as described in K.B. Pedersen et al. 2024.	K.B. Pedersen et al. The Martini 3 Lipidome: Expanded and Refined Parameters Improve Lipid Phase Behaviour, TBD 2024 \n P.C.T. Souza et al. Martini 3: a general purpose force field for coarse-grained molecular dynamics, \n Nat. Methods; 2021. doi: 10.1038/s41592-021-01098-3	2024.07.12						E P	E E	cFFDC cCCC	0
	x	EE	ether lipid phosphatidylethanolamine	EE	PEEE	cCCC	CCDCC		C16:0/22:1	C16:0/22:1 EE (PEEE)	A general model ether lipid phosphatidylethanolamine (EE) lipid corresponding to atomistic C16:0/22:1 1-palmitoyl-2-erucoyl tails.		This topology follows the standard Martini 3.0 lipid definitions and building block rules. \n Bonded parameters and mapping have been optimized as described in K.B. Pedersen et al. 2024.	K.B. Pedersen et al. The Martini 3 Lipidome: Expanded and Refined Parameters Improve Lipid Phase Behaviour, TBD 2024 \n P.C.T. Souza et al. Martini 3: a general purpose force field for coarse-grained molecular dynamics, \n Nat. Methods; 2021. doi: 10.1038/s41592-021-01098-3	2024.07.12						E P	E E	CCDCC cCCC	0
	x	EE	ether lipid phosphatidylethanolamine	EE	PDEE	cCCC	DFFDD		C16:0/22:6	C16:0/22:6 EE (PDEE)	A general model ether lipid phosphatidylethanolamine (EE) lipid corresponding to atomistic C16:0/22:6(4c;7c;10c;13c;16c;19c) 1-palmitoyl-2-docosahexaenoyl tails.		This topology follows the standard Martini 3.0 lipid definitions and building block rules. \n Bonded parameters and mapping have been optimized as described in K.B. Pedersen et al. 2024.	K.B. Pedersen et al. The Martini 3 Lipidome: Expanded and Refined Parameters Improve Lipid Phase Behaviour, TBD 2024 \n P.C.T. Souza et al. Martini 3: a general purpose force field for coarse-grained molecular dynamics, \n Nat. Methods; 2021. doi: 10.1038/s41592-021-01098-3	2024.07.12						E P	E E	DFFDD cCCC	0
	x	EE	ether lipid phosphatidylethanolamine	EE	YOEE	cCDC	CDCC		C16:1/18:1	C16:1/18:1 EE (YOEE)	A general model ether lipid phosphatidylethanolamine (EE) lipid corresponding to atomistic C16:1(9c)/18:1(9c) 1-palmitoleoyl-2-oleoyl tails.		This topology follows the standard Martini 3.0 lipid definitions and building block rules. \n Bonded parameters and mapping have been optimized as described in K.B. Pedersen et al. 2024.	K.B. Pedersen et al. The Martini 3 Lipidome: Expanded and Refined Parameters Improve Lipid Phase Behaviour, TBD 2024 \n P.C.T. Souza et al. Martini 3: a general purpose force field for coarse-grained molecular dynamics, \n Nat. Methods; 2021. doi: 10.1038/s41592-021-01098-3	2024.07.12						E P	E E	CDCC cCDC	0
	x	EE	ether lipid phosphatidylethanolamine	EE	SOEE	CCCC	CDCC		C18:0/18:1	C18:0/18:1 EE (SOEE)	A general model ether lipid phosphatidylethanolamine (EE) lipid corresponding to atomistic C18:0/18:1(9c) 1-stearoyl-2-oleoyl (SOEE) tails.		This topology follows the standard Martini 3.0 lipid definitions and building block rules. \n Bonded parameters and mapping have been optimized as described in K.B. Pedersen et al. 2024.	K.B. Pedersen et al. The Martini 3 Lipidome: Expanded and Refined Parameters Improve Lipid Phase Behaviour, TBD 2024 \n P.C.T. Souza et al. Martini 3: a general purpose force field for coarse-grained molecular dynamics, \n Nat. Methods; 2021. doi: 10.1038/s41592-021-01098-3	2024.07.12						E P	E E	CDCC CCCC	0
	x	EE	ether lipid phosphatidylethanolamine	EE	SLEE	CCCC	CDDC		C18:0/18:2	C18:0/18:2 EE (SLEE)	A general model ether lipid phosphatidylethanolamine (EE) lipid corresponding to atomistic C18:0/18:2(9c;12c) 1-stearoyl-2-linoleoyl tails.		This topology follows the standard Martini 3.0 lipid definitions and building block rules. \n Bonded parameters and mapping have been optimized as described in K.B. Pedersen et al. 2024.	K.B. Pedersen et al. The Martini 3 Lipidome: Expanded and Refined Parameters Improve Lipid Phase Behaviour, TBD 2024 \n P.C.T. Souza et al. Martini 3: a general purpose force field for coarse-grained molecular dynamics, \n Nat. Methods; 2021. doi: 10.1038/s41592-021-01098-3	2024.07.12						E P	E E	CDDC CCCC	0
	x	EE	ether lipid phosphatidylethanolamine	EE	SAEE	CCCC	cFFDC		C18:0/20:4	C18:0/20:4 EE (SAEE)	A general model ether lipid phosphatidylethanolamine (EE) lipid corresponding to atomistic C16:0/20:4(5c;8c;11c;14c) 1-stearoyl-2-arachidonoyl tails.		This topology follows the standard Martini 3.0 lipid definitions and building block rules. \n Bonded parameters and mapping have been optimized as described in K.B. Pedersen et al. 2024.	K.B. Pedersen et al. The Martini 3 Lipidome: Expanded and Refined Parameters Improve Lipid Phase Behaviour, TBD 2024 \n P.C.T. Souza et al. Martini 3: a general purpose force field for coarse-grained molecular dynamics, \n Nat. Methods; 2021. doi: 10.1038/s41592-021-01098-3	2024.07.12						E P	E E	cFFDC CCCC	0
	x	EE	ether lipid phosphatidylethanolamine	EE	SDEE	CCCC	DFFDD		C18:0/22:6	C18:0/22:6 EE (SDEE)	A general model ether lipid phosphatidylethanolamine (EE) lipid corresponding to atomistic C18:0/22:6(4c;7c;10c;13c;16c;19c) 1-stearoyl-2-docosahexaenoyl tails.		This topology follows the standard Martini 3.0 lipid definitions and building block rules. \n Bonded parameters and mapping have been optimized as described in K.B. Pedersen et al. 2024.	K.B. Pedersen et al. The Martini 3 Lipidome: Expanded and Refined Parameters Improve Lipid Phase Behaviour, TBD 2024 \n P.C.T. Souza et al. Martini 3: a general purpose force field for coarse-grained molecular dynamics, \n Nat. Methods; 2021. doi: 10.1038/s41592-021-01098-3	2024.07.12						E P	E E	DFFDD CCCC	0
	x	EE	ether lipid phosphatidylethanolamine	EE	OLEE	CDCC	CDDC		C18:1/18:2	C18:1/18:2 EE (OLEE)	A general model ether lipid phosphatidylethanolamine (EE) lipid corresponding to atomistic C18:1(9c)/18:2(9c;12c) 1-oleoyl-2-linoleoyl tails.		This topology follows the standard Martini 3.0 lipid definitions and building block rules. \n Bonded parameters and mapping have been optimized as described in K.B. Pedersen et al. 2024.	K.B. Pedersen et al. The Martini 3 Lipidome: Expanded and Refined Parameters Improve Lipid Phase Behaviour, TBD 2024 \n P.C.T. Souza et al. Martini 3: a general purpose force field for coarse-grained molecular dynamics, \n Nat. Methods; 2021. doi: 10.1038/s41592-021-01098-3	2024.07.12						E P	E E	CDDC CDCC	0
	x	EE	ether lipid phosphatidylethanolamine	EE	OEEE	CDCC	CCDCC		C18:1/22:1	C18:1/22:1 EE (OEEE)	A general model ether lipid phosphatidylethanolamine (EE) lipid corresponding to atomistic C18:1(9c)/22:1(13c) 1-oleoyl-2-dierucoyl tails.		This topology follows the standard Martini 3.0 lipid definitions and building block rules. \n Bonded parameters and mapping have been optimized as described in K.B. Pedersen et al. 2024.	K.B. Pedersen et al. The Martini 3 Lipidome: Expanded and Refined Parameters Improve Lipid Phase Behaviour, TBD 2024 \n P.C.T. Souza et al. Martini 3: a general purpose force field for coarse-grained molecular dynamics, \n Nat. Methods; 2021. doi: 10.1038/s41592-021-01098-3	2024.07.12						E P	E E	CCDCC CDCC	0
	x	EE	ether lipid phosphatidylethanolamine	EE	ODEE	CDCC	DFFDD		C18:1/22:6	C18:1/22:6 EE (ODEE)	A general model ether lipid phosphatidylethanolamine (EE) lipid corresponding to atomistic C18:1(9c)/22:6(4c;7c;10c;13c;16c;19c) 1-oleoyl-2-docosahexaenoic acid tails.		This topology follows the standard Martini 3.0 lipid definitions and building block rules. \n Bonded parameters and mapping have been optimized as described in K.B. Pedersen et al. 2024.	K.B. Pedersen et al. The Martini 3 Lipidome: Expanded and Refined Parameters Improve Lipid Phase Behaviour, TBD 2024 \n P.C.T. Souza et al. Martini 3: a general purpose force field for coarse-grained molecular dynamics, \n Nat. Methods; 2021. doi: 10.1038/s41592-021-01098-3	2024.07.12						E P	E E	DFFDD CDCC	0
	x	EE	ether lipid phosphatidylethanolamine	EE	LFEE	CDDC	CDDD		C18:2/18:3	C18:2/18:3 EE (LFEE)	A general model ether lipid phosphatidylethanolamine (EE) lipid corresponding to atomistic C18:2(9c;12c)/18:3(9c;12c;15c) 1-dilinoleoyl-2-alpha-linolenic acid tails.		This topology follows the standard Martini 3.0 lipid definitions and building block rules. \n Bonded parameters and mapping have been optimized as described in K.B. Pedersen et al. 2024.	K.B. Pedersen et al. The Martini 3 Lipidome: Expanded and Refined Parameters Improve Lipid Phase Behaviour, TBD 2024 \n P.C.T. Souza et al. Martini 3: a general purpose force field for coarse-grained molecular dynamics, \n Nat. Methods; 2021. doi: 10.1038/s41592-021-01098-3	2024.07.12						E P	E E	CDDD CDDC	0
		Ether lipid - Phosphatidylserine - ES
	-1	martini_v3.0.0_etherphospholipids_PS_v2.itp	Ether lipid - Phosphatidylserine - ES	Collection of ether lipid phosphatidylserine Martini 3 lipids										K.B. Pedersen et al. The Martini 3 Lipidome: Expanded and Refined Parameters Improve Lipid Phase Behaviour, TBD 2024 and \n P.C.T. Souza et al. Martini 3: a general purpose force field for coarse-grained molecular dynamics, \n Nat. Methods; 2021. doi: 10.1038/s41592-021-01098-3		Kasper B. Pedersen	Dec-2024 by Kasper
	x	ES	ether lipid phosphatidylserine	ES	DTES	cC	cC		di-C08:0	di-C08:0 ES (DTES)	A general model ether lipid phosphatidylserine (ES) lipid corresponding to atomistic C8:0 dioctanoyl tails.		This topology follows the standard Martini 3.0 lipid definitions and building block rules. \n Bonded parameters and mapping have been optimized as described in K.B. Pedersen et al. 2024.	K.B. Pedersen et al. The Martini 3 Lipidome: Expanded and Refined Parameters Improve Lipid Phase Behaviour, TBD 2024 \n P.C.T. Souza et al. Martini 3: a general purpose force field for coarse-grained molecular dynamics, \n Nat. Methods; 2021. doi: 10.1038/s41592-021-01098-3	2024.07.12						S P	E E	cC cC	-1
	x	ES	ether lipid phosphatidylserine	ES	DJES	CC	CC		di-C10:0	di-C10:0 ES (DJES)	A general model ether lipid phosphatidylserine (ES) lipid corresponding to atomistic C10:0 didecanoyl tails.		This topology follows the standard Martini 3.0 lipid definitions and building block rules. \n Bonded parameters and mapping have been optimized as described in K.B. Pedersen et al. 2024.	K.B. Pedersen et al. The Martini 3 Lipidome: Expanded and Refined Parameters Improve Lipid Phase Behaviour, TBD 2024 \n P.C.T. Souza et al. Martini 3: a general purpose force field for coarse-grained molecular dynamics, \n Nat. Methods; 2021. doi: 10.1038/s41592-021-01098-3	2024.07.12						S P	E E	CC CC	-1
	x	ES	ether lipid phosphatidylserine	ES	DUES	cCC	cCC		di-C12:0	di-C12:0 ES (DUES)	A general model ether lipid phosphatidylserine (ES) lipid corresponding to atomistic C12:0 dilauroyl tails.		This topology follows the standard Martini 3.0 lipid definitions and building block rules. \n Bonded parameters and mapping have been optimized as described in K.B. Pedersen et al. 2024.	K.B. Pedersen et al. The Martini 3 Lipidome: Expanded and Refined Parameters Improve Lipid Phase Behaviour, TBD 2024 \n P.C.T. Souza et al. Martini 3: a general purpose force field for coarse-grained molecular dynamics, \n Nat. Methods; 2021. doi: 10.1038/s41592-021-01098-3	2024.07.12						S P	E E	cCC cCC	-1
	x	ES	ether lipid phosphatidylserine	ES	DMES	CCC	CCC		di-C14:0	di-C14:0 ES (DMES)	A general model ether lipid phosphatidylserine (ES) lipid corresponding to atomistic C14:0 dimyristoyl (DMES) tails.		This topology follows the standard Martini 3.0 lipid definitions and building block rules. \n Bonded parameters and mapping have been optimized as described in K.B. Pedersen et al. 2024.	K.B. Pedersen et al. The Martini 3 Lipidome: Expanded and Refined Parameters Improve Lipid Phase Behaviour, TBD 2024 \n P.C.T. Souza et al. Martini 3: a general purpose force field for coarse-grained molecular dynamics, \n Nat. Methods; 2021. doi: 10.1038/s41592-021-01098-3	2024.07.12						S P	E E	CCC CCC	-1
	x	ES	ether lipid phosphatidylserine	ES	DPES	cCCC	cCCC		di-C16:0	di-C16:0 ES (DPES)	A general model ether lipid phosphatidylserine (ES) lipid corresponding to atomistic C16:0 dipalmitoyl (DPES) tails.		This topology follows the standard Martini 3.0 lipid definitions and building block rules. \n Bonded parameters and mapping have been optimized as described in K.B. Pedersen et al. 2024.	K.B. Pedersen et al. The Martini 3 Lipidome: Expanded and Refined Parameters Improve Lipid Phase Behaviour, TBD 2024 \n P.C.T. Souza et al. Martini 3: a general purpose force field for coarse-grained molecular dynamics, \n Nat. Methods; 2021. doi: 10.1038/s41592-021-01098-3	2024.07.12						S P	E E	cCCC cCCC	-1
	x	ES	ether lipid phosphatidylserine	ES	DSES	CCCC	CCCC		di-C18:0	di-C18:0 ES (DSES)	A general model ether lipid phosphatidylserine (ES) lipid corresponding to atomistic C18:0 distearoyl (DSES) tails.		This topology follows the standard Martini 3.0 lipid definitions and building block rules. \n Bonded parameters and mapping have been optimized as described in K.B. Pedersen et al. 2024.	K.B. Pedersen et al. The Martini 3 Lipidome: Expanded and Refined Parameters Improve Lipid Phase Behaviour, TBD 2024 \n P.C.T. Souza et al. Martini 3: a general purpose force field for coarse-grained molecular dynamics, \n Nat. Methods; 2021. doi: 10.1038/s41592-021-01098-3	2024.07.12						S P	E E	CCCC CCCC	-1
	x	ES	ether lipid phosphatidylserine	ES	DKES	cCCCC	cCCCC		di-C20:0	di-C20:0 ES (DKES)	A general model ether lipid phosphatidylserine (ES) lipid corresponding to atomistic C20:0 diarachidoyl tails.		This topology follows the standard Martini 3.0 lipid definitions and building block rules. \n Bonded parameters and mapping have been optimized as described in K.B. Pedersen et al. 2024.	K.B. Pedersen et al. The Martini 3 Lipidome: Expanded and Refined Parameters Improve Lipid Phase Behaviour, TBD 2024 \n P.C.T. Souza et al. Martini 3: a general purpose force field for coarse-grained molecular dynamics, \n Nat. Methods; 2021. doi: 10.1038/s41592-021-01098-3	2024.07.12						S P	E E	cCCCC cCCCC	-1
	x	ES	ether lipid phosphatidylserine	ES	DBES	CCCCC	CCCCC		di-C22:0	di-C22:0 ES (DBES)	A general model ether lipid phosphatidylserine (ES) lipid corresponding to atomistic C22:0 dibehenoyl tails.		This topology follows the standard Martini 3.0 lipid definitions and building block rules. \n Bonded parameters and mapping have been optimized as described in K.B. Pedersen et al. 2024.	K.B. Pedersen et al. The Martini 3 Lipidome: Expanded and Refined Parameters Improve Lipid Phase Behaviour, TBD 2024 \n P.C.T. Souza et al. Martini 3: a general purpose force field for coarse-grained molecular dynamics, \n Nat. Methods; 2021. doi: 10.1038/s41592-021-01098-3	2024.07.12						S P	E E	CCCCC CCCCC	-1
	x	ES	ether lipid phosphatidylserine	ES	DXES	cCCCCC	cCCCCC		di-C24:0	di-C24:0 ES (DXES)	A general model ether lipid phosphatidylserine (ES) lipid corresponding to atomistic C24:0 dilignoceroyl tails.		This topology follows the standard Martini 3.0 lipid definitions and building block rules. \n Bonded parameters and mapping have been optimized as described in K.B. Pedersen et al. 2024.	K.B. Pedersen et al. The Martini 3 Lipidome: Expanded and Refined Parameters Improve Lipid Phase Behaviour, TBD 2024 \n P.C.T. Souza et al. Martini 3: a general purpose force field for coarse-grained molecular dynamics, \n Nat. Methods; 2021. doi: 10.1038/s41592-021-01098-3	2024.07.12						S P	E E	cCCCCC cCCCCC	-1
	x	ES	ether lipid phosphatidylserine	ES	DCES	CCCCCC	CCCCCC		di-C26:0	di-C26:0 ES (DCES)	A general model ether lipid phosphatidylserine (ES) lipid corresponding to atomistic C26:0 dihexacosanoyl tails.		This topology follows the standard Martini 3.0 lipid definitions and building block rules. \n Bonded parameters and mapping have been optimized as described in K.B. Pedersen et al. 2024.	K.B. Pedersen et al. The Martini 3 Lipidome: Expanded and Refined Parameters Improve Lipid Phase Behaviour, TBD 2024 \n P.C.T. Souza et al. Martini 3: a general purpose force field for coarse-grained molecular dynamics, \n Nat. Methods; 2021. doi: 10.1038/s41592-021-01098-3	2024.07.12						S P	E E	CCCCCC CCCCCC	-1
	x	ES	ether lipid phosphatidylserine	ES	DRES	CDC	CDC		di-C14:1	di-C14:1 ES (DRES)	A general model ether lipid phosphatidylserine (ES) lipid corresponding to atomistic C14:1(9c) dimyristoleoyl tails.		This topology follows the standard Martini 3.0 lipid definitions and building block rules. \n Bonded parameters and mapping have been optimized as described in K.B. Pedersen et al. 2024.	K.B. Pedersen et al. The Martini 3 Lipidome: Expanded and Refined Parameters Improve Lipid Phase Behaviour, TBD 2024 \n P.C.T. Souza et al. Martini 3: a general purpose force field for coarse-grained molecular dynamics, \n Nat. Methods; 2021. doi: 10.1038/s41592-021-01098-3	2024.07.12						S P	E E	CDC CDC	-1
	x	ES	ether lipid phosphatidylserine	ES	DYES	cCDC	cCDC		di-C16:1	di-C16:1 ES (DYES)	A general model ether lipid phosphatidylserine (ES) lipid corresponding to atomistic C16:1(9c) dipalmitoleoyl tails.		This topology follows the standard Martini 3.0 lipid definitions and building block rules. \n Bonded parameters and mapping have been optimized as described in K.B. Pedersen et al. 2024.	K.B. Pedersen et al. The Martini 3 Lipidome: Expanded and Refined Parameters Improve Lipid Phase Behaviour, TBD 2024 \n P.C.T. Souza et al. Martini 3: a general purpose force field for coarse-grained molecular dynamics, \n Nat. Methods; 2021. doi: 10.1038/s41592-021-01098-3	2024.07.12						S P	E E	cCDC cCDC	-1
	x	ES	ether lipid phosphatidylserine	ES	DOES	CDCC	CDCC		di-C18:1	di-C18:1 ES (DOES)	A general model ether lipid phosphatidylserine (ES) lipid corresponding to atomistic C18:1(9c) dioleoyl (DOES) tails.		This topology follows the standard Martini 3.0 lipid definitions and building block rules. \n Bonded parameters and mapping have been optimized as described in K.B. Pedersen et al. 2024.	K.B. Pedersen et al. The Martini 3 Lipidome: Expanded and Refined Parameters Improve Lipid Phase Behaviour, TBD 2024 \n P.C.T. Souza et al. Martini 3: a general purpose force field for coarse-grained molecular dynamics, \n Nat. Methods; 2021. doi: 10.1038/s41592-021-01098-3	2024.07.12						S P	E E	CDCC CDCC	-1
	x	ES	ether lipid phosphatidylserine	ES	DVES	CCDC	CCDC		di-C18:1	di-C18:1 ES (DVES)	A general model ether lipid phosphatidylserine (ES) lipid corresponding to atomistic C18:1(11c) cis-vaccenic acid tails.		This topology follows the standard Martini 3.0 lipid definitions and building block rules. \n Bonded parameters and mapping have been optimized as described in K.B. Pedersen et al. 2024.	K.B. Pedersen et al. The Martini 3 Lipidome: Expanded and Refined Parameters Improve Lipid Phase Behaviour, TBD 2024 \n P.C.T. Souza et al. Martini 3: a general purpose force field for coarse-grained molecular dynamics, \n Nat. Methods; 2021. doi: 10.1038/s41592-021-01098-3	2024.07.12						S P	E E	CCDC CCDC	-1
	x	ES	ether lipid phosphatidylserine	ES	DGES	cCDCC	cCDCC		di-C20:1	di-C20:1 ES (DGES)	A general model ether lipid phosphatidylserine (ES) lipid corresponding to atomistic C20:1(11c) di-gondoic acid tails.		This topology follows the standard Martini 3.0 lipid definitions and building block rules. \n Bonded parameters and mapping have been optimized as described in K.B. Pedersen et al. 2024.	K.B. Pedersen et al. The Martini 3 Lipidome: Expanded and Refined Parameters Improve Lipid Phase Behaviour, TBD 2024 \n P.C.T. Souza et al. Martini 3: a general purpose force field for coarse-grained molecular dynamics, \n Nat. Methods; 2021. doi: 10.1038/s41592-021-01098-3	2024.07.12						S P	E E	cCDCC cCDCC	-1
	x	ES	ether lipid phosphatidylserine	ES	DEES	CCDCC	CCDCC		di-C22:1	di-C22:1 ES (DEES)	A general model ether lipid phosphatidylserine (ES) lipid corresponding to atomistic C22:1(11c) or C22:1(13c) dierucoyl tails.		This topology follows the standard Martini 3.0 lipid definitions and building block rules. \n Bonded parameters and mapping have been optimized as described in K.B. Pedersen et al. 2024.	K.B. Pedersen et al. The Martini 3 Lipidome: Expanded and Refined Parameters Improve Lipid Phase Behaviour, TBD 2024 \n P.C.T. Souza et al. Martini 3: a general purpose force field for coarse-grained molecular dynamics, \n Nat. Methods; 2021. doi: 10.1038/s41592-021-01098-3	2024.07.12						S P	E E	CCDCC CCDCC	-1
[truncated: 108 more rows]

## Sheet: Martini 3 - Lipids naming
Naming convention for lipids in Martini 3
Head groups
	One letter names	Lipid generator names	Bead type	Atom name	Charge	Name	Notes
	C	C	Q1	NC3	+1	Choline
	E	E	Q4p	NH3	+1	Ethanolamine
	G	G	P4	GL0	0	Glycerol
[truncated: 43 more rows]

## Sheet: Martini 2 - All lipids
	Part of auto script																						This is not part of the auto script
[truncated: 215 more rows]

[truncated: 2 more sheets: Martini 2 - Lipids naming, Refs]
