# Supplementary material for: The Martini 3 Lipidome: Expanded and Refined Parameters Improve Lipid Phase Behavior
Source: ACS Cent Sci. 2025 Jul 31;11(9):1598–610. doi: 10.1021/acscentsci.5c00755 (PMC12464760; doi:10.1021/acscentsci.5c00755)
Supplement: Supplementary file 2 [file oc5c00755_si_002.zip › M3-Lipidome_Data/tools/resources/system-cg-default-M2.top]

; Include forcefield parameters
; The actual location of these files might be different on your computer!
#include "xPATHx/martini2/martini_v2.2.itp"
#include "xPATHx/martini2/martini_v2.0_ions.itp"
#include "xPATHx/martini2/martini_v2.0_lipids_all_201506.itp"


[ system ]
; name
lipids-sim

[ molecules ]
; name  number
