# Supplementary material for: The Martini 3 Lipidome: Expanded and Refined Parameters Improve Lipid Phase Behavior
Source: ACS Cent Sci. 2025 Jul 31;11(9):1598–610. doi: 10.1021/acscentsci.5c00755 (PMC12464760; doi:10.1021/acscentsci.5c00755)
Supplement: Supplementary file 2 [file oc5c00755_si_002.zip › M3-Lipidome_Data/tools/resources/system-cg-default-M3.top]

; Include forcefield parameters
; The actual location of these files might be different on your computer!
#include "xPATHx/martini_v3.0.0.itp"
#include "xPATHx/martini_v3.0.0_ffbonded_v2.itp"
#include "xPATHx/martini_v3.0.0_ceramides_v2.itp"
#include "xPATHx/martini_v3.0.0_phospholipids_PA_v2.itp"
#include "xPATHx/martini_v3.0.0_phospholipids_PC_v2.itp"
#include "xPATHx/martini_v3.0.0_phospholipids_PE_v2.itp"
#include "xPATHx/martini_v3.0.0_phospholipids_PG_v2.itp"
#include "xPATHx/martini_v3.0.0_phospholipids_PS_v2.itp"
#include "xPATHx/martini_v3.0.0_phospholipids_PI_v2.itp"
#include "xPATHx/martini_v3.0.0_phospholipids_SM_v2.itp"
#include "xPATHx/martini_v3.0.0_plasmalogens_PA_v2.itp"
#include "xPATHx/martini_v3.0.0_plasmalogens_PC_v2.itp"
#include "xPATHx/martini_v3.0.0_plasmalogens_PE_v2.itp"
#include "xPATHx/martini_v3.0.0_plasmalogens_PG_v2.itp"
#include "xPATHx/martini_v3.0.0_plasmalogens_PS_v2.itp"
#include "xPATHx/martini_v3.0.0_etherphospholipids_PA_v2.itp"
#include "xPATHx/martini_v3.0.0_etherphospholipids_PC_v2.itp"
#include "xPATHx/martini_v3.0.0_etherphospholipids_PE_v2.itp"
#include "xPATHx/martini_v3.0.0_etherphospholipids_PG_v2.itp"
#include "xPATHx/martini_v3.0.0_etherphospholipids_PS_v2.itp"
#include "xPATHx/martini_v3.0_sterols_v1.0.itp"
#include "xPATHx/martini_v3.0.0_solvents_v1.itp"
#include "xPATHx/martini_v3.0.0_ions_v1.itp"

[ system ]
; name
lipids-sim

[ molecules ]
; name  number
